# Supplementary material for: Accurate structure prediction of biomolecular interactions with AlphaFold 3
Source: Nature. 2024 May 8;630(8016):493–500. doi: 10.1038/s41586-024-07487-w (PMC11168924; doi:10.1038/s41586-024-07487-w)
Supplement: Supplementary file 3 — AF3 predictions for the Posebusters benchmark and outputs of the Posebusters checks for those predictions. [file 41586_2024_7487_MOESM3_ESM.zip › 6ZR8_QOZ_pred_context_pose.pdb]

TITLE     6ZR8                                                                  
REVDAT   1   01-OCT-21         0                                                
REMARK   6                                                                      
REMARK   6 PDB GENERATED WITH DEEPMIND STRUCTURE CLASS VERSION 1.0.2.           
SEQRES   1 O  262  MET GLY MET SER HIS HIS TRP GLY TYR GLY LYS HIS ASN          
SEQRES   2 O  262  GLY PRO GLU HIS TRP HIS LYS ASP PHE PRO ILE ALA LYS          
SEQRES   3 O  262  GLY GLU ARG GLN SER PRO VAL ASP ILE ASP THR HIS THR          
SEQRES   4 O  262  ALA LYS TYR ASP PRO SER LEU LYS PRO LEU SER VAL SER          
SEQRES   5 O  262  TYR ASP GLN ALA THR SER LEU ARG ILE LEU ASN ASN GLY          
SEQRES   6 O  262  HIS ALA PHE ASN VAL GLU PHE ASP ASP SER GLN ASP LYS          
SEQRES   7 O  262  ALA VAL LEU LYS GLY GLY PRO LEU ASP GLY THR TYR ARG          
SEQRES   8 O  262  LEU ILE GLN PHE HIS PHE HIS TRP GLY SER LEU ASP GLY          
SEQRES   9 O  262  GLN GLY SER GLU HIS THR VAL ASP LYS LYS LYS TYR ALA          
SEQRES  10 O  262  ALA GLU LEU HIS LEU VAL HIS TRP ASN THR LYS TYR GLY          
SEQRES  11 O  262  ASP PHE GLY LYS ALA VAL GLN GLN PRO ASP GLY LEU ALA          
SEQRES  12 O  262  VAL LEU GLY ILE PHE LEU LYS VAL GLY SER ALA LYS PRO          
SEQRES  13 O  262  GLY LEU GLN LYS VAL VAL ASP VAL LEU ASP SER ILE LYS          
SEQRES  14 O  262  THR LYS GLY LYS SER ALA ASP PHE THR ASN PHE ASP PRO          
SEQRES  15 O  262  ARG GLY LEU LEU PRO GLU SER LEU ASP TYR TRP THR TYR          
SEQRES  16 O  262  PRO GLY SER LEU THR THR PRO PRO LEU LEU GLU CYS VAL          
SEQRES  17 O  262  THR TRP ILE VAL LEU LYS GLU PRO ILE SER VAL SER SER          
SEQRES  18 O  262  GLU GLN VAL LEU LYS PHE ARG LYS LEU ASN PHE ASN GLY          
SEQRES  19 O  262  GLU GLY GLU PRO GLU GLU LEU MET VAL ASP ASN TRP ARG          
SEQRES  20 O  262  PRO ALA GLN PRO LEU LYS ASN ARG GLN ILE LYS ALA SER          
SEQRES  21 O  262  PHE LYS                                                      
HET     ZN  V   1       1                                                       
HETNAM      ZN ?                                                                
MODEL        1                                                                  
ATOM      1  N   MET O   1       8.538  12.442  12.614  0.04 57.28           N  
ATOM      2  CA  MET O   1       8.555  10.966  12.721  0.03 68.71           C  
ATOM      3  C   MET O   1       8.626  10.288  11.355  0.03 70.92           C  
ATOM      4  O   MET O   1       9.696   9.864  10.933  0.03 68.30           O  
ATOM      5  CB  MET O   1       7.343  10.473  13.521  0.03 65.35           C  
ATOM      6  CG  MET O   1       7.469   9.042  14.039  0.02 57.40           C  
ATOM      7  SD  MET O   1       6.027   8.484  14.963  0.02 53.75           S  
ATOM      8  CE  MET O   1       5.880   9.717  16.255  0.02 47.07           C  
ATOM      9  N   GLY O   2       7.555  10.224  10.678  0.06 62.17           N  
ATOM     10  CA  GLY O   2       7.179   9.248   9.665  0.06 65.57           C  
ATOM     11  C   GLY O   2       8.011   8.951   8.432  0.06 68.85           C  
ATOM     12  O   GLY O   2       7.646   8.040   7.694  0.06 63.83           O  
ATOM     13  N   MET O   3       9.128   9.629   8.168  0.06 66.67           N  
ATOM     14  CA  MET O   3       9.877   9.343   6.941  0.05 72.83           C  
ATOM     15  C   MET O   3      10.590   7.996   6.969  0.05 75.28           C  
ATOM     16  O   MET O   3      10.843   7.422   5.913  0.05 69.21           O  
ATOM     17  CB  MET O   3      10.876  10.461   6.644  0.05 68.15           C  
ATOM     18  CG  MET O   3      10.223  11.739   6.155  0.05 62.09           C  
ATOM     19  SD  MET O   3      11.407  12.913   5.474  0.05 57.90           S  
ATOM     20  CE  MET O   3      12.417  13.279   6.900  0.06 49.06           C  
ATOM     21  N   SER O   4      10.915   7.492   8.157  0.13 66.35           N  
ATOM     22  CA  SER O   4      11.612   6.209   8.291  0.13 68.38           C  
ATOM     23  C   SER O   4      10.701   5.074   8.770  0.12 71.26           C  
ATOM     24  O   SER O   4      11.181   4.096   9.358  0.12 65.57           O  
ATOM     25  CB  SER O   4      12.813   6.353   9.231  0.11 61.15           C  
ATOM     26  OG  SER O   4      12.403   6.744  10.527  0.12 54.08           O  
ATOM     27  N   HIS O   5       9.403   5.175   8.516  0.38 70.28           N  
ATOM     28  CA  HIS O   5       8.475   4.110   8.880  0.36 74.73           C  
ATOM     29  C   HIS O   5       8.698   2.898   7.990  0.38 79.45           C  
ATOM     30  O   HIS O   5       8.554   2.975   6.768  0.37 73.07           O  
ATOM     31  CB  HIS O   5       7.018   4.572   8.759  0.37 64.45           C  
ATOM     32  CG  HIS O   5       6.577   5.516   9.834  0.31 58.45           C  
ATOM     33  ND1 HIS O   5       5.292   6.013   9.893  0.30 51.39           N  
ATOM     34  CD2 HIS O   5       7.243   6.036  10.892  0.31 50.97           C  
ATOM     35  CE1 HIS O   5       5.187   6.812  10.948  0.29 48.16           C  
ATOM     36  NE2 HIS O   5       6.350   6.835  11.568  0.31 49.31           N  
ATOM     37  N   HIS O   6       9.057   1.784   8.606  0.99 84.88           N  
ATOM     38  CA  HIS O   6       9.118   0.523   7.878  0.99 93.23           C  
ATOM     39  C   HIS O   6       8.621  -0.624   8.746  0.99 97.27           C  
ATOM     40  O   HIS O   6       8.997  -1.778   8.541  0.99 95.02           O  
ATOM     41  CB  HIS O   6      10.543   0.250   7.374  0.99 79.85           C  
ATOM     42  CG  HIS O   6      11.557   0.114   8.464  0.95 67.97           C  
ATOM     43  ND1 HIS O   6      11.797  -1.085   9.091  0.95 57.57           N  
ATOM     44  CD2 HIS O   6      12.381   1.020   9.037  0.95 59.08           C  
ATOM     45  CE1 HIS O   6      12.736  -0.911  10.011  0.95 52.82           C  
ATOM     46  NE2 HIS O   6      13.104   0.360   9.995  0.94 55.49           N  
ATOM     47  N   TRP O   7       7.781  -0.305   9.708  1.00 98.57           N  
ATOM     48  CA  TRP O   7       7.231  -1.316  10.586  1.00 98.75           C  
ATOM     49  C   TRP O   7       6.209  -2.175   9.851  1.00 98.79           C  
ATOM     50  O   TRP O   7       5.607  -1.749   8.864  1.00 98.78           O  
ATOM     51  CB  TRP O   7       6.604  -0.674  11.830  1.00 98.82           C  
ATOM     52  CG  TRP O   7       5.384   0.158  11.538  1.00 98.87           C  
ATOM     53  CD1 TRP O   7       5.352   1.494  11.240  1.00 98.86           C  
ATOM     54  CD2 TRP O   7       4.027  -0.295  11.503  1.00 98.91           C  
ATOM     55  NE1 TRP O   7       4.057   1.894  11.029  1.00 98.87           N  
ATOM     56  CE2 TRP O   7       3.223   0.821  11.184  1.00 98.90           C  
ATOM     57  CE3 TRP O   7       3.406  -1.531  11.716  1.00 98.92           C  
ATOM     58  CZ2 TRP O   7       1.833   0.736  11.073  1.00 98.89           C  
ATOM     59  CZ3 TRP O   7       2.023  -1.616  11.605  1.00 98.92           C  
ATOM     60  CH2 TRP O   7       1.250  -0.488  11.286  1.00 98.91           C  
ATOM     61  N   GLY O   8       6.031  -3.376  10.341  1.00 98.90           N  
ATOM     62  CA  GLY O   8       5.034  -4.275   9.807  1.00 98.92           C  
ATOM     63  C   GLY O   8       4.723  -5.359  10.806  1.00 98.95           C  
ATOM     64  O   GLY O   8       4.757  -5.132  12.019  1.00 98.93           O  
ATOM     65  N   TYR O   9       4.428  -6.547  10.282  1.00 98.94           N  
ATOM     66  CA  TYR O   9       4.042  -7.684  11.109  1.00 98.95           C  
ATOM     67  C   TYR O   9       4.904  -8.919  10.850  1.00 98.88           C  
ATOM     68  O   TYR O   9       4.578 -10.009  11.327  1.00 98.77           O  
ATOM     69  CB  TYR O   9       2.561  -8.003  10.890  1.00 98.97           C  
ATOM     70  CG  TYR O   9       1.639  -6.931  11.418  1.00 98.99           C  
ATOM     71  CD1 TYR O   9       1.296  -6.894  12.766  1.00 98.98           C  
ATOM     72  CD2 TYR O   9       1.129  -5.946  10.576  1.00 98.99           C  
ATOM     73  CE1 TYR O   9       0.447  -5.908  13.265  1.00 98.98           C  
ATOM     74  CE2 TYR O   9       0.279  -4.953  11.064  1.00 98.98           C  
ATOM     75  CZ  TYR O   9      -0.059  -4.945  12.407  1.00 98.99           C  
ATOM     76  OH  TYR O   9      -0.905  -3.974  12.896  1.00 98.98           O  
ATOM     77  N   GLY O  10       6.000  -8.749  10.116  1.00 98.82           N  
ATOM     78  CA  GLY O  10       6.885  -9.865   9.825  1.00 98.74           C  
ATOM     79  C   GLY O  10       7.915 -10.120  10.909  1.00 98.80           C  
ATOM     80  O   GLY O  10       8.025  -9.380  11.894  1.00 98.67           O  
ATOM     81  N   LYS O  11       8.707 -11.171  10.697  1.00 98.61           N  
ATOM     82  CA  LYS O  11       9.732 -11.543  11.674  1.00 98.54           C  
ATOM     83  C   LYS O  11      10.737 -10.416  11.903  1.00 98.53           C  
ATOM     84  O   LYS O  11      11.236 -10.239  13.021  1.00 98.27           O  
ATOM     85  CB  LYS O  11      10.450 -12.808  11.198  1.00 98.28           C  
ATOM     86  CG  LYS O  11      11.526 -13.313  12.146  0.89 91.66           C  
ATOM     87  CD  LYS O  11      11.974 -14.728  11.782  0.85 87.88           C  
ATOM     88  CE  LYS O  11      12.587 -14.792  10.397  0.83 78.63           C  
ATOM     89  NZ  LYS O  11      13.091 -16.166  10.071  0.83 66.00           N  
ATOM     90  N   HIS O  12      11.029  -9.651  10.863  1.00 98.58           N  
ATOM     91  CA  HIS O  12      12.093  -8.650  10.941  1.00 98.47           C  
ATOM     92  C   HIS O  12      11.610  -7.232  11.204  1.00 98.60           C  
ATOM     93  O   HIS O  12      12.436  -6.347  11.465  1.00 98.43           O  
ATOM     94  CB  HIS O  12      12.942  -8.706   9.672  1.00 98.02           C  
ATOM     95  CG  HIS O  12      13.536 -10.061   9.441  0.98 95.41           C  
ATOM     96  ND1 HIS O  12      14.569 -10.559  10.202  0.98 88.89           N  
ATOM     97  CD2 HIS O  12      13.208 -11.039   8.559  0.98 88.31           C  
ATOM     98  CE1 HIS O  12      14.857 -11.783   9.791  0.98 88.90           C  
ATOM     99  NE2 HIS O  12      14.048 -12.096   8.796  0.98 90.44           N  
ATOM    100  N   ASN O  13      10.298  -6.994  11.152  1.00 98.68           N  
ATOM    101  CA  ASN O  13       9.764  -5.647  11.382  1.00 98.78           C  
ATOM    102  C   ASN O  13       8.498  -5.634  12.232  1.00 98.84           C  
ATOM    103  O   ASN O  13       7.809  -4.603  12.293  1.00 98.85           O  
ATOM    104  CB  ASN O  13       9.518  -4.931  10.044  1.00 98.79           C  
ATOM    105  CG  ASN O  13       8.403  -5.568   9.231  1.00 98.80           C  
ATOM    106  OD1 ASN O  13       7.837  -6.597   9.611  1.00 98.33           O  
ATOM    107  ND2 ASN O  13       8.075  -4.951   8.098  1.00 98.03           N  
ATOM    108  N   GLY O  14       8.194  -6.750  12.876  1.00 98.90           N  
ATOM    109  CA  GLY O  14       6.946  -6.901  13.586  1.00 98.92           C  
ATOM    110  C   GLY O  14       6.962  -6.351  14.996  1.00 98.94           C  
ATOM    111  O   GLY O  14       7.885  -5.636  15.401  1.00 98.90           O  
ATOM    112  N   PRO O  15       5.925  -6.693  15.770  1.00 98.96           N  
ATOM    113  CA  PRO O  15       5.726  -6.075  17.082  1.00 98.97           C  
ATOM    114  C   PRO O  15       6.928  -6.103  18.018  1.00 98.96           C  
ATOM    115  O   PRO O  15       7.116  -5.157  18.795  1.00 98.93           O  
ATOM    116  CB  PRO O  15       4.537  -6.861  17.644  1.00 98.97           C  
ATOM    117  CG  PRO O  15       3.714  -7.155  16.420  1.00 98.93           C  
ATOM    118  CD  PRO O  15       4.749  -7.468  15.356  1.00 98.98           C  
ATOM    119  N   GLU O  16       7.759  -7.136  17.952  1.00 98.92           N  
ATOM    120  CA  GLU O  16       8.918  -7.204  18.837  1.00 98.88           C  
ATOM    121  C   GLU O  16      10.014  -6.205  18.467  1.00 98.90           C  
ATOM    122  O   GLU O  16      10.938  -5.981  19.255  1.00 98.75           O  
ATOM    123  CB  GLU O  16       9.484  -8.622  18.876  1.00 98.64           C  
ATOM    124  CG  GLU O  16       8.464  -9.672  19.328  0.96 88.61           C  
ATOM    125  CD  GLU O  16       7.726  -9.286  20.600  0.94 83.24           C  
ATOM    126  OE1 GLU O  16       8.392  -8.902  21.592  0.94 77.99           O  
ATOM    127  OE2 GLU O  16       6.474  -9.359  20.599  0.94 82.33           O  
ATOM    128  N   HIS O  17       9.912  -5.615  17.276  1.00 98.79           N  
ATOM    129  CA  HIS O  17      10.869  -4.613  16.805  1.00 98.75           C  
ATOM    130  C   HIS O  17      10.400  -3.178  16.986  1.00 98.77           C  
ATOM    131  O   HIS O  17      11.218  -2.252  16.901  1.00 98.73           O  
ATOM    132  CB  HIS O  17      11.151  -4.828  15.319  1.00 98.71           C  
ATOM    133  CG  HIS O  17      11.887  -6.090  15.024  1.00 98.65           C  
ATOM    134  ND1 HIS O  17      13.260  -6.171  15.057  1.00 96.89           N  
ATOM    135  CD2 HIS O  17      11.435  -7.323  14.696  1.00 96.78           C  
ATOM    136  CE1 HIS O  17      13.622  -7.405  14.761  1.00 97.14           C  
ATOM    137  NE2 HIS O  17      12.536  -8.124  14.536  1.00 97.61           N  
ATOM    138  N   TRP O  18       9.102  -2.974  17.206  1.00 98.78           N  
ATOM    139  CA  TRP O  18       8.549  -1.624  17.113  1.00 98.84           C  
ATOM    140  C   TRP O  18       9.164  -0.650  18.109  1.00 98.80           C  
ATOM    141  O   TRP O  18       9.291   0.539  17.812  1.00 98.83           O  
ATOM    142  CB  TRP O  18       7.029  -1.657  17.285  1.00 98.91           C  
ATOM    143  CG  TRP O  18       6.280  -2.358  16.192  1.00 98.96           C  
ATOM    144  CD1 TRP O  18       6.768  -2.812  14.993  1.00 98.94           C  
ATOM    145  CD2 TRP O  18       4.887  -2.695  16.208  1.00 98.98           C  
ATOM    146  NE1 TRP O  18       5.759  -3.411  14.266  1.00 98.96           N  
ATOM    147  CE2 TRP O  18       4.593  -3.350  14.985  1.00 98.97           C  
ATOM    148  CE3 TRP O  18       3.855  -2.504  17.139  1.00 98.98           C  
ATOM    149  CZ2 TRP O  18       3.311  -3.814  14.677  1.00 98.97           C  
ATOM    150  CZ3 TRP O  18       2.581  -2.964  16.830  1.00 98.97           C  
ATOM    151  CH2 TRP O  18       2.322  -3.612  15.617  1.00 98.97           C  
ATOM    152  N   HIS O  19       9.581  -1.150  19.267  1.00 98.82           N  
ATOM    153  CA  HIS O  19      10.102  -0.277  20.318  1.00 98.85           C  
ATOM    154  C   HIS O  19      11.354   0.492  19.904  1.00 98.81           C  
ATOM    155  O   HIS O  19      11.668   1.522  20.496  1.00 98.77           O  
ATOM    156  CB  HIS O  19      10.400  -1.088  21.584  1.00 98.87           C  
ATOM    157  CG  HIS O  19      11.610  -1.957  21.454  1.00 98.86           C  
ATOM    158  ND1 HIS O  19      12.847  -1.589  21.926  1.00 97.50           N  
ATOM    159  CD2 HIS O  19      11.777  -3.171  20.869  1.00 97.36           C  
ATOM    160  CE1 HIS O  19      13.719  -2.546  21.646  1.00 97.29           C  
ATOM    161  NE2 HIS O  19      13.100  -3.512  21.006  1.00 97.82           N  
ATOM    162  N   LYS O  20      12.071   0.015  18.902  1.00 98.54           N  
ATOM    163  CA  LYS O  20      13.292   0.686  18.480  1.00 98.36           C  
ATOM    164  C   LYS O  20      12.994   2.050  17.858  1.00 98.23           C  
ATOM    165  O   LYS O  20      13.688   3.031  18.149  1.00 97.95           O  
ATOM    166  CB  LYS O  20      14.080  -0.218  17.532  1.00 98.30           C  
ATOM    167  CG  LYS O  20      14.696  -1.422  18.252  1.00 98.12           C  
ATOM    168  CD  LYS O  20      15.423  -2.356  17.304  1.00 97.96           C  
ATOM    169  CE  LYS O  20      14.445  -3.296  16.622  1.00 97.51           C  
ATOM    170  NZ  LYS O  20      15.121  -4.151  15.607  1.00 97.06           N  
ATOM    171  N   ASP O  21      11.962   2.132  17.027  1.00 98.32           N  
ATOM    172  CA  ASP O  21      11.542   3.419  16.469  1.00 98.30           C  
ATOM    173  C   ASP O  21      10.475   4.114  17.303  1.00 98.40           C  
ATOM    174  O   ASP O  21      10.320   5.338  17.210  1.00 98.39           O  
ATOM    175  CB  ASP O  21      11.031   3.241  15.037  1.00 98.14           C  
ATOM    176  CG  ASP O  21      12.144   3.082  14.024  1.00 97.39           C  
ATOM    177  OD1 ASP O  21      13.211   3.704  14.196  1.00 95.77           O  
ATOM    178  OD2 ASP O  21      11.942   2.336  13.045  1.00 95.05           O  
ATOM    179  N   PHE O  22       9.745   3.348  18.107  1.00 98.60           N  
ATOM    180  CA  PHE O  22       8.627   3.861  18.894  1.00 98.69           C  
ATOM    181  C   PHE O  22       8.781   3.383  20.334  1.00 98.80           C  
ATOM    182  O   PHE O  22       8.141   2.413  20.749  1.00 98.83           O  
ATOM    183  CB  PHE O  22       7.295   3.386  18.287  1.00 98.62           C  
ATOM    184  CG  PHE O  22       7.172   3.713  16.827  1.00 98.62           C  
ATOM    185  CD1 PHE O  22       6.767   4.975  16.416  1.00 98.54           C  
ATOM    186  CD2 PHE O  22       7.510   2.774  15.863  1.00 98.55           C  
ATOM    187  CE1 PHE O  22       6.691   5.296  15.065  1.00 98.43           C  
ATOM    188  CE2 PHE O  22       7.437   3.085  14.510  1.00 98.45           C  
ATOM    189  CZ  PHE O  22       7.027   4.349  14.114  1.00 98.42           C  
ATOM    190  N   PRO O  23       9.648   4.041  21.117  1.00 98.83           N  
ATOM    191  CA  PRO O  23       9.941   3.533  22.466  1.00 98.88           C  
ATOM    192  C   PRO O  23       8.739   3.470  23.392  1.00 98.94           C  
ATOM    193  O   PRO O  23       8.764   2.711  24.367  1.00 98.93           O  
ATOM    194  CB  PRO O  23      11.019   4.494  22.988  1.00 98.76           C  
ATOM    195  CG  PRO O  23      11.010   5.656  22.062  1.00 98.03           C  
ATOM    196  CD  PRO O  23      10.533   5.154  20.737  1.00 98.72           C  
ATOM    197  N   ILE O  24       7.676   4.219  23.090  1.00 98.94           N  
ATOM    198  CA  ILE O  24       6.444   4.106  23.871  1.00 98.97           C  
ATOM    199  C   ILE O  24       5.848   2.697  23.791  1.00 98.98           C  
ATOM    200  O   ILE O  24       4.972   2.352  24.582  1.00 98.98           O  
ATOM    201  CB  ILE O  24       5.431   5.195  23.457  1.00 98.96           C  
ATOM    202  CG1 ILE O  24       4.409   5.466  24.578  1.00 98.62           C  
ATOM    203  CG2 ILE O  24       4.753   4.824  22.139  1.00 98.59           C  
ATOM    204  CD1 ILE O  24       3.515   6.668  24.293  1.00 95.95           C  
ATOM    205  N   ALA O  25       6.342   1.862  22.875  1.00 98.98           N  
ATOM    206  CA  ALA O  25       5.920   0.459  22.825  1.00 98.98           C  
ATOM    207  C   ALA O  25       6.091  -0.256  24.157  1.00 98.99           C  
ATOM    208  O   ALA O  25       5.390  -1.236  24.423  1.00 98.99           O  
ATOM    209  CB  ALA O  25       6.702  -0.284  21.742  1.00 98.97           C  
ATOM    210  N   LYS O  26       7.021   0.211  24.982  1.00 98.99           N  
ATOM    211  CA  LYS O  26       7.254  -0.347  26.313  1.00 98.99           C  
ATOM    212  C   LYS O  26       6.651   0.522  27.412  1.00 98.99           C  
ATOM    213  O   LYS O  26       7.073   0.454  28.573  1.00 98.97           O  
ATOM    214  CB  LYS O  26       8.755  -0.555  26.540  1.00 98.97           C  
ATOM    215  CG  LYS O  26       9.392  -1.578  25.608  1.00 98.75           C  
ATOM    216  CD  LYS O  26      10.880  -1.725  25.896  0.99 98.27           C  
ATOM    217  CE  LYS O  26      11.555  -2.702  24.943  0.99 96.87           C  
ATOM    218  NZ  LYS O  26      11.158  -4.108  25.222  0.99 93.17           N  
ATOM    219  N   GLY O  27       5.668   1.348  27.054  1.00 98.99           N  
ATOM    220  CA  GLY O  27       5.083   2.293  27.973  1.00 98.99           C  
ATOM    221  C   GLY O  27       4.119   1.690  28.973  1.00 99.00           C  
ATOM    222  O   GLY O  27       3.975   0.473  29.101  1.00 98.99           O  
ATOM    223  N   GLU O  28       3.447   2.593  29.682  1.00 99.00           N  
ATOM    224  CA  GLU O  28       2.640   2.219  30.837  1.00 98.99           C  
ATOM    225  C   GLU O  28       1.176   1.958  30.516  1.00 99.00           C  
ATOM    226  O   GLU O  28       0.442   1.479  31.389  1.00 98.98           O  
ATOM    227  CB  GLU O  28       2.740   3.311  31.914  1.00 98.97           C  
ATOM    228  CG  GLU O  28       4.153   3.535  32.439  1.00 98.47           C  
ATOM    229  CD  GLU O  28       4.740   2.275  33.058  1.00 98.17           C  
ATOM    230  OE1 GLU O  28       5.805   1.821  32.594  1.00 97.07           O  
ATOM    231  OE2 GLU O  28       4.123   1.730  33.991  1.00 97.41           O  
ATOM    232  N   ARG O  29       0.733   2.284  29.309  1.00 98.99           N  
ATOM    233  CA  ARG O  29      -0.665   2.045  28.953  1.00 98.99           C  
ATOM    234  C   ARG O  29      -0.780   1.583  27.509  1.00 99.00           C  
ATOM    235  O   ARG O  29      -1.497   2.164  26.692  1.00 98.99           O  
ATOM    236  CB  ARG O  29      -1.580   3.255  29.262  1.00 98.89           C  
ATOM    237  CG  ARG O  29      -1.218   4.553  28.585  1.00 97.99           C  
ATOM    238  CD  ARG O  29      -2.254   5.664  28.869  1.00 98.14           C  
ATOM    239  NE  ARG O  29      -3.434   5.570  28.005  1.00 98.40           N  
ATOM    240  CZ  ARG O  29      -4.402   6.502  27.930  1.00 98.75           C  
ATOM    241  NH1 ARG O  29      -4.357   7.597  28.681  1.00 97.79           N  
ATOM    242  NH2 ARG O  29      -5.425   6.335  27.101  1.00 97.67           N  
ATOM    243  N   GLN O  30      -0.076   0.505  27.194  1.00 99.00           N  
ATOM    244  CA  GLN O  30      -0.079  -0.053  25.854  1.00 99.00           C  
ATOM    245  C   GLN O  30      -1.229  -1.027  25.634  1.00 99.00           C  
ATOM    246  O   GLN O  30      -1.722  -1.673  26.570  1.00 99.00           O  
ATOM    247  CB  GLN O  30       1.272  -0.716  25.565  1.00 99.00           C  
ATOM    248  CG  GLN O  30       2.392   0.313  25.399  1.00 98.99           C  
ATOM    249  CD  GLN O  30       2.230   1.098  24.106  1.00 99.00           C  
ATOM    250  OE1 GLN O  30       2.388   0.539  23.019  1.00 98.69           O  
ATOM    251  NE2 GLN O  30       1.894   2.378  24.200  1.00 98.64           N  
ATOM    252  N   SER O  31      -1.632  -1.120  24.371  1.00 99.00           N  
ATOM    253  CA  SER O  31      -2.697  -2.012  23.923  1.00 99.00           C  
ATOM    254  C   SER O  31      -2.189  -2.891  22.787  1.00 99.00           C  
ATOM    255  O   SER O  31      -1.262  -2.510  22.071  1.00 99.00           O  
ATOM    256  CB  SER O  31      -3.895  -1.199  23.435  1.00 99.00           C  
ATOM    257  OG  SER O  31      -4.465  -0.471  24.511  1.00 98.99           O  
ATOM    258  N   PRO O  32      -2.832  -4.034  22.593  1.00 99.00           N  
ATOM    259  CA  PRO O  32      -3.963  -4.572  23.347  1.00 99.00           C  
ATOM    260  C   PRO O  32      -3.517  -5.198  24.668  1.00 99.00           C  
ATOM    261  O   PRO O  32      -2.327  -5.187  25.000  1.00 99.00           O  
ATOM    262  CB  PRO O  32      -4.510  -5.649  22.414  1.00 99.00           C  
ATOM    263  CG  PRO O  32      -3.261  -6.191  21.763  1.00 98.93           C  
ATOM    264  CD  PRO O  32      -2.396  -4.964  21.526  1.00 99.00           C  
ATOM    265  N   VAL O  33      -4.482  -5.742  25.405  1.00 99.00           N  
ATOM    266  CA  VAL O  33      -4.218  -6.477  26.634  1.00 99.00           C  
ATOM    267  C   VAL O  33      -5.082  -7.728  26.674  1.00 99.00           C  
ATOM    268  O   VAL O  33      -6.085  -7.842  25.961  1.00 99.00           O  
ATOM    269  CB  VAL O  33      -4.496  -5.632  27.903  1.00 99.00           C  
ATOM    270  CG1 VAL O  33      -3.591  -4.398  27.952  1.00 98.97           C  
ATOM    271  CG2 VAL O  33      -5.973  -5.235  27.993  1.00 98.98           C  
ATOM    272  N   ASP O  34      -4.695  -8.660  27.523  1.00 99.00           N  
ATOM    273  CA  ASP O  34      -5.591  -9.751  27.877  1.00 99.00           C  
ATOM    274  C   ASP O  34      -6.624  -9.244  28.881  1.00 99.00           C  
ATOM    275  O   ASP O  34      -6.276  -8.564  29.851  1.00 99.00           O  
ATOM    276  CB  ASP O  34      -4.811 -10.915  28.478  1.00 99.00           C  
ATOM    277  CG  ASP O  34      -5.712 -12.088  28.823  1.00 98.99           C  
ATOM    278  OD1 ASP O  34      -6.447 -12.559  27.931  1.00 98.92           O  
ATOM    279  OD2 ASP O  34      -5.689 -12.538  29.990  1.00 98.92           O  
ATOM    280  N   ILE O  35      -7.874  -9.575  28.638  1.00 99.00           N  
ATOM    281  CA  ILE O  35      -8.965  -9.244  29.539  1.00 99.00           C  
ATOM    282  C   ILE O  35      -9.225 -10.465  30.410  1.00 99.00           C  
ATOM    283  O   ILE O  35      -9.782 -11.464  29.952  1.00 99.00           O  
ATOM    284  CB  ILE O  35     -10.224  -8.831  28.753  1.00 99.00           C  
ATOM    285  CG1 ILE O  35      -9.922  -7.599  27.886  1.00 98.98           C  
ATOM    286  CG2 ILE O  35     -11.390  -8.566  29.709  1.00 98.99           C  
ATOM    287  CD1 ILE O  35     -10.984  -7.306  26.835  1.00 98.91           C  
ATOM    288  N   ASP O  36      -8.780 -10.388  31.655  1.00 98.99           N  
ATOM    289  CA  ASP O  36      -9.034 -11.439  32.631  1.00 98.99           C  
ATOM    290  C   ASP O  36     -10.423 -11.178  33.198  1.00 98.99           C  
ATOM    291  O   ASP O  36     -10.618 -10.244  33.983  1.00 98.96           O  
ATOM    292  CB  ASP O  36      -7.956 -11.417  33.713  1.00 98.96           C  
ATOM    293  CG  ASP O  36      -8.107 -12.532  34.733  1.00 98.50           C  
ATOM    294  OD1 ASP O  36      -9.244 -12.829  35.150  1.00 96.98           O  
ATOM    295  OD2 ASP O  36      -7.075 -13.103  35.133  1.00 96.59           O  
ATOM    296  N   THR O  37     -11.396 -11.984  32.769  1.00 98.96           N  
ATOM    297  CA  THR O  37     -12.793 -11.689  33.070  1.00 98.93           C  
ATOM    298  C   THR O  37     -13.120 -11.814  34.546  1.00 98.90           C  
ATOM    299  O   THR O  37     -14.088 -11.209  35.008  1.00 98.76           O  
ATOM    300  CB  THR O  37     -13.748 -12.580  32.272  1.00 98.89           C  
ATOM    301  OG1 THR O  37     -13.576 -13.947  32.667  1.00 98.74           O  
ATOM    302  CG2 THR O  37     -13.510 -12.442  30.777  1.00 98.69           C  
ATOM    303  N   HIS O  38     -12.332 -12.583  35.270  1.00 98.80           N  
ATOM    304  CA  HIS O  38     -12.589 -12.752  36.693  1.00 98.66           C  
ATOM    305  C   HIS O  38     -12.009 -11.618  37.525  1.00 98.62           C  
ATOM    306  O   HIS O  38     -12.454 -11.388  38.653  1.00 98.06           O  
ATOM    307  CB  HIS O  38     -12.077 -14.117  37.155  1.00 98.30           C  
ATOM    308  CG  HIS O  38     -12.883 -15.249  36.592  0.99 96.04           C  
ATOM    309  ND1 HIS O  38     -12.466 -16.012  35.528  0.99 83.59           N  
ATOM    310  CD2 HIS O  38     -14.107 -15.716  36.938  0.99 85.11           C  
ATOM    311  CE1 HIS O  38     -13.397 -16.910  35.248  0.99 86.74           C  
ATOM    312  NE2 HIS O  38     -14.404 -16.752  36.089  0.99 89.37           N  
ATOM    313  N   THR O  39     -11.043 -10.889  36.973  1.00 98.84           N  
ATOM    314  CA  THR O  39     -10.427  -9.759  37.664  1.00 98.81           C  
ATOM    315  C   THR O  39     -11.085  -8.427  37.300  1.00 98.83           C  
ATOM    316  O   THR O  39     -11.056  -7.480  38.095  1.00 98.59           O  
ATOM    317  CB  THR O  39      -8.920  -9.734  37.360  1.00 98.47           C  
ATOM    318  OG1 THR O  39      -8.335 -10.933  37.878  1.00 92.98           O  
ATOM    319  CG2 THR O  39      -8.228  -8.542  38.003  1.00 93.42           C  
ATOM    320  N   ALA O  40     -11.676  -8.343  36.115  1.00 98.91           N  
ATOM    321  CA  ALA O  40     -12.406  -7.138  35.728  1.00 98.91           C  
ATOM    322  C   ALA O  40     -13.570  -6.916  36.689  1.00 98.87           C  
ATOM    323  O   ALA O  40     -14.258  -7.864  37.076  1.00 98.63           O  
ATOM    324  CB  ALA O  40     -12.917  -7.264  34.295  1.00 98.84           C  
ATOM    325  N   LYS O  41     -13.789  -5.667  37.064  1.00 98.81           N  
ATOM    326  CA  LYS O  41     -14.796  -5.347  38.072  1.00 98.69           C  
ATOM    327  C   LYS O  41     -15.900  -4.482  37.486  1.00 98.77           C  
ATOM    328  O   LYS O  41     -15.623  -3.505  36.786  1.00 98.56           O  
ATOM    329  CB  LYS O  41     -14.144  -4.626  39.253  1.00 98.05           C  
ATOM    330  CG  LYS O  41     -15.085  -4.360  40.424  0.89 92.66           C  
ATOM    331  CD  LYS O  41     -14.347  -3.668  41.566  0.85 88.46           C  
ATOM    332  CE  LYS O  41     -15.303  -3.205  42.657  0.83 81.37           C  
ATOM    333  NZ  LYS O  41     -15.993  -4.341  43.317  0.84 71.00           N  
ATOM    334  N   TYR O  42     -17.147  -4.839  37.793  1.00 98.71           N  
ATOM    335  CA  TYR O  42     -18.272  -3.986  37.430  1.00 98.70           C  
ATOM    336  C   TYR O  42     -18.063  -2.595  38.023  1.00 98.72           C  
ATOM    337  O   TYR O  42     -17.721  -2.459  39.202  1.00 98.61           O  
ATOM    338  CB  TYR O  42     -19.588  -4.582  37.937  1.00 98.49           C  
ATOM    339  CG  TYR O  42     -20.752  -3.622  37.814  1.00 98.27           C  
ATOM    340  CD1 TYR O  42     -21.269  -3.287  36.568  1.00 97.80           C  
ATOM    341  CD2 TYR O  42     -21.307  -3.024  38.939  1.00 97.68           C  
ATOM    342  CE1 TYR O  42     -22.318  -2.388  36.444  1.00 97.24           C  
ATOM    343  CE2 TYR O  42     -22.360  -2.119  38.825  1.00 97.18           C  
ATOM    344  CZ  TYR O  42     -22.858  -1.809  37.577  1.00 96.89           C  
ATOM    345  OH  TYR O  42     -23.899  -0.912  37.461  1.00 95.26           O  
ATOM    346  N   ASP O  43     -18.274  -1.581  37.199  1.00 98.62           N  
ATOM    347  CA  ASP O  43     -18.097  -0.200  37.627  1.00 98.57           C  
ATOM    348  C   ASP O  43     -19.436   0.527  37.561  1.00 98.56           C  
ATOM    349  O   ASP O  43     -19.898   0.882  36.473  1.00 98.29           O  
ATOM    350  CB  ASP O  43     -17.058   0.499  36.747  1.00 98.23           C  
ATOM    351  CG  ASP O  43     -16.725   1.899  37.222  1.00 97.10           C  
ATOM    352  OD1 ASP O  43     -17.437   2.429  38.105  1.00 95.20           O  
ATOM    353  OD2 ASP O  43     -15.738   2.466  36.712  1.00 94.83           O  
ATOM    354  N   PRO O  44     -20.060   0.776  38.714  1.00 97.65           N  
ATOM    355  CA  PRO O  44     -21.373   1.437  38.704  1.00 97.07           C  
ATOM    356  C   PRO O  44     -21.320   2.897  38.282  1.00 96.70           C  
ATOM    357  O   PRO O  44     -22.372   3.490  38.036  1.00 95.00           O  
ATOM    358  CB  PRO O  44     -21.852   1.301  40.156  1.00 96.03           C  
ATOM    359  CG  PRO O  44     -20.596   1.202  40.953  1.00 94.73           C  
ATOM    360  CD  PRO O  44     -19.635   0.435  40.079  1.00 96.84           C  
ATOM    361  N   SER O  45     -20.122   3.475  38.189  1.00 96.95           N  
ATOM    362  CA  SER O  45     -19.992   4.860  37.744  1.00 96.09           C  
ATOM    363  C   SER O  45     -20.079   4.998  36.225  1.00 96.56           C  
ATOM    364  O   SER O  45     -20.186   6.119  35.719  1.00 95.81           O  
ATOM    365  CB  SER O  45     -18.686   5.477  38.249  1.00 94.78           C  
ATOM    366  OG  SER O  45     -17.569   5.038  37.503  1.00 91.15           O  
ATOM    367  N   LEU O  46     -20.041   3.888  35.497  1.00 96.13           N  
ATOM    368  CA  LEU O  46     -20.175   3.940  34.046  1.00 96.27           C  
ATOM    369  C   LEU O  46     -21.589   4.362  33.672  1.00 95.62           C  
ATOM    370  O   LEU O  46     -22.569   3.824  34.186  1.00 94.07           O  
ATOM    371  CB  LEU O  46     -19.853   2.581  33.424  1.00 96.48           C  
ATOM    372  CG  LEU O  46     -18.393   2.137  33.552  1.00 96.60           C  
ATOM    373  CD1 LEU O  46     -18.249   0.680  33.131  1.00 96.41           C  
ATOM    374  CD2 LEU O  46     -17.476   3.027  32.719  1.00 96.15           C  
ATOM    375  N   LYS O  47     -21.691   5.322  32.773  1.00 93.16           N  
ATOM    376  CA  LYS O  47     -22.979   5.767  32.258  1.00 92.65           C  
ATOM    377  C   LYS O  47     -23.415   4.849  31.113  1.00 92.78           C  
ATOM    378  O   LYS O  47     -22.597   4.100  30.572  1.00 90.57           O  
ATOM    379  CB  LYS O  47     -22.875   7.223  31.799  1.00 91.29           C  
ATOM    380  CG  LYS O  47     -22.499   8.177  32.937  0.99 87.48           C  
ATOM    381  CD  LYS O  47     -22.182   9.572  32.433  0.98 81.03           C  
ATOM    382  CE  LYS O  47     -21.863  10.529  33.577  0.98 75.53           C  
ATOM    383  NZ  LYS O  47     -20.656  10.130  34.345  0.98 67.61           N  
ATOM    384  N   PRO O  48     -24.692   4.884  30.728  1.00 90.15           N  
ATOM    385  CA  PRO O  48     -25.108   4.062  29.587  1.00 89.76           C  
ATOM    386  C   PRO O  48     -24.291   4.387  28.338  1.00 92.80           C  
ATOM    387  O   PRO O  48     -24.043   5.561  28.041  1.00 92.29           O  
ATOM    388  CB  PRO O  48     -26.587   4.436  29.400  1.00 86.04           C  
ATOM    389  CG  PRO O  48     -27.034   4.870  30.768  1.00 83.23           C  
ATOM    390  CD  PRO O  48     -25.845   5.581  31.355  1.00 84.25           C  
ATOM    391  N   LEU O  49     -23.864   3.346  27.610  1.00 92.86           N  
ATOM    392  CA  LEU O  49     -23.125   3.545  26.366  1.00 94.83           C  
ATOM    393  C   LEU O  49     -24.103   3.913  25.263  1.00 96.20           C  
ATOM    394  O   LEU O  49     -25.176   3.318  25.162  1.00 96.38           O  
ATOM    395  CB  LEU O  49     -22.359   2.273  25.992  1.00 94.46           C  
ATOM    396  CG  LEU O  49     -21.395   2.376  24.812  1.00 93.97           C  
ATOM    397  CD1 LEU O  49     -20.231   3.309  25.128  1.00 94.00           C  
ATOM    398  CD2 LEU O  49     -20.879   0.988  24.437  1.00 93.86           C  
ATOM    399  N   SER O  50     -23.727   4.881  24.444  1.00 98.91           N  
ATOM    400  CA  SER O  50     -24.555   5.336  23.332  1.00 98.92           C  
ATOM    401  C   SER O  50     -23.768   5.230  22.038  1.00 98.95           C  
ATOM    402  O   SER O  50     -22.784   5.949  21.840  1.00 98.93           O  
ATOM    403  CB  SER O  50     -25.001   6.776  23.562  1.00 98.81           C  
ATOM    404  OG  SER O  50     -25.704   7.273  22.441  1.00 96.80           O  
ATOM    405  N   VAL O  51     -24.199   4.321  21.166  1.00 98.94           N  
ATOM    406  CA  VAL O  51     -23.626   4.171  19.831  1.00 98.95           C  
ATOM    407  C   VAL O  51     -24.667   4.716  18.865  1.00 98.95           C  
ATOM    408  O   VAL O  51     -25.717   4.100  18.670  1.00 98.88           O  
ATOM    409  CB  VAL O  51     -23.304   2.696  19.511  1.00 98.88           C  
ATOM    410  CG1 VAL O  51     -22.626   2.584  18.151  1.00 98.29           C  
ATOM    411  CG2 VAL O  51     -22.434   2.075  20.598  1.00 98.54           C  
ATOM    412  N   SER O  52     -24.402   5.878  18.290  1.00 98.97           N  
ATOM    413  CA  SER O  52     -25.371   6.578  17.445  1.00 98.95           C  
ATOM    414  C   SER O  52     -24.824   6.666  16.035  1.00 98.97           C  
ATOM    415  O   SER O  52     -24.122   7.617  15.691  1.00 98.91           O  
ATOM    416  CB  SER O  52     -25.654   7.972  17.999  1.00 98.83           C  
ATOM    417  OG  SER O  52     -26.230   7.882  19.297  1.00 94.36           O  
ATOM    418  N   TYR O  53     -25.151   5.664  15.227  1.00 98.96           N  
ATOM    419  CA  TYR O  53     -24.602   5.538  13.884  1.00 98.97           C  
ATOM    420  C   TYR O  53     -25.645   5.747  12.783  1.00 98.95           C  
ATOM    421  O   TYR O  53     -25.356   5.492  11.608  1.00 98.90           O  
ATOM    422  CB  TYR O  53     -23.952   4.162  13.705  1.00 98.97           C  
ATOM    423  CG  TYR O  53     -22.637   3.919  14.420  1.00 98.98           C  
ATOM    424  CD1 TYR O  53     -21.895   4.940  15.010  1.00 98.96           C  
ATOM    425  CD2 TYR O  53     -22.116   2.628  14.467  1.00 98.95           C  
ATOM    426  CE1 TYR O  53     -20.671   4.678  15.628  1.00 98.93           C  
ATOM    427  CE2 TYR O  53     -20.898   2.357  15.080  1.00 98.93           C  
ATOM    428  CZ  TYR O  53     -20.182   3.382  15.657  1.00 98.94           C  
ATOM    429  OH  TYR O  53     -18.974   3.111  16.258  1.00 98.85           O  
ATOM    430  N   ASP O  54     -26.840   6.206  13.126  1.00 98.89           N  
ATOM    431  CA  ASP O  54     -27.912   6.330  12.130  1.00 98.83           C  
ATOM    432  C   ASP O  54     -27.564   7.277  10.983  1.00 98.87           C  
ATOM    433  O   ASP O  54     -27.993   7.052   9.851  1.00 98.53           O  
ATOM    434  CB  ASP O  54     -29.228   6.752  12.802  1.00 98.35           C  
ATOM    435  CG  ASP O  54     -29.063   7.913  13.750  0.98 89.19           C  
ATOM    436  OD1 ASP O  54     -28.382   7.747  14.790  0.98 83.25           O  
ATOM    437  OD2 ASP O  54     -29.606   8.993  13.452  0.98 84.90           O  
ATOM    438  N   GLN O  55     -26.764   8.309  11.253  1.00 98.88           N  
ATOM    439  CA  GLN O  55     -26.393   9.271  10.215  1.00 98.90           C  
ATOM    440  C   GLN O  55     -24.975   9.070   9.682  1.00 98.93           C  
ATOM    441  O   GLN O  55     -24.419   9.969   9.042  1.00 98.82           O  
ATOM    442  CB  GLN O  55     -26.567  10.701  10.742  1.00 98.73           C  
ATOM    443  CG  GLN O  55     -28.013  11.052  11.087  0.99 96.43           C  
ATOM    444  CD  GLN O  55     -28.916  10.994   9.863  0.99 91.57           C  
ATOM    445  OE1 GLN O  55     -28.615  11.585   8.828  0.99 85.34           O  
ATOM    446  NE2 GLN O  55     -30.019  10.266   9.971  0.98 79.91           N  
ATOM    447  N   ALA O  56     -24.384   7.901   9.930  1.00 98.95           N  
ATOM    448  CA  ALA O  56     -23.024   7.646   9.466  1.00 98.96           C  
ATOM    449  C   ALA O  56     -22.927   7.804   7.951  1.00 98.96           C  
ATOM    450  O   ALA O  56     -23.803   7.348   7.211  1.00 98.89           O  
ATOM    451  CB  ALA O  56     -22.573   6.243   9.873  1.00 98.91           C  
ATOM    452  N   THR O  57     -21.847   8.427   7.502  1.00 98.97           N  
ATOM    453  CA  THR O  57     -21.597   8.638   6.077  1.00 98.97           C  
ATOM    454  C   THR O  57     -20.237   8.051   5.730  1.00 98.98           C  
ATOM    455  O   THR O  57     -19.205   8.706   5.920  1.00 98.95           O  
ATOM    456  CB  THR O  57     -21.631  10.133   5.721  1.00 98.89           C  
ATOM    457  OG1 THR O  57     -22.906  10.684   6.065  1.00 97.69           O  
ATOM    458  CG2 THR O  57     -21.376  10.343   4.236  1.00 97.45           C  
ATOM    459  N   SER O  58     -20.238   6.819   5.236  1.00 98.98           N  
ATOM    460  CA  SER O  58     -18.991   6.241   4.755  1.00 98.99           C  
ATOM    461  C   SER O  58     -18.613   6.878   3.421  1.00 98.99           C  
ATOM    462  O   SER O  58     -19.473   7.337   2.663  1.00 98.98           O  
ATOM    463  CB  SER O  58     -19.083   4.716   4.623  1.00 98.98           C  
ATOM    464  OG  SER O  58     -19.980   4.332   3.602  1.00 98.94           O  
ATOM    465  N   LEU O  59     -17.315   6.897   3.141  1.00 98.99           N  
ATOM    466  CA  LEU O  59     -16.810   7.545   1.937  1.00 98.98           C  
ATOM    467  C   LEU O  59     -15.981   6.624   1.059  1.00 98.99           C  
ATOM    468  O   LEU O  59     -16.151   6.600  -0.165  1.00 98.96           O  
ATOM    469  CB  LEU O  59     -15.957   8.756   2.326  1.00 98.95           C  
ATOM    470  CG  LEU O  59     -16.701   9.902   3.004  1.00 98.67           C  
ATOM    471  CD1 LEU O  59     -15.711  10.964   3.457  1.00 98.41           C  
ATOM    472  CD2 LEU O  59     -17.748  10.501   2.076  1.00 98.32           C  
ATOM    473  N   ARG O  60     -15.060   5.888   1.665  1.00 98.98           N  
ATOM    474  CA  ARG O  60     -14.004   5.242   0.914  1.00 98.96           C  
ATOM    475  C   ARG O  60     -13.457   4.083   1.721  1.00 98.98           C  
ATOM    476  O   ARG O  60     -13.563   4.062   2.950  1.00 98.97           O  
ATOM    477  CB  ARG O  60     -12.890   6.259   0.652  1.00 98.65           C  
ATOM    478  CG  ARG O  60     -11.869   5.860  -0.391  1.00 95.66           C  
ATOM    479  CD  ARG O  60     -10.836   6.971  -0.566  1.00 95.40           C  
ATOM    480  NE  ARG O  60      -9.942   7.041   0.583  1.00 95.49           N  
ATOM    481  CZ  ARG O  60      -8.627   7.262   0.512  1.00 95.92           C  
ATOM    482  NH1 ARG O  60      -8.039   7.453  -0.664  1.00 91.96           N  
ATOM    483  NH2 ARG O  60      -7.907   7.279   1.622  1.00 92.11           N  
ATOM    484  N   ILE O  61     -12.876   3.130   1.021  1.00 99.00           N  
ATOM    485  CA  ILE O  61     -12.144   2.043   1.659  1.00 99.00           C  
ATOM    486  C   ILE O  61     -10.730   2.045   1.092  1.00 99.00           C  
ATOM    487  O   ILE O  61     -10.533   2.236  -0.114  1.00 98.99           O  
ATOM    488  CB  ILE O  61     -12.877   0.691   1.482  1.00 99.00           C  
ATOM    489  CG1 ILE O  61     -12.221  -0.415   2.303  1.00 98.96           C  
ATOM    490  CG2 ILE O  61     -13.002   0.304   0.001  1.00 98.96           C  
ATOM    491  CD1 ILE O  61     -13.044  -1.709   2.354  1.00 98.90           C  
ATOM    492  N   LEU O  62      -9.736   1.869   1.964  1.00 99.00           N  
ATOM    493  CA  LEU O  62      -8.324   2.010   1.619  1.00 98.99           C  
ATOM    494  C   LEU O  62      -7.520   0.843   2.171  1.00 99.00           C  
ATOM    495  O   LEU O  62      -7.629   0.526   3.359  1.00 98.99           O  
ATOM    496  CB  LEU O  62      -7.784   3.308   2.231  1.00 98.97           C  
ATOM    497  CG  LEU O  62      -6.259   3.492   2.209  1.00 98.74           C  
ATOM    498  CD1 LEU O  62      -5.766   3.736   0.790  1.00 98.49           C  
ATOM    499  CD2 LEU O  62      -5.854   4.641   3.126  1.00 98.41           C  
ATOM    500  N   ASN O  63      -6.701   0.228   1.332  1.00 98.99           N  
ATOM    501  CA  ASN O  63      -5.654  -0.688   1.788  1.00 98.99           C  
ATOM    502  C   ASN O  63      -4.423   0.157   2.088  1.00 98.98           C  
ATOM    503  O   ASN O  63      -3.810   0.725   1.180  1.00 98.96           O  
ATOM    504  CB  ASN O  63      -5.363  -1.743   0.716  1.00 98.99           C  
ATOM    505  CG  ASN O  63      -4.254  -2.715   1.096  1.00 98.99           C  
ATOM    506  OD1 ASN O  63      -3.364  -2.398   1.889  1.00 98.73           O  
ATOM    507  ND2 ASN O  63      -4.288  -3.907   0.506  1.00 98.72           N  
ATOM    508  N   ASN O  64      -4.066   0.255   3.362  1.00 98.92           N  
ATOM    509  CA  ASN O  64      -2.940   1.090   3.762  1.00 98.89           C  
ATOM    510  C   ASN O  64      -1.650   0.304   3.968  1.00 98.83           C  
ATOM    511  O   ASN O  64      -0.669   0.848   4.481  1.00 98.76           O  
ATOM    512  CB  ASN O  64      -3.295   1.929   5.000  1.00 98.90           C  
ATOM    513  CG  ASN O  64      -3.568   1.095   6.232  1.00 98.92           C  
ATOM    514  OD1 ASN O  64      -3.194  -0.072   6.316  1.00 98.08           O  
ATOM    515  ND2 ASN O  64      -4.222   1.705   7.219  1.00 97.75           N  
ATOM    516  N   GLY O  65      -1.641  -0.959   3.574  1.00 98.87           N  
ATOM    517  CA  GLY O  65      -0.472  -1.807   3.728  1.00 98.84           C  
ATOM    518  C   GLY O  65      -0.350  -2.489   5.073  1.00 98.83           C  
ATOM    519  O   GLY O  65       0.573  -3.287   5.270  1.00 98.78           O  
ATOM    520  N   HIS O  66      -1.263  -2.182   5.990  1.00 98.91           N  
ATOM    521  CA  HIS O  66      -1.316  -2.810   7.311  1.00 98.91           C  
ATOM    522  C   HIS O  66      -2.661  -3.481   7.564  1.00 98.96           C  
ATOM    523  O   HIS O  66      -2.736  -4.518   8.232  1.00 98.94           O  
ATOM    524  CB  HIS O  66      -1.060  -1.767   8.404  1.00 98.58           C  
ATOM    525  CG  HIS O  66       0.168  -0.951   8.177  1.00 93.23           C  
ATOM    526  ND1 HIS O  66       1.439  -1.484   8.246  1.00 84.43           N  
ATOM    527  CD2 HIS O  66       0.321   0.361   7.865  1.00 83.50           C  
ATOM    528  CE1 HIS O  66       2.320  -0.531   7.988  1.00 84.09           C  
ATOM    529  NE2 HIS O  66       1.671   0.597   7.753  1.00 84.94           N  
ATOM    530  N   ALA O  67      -3.720  -2.871   7.048  1.00 98.99           N  
ATOM    531  CA  ALA O  67      -5.092  -3.347   7.142  1.00 98.99           C  
ATOM    532  C   ALA O  67      -5.864  -2.629   6.042  1.00 99.00           C  
ATOM    533  O   ALA O  67      -5.254  -2.026   5.150  1.00 98.99           O  
ATOM    534  CB  ALA O  67      -5.676  -3.052   8.534  1.00 98.97           C  
ATOM    535  N   PHE O  68      -7.191  -2.687   6.086  1.00 98.99           N  
ATOM    536  CA  PHE O  68      -7.996  -1.799   5.260  1.00 99.00           C  
ATOM    537  C   PHE O  68      -8.867  -0.946   6.165  1.00 98.99           C  
ATOM    538  O   PHE O  68      -9.392  -1.433   7.163  1.00 98.98           O  
ATOM    539  CB  PHE O  68      -8.836  -2.556   4.217  1.00 98.99           C  
ATOM    540  CG  PHE O  68      -9.846  -3.519   4.790  1.00 98.99           C  
ATOM    541  CD1 PHE O  68     -11.113  -3.084   5.163  1.00 98.97           C  
ATOM    542  CD2 PHE O  68      -9.540  -4.864   4.944  1.00 98.97           C  
ATOM    543  CE1 PHE O  68     -12.050  -3.972   5.689  1.00 98.96           C  
ATOM    544  CE2 PHE O  68     -10.469  -5.758   5.465  1.00 98.97           C  
ATOM    545  CZ  PHE O  68     -11.725  -5.311   5.838  1.00 98.97           C  
ATOM    546  N   ASN O  69      -8.994   0.328   5.815  1.00 99.00           N  
ATOM    547  CA  ASN O  69      -9.814   1.258   6.576  1.00 99.00           C  
ATOM    548  C   ASN O  69     -11.030   1.645   5.766  1.00 99.00           C  
ATOM    549  O   ASN O  69     -10.895   2.060   4.610  1.00 98.99           O  
ATOM    550  CB  ASN O  69      -9.045   2.543   6.901  1.00 98.97           C  
ATOM    551  CG  ASN O  69      -7.936   2.359   7.909  1.00 98.79           C  
ATOM    552  OD1 ASN O  69      -7.769   1.297   8.498  1.00 95.57           O  
ATOM    553  ND2 ASN O  69      -7.172   3.425   8.115  1.00 94.20           N  
ATOM    554  N   VAL O  70     -12.212   1.540   6.375  1.00 99.00           N  
ATOM    555  CA  VAL O  70     -13.415   2.168   5.843  1.00 99.00           C  
ATOM    556  C   VAL O  70     -13.523   3.526   6.513  1.00 99.00           C  
ATOM    557  O   VAL O  70     -13.607   3.622   7.737  1.00 98.99           O  
ATOM    558  CB  VAL O  70     -14.665   1.315   6.078  1.00 99.00           C  
ATOM    559  CG1 VAL O  70     -15.929   2.087   5.682  1.00 98.97           C  
ATOM    560  CG2 VAL O  70     -14.563   0.018   5.278  1.00 98.98           C  
ATOM    561  N   GLU O  71     -13.473   4.573   5.704  1.00 98.99           N  
ATOM    562  CA  GLU O  71     -13.376   5.948   6.178  1.00 98.99           C  
ATOM    563  C   GLU O  71     -14.738   6.627   6.134  1.00 98.99           C  
ATOM    564  O   GLU O  71     -15.536   6.382   5.222  1.00 98.99           O  
ATOM    565  CB  GLU O  71     -12.399   6.723   5.298  1.00 98.98           C  
ATOM    566  CG  GLU O  71     -11.004   6.121   5.251  1.00 98.84           C  
ATOM    567  CD  GLU O  71     -10.151   6.665   4.124  1.00 98.72           C  
ATOM    568  OE1 GLU O  71      -8.938   6.380   4.120  1.00 97.97           O  
ATOM    569  OE2 GLU O  71     -10.684   7.355   3.236  1.00 98.02           O  
ATOM    570  N   PHE O  72     -14.970   7.500   7.107  1.00 98.98           N  
ATOM    571  CA  PHE O  72     -16.238   8.210   7.248  1.00 98.98           C  
ATOM    572  C   PHE O  72     -16.044   9.717   7.179  1.00 98.97           C  
ATOM    573  O   PHE O  72     -14.975  10.249   7.496  1.00 98.95           O  
ATOM    574  CB  PHE O  72     -16.907   7.840   8.580  1.00 98.98           C  
ATOM    575  CG  PHE O  72     -17.426   6.431   8.598  1.00 98.99           C  
ATOM    576  CD1 PHE O  72     -16.566   5.363   8.799  1.00 98.97           C  
ATOM    577  CD2 PHE O  72     -18.765   6.175   8.357  1.00 98.97           C  
ATOM    578  CE1 PHE O  72     -17.036   4.058   8.754  1.00 98.96           C  
ATOM    579  CE2 PHE O  72     -19.242   4.874   8.316  1.00 98.97           C  
ATOM    580  CZ  PHE O  72     -18.373   3.816   8.512  1.00 98.98           C  
ATOM    581  N   ASP O  73     -17.099  10.392   6.777  1.00 98.97           N  
ATOM    582  CA  ASP O  73     -17.162  11.847   6.891  1.00 98.96           C  
ATOM    583  C   ASP O  73     -17.332  12.203   8.359  1.00 98.96           C  
ATOM    584  O   ASP O  73     -18.394  11.981   8.944  1.00 98.90           O  
ATOM    585  CB  ASP O  73     -18.336  12.391   6.079  1.00 98.89           C  
ATOM    586  CG  ASP O  73     -18.555  13.876   6.281  1.00 98.63           C  
ATOM    587  OD1 ASP O  73     -17.646  14.566   6.785  1.00 97.87           O  
ATOM    588  OD2 ASP O  73     -19.653  14.354   5.940  1.00 97.44           O  
ATOM    589  N   ASP O  74     -16.286  12.751   8.949  1.00 98.91           N  
ATOM    590  CA  ASP O  74     -16.283  13.173  10.342  1.00 98.91           C  
ATOM    591  C   ASP O  74     -16.231  14.693  10.470  1.00 98.87           C  
ATOM    592  O   ASP O  74     -15.734  15.221  11.468  1.00 98.69           O  
ATOM    593  CB  ASP O  74     -15.124  12.516  11.102  1.00 98.88           C  
ATOM    594  CG  ASP O  74     -13.760  12.974  10.617  1.00 98.88           C  
ATOM    595  OD1 ASP O  74     -13.672  13.573   9.523  1.00 98.68           O  
ATOM    596  OD2 ASP O  74     -12.768  12.728  11.335  1.00 98.63           O  
ATOM    597  N   SER O  75     -16.758  15.401   9.481  1.00 98.76           N  
ATOM    598  CA  SER O  75     -16.772  16.862   9.490  1.00 98.65           C  
ATOM    599  C   SER O  75     -17.933  17.443  10.292  1.00 98.62           C  
ATOM    600  O   SER O  75     -17.977  18.658  10.507  1.00 98.15           O  
ATOM    601  CB  SER O  75     -16.790  17.408   8.064  1.00 98.45           C  
ATOM    602  OG  SER O  75     -18.008  17.118   7.414  1.00 98.10           O  
ATOM    603  N   GLN O  76     -18.853  16.600  10.716  1.00 98.49           N  
ATOM    604  CA  GLN O  76     -19.964  16.962  11.590  1.00 98.46           C  
ATOM    605  C   GLN O  76     -20.240  15.798  12.528  1.00 98.50           C  
ATOM    606  O   GLN O  76     -19.768  14.689  12.294  1.00 97.96           O  
ATOM    607  CB  GLN O  76     -21.238  17.222  10.789  1.00 98.04           C  
ATOM    608  CG  GLN O  76     -21.194  18.348   9.811  0.98 95.41           C  
ATOM    609  CD  GLN O  76     -22.568  18.536   9.195  0.98 92.54           C  
ATOM    610  OE1 GLN O  76     -23.435  19.176   9.787  0.98 86.86           O  
ATOM    611  NE2 GLN O  76     -22.781  17.946   8.036  0.98 81.76           N  
ATOM    612  N   ASP O  77     -21.055  16.040  13.562  1.00 97.70           N  
ATOM    613  CA  ASP O  77     -21.495  14.980  14.477  1.00 97.37           C  
ATOM    614  C   ASP O  77     -22.549  14.114  13.788  1.00 97.16           C  
ATOM    615  O   ASP O  77     -23.760  14.326  13.950  1.00 94.72           O  
ATOM    616  CB  ASP O  77     -22.077  15.579  15.769  1.00 95.98           C  
ATOM    617  CG  ASP O  77     -21.034  15.962  16.800  0.99 96.65           C  
ATOM    618  OD1 ASP O  77     -19.849  15.608  16.629  0.99 95.37           O  
ATOM    619  OD2 ASP O  77     -21.414  16.612  17.794  0.99 94.75           O  
ATOM    620  N   LYS O  78     -22.086  13.134  13.014  0.99 98.18           N  
ATOM    621  CA  LYS O  78     -22.972  12.229  12.287  1.00 97.95           C  
ATOM    622  C   LYS O  78     -23.064  10.873  12.961  1.00 97.27           C  
ATOM    623  O   LYS O  78     -24.149  10.405  13.307  0.99 94.28           O  
ATOM    624  CB  LYS O  78     -22.484  12.069  10.847  1.00 97.31           C  
ATOM    625  CG  LYS O  78     -22.721  13.281   9.981  0.99 96.50           C  
ATOM    626  CD  LYS O  78     -22.284  12.989   8.557  0.98 95.09           C  
ATOM    627  CE  LYS O  78     -22.684  14.088   7.603  0.98 94.28           C  
ATOM    628  NZ  LYS O  78     -22.377  13.701   6.202  0.97 90.88           N  
ATOM    629  N   ALA O  79     -21.932  10.213  13.117  1.00 98.90           N  
ATOM    630  CA  ALA O  79     -21.839   8.921  13.782  1.00 98.93           C  
ATOM    631  C   ALA O  79     -20.984   9.138  15.015  1.00 98.95           C  
ATOM    632  O   ALA O  79     -19.803   9.467  14.892  1.00 98.92           O  
ATOM    633  CB  ALA O  79     -21.204   7.895  12.853  1.00 98.85           C  
ATOM    634  N   VAL O  80     -21.583   8.979  16.190  1.00 98.96           N  
ATOM    635  CA  VAL O  80     -20.874   9.311  17.416  1.00 98.96           C  
ATOM    636  C   VAL O  80     -21.027   8.232  18.467  1.00 98.97           C  
ATOM    637  O   VAL O  80     -22.013   7.489  18.505  1.00 98.96           O  
ATOM    638  CB  VAL O  80     -21.303  10.678  18.000  1.00 98.85           C  
ATOM    639  CG1 VAL O  80     -21.034  11.811  17.007  1.00 98.30           C  
ATOM    640  CG2 VAL O  80     -22.752  10.665  18.438  1.00 98.39           C  
ATOM    641  N   LEU O  81     -20.019   8.176  19.316  1.00 98.98           N  
ATOM    642  CA  LEU O  81     -19.993   7.323  20.486  1.00 98.98           C  
ATOM    643  C   LEU O  81     -19.942   8.236  21.699  1.00 98.98           C  
ATOM    644  O   LEU O  81     -19.149   9.184  21.740  1.00 98.96           O  
ATOM    645  CB  LEU O  81     -18.764   6.416  20.422  1.00 98.97           C  
ATOM    646  CG  LEU O  81     -18.589   5.374  21.513  1.00 98.85           C  
ATOM    647  CD1 LEU O  81     -19.699   4.333  21.447  1.00 98.80           C  
ATOM    648  CD2 LEU O  81     -17.224   4.706  21.343  1.00 98.73           C  
ATOM    649  N   LYS O  82     -20.798   7.959  22.676  1.00 98.93           N  
ATOM    650  CA  LYS O  82     -20.879   8.738  23.906  1.00 98.90           C  
ATOM    651  C   LYS O  82     -21.210   7.804  25.058  1.00 98.93           C  
ATOM    652  O   LYS O  82     -21.532   6.627  24.863  1.00 98.85           O  
ATOM    653  CB  LYS O  82     -21.974   9.811  23.810  1.00 98.57           C  
ATOM    654  CG  LYS O  82     -21.838  10.785  22.661  0.98 91.39           C  
ATOM    655  CD  LYS O  82     -23.000  11.770  22.611  0.96 91.09           C  
ATOM    656  CE  LYS O  82     -23.032  12.687  23.814  0.94 84.49           C  
ATOM    657  NZ  LYS O  82     -24.068  13.746  23.688  0.94 77.20           N  
ATOM    658  N   GLY O  83     -21.166   8.341  26.263  1.00 98.86           N  
ATOM    659  CA  GLY O  83     -21.577   7.562  27.418  1.00 98.85           C  
ATOM    660  C   GLY O  83     -20.544   6.532  27.814  1.00 98.90           C  
ATOM    661  O   GLY O  83     -19.368   6.636  27.463  1.00 98.86           O  
ATOM    662  N   GLY O  84     -20.982   5.526  28.557  1.00 98.77           N  
ATOM    663  CA  GLY O  84     -20.047   4.555  29.082  1.00 98.73           C  
ATOM    664  C   GLY O  84     -18.988   5.245  29.927  1.00 98.81           C  
ATOM    665  O   GLY O  84     -19.321   6.015  30.825  1.00 98.68           O  
ATOM    666  N   PRO O  85     -17.705   4.990  29.636  1.00 98.92           N  
ATOM    667  CA  PRO O  85     -16.628   5.639  30.382  1.00 98.90           C  
ATOM    668  C   PRO O  85     -16.291   7.030  29.865  1.00 98.88           C  
ATOM    669  O   PRO O  85     -15.422   7.693  30.431  1.00 98.73           O  
ATOM    670  CB  PRO O  85     -15.442   4.702  30.136  1.00 98.86           C  
ATOM    671  CG  PRO O  85     -15.678   4.233  28.723  1.00 98.77           C  
ATOM    672  CD  PRO O  85     -17.183   4.069  28.621  1.00 98.93           C  
ATOM    673  N   LEU O  86     -16.937   7.445  28.789  1.00 98.94           N  
ATOM    674  CA  LEU O  86     -16.522   8.626  28.047  1.00 98.95           C  
ATOM    675  C   LEU O  86     -17.157   9.893  28.586  1.00 98.89           C  
ATOM    676  O   LEU O  86     -18.311   9.903  29.005  1.00 98.81           O  
ATOM    677  CB  LEU O  86     -16.900   8.472  26.576  1.00 98.97           C  
ATOM    678  CG  LEU O  86     -16.349   7.223  25.885  1.00 98.98           C  
ATOM    679  CD1 LEU O  86     -16.922   7.110  24.478  1.00 98.97           C  
ATOM    680  CD2 LEU O  86     -14.826   7.239  25.862  1.00 98.97           C  
ATOM    681  N   ASP O  87     -16.391  10.965  28.517  1.00 98.62           N  
ATOM    682  CA  ASP O  87     -16.887  12.306  28.779  1.00 98.36           C  
ATOM    683  C   ASP O  87     -16.975  13.023  27.436  1.00 98.23           C  
ATOM    684  O   ASP O  87     -15.977  13.134  26.717  1.00 97.36           O  
ATOM    685  CB  ASP O  87     -15.926  13.029  29.728  1.00 97.84           C  
ATOM    686  CG  ASP O  87     -16.458  14.356  30.224  0.99 89.58           C  
ATOM    687  OD1 ASP O  87     -17.666  14.622  30.067  0.99 86.26           O  
ATOM    688  OD2 ASP O  87     -15.653  15.120  30.793  0.99 86.16           O  
ATOM    689  N   GLY O  88     -18.161  13.473  27.071  1.00 98.38           N  
ATOM    690  CA  GLY O  88     -18.326  14.178  25.818  1.00 98.43           C  
ATOM    691  C   GLY O  88     -18.577  13.270  24.631  1.00 98.67           C  
ATOM    692  O   GLY O  88     -19.015  12.125  24.773  1.00 98.57           O  
ATOM    693  N   THR O  89     -18.300  13.803  23.451  1.00 98.85           N  
ATOM    694  CA  THR O  89     -18.709  13.208  22.187  1.00 98.88           C  
ATOM    695  C   THR O  89     -17.492  12.806  21.371  1.00 98.93           C  
ATOM    696  O   THR O  89     -16.558  13.596  21.201  1.00 98.93           O  
ATOM    697  CB  THR O  89     -19.552  14.213  21.391  1.00 98.79           C  
ATOM    698  OG1 THR O  89     -20.710  14.559  22.156  1.00 97.94           O  
ATOM    699  CG2 THR O  89     -19.988  13.646  20.051  1.00 98.10           C  
ATOM    700  N   TYR O  90     -17.526  11.592  20.843  1.00 98.97           N  
ATOM    701  CA  TYR O  90     -16.450  11.062  20.023  1.00 98.98           C  
ATOM    702  C   TYR O  90     -17.012  10.711  18.650  1.00 98.98           C  
ATOM    703  O   TYR O  90     -17.979   9.955  18.546  1.00 98.98           O  
ATOM    704  CB  TYR O  90     -15.840   9.821  20.680  1.00 98.99           C  
ATOM    705  CG  TYR O  90     -15.013  10.081  21.922  1.00 98.99           C  
ATOM    706  CD1 TYR O  90     -15.598  10.511  23.112  1.00 98.99           C  
ATOM    707  CD2 TYR O  90     -13.638   9.879  21.901  1.00 98.98           C  
ATOM    708  CE1 TYR O  90     -14.828  10.735  24.251  1.00 98.98           C  
ATOM    709  CE2 TYR O  90     -12.859  10.098  23.035  1.00 98.98           C  
ATOM    710  CZ  TYR O  90     -13.459  10.528  24.206  1.00 98.99           C  
ATOM    711  OH  TYR O  90     -12.690  10.744  25.327  1.00 98.98           O  
ATOM    712  N   ARG O  91     -16.402  11.249  17.604  1.00 98.97           N  
ATOM    713  CA  ARG O  91     -16.867  11.071  16.228  1.00 98.96           C  
ATOM    714  C   ARG O  91     -16.177   9.909  15.543  1.00 98.98           C  
ATOM    715  O   ARG O  91     -14.944   9.821  15.558  1.00 98.97           O  
ATOM    716  CB  ARG O  91     -16.544  12.303  15.398  1.00 98.69           C  
ATOM    717  CG  ARG O  91     -17.654  13.264  15.243  1.00 94.90           C  
ATOM    718  CD  ARG O  91     -17.233  14.430  14.378  1.00 95.48           C  
ATOM    719  NE  ARG O  91     -17.857  15.624  14.890  1.00 96.15           N  
ATOM    720  CZ  ARG O  91     -17.552  16.858  14.510  1.00 97.34           C  
ATOM    721  NH1 ARG O  91     -16.635  17.066  13.573  1.00 93.47           N  
ATOM    722  NH2 ARG O  91     -18.169  17.877  15.075  1.00 93.71           N  
ATOM    723  N   LEU O  92     -16.964   9.075  14.880  1.00 98.98           N  
ATOM    724  CA  LEU O  92     -16.414   7.980  14.081  1.00 98.99           C  
ATOM    725  C   LEU O  92     -15.644   8.528  12.886  1.00 98.98           C  
ATOM    726  O   LEU O  92     -16.182   9.316  12.099  1.00 98.97           O  
ATOM    727  CB  LEU O  92     -17.555   7.085  13.594  1.00 98.99           C  
ATOM    728  CG  LEU O  92     -17.158   5.890  12.724  1.00 98.98           C  
ATOM    729  CD1 LEU O  92     -16.341   4.876  13.515  1.00 98.98           C  
ATOM    730  CD2 LEU O  92     -18.418   5.235  12.152  1.00 98.97           C  
ATOM    731  N   ILE O  93     -14.391   8.092  12.749  1.00 98.98           N  
ATOM    732  CA  ILE O  93     -13.567   8.484  11.604  1.00 98.98           C  
ATOM    733  C   ILE O  93     -13.287   7.303  10.677  1.00 98.99           C  
ATOM    734  O   ILE O  93     -13.246   7.476   9.454  1.00 98.98           O  
ATOM    735  CB  ILE O  93     -12.264   9.191  12.053  1.00 98.97           C  
ATOM    736  CG1 ILE O  93     -11.400   9.558  10.849  1.00 98.84           C  
ATOM    737  CG2 ILE O  93     -11.473   8.369  13.069  1.00 98.87           C  
ATOM    738  CD1 ILE O  93     -10.235  10.500  11.186  1.00 97.85           C  
ATOM    739  N   GLN O  94     -13.096   6.116  11.201  1.00 98.99           N  
ATOM    740  CA  GLN O  94     -12.818   4.949  10.370  1.00 98.99           C  
ATOM    741  C   GLN O  94     -13.043   3.677  11.166  1.00 99.00           C  
ATOM    742  O   GLN O  94     -13.087   3.703  12.398  1.00 98.99           O  
ATOM    743  CB  GLN O  94     -11.375   4.971   9.820  1.00 98.98           C  
ATOM    744  CG  GLN O  94     -10.267   5.097  10.872  1.00 98.88           C  
ATOM    745  CD  GLN O  94      -9.499   3.817  11.150  1.00 98.91           C  
ATOM    746  OE1 GLN O  94     -10.027   2.710  11.027  1.00 97.23           O  
ATOM    747  NE2 GLN O  94      -8.229   3.960  11.530  1.00 96.94           N  
ATOM    748  N   PHE O  95     -13.204   2.574  10.454  1.00 99.00           N  
ATOM    749  CA  PHE O  95     -13.059   1.276  11.085  1.00 99.00           C  
ATOM    750  C   PHE O  95     -12.128   0.403  10.265  1.00 99.00           C  
ATOM    751  O   PHE O  95     -11.936   0.620   9.065  1.00 99.00           O  
ATOM    752  CB  PHE O  95     -14.398   0.572  11.376  1.00 99.00           C  
ATOM    753  CG  PHE O  95     -15.175   0.079  10.173  1.00 99.00           C  
ATOM    754  CD1 PHE O  95     -14.800  -1.075   9.496  1.00 99.00           C  
ATOM    755  CD2 PHE O  95     -16.325   0.741   9.758  1.00 99.00           C  
ATOM    756  CE1 PHE O  95     -15.544  -1.555   8.418  1.00 99.00           C  
ATOM    757  CE2 PHE O  95     -17.077   0.268   8.683  1.00 99.00           C  
ATOM    758  CZ  PHE O  95     -16.682  -0.877   8.012  1.00 99.00           C  
ATOM    759  N   HIS O  96     -11.554  -0.571  10.925  1.00 99.00           N  
ATOM    760  CA  HIS O  96     -10.672  -1.540  10.304  1.00 99.00           C  
ATOM    761  C   HIS O  96     -10.709  -2.798  11.147  1.00 99.00           C  
ATOM    762  O   HIS O  96     -11.324  -2.836  12.216  1.00 99.00           O  
ATOM    763  CB  HIS O  96      -9.235  -0.997  10.202  1.00 99.00           C  
ATOM    764  CG  HIS O  96      -8.638  -0.715  11.540  1.00 99.00           C  
ATOM    765  ND1 HIS O  96      -8.783   0.505  12.180  1.00 98.92           N  
ATOM    766  CD2 HIS O  96      -7.949  -1.512  12.393  1.00 98.83           C  
ATOM    767  CE1 HIS O  96      -8.199   0.439  13.364  1.00 98.84           C  
ATOM    768  NE2 HIS O  96      -7.682  -0.772  13.518  1.00 98.88           N  
ATOM    769  N   PHE O  97     -10.032  -3.829  10.651  1.00 99.00           N  
ATOM    770  CA  PHE O  97      -9.952  -5.105  11.348  1.00 99.00           C  
ATOM    771  C   PHE O  97      -8.493  -5.518  11.498  1.00 99.00           C  
ATOM    772  O   PHE O  97      -7.610  -5.037  10.785  1.00 99.00           O  
ATOM    773  CB  PHE O  97     -10.674  -6.208  10.566  1.00 99.00           C  
ATOM    774  CG  PHE O  97     -12.135  -5.957  10.284  1.00 99.00           C  
ATOM    775  CD1 PHE O  97     -12.528  -5.133   9.233  1.00 98.99           C  
ATOM    776  CD2 PHE O  97     -13.116  -6.568  11.045  1.00 98.99           C  
ATOM    777  CE1 PHE O  97     -13.876  -4.922   8.954  1.00 98.99           C  
ATOM    778  CE2 PHE O  97     -14.467  -6.366  10.769  1.00 98.99           C  
ATOM    779  CZ  PHE O  97     -14.843  -5.541   9.724  1.00 98.99           C  
ATOM    780  N   HIS O  98      -8.281  -6.445  12.406  1.00 99.00           N  
ATOM    781  CA  HIS O  98      -7.057  -7.232  12.512  1.00 99.00           C  
ATOM    782  C   HIS O  98      -7.487  -8.687  12.434  1.00 99.00           C  
ATOM    783  O   HIS O  98      -8.543  -9.041  12.971  1.00 99.00           O  
ATOM    784  CB  HIS O  98      -6.352  -6.961  13.844  1.00 99.00           C  
ATOM    785  CG  HIS O  98      -6.072  -5.515  14.082  1.00 99.00           C  
ATOM    786  ND1 HIS O  98      -4.846  -4.933  13.829  1.00 98.95           N  
ATOM    787  CD2 HIS O  98      -6.877  -4.516  14.529  1.00 98.90           C  
ATOM    788  CE1 HIS O  98      -4.913  -3.644  14.117  1.00 98.92           C  
ATOM    789  NE2 HIS O  98      -6.133  -3.361  14.542  1.00 98.94           N  
ATOM    790  N   TRP O  99      -6.701  -9.526  11.762  1.00 99.00           N  
ATOM    791  CA  TRP O  99      -7.109 -10.915  11.585  1.00 99.00           C  
ATOM    792  C   TRP O  99      -5.913 -11.830  11.431  1.00 99.00           C  
ATOM    793  O   TRP O  99      -4.775 -11.391  11.255  1.00 99.00           O  
ATOM    794  CB  TRP O  99      -8.062 -11.059  10.392  1.00 99.00           C  
ATOM    795  CG  TRP O  99      -7.469 -10.674   9.068  1.00 99.00           C  
ATOM    796  CD1 TRP O  99      -6.835 -11.492   8.174  1.00 99.00           C  
ATOM    797  CD2 TRP O  99      -7.456  -9.364   8.479  1.00 99.00           C  
ATOM    798  NE1 TRP O  99      -6.438 -10.774   7.066  1.00 99.00           N  
ATOM    799  CE2 TRP O  99      -6.809  -9.468   7.227  1.00 99.00           C  
ATOM    800  CE3 TRP O  99      -7.936  -8.113   8.890  1.00 98.99           C  
ATOM    801  CZ2 TRP O  99      -6.629  -8.362   6.386  1.00 99.00           C  
ATOM    802  CZ3 TRP O  99      -7.762  -7.014   8.050  1.00 98.99           C  
ATOM    803  CH2 TRP O  99      -7.115  -7.145   6.812  1.00 98.99           C  
ATOM    804  N   GLY O 100      -6.191 -13.119  11.491  1.00 99.00           N  
ATOM    805  CA  GLY O 100      -5.148 -14.122  11.478  1.00 99.00           C  
ATOM    806  C   GLY O 100      -4.995 -14.850  10.160  1.00 99.00           C  
ATOM    807  O   GLY O 100      -5.766 -14.673   9.215  1.00 98.99           O  
ATOM    808  N   SER O 101      -3.976 -15.689  10.128  1.00 99.00           N  
ATOM    809  CA  SER O 101      -3.785 -16.636   9.039  1.00 99.00           C  
ATOM    810  C   SER O 101      -4.600 -17.913   9.246  1.00 98.99           C  
ATOM    811  O   SER O 101      -4.747 -18.715   8.317  1.00 98.97           O  
ATOM    812  CB  SER O 101      -2.303 -16.984   8.916  1.00 98.99           C  
ATOM    813  OG  SER O 101      -1.792 -17.483  10.142  1.00 98.94           O  
ATOM    814  N   LEU O 102      -5.109 -18.089  10.462  1.00 98.96           N  
ATOM    815  CA  LEU O 102      -5.855 -19.264  10.896  1.00 98.93           C  
ATOM    816  C   LEU O 102      -6.997 -18.783  11.775  1.00 98.96           C  
ATOM    817  O   LEU O 102      -6.886 -17.737  12.419  1.00 98.89           O  
ATOM    818  CB  LEU O 102      -4.953 -20.181  11.734  1.00 98.59           C  
ATOM    819  CG  LEU O 102      -3.678 -20.672  11.055  1.00 95.26           C  
ATOM    820  CD1 LEU O 102      -2.670 -21.151  12.092  1.00 93.15           C  
ATOM    821  CD2 LEU O 102      -4.016 -21.776  10.072  1.00 93.45           C  
ATOM    822  N   ASP O 103      -8.072 -19.567  11.857  1.00 98.98           N  
ATOM    823  CA  ASP O 103      -9.235 -19.127  12.632  1.00 98.98           C  
ATOM    824  C   ASP O 103      -8.942 -18.999  14.128  1.00 98.98           C  
ATOM    825  O   ASP O 103      -9.655 -18.282  14.836  1.00 98.92           O  
ATOM    826  CB  ASP O 103     -10.419 -20.078  12.441  1.00 98.96           C  
ATOM    827  CG  ASP O 103     -10.990 -20.094  11.035  1.00 98.90           C  
ATOM    828  OD1 ASP O 103     -10.597 -19.254  10.191  1.00 98.70           O  
ATOM    829  OD2 ASP O 103     -11.843 -20.966  10.780  1.00 98.59           O  
ATOM    830  N   GLY O 104      -7.921 -19.688  14.615  1.00 98.98           N  
ATOM    831  CA  GLY O 104      -7.587 -19.682  16.035  1.00 98.98           C  
ATOM    832  C   GLY O 104      -6.771 -18.499  16.522  1.00 98.99           C  
ATOM    833  O   GLY O 104      -6.357 -18.478  17.689  1.00 98.95           O  
ATOM    834  N   GLN O 105      -6.527 -17.528  15.659  1.00 98.99           N  
ATOM    835  CA  GLN O 105      -5.789 -16.328  16.042  1.00 98.99           C  
ATOM    836  C   GLN O 105      -6.212 -15.175  15.160  1.00 99.00           C  
ATOM    837  O   GLN O 105      -6.813 -15.389  14.109  1.00 98.99           O  
ATOM    838  CB  GLN O 105      -4.275 -16.557  15.937  1.00 98.97           C  
ATOM    839  CG  GLN O 105      -3.784 -16.803  14.519  1.00 98.79           C  
ATOM    840  CD  GLN O 105      -2.395 -17.407  14.496  1.00 98.71           C  
ATOM    841  OE1 GLN O 105      -2.129 -18.395  15.187  1.00 96.36           O  
ATOM    842  NE2 GLN O 105      -1.504 -16.824  13.709  1.00 95.73           N  
ATOM    843  N   GLY O 106      -5.893 -13.969  15.587  1.00 98.99           N  
ATOM    844  CA  GLY O 106      -6.193 -12.794  14.791  1.00 98.99           C  
ATOM    845  C   GLY O 106      -6.653 -11.601  15.588  1.00 99.00           C  
ATOM    846  O   GLY O 106      -6.419 -10.463  15.170  1.00 98.99           O  
ATOM    847  N   SER O 107      -7.307 -11.833  16.716  1.00 99.00           N  
ATOM    848  CA  SER O 107      -7.679 -10.702  17.549  1.00 99.00           C  
ATOM    849  C   SER O 107      -6.460 -10.121  18.245  1.00 99.00           C  
ATOM    850  O   SER O 107      -5.425 -10.778  18.406  1.00 99.00           O  
ATOM    851  CB  SER O 107      -8.754 -11.072  18.573  1.00 99.00           C  
ATOM    852  OG  SER O 107      -8.293 -11.994  19.547  1.00 98.99           O  
ATOM    853  N   GLU O 108      -6.605  -8.877  18.662  1.00 99.00           N  
ATOM    854  CA  GLU O 108      -5.574  -8.186  19.417  1.00 99.00           C  
ATOM    855  C   GLU O 108      -5.830  -8.339  20.908  1.00 99.00           C  
ATOM    856  O   GLU O 108      -5.004  -8.898  21.632  1.00 99.00           O  
ATOM    857  CB  GLU O 108      -5.506  -6.726  18.980  1.00 99.00           C  
ATOM    858  CG  GLU O 108      -5.126  -6.606  17.505  1.00 98.97           C  
ATOM    859  CD  GLU O 108      -4.468  -5.294  17.176  1.00 98.99           C  
ATOM    860  OE1 GLU O 108      -5.093  -4.237  17.413  1.00 98.93           O  
ATOM    861  OE2 GLU O 108      -3.324  -5.334  16.681  1.00 98.94           O  
ATOM    862  N   HIS O 109      -6.976  -7.873  21.374  1.00 99.00           N  
ATOM    863  CA  HIS O 109      -7.377  -8.239  22.720  1.00 99.00           C  
ATOM    864  C   HIS O 109      -7.649  -9.732  22.776  1.00 99.00           C  
ATOM    865  O   HIS O 109      -8.020 -10.365  21.783  1.00 99.00           O  
ATOM    866  CB  HIS O 109      -8.603  -7.440  23.162  1.00 99.00           C  
ATOM    867  CG  HIS O 109      -8.307  -5.979  23.280  1.00 99.00           C  
ATOM    868  ND1 HIS O 109      -8.422  -5.104  22.224  1.00 98.84           N  
ATOM    869  CD2 HIS O 109      -7.818  -5.254  24.317  1.00 98.72           C  
ATOM    870  CE1 HIS O 109      -8.021  -3.900  22.611  1.00 98.78           C  
ATOM    871  NE2 HIS O 109      -7.647  -3.962  23.875  1.00 98.90           N  
ATOM    872  N   THR O 110      -7.441 -10.284  23.958  1.00 99.00           N  
ATOM    873  CA  THR O 110      -7.807 -11.656  24.244  1.00 99.00           C  
ATOM    874  C   THR O 110      -8.693 -11.660  25.478  1.00 99.00           C  
ATOM    875  O   THR O 110      -8.719 -10.692  26.246  1.00 99.00           O  
ATOM    876  CB  THR O 110      -6.570 -12.552  24.429  1.00 99.00           C  
ATOM    877  OG1 THR O 110      -5.693 -12.012  25.426  1.00 98.95           O  
ATOM    878  CG2 THR O 110      -5.792 -12.674  23.122  1.00 98.94           C  
ATOM    879  N   VAL O 111      -9.447 -12.739  25.647  1.00 99.00           N  
ATOM    880  CA  VAL O 111     -10.389 -12.865  26.755  1.00 99.00           C  
ATOM    881  C   VAL O 111     -10.031 -14.137  27.503  1.00 99.00           C  
ATOM    882  O   VAL O 111     -10.204 -15.239  26.978  1.00 99.00           O  
ATOM    883  CB  VAL O 111     -11.847 -12.898  26.257  1.00 99.00           C  
ATOM    884  CG1 VAL O 111     -12.803 -13.051  27.434  1.00 98.96           C  
ATOM    885  CG2 VAL O 111     -12.178 -11.641  25.463  1.00 98.98           C  
ATOM    886  N   ASP O 112      -9.499 -13.983  28.704  1.00 99.00           N  
ATOM    887  CA  ASP O 112      -8.956 -15.128  29.443  1.00 99.00           C  
ATOM    888  C   ASP O 112      -8.004 -15.939  28.557  1.00 99.00           C  
ATOM    889  O   ASP O 112      -8.059 -17.170  28.512  1.00 98.99           O  
ATOM    890  CB  ASP O 112     -10.083 -15.991  30.026  1.00 98.99           C  
ATOM    891  CG  ASP O 112     -10.929 -15.233  31.032  1.00 98.97           C  
ATOM    892  OD1 ASP O 112     -10.382 -14.368  31.747  1.00 98.85           O  
ATOM    893  OD2 ASP O 112     -12.147 -15.497  31.100  1.00 98.79           O  
ATOM    894  N   LYS O 113      -7.158 -15.205  27.842  1.00 98.99           N  
ATOM    895  CA  LYS O 113      -6.146 -15.706  26.909  1.00 98.99           C  
ATOM    896  C   LYS O 113      -6.706 -16.279  25.602  1.00 98.99           C  
ATOM    897  O   LYS O 113      -5.925 -16.677  24.736  1.00 98.97           O  
ATOM    898  CB  LYS O 113      -5.176 -16.684  27.587  1.00 98.98           C  
ATOM    899  CG  LYS O 113      -4.431 -16.093  28.792  1.00 98.78           C  
ATOM    900  CD  LYS O 113      -3.509 -14.961  28.379  0.99 97.99           C  
ATOM    901  CE  LYS O 113      -2.773 -14.338  29.560  0.99 95.26           C  
ATOM    902  NZ  LYS O 113      -1.574 -15.118  29.974  0.98 88.77           N  
ATOM    903  N   LYS O 114      -8.029 -16.287  25.434  1.00 99.00           N  
ATOM    904  CA  LYS O 114      -8.643 -16.744  24.191  1.00 99.00           C  
ATOM    905  C   LYS O 114      -8.429 -15.727  23.083  1.00 99.00           C  
ATOM    906  O   LYS O 114      -8.742 -14.545  23.240  1.00 98.99           O  
ATOM    907  CB  LYS O 114     -10.146 -16.970  24.370  1.00 98.99           C  
ATOM    908  CG  LYS O 114     -10.871 -17.345  23.071  1.00 98.60           C  
ATOM    909  CD  LYS O 114     -12.384 -17.366  23.241  0.99 98.11           C  
ATOM    910  CE  LYS O 114     -13.079 -17.536  21.896  0.99 96.58           C  
ATOM    911  NZ  LYS O 114     -12.846 -18.876  21.311  0.99 93.05           N  
ATOM    912  N   LYS O 115      -7.935 -16.201  21.951  1.00 99.00           N  
ATOM    913  CA  LYS O 115      -7.820 -15.407  20.736  1.00 99.00           C  
ATOM    914  C   LYS O 115      -9.030 -15.673  19.845  1.00 99.00           C  
ATOM    915  O   LYS O 115      -9.406 -16.830  19.627  1.00 98.99           O  
ATOM    916  CB  LYS O 115      -6.547 -15.771  19.972  1.00 98.99           C  
ATOM    917  CG  LYS O 115      -5.250 -15.443  20.703  1.00 98.85           C  
ATOM    918  CD  LYS O 115      -4.052 -15.955  19.911  1.00 98.36           C  
ATOM    919  CE  LYS O 115      -2.733 -15.390  20.419  1.00 96.05           C  
ATOM    920  NZ  LYS O 115      -2.172 -16.177  21.540  0.99 91.22           N  
ATOM    921  N   TYR O 116      -9.628 -14.621  19.329  1.00 99.00           N  
ATOM    922  CA  TYR O 116     -10.665 -14.740  18.314  1.00 99.00           C  
ATOM    923  C   TYR O 116     -10.041 -14.682  16.917  1.00 99.00           C  
ATOM    924  O   TYR O 116      -8.858 -14.381  16.750  1.00 99.00           O  
ATOM    925  CB  TYR O 116     -11.718 -13.643  18.497  1.00 99.00           C  
ATOM    926  CG  TYR O 116     -12.631 -13.864  19.681  1.00 99.00           C  
ATOM    927  CD1 TYR O 116     -12.304 -13.396  20.943  1.00 98.99           C  
ATOM    928  CD2 TYR O 116     -13.836 -14.538  19.523  1.00 98.99           C  
ATOM    929  CE1 TYR O 116     -13.160 -13.589  22.023  1.00 98.98           C  
ATOM    930  CE2 TYR O 116     -14.695 -14.735  20.596  1.00 98.98           C  
ATOM    931  CZ  TYR O 116     -14.356 -14.256  21.840  1.00 98.98           C  
ATOM    932  OH  TYR O 116     -15.214 -14.444  22.896  1.00 98.93           O  
ATOM    933  N   ALA O 117     -10.849 -14.973  15.903  1.00 99.00           N  
ATOM    934  CA  ALA O 117     -10.347 -15.013  14.526  1.00 99.00           C  
ATOM    935  C   ALA O 117      -9.997 -13.635  13.980  1.00 99.00           C  
ATOM    936  O   ALA O 117      -9.181 -13.524  13.054  1.00 99.00           O  
ATOM    937  CB  ALA O 117     -11.381 -15.680  13.623  1.00 98.99           C  
ATOM    938  N   ALA O 118     -10.623 -12.620  14.518  1.00 99.00           N  
ATOM    939  CA  ALA O 118     -10.379 -11.253  14.076  1.00 99.00           C  
ATOM    940  C   ALA O 118     -10.949 -10.293  15.106  1.00 99.00           C  
ATOM    941  O   ALA O 118     -11.642 -10.701  16.046  1.00 99.00           O  
ATOM    942  CB  ALA O 118     -11.002 -10.992  12.694  1.00 99.00           C  
ATOM    943  N   GLU O 119     -10.650  -9.016  14.912  1.00 99.00           N  
ATOM    944  CA  GLU O 119     -11.152  -7.970  15.791  1.00 99.00           C  
ATOM    945  C   GLU O 119     -11.405  -6.718  14.961  1.00 99.00           C  
ATOM    946  O   GLU O 119     -10.543  -6.297  14.187  1.00 99.00           O  
ATOM    947  CB  GLU O 119     -10.140  -7.700  16.907  1.00 99.00           C  
ATOM    948  CG  GLU O 119     -10.616  -6.737  17.982  1.00 98.99           C  
ATOM    949  CD  GLU O 119      -9.651  -6.659  19.161  1.00 99.00           C  
ATOM    950  OE1 GLU O 119      -8.994  -7.684  19.480  1.00 98.95           O  
ATOM    951  OE2 GLU O 119      -9.549  -5.576  19.770  1.00 98.96           O  
ATOM    952  N   LEU O 120     -12.595  -6.177  15.123  1.00 99.00           N  
ATOM    953  CA  LEU O 120     -13.026  -4.936  14.482  1.00 99.00           C  
ATOM    954  C   LEU O 120     -12.757  -3.766  15.420  1.00 99.00           C  
ATOM    955  O   LEU O 120     -13.103  -3.831  16.605  1.00 99.00           O  
ATOM    956  CB  LEU O 120     -14.527  -5.041  14.193  1.00 99.00           C  
ATOM    957  CG  LEU O 120     -15.300  -3.776  13.841  1.00 98.99           C  
ATOM    958  CD1 LEU O 120     -14.785  -3.136  12.569  1.00 98.99           C  
ATOM    959  CD2 LEU O 120     -16.789  -4.118  13.711  1.00 98.99           C  
ATOM    960  N   HIS O 121     -12.174  -2.707  14.881  1.00 99.00           N  
ATOM    961  CA  HIS O 121     -11.931  -1.472  15.611  1.00 99.00           C  
ATOM    962  C   HIS O 121     -12.654  -0.324  14.930  1.00 99.00           C  
ATOM    963  O   HIS O 121     -12.323   0.045  13.803  1.00 99.00           O  
ATOM    964  CB  HIS O 121     -10.428  -1.168  15.681  1.00 99.00           C  
ATOM    965  CG  HIS O 121      -9.675  -2.134  16.539  1.00 99.00           C  
ATOM    966  ND1 HIS O 121      -8.319  -2.325  16.447  1.00 98.94           N  
ATOM    967  CD2 HIS O 121     -10.113  -2.952  17.526  1.00 98.93           C  
ATOM    968  CE1 HIS O 121      -7.951  -3.225  17.345  1.00 98.88           C  
ATOM    969  NE2 HIS O 121      -9.017  -3.624  18.017  1.00 98.92           N  
ATOM    970  N   LEU O 122     -13.639   0.232  15.631  1.00 99.00           N  
ATOM    971  CA  LEU O 122     -14.336   1.442  15.204  1.00 99.00           C  
ATOM    972  C   LEU O 122     -13.693   2.605  15.953  1.00 99.00           C  
ATOM    973  O   LEU O 122     -13.770   2.678  17.183  1.00 99.00           O  
ATOM    974  CB  LEU O 122     -15.832   1.322  15.509  1.00 99.00           C  
ATOM    975  CG  LEU O 122     -16.538   0.242  14.674  1.00 98.97           C  
ATOM    976  CD1 LEU O 122     -17.358  -0.690  15.557  1.00 98.95           C  
ATOM    977  CD2 LEU O 122     -17.424   0.875  13.608  1.00 98.91           C  
ATOM    978  N   VAL O 123     -13.036   3.481  15.213  1.00 99.00           N  
ATOM    979  CA  VAL O 123     -12.149   4.504  15.767  1.00 99.00           C  
ATOM    980  C   VAL O 123     -12.875   5.843  15.795  1.00 99.00           C  
ATOM    981  O   VAL O 123     -13.386   6.298  14.765  1.00 98.99           O  
ATOM    982  CB  VAL O 123     -10.856   4.614  14.932  1.00 99.00           C  
ATOM    983  CG1 VAL O 123      -9.907   5.659  15.517  1.00 98.96           C  
ATOM    984  CG2 VAL O 123     -10.169   3.257  14.816  1.00 98.98           C  
ATOM    985  N   HIS O 124     -12.903   6.462  16.970  1.00 98.99           N  
ATOM    986  CA  HIS O 124     -13.603   7.726  17.192  1.00 98.99           C  
ATOM    987  C   HIS O 124     -12.674   8.713  17.888  1.00 98.99           C  
ATOM    988  O   HIS O 124     -11.872   8.321  18.730  1.00 98.99           O  
ATOM    989  CB  HIS O 124     -14.827   7.531  18.091  1.00 98.99           C  
ATOM    990  CG  HIS O 124     -15.710   6.371  17.745  1.00 98.99           C  
ATOM    991  ND1 HIS O 124     -15.355   5.060  18.005  1.00 98.74           N  
ATOM    992  CD2 HIS O 124     -16.957   6.329  17.206  1.00 98.55           C  
ATOM    993  CE1 HIS O 124     -16.345   4.263  17.627  1.00 98.78           C  
ATOM    994  NE2 HIS O 124     -17.333   5.003  17.145  1.00 98.86           N  
ATOM    995  N   TRP O 125     -12.824   9.997  17.587  1.00 98.99           N  
ATOM    996  CA  TRP O 125     -12.004  11.030  18.222  1.00 98.99           C  
ATOM    997  C   TRP O 125     -12.850  12.043  18.977  1.00 98.99           C  
ATOM    998  O   TRP O 125     -13.980  12.354  18.592  1.00 98.99           O  
ATOM    999  CB  TRP O 125     -11.078  11.719  17.208  1.00 98.98           C  
ATOM   1000  CG  TRP O 125     -11.762  12.363  16.047  1.00 98.98           C  
ATOM   1001  CD1 TRP O 125     -12.103  11.762  14.869  1.00 98.96           C  
ATOM   1002  CD2 TRP O 125     -12.166  13.734  15.932  1.00 98.98           C  
ATOM   1003  NE1 TRP O 125     -12.696  12.676  14.025  1.00 98.94           N  
ATOM   1004  CE2 TRP O 125     -12.748  13.891  14.651  1.00 98.96           C  
ATOM   1005  CE3 TRP O 125     -12.091  14.846  16.780  1.00 98.94           C  
ATOM   1006  CZ2 TRP O 125     -13.260  15.115  14.205  1.00 98.90           C  
ATOM   1007  CZ3 TRP O 125     -12.597  16.064  16.337  1.00 98.90           C  
ATOM   1008  CH2 TRP O 125     -13.171  16.189  15.060  1.00 98.87           C  
ATOM   1009  N   ASN O 126     -12.270  12.526  20.052  1.00 98.99           N  
ATOM   1010  CA  ASN O 126     -12.941  13.418  20.987  1.00 98.99           C  
ATOM   1011  C   ASN O 126     -13.092  14.799  20.358  1.00 98.99           C  
ATOM   1012  O   ASN O 126     -12.097  15.477  20.077  1.00 98.98           O  
ATOM   1013  CB  ASN O 126     -12.116  13.482  22.273  1.00 98.99           C  
ATOM   1014  CG  ASN O 126     -12.832  14.140  23.421  1.00 98.99           C  
ATOM   1015  OD1 ASN O 126     -13.693  15.002  23.220  1.00 98.38           O  
ATOM   1016  ND2 ASN O 126     -12.473  13.750  24.640  1.00 98.39           N  
ATOM   1017  N   THR O 127     -14.343  15.204  20.156  1.00 98.98           N  
ATOM   1018  CA  THR O 127     -14.588  16.441  19.424  1.00 98.97           C  
ATOM   1019  C   THR O 127     -14.067  17.681  20.145  1.00 98.97           C  
ATOM   1020  O   THR O 127     -13.889  18.721  19.510  1.00 98.93           O  
ATOM   1021  CB  THR O 127     -16.074  16.626  19.097  1.00 98.92           C  
ATOM   1022  OG1 THR O 127     -16.830  16.714  20.304  1.00 98.44           O  
ATOM   1023  CG2 THR O 127     -16.589  15.471  18.250  1.00 98.42           C  
ATOM   1024  N   LYS O 128     -13.787  17.579  21.439  1.00 98.97           N  
ATOM   1025  CA  LYS O 128     -13.256  18.746  22.136  1.00 98.96           C  
ATOM   1026  C   LYS O 128     -11.875  19.151  21.635  1.00 98.97           C  
ATOM   1027  O   LYS O 128     -11.440  20.278  21.885  1.00 98.91           O  
ATOM   1028  CB  LYS O 128     -13.268  18.548  23.650  1.00 98.86           C  
ATOM   1029  CG  LYS O 128     -12.151  17.745  24.241  1.00 97.64           C  
ATOM   1030  CD  LYS O 128     -12.447  17.525  25.725  1.00 96.72           C  
ATOM   1031  CE  LYS O 128     -11.264  16.978  26.472  1.00 94.77           C  
ATOM   1032  NZ  LYS O 128     -11.554  16.877  27.929  0.99 92.48           N  
ATOM   1033  N   TYR O 129     -11.194  18.266  20.907  1.00 98.98           N  
ATOM   1034  CA  TYR O 129      -9.862  18.557  20.380  1.00 98.98           C  
ATOM   1035  C   TYR O 129      -9.866  19.014  18.929  1.00 98.96           C  
ATOM   1036  O   TYR O 129      -8.802  19.299  18.373  1.00 98.89           O  
ATOM   1037  CB  TYR O 129      -8.933  17.357  20.585  1.00 98.98           C  
ATOM   1038  CG  TYR O 129      -8.752  17.038  22.050  1.00 98.99           C  
ATOM   1039  CD1 TYR O 129      -8.313  18.017  22.935  1.00 98.98           C  
ATOM   1040  CD2 TYR O 129      -9.040  15.778  22.555  1.00 98.98           C  
ATOM   1041  CE1 TYR O 129      -8.156  17.747  24.291  1.00 98.96           C  
ATOM   1042  CE2 TYR O 129      -8.880  15.497  23.911  1.00 98.97           C  
ATOM   1043  CZ  TYR O 129      -8.440  16.485  24.770  1.00 98.97           C  
ATOM   1044  OH  TYR O 129      -8.283  16.214  26.108  1.00 98.92           O  
ATOM   1045  N   GLY O 130     -11.026  19.105  18.314  1.00 98.91           N  
ATOM   1046  CA  GLY O 130     -11.175  19.778  17.031  1.00 98.86           C  
ATOM   1047  C   GLY O 130     -10.863  18.960  15.795  1.00 98.85           C  
ATOM   1048  O   GLY O 130     -11.564  19.088  14.779  1.00 98.39           O  
ATOM   1049  N   ASP O 131      -9.824  18.150  15.838  1.00 98.70           N  
ATOM   1050  CA  ASP O 131      -9.549  17.224  14.748  1.00 98.61           C  
ATOM   1051  C   ASP O 131      -8.818  15.997  15.266  1.00 98.84           C  
ATOM   1052  O   ASP O 131      -8.346  15.961  16.409  1.00 98.79           O  
ATOM   1053  CB  ASP O 131      -8.818  17.901  13.565  1.00 97.76           C  
ATOM   1054  CG  ASP O 131      -7.414  18.378  13.882  1.00 96.45           C  
ATOM   1055  OD1 ASP O 131      -6.605  17.606  14.426  1.00 94.80           O  
ATOM   1056  OD2 ASP O 131      -7.094  19.532  13.534  1.00 93.66           O  
ATOM   1057  N   PHE O 132      -8.756  14.977  14.417  1.00 98.80           N  
ATOM   1058  CA  PHE O 132      -8.173  13.697  14.802  1.00 98.87           C  
ATOM   1059  C   PHE O 132      -6.693  13.829  15.164  1.00 98.91           C  
ATOM   1060  O   PHE O 132      -6.222  13.222  16.134  1.00 98.87           O  
ATOM   1061  CB  PHE O 132      -8.368  12.692  13.660  1.00 98.79           C  
ATOM   1062  CG  PHE O 132      -7.773  11.341  13.918  1.00 98.70           C  
ATOM   1063  CD1 PHE O 132      -8.471  10.383  14.625  1.00 98.19           C  
ATOM   1064  CD2 PHE O 132      -6.510  11.032  13.451  1.00 98.19           C  
ATOM   1065  CE1 PHE O 132      -7.919   9.133  14.860  1.00 97.86           C  
ATOM   1066  CE2 PHE O 132      -5.951   9.786  13.686  1.00 97.80           C  
ATOM   1067  CZ  PHE O 132      -6.661   8.838  14.390  1.00 98.07           C  
ATOM   1068  N   GLY O 133      -5.951  14.607  14.389  1.00 98.86           N  
ATOM   1069  CA  GLY O 133      -4.521  14.766  14.635  1.00 98.84           C  
ATOM   1070  C   GLY O 133      -4.215  15.396  15.977  1.00 98.89           C  
ATOM   1071  O   GLY O 133      -3.235  15.026  16.634  1.00 98.81           O  
ATOM   1072  N   LYS O 134      -5.045  16.344  16.401  1.00 98.96           N  
ATOM   1073  CA  LYS O 134      -4.895  16.901  17.742  1.00 98.96           C  
ATOM   1074  C   LYS O 134      -5.323  15.893  18.804  1.00 98.98           C  
ATOM   1075  O   LYS O 134      -4.683  15.780  19.856  1.00 98.96           O  
ATOM   1076  CB  LYS O 134      -5.699  18.197  17.874  1.00 98.90           C  
ATOM   1077  CG  LYS O 134      -5.095  19.357  17.094  0.98 97.27           C  
ATOM   1078  CD  LYS O 134      -3.801  19.829  17.755  0.97 93.07           C  
ATOM   1079  CE  LYS O 134      -3.116  20.910  16.940  0.95 86.86           C  
ATOM   1080  NZ  LYS O 134      -4.040  21.981  16.552  0.95 76.96           N  
ATOM   1081  N   ALA O 135      -6.389  15.152  18.531  1.00 98.98           N  
ATOM   1082  CA  ALA O 135      -6.914  14.210  19.509  1.00 98.99           C  
ATOM   1083  C   ALA O 135      -5.905  13.114  19.858  1.00 98.99           C  
ATOM   1084  O   ALA O 135      -5.789  12.731  21.025  1.00 98.98           O  
ATOM   1085  CB  ALA O 135      -8.219  13.602  19.004  1.00 98.97           C  
ATOM   1086  N   VAL O 136      -5.154  12.609  18.875  1.00 98.98           N  
ATOM   1087  CA  VAL O 136      -4.221  11.504  19.164  1.00 98.97           C  
ATOM   1088  C   VAL O 136      -3.065  11.928  20.064  1.00 98.98           C  
ATOM   1089  O   VAL O 136      -2.333  11.068  20.570  1.00 98.95           O  
ATOM   1090  CB  VAL O 136      -3.672  10.819  17.897  1.00 98.91           C  
ATOM   1091  CG1 VAL O 136      -4.792  10.183  17.092  1.00 98.64           C  
ATOM   1092  CG2 VAL O 136      -2.834  11.760  17.053  1.00 98.71           C  
ATOM   1093  N   GLN O 137      -2.906  13.226  20.271  1.00 98.97           N  
ATOM   1094  CA  GLN O 137      -1.879  13.749  21.163  1.00 98.96           C  
ATOM   1095  C   GLN O 137      -2.381  13.914  22.599  1.00 98.97           C  
ATOM   1096  O   GLN O 137      -1.652  14.440  23.444  1.00 98.93           O  
ATOM   1097  CB  GLN O 137      -1.353  15.079  20.617  1.00 98.88           C  
ATOM   1098  CG  GLN O 137      -0.781  14.957  19.209  1.00 98.01           C  
ATOM   1099  CD  GLN O 137      -0.296  16.281  18.672  1.00 95.82           C  
ATOM   1100  OE1 GLN O 137       0.696  16.833  19.146  1.00 89.18           O  
ATOM   1101  NE2 GLN O 137      -0.999  16.814  17.682  1.00 86.38           N  
ATOM   1102  N   GLN O 138      -3.599  13.469  22.880  1.00 98.99           N  
ATOM   1103  CA  GLN O 138      -4.227  13.647  24.186  1.00 98.99           C  
ATOM   1104  C   GLN O 138      -4.563  12.303  24.818  1.00 99.00           C  
ATOM   1105  O   GLN O 138      -4.962  11.371  24.117  1.00 98.99           O  
ATOM   1106  CB  GLN O 138      -5.524  14.453  24.051  1.00 98.98           C  
ATOM   1107  CG  GLN O 138      -5.418  15.694  23.169  1.00 98.83           C  
ATOM   1108  CD  GLN O 138      -4.348  16.664  23.613  1.00 98.57           C  
ATOM   1109  OE1 GLN O 138      -4.075  16.813  24.803  1.00 95.41           O  
ATOM   1110  NE2 GLN O 138      -3.731  17.337  22.654  1.00 94.04           N  
ATOM   1111  N   PRO O 139      -4.449  12.197  26.144  1.00 99.00           N  
ATOM   1112  CA  PRO O 139      -4.714  10.907  26.790  1.00 99.00           C  
ATOM   1113  C   PRO O 139      -6.160  10.439  26.668  1.00 99.00           C  
ATOM   1114  O   PRO O 139      -6.415   9.231  26.756  1.00 98.99           O  
ATOM   1115  CB  PRO O 139      -4.315  11.152  28.254  1.00 98.97           C  
ATOM   1116  CG  PRO O 139      -4.338  12.635  28.418  1.00 97.73           C  
ATOM   1117  CD  PRO O 139      -3.945  13.207  27.089  1.00 98.95           C  
ATOM   1118  N   ASP O 140      -7.093  11.360  26.477  1.00 98.99           N  
ATOM   1119  CA  ASP O 140      -8.501  11.047  26.249  1.00 99.00           C  
ATOM   1120  C   ASP O 140      -8.923  11.430  24.833  1.00 99.00           C  
ATOM   1121  O   ASP O 140     -10.069  11.815  24.594  1.00 98.99           O  
ATOM   1122  CB  ASP O 140      -9.388  11.738  27.295  1.00 98.99           C  
ATOM   1123  CG  ASP O 140      -9.260  13.255  27.284  1.00 98.97           C  
ATOM   1124  OD1 ASP O 140      -8.336  13.794  26.631  1.00 98.88           O  
ATOM   1125  OD2 ASP O 140     -10.079  13.914  27.963  1.00 98.81           O  
ATOM   1126  N   GLY O 141      -8.001  11.317  23.892  1.00 99.00           N  
ATOM   1127  CA  GLY O 141      -8.279  11.780  22.551  1.00 99.00           C  
ATOM   1128  C   GLY O 141      -9.144  10.873  21.709  1.00 99.00           C  
ATOM   1129  O   GLY O 141      -9.935  11.363  20.900  1.00 98.99           O  
ATOM   1130  N   LEU O 142      -8.984   9.564  21.866  1.00 99.00           N  
ATOM   1131  CA  LEU O 142      -9.719   8.595  21.059  1.00 99.00           C  
ATOM   1132  C   LEU O 142     -10.535   7.657  21.923  1.00 99.00           C  
ATOM   1133  O   LEU O 142     -10.205   7.403  23.086  1.00 99.00           O  
ATOM   1134  CB  LEU O 142      -8.783   7.738  20.195  1.00 98.99           C  
ATOM   1135  CG  LEU O 142      -7.847   8.406  19.199  1.00 98.87           C  
ATOM   1136  CD1 LEU O 142      -7.261   7.340  18.269  1.00 98.75           C  
ATOM   1137  CD2 LEU O 142      -8.517   9.487  18.387  1.00 98.74           C  
ATOM   1138  N   ALA O 143     -11.590   7.119  21.332  1.00 99.00           N  
ATOM   1139  CA  ALA O 143     -12.308   5.974  21.871  1.00 99.00           C  
ATOM   1140  C   ALA O 143     -12.397   4.954  20.750  1.00 99.00           C  
ATOM   1141  O   ALA O 143     -12.886   5.266  19.661  1.00 99.00           O  
ATOM   1142  CB  ALA O 143     -13.703   6.370  22.357  1.00 98.99           C  
ATOM   1143  N   VAL O 144     -11.906   3.754  21.003  1.00 99.00           N  
ATOM   1144  CA  VAL O 144     -12.009   2.687  20.009  1.00 99.00           C  
ATOM   1145  C   VAL O 144     -12.948   1.630  20.551  1.00 99.00           C  
ATOM   1146  O   VAL O 144     -12.763   1.122  21.665  1.00 99.00           O  
ATOM   1147  CB  VAL O 144     -10.651   2.092  19.617  1.00 99.00           C  
ATOM   1148  CG1 VAL O 144     -10.847   1.037  18.521  1.00 98.97           C  
ATOM   1149  CG2 VAL O 144      -9.706   3.182  19.119  1.00 98.98           C  
ATOM   1150  N   LEU O 145     -13.969   1.336  19.756  1.00 99.00           N  
ATOM   1151  CA  LEU O 145     -14.917   0.277  20.060  1.00 99.00           C  
ATOM   1152  C   LEU O 145     -14.407  -0.987  19.386  1.00 99.00           C  
ATOM   1153  O   LEU O 145     -14.324  -1.054  18.154  1.00 99.00           O  
ATOM   1154  CB  LEU O 145     -16.305   0.675  19.549  1.00 98.99           C  
ATOM   1155  CG  LEU O 145     -17.452  -0.283  19.818  1.00 98.87           C  
ATOM   1156  CD1 LEU O 145     -17.647  -0.508  21.306  1.00 98.87           C  
ATOM   1157  CD2 LEU O 145     -18.732   0.281  19.196  1.00 98.83           C  
ATOM   1158  N   GLY O 146     -14.022  -1.956  20.194  1.00 99.00           N  
ATOM   1159  CA  GLY O 146     -13.480  -3.213  19.717  1.00 99.00           C  
ATOM   1160  C   GLY O 146     -14.521  -4.308  19.777  1.00 99.00           C  
ATOM   1161  O   GLY O 146     -15.223  -4.456  20.777  1.00 99.00           O  
ATOM   1162  N   ILE O 147     -14.621  -5.080  18.698  1.00 99.00           N  
ATOM   1163  CA  ILE O 147     -15.620  -6.140  18.573  1.00 99.00           C  
ATOM   1164  C   ILE O 147     -14.926  -7.381  18.036  1.00 99.00           C  
ATOM   1165  O   ILE O 147     -14.278  -7.343  16.987  1.00 99.00           O  
ATOM   1166  CB  ILE O 147     -16.774  -5.715  17.650  1.00 99.00           C  
ATOM   1167  CG1 ILE O 147     -17.414  -4.419  18.171  1.00 98.97           C  
ATOM   1168  CG2 ILE O 147     -17.802  -6.844  17.513  1.00 98.99           C  
ATOM   1169  CD1 ILE O 147     -18.548  -3.871  17.316  1.00 98.69           C  
ATOM   1170  N   PHE O 148     -15.063  -8.476  18.757  1.00 99.00           N  
ATOM   1171  CA  PHE O 148     -14.444  -9.725  18.340  1.00 99.00           C  
ATOM   1172  C   PHE O 148     -15.234 -10.387  17.223  1.00 99.00           C  
ATOM   1173  O   PHE O 148     -16.465 -10.308  17.184  1.00 99.00           O  
ATOM   1174  CB  PHE O 148     -14.348 -10.692  19.517  1.00 99.00           C  
ATOM   1175  CG  PHE O 148     -13.463 -10.209  20.630  1.00 99.00           C  
ATOM   1176  CD1 PHE O 148     -12.109 -10.016  20.416  1.00 99.00           C  
ATOM   1177  CD2 PHE O 148     -13.980  -9.955  21.890  1.00 99.00           C  
ATOM   1178  CE1 PHE O 148     -11.281  -9.580  21.443  1.00 98.99           C  
ATOM   1179  CE2 PHE O 148     -13.159  -9.521  22.925  1.00 98.99           C  
ATOM   1180  CZ  PHE O 148     -11.809  -9.334  22.696  1.00 99.00           C  
ATOM   1181  N   LEU O 149     -14.517 -11.074  16.340  1.00 99.00           N  
ATOM   1182  CA  LEU O 149     -15.111 -11.885  15.284  1.00 99.00           C  
ATOM   1183  C   LEU O 149     -14.760 -13.344  15.526  1.00 99.00           C  
ATOM   1184  O   LEU O 149     -13.584 -13.684  15.689  1.00 99.00           O  
ATOM   1185  CB  LEU O 149     -14.595 -11.484  13.898  1.00 99.00           C  
ATOM   1186  CG  LEU O 149     -15.214 -10.266  13.226  1.00 98.93           C  
ATOM   1187  CD1 LEU O 149     -14.999  -8.988  14.019  1.00 98.70           C  
ATOM   1188  CD2 LEU O 149     -14.655 -10.115  11.814  1.00 98.66           C  
ATOM   1189  N   LYS O 150     -15.781 -14.197  15.524  1.00 99.00           N  
ATOM   1190  CA  LYS O 150     -15.586 -15.640  15.531  1.00 98.99           C  
ATOM   1191  C   LYS O 150     -16.117 -16.208  14.228  1.00 99.00           C  
ATOM   1192  O   LYS O 150     -16.991 -15.616  13.592  1.00 98.98           O  
ATOM   1193  CB  LYS O 150     -16.273 -16.298  16.734  1.00 98.97           C  
ATOM   1194  CG  LYS O 150     -17.779 -16.212  16.737  1.00 98.61           C  
ATOM   1195  CD  LYS O 150     -18.373 -16.908  17.967  1.00 97.68           C  
ATOM   1196  CE  LYS O 150     -19.889 -16.901  17.931  0.99 94.61           C  
ATOM   1197  NZ  LYS O 150     -20.469 -17.550  19.140  0.99 89.10           N  
ATOM   1198  N   VAL O 151     -15.592 -17.349  13.829  1.00 98.99           N  
ATOM   1199  CA  VAL O 151     -16.017 -17.981  12.584  1.00 98.99           C  
ATOM   1200  C   VAL O 151     -17.194 -18.907  12.852  1.00 98.99           C  
ATOM   1201  O   VAL O 151     -17.135 -19.783  13.719  1.00 98.97           O  
ATOM   1202  CB  VAL O 151     -14.851 -18.721  11.908  1.00 98.98           C  
ATOM   1203  CG1 VAL O 151     -15.333 -19.488  10.675  1.00 98.79           C  
ATOM   1204  CG2 VAL O 151     -13.765 -17.726  11.522  1.00 98.85           C  
ATOM   1205  N   GLY O 152     -18.259 -18.694  12.109  1.00 98.97           N  
ATOM   1206  CA  GLY O 152     -19.469 -19.482  12.220  1.00 98.97           C  
ATOM   1207  C   GLY O 152     -20.405 -19.080  11.102  1.00 98.98           C  
ATOM   1208  O   GLY O 152     -20.058 -19.180   9.927  1.00 98.95           O  
ATOM   1209  N   SER O 153     -21.581 -18.586  11.470  1.00 98.96           N  
ATOM   1210  CA  SER O 153     -22.523 -18.075  10.481  1.00 98.95           C  
ATOM   1211  C   SER O 153     -22.028 -16.754   9.899  1.00 98.98           C  
ATOM   1212  O   SER O 153     -21.353 -15.975  10.573  1.00 98.95           O  
ATOM   1213  CB  SER O 153     -23.894 -17.868  11.124  1.00 98.71           C  
ATOM   1214  OG  SER O 153     -24.404 -19.095  11.615  1.00 92.76           O  
ATOM   1215  N   ALA O 154     -22.387 -16.494   8.651  1.00 98.99           N  
ATOM   1216  CA  ALA O 154     -22.020 -15.245   7.992  1.00 98.99           C  
ATOM   1217  C   ALA O 154     -22.656 -14.042   8.680  1.00 99.00           C  
ATOM   1218  O   ALA O 154     -23.751 -14.136   9.240  1.00 98.98           O  
ATOM   1219  CB  ALA O 154     -22.452 -15.278   6.527  1.00 98.96           C  
ATOM   1220  N   LYS O 155     -21.973 -12.902   8.617  1.00 98.99           N  
ATOM   1221  CA  LYS O 155     -22.518 -11.622   9.055  1.00 98.99           C  
ATOM   1222  C   LYS O 155     -22.990 -10.877   7.811  1.00 98.99           C  
ATOM   1223  O   LYS O 155     -22.160 -10.384   7.041  1.00 98.98           O  
ATOM   1224  CB  LYS O 155     -21.448 -10.815   9.799  1.00 98.98           C  
ATOM   1225  CG  LYS O 155     -21.955  -9.581  10.526  1.00 98.89           C  
ATOM   1226  CD  LYS O 155     -22.812  -9.933  11.735  1.00 98.71           C  
ATOM   1227  CE  LYS O 155     -23.070  -8.717  12.618  1.00 98.35           C  
ATOM   1228  NZ  LYS O 155     -23.990  -9.046  13.740  1.00 97.83           N  
ATOM   1229  N   PRO O 156     -24.310 -10.785   7.601  1.00 99.00           N  
ATOM   1230  CA  PRO O 156     -24.770 -10.152   6.358  1.00 99.00           C  
ATOM   1231  C   PRO O 156     -24.257  -8.729   6.188  1.00 99.00           C  
ATOM   1232  O   PRO O 156     -23.903  -8.324   5.077  1.00 98.99           O  
ATOM   1233  CB  PRO O 156     -26.302 -10.192   6.491  1.00 98.98           C  
ATOM   1234  CG  PRO O 156     -26.556 -11.368   7.385  1.00 98.58           C  
ATOM   1235  CD  PRO O 156     -25.423 -11.362   8.372  1.00 98.97           C  
ATOM   1236  N   GLY O 157     -24.185  -7.984   7.289  1.00 98.99           N  
ATOM   1237  CA  GLY O 157     -23.739  -6.602   7.222  1.00 98.99           C  
ATOM   1238  C   GLY O 157     -22.273  -6.414   6.888  1.00 99.00           C  
ATOM   1239  O   GLY O 157     -21.847  -5.290   6.624  1.00 98.98           O  
ATOM   1240  N   LEU O 158     -21.500  -7.486   6.892  1.00 99.00           N  
ATOM   1241  CA  LEU O 158     -20.087  -7.446   6.505  1.00 99.00           C  
ATOM   1242  C   LEU O 158     -19.884  -7.685   5.013  1.00 99.00           C  
ATOM   1243  O   LEU O 158     -18.821  -7.364   4.470  1.00 98.99           O  
ATOM   1244  CB  LEU O 158     -19.307  -8.488   7.314  1.00 99.00           C  
ATOM   1245  CG  LEU O 158     -17.799  -8.587   7.077  1.00 98.97           C  
ATOM   1246  CD1 LEU O 158     -17.085  -7.296   7.452  1.00 98.98           C  
ATOM   1247  CD2 LEU O 158     -17.222  -9.768   7.850  1.00 98.97           C  
ATOM   1248  N   GLN O 159     -20.888  -8.240   4.334  1.00 99.00           N  
ATOM   1249  CA  GLN O 159     -20.631  -8.743   2.988  1.00 99.00           C  
ATOM   1250  C   GLN O 159     -20.276  -7.632   1.996  1.00 99.00           C  
ATOM   1251  O   GLN O 159     -19.460  -7.850   1.097  1.00 98.98           O  
ATOM   1252  CB  GLN O 159     -21.805  -9.583   2.484  1.00 98.99           C  
ATOM   1253  CG  GLN O 159     -21.474 -10.379   1.223  1.00 98.92           C  
ATOM   1254  CD  GLN O 159     -20.337 -11.380   1.412  1.00 98.87           C  
ATOM   1255  OE1 GLN O 159     -20.153 -11.941   2.501  1.00 97.97           O  
ATOM   1256  NE2 GLN O 159     -19.574 -11.612   0.351  1.00 97.75           N  
ATOM   1257  N   LYS O 160     -20.844  -6.436   2.157  1.00 98.99           N  
ATOM   1258  CA  LYS O 160     -20.467  -5.346   1.250  1.00 98.99           C  
ATOM   1259  C   LYS O 160     -18.990  -4.996   1.378  1.00 98.99           C  
ATOM   1260  O   LYS O 160     -18.348  -4.623   0.392  1.00 98.98           O  
ATOM   1261  CB  LYS O 160     -21.351  -4.118   1.472  1.00 98.95           C  
ATOM   1262  CG  LYS O 160     -22.768  -4.304   0.948  0.98 92.96           C  
ATOM   1263  CD  LYS O 160     -23.604  -3.041   1.101  0.95 89.58           C  
ATOM   1264  CE  LYS O 160     -25.013  -3.249   0.567  0.93 79.48           C  
ATOM   1265  NZ  LYS O 160     -25.853  -2.030   0.736  0.91 69.63           N  
ATOM   1266  N   VAL O 161     -18.444  -5.114   2.587  1.00 99.00           N  
ATOM   1267  CA  VAL O 161     -17.005  -4.925   2.781  1.00 99.00           C  
ATOM   1268  C   VAL O 161     -16.234  -6.034   2.072  1.00 99.00           C  
ATOM   1269  O   VAL O 161     -15.309  -5.781   1.292  1.00 99.00           O  
ATOM   1270  CB  VAL O 161     -16.649  -4.884   4.280  1.00 98.99           C  
ATOM   1271  CG1 VAL O 161     -15.134  -4.853   4.482  1.00 98.95           C  
ATOM   1272  CG2 VAL O 161     -17.316  -3.705   4.971  1.00 98.98           C  
ATOM   1273  N   VAL O 162     -16.625  -7.273   2.338  1.00 99.00           N  
ATOM   1274  CA  VAL O 162     -15.935  -8.415   1.746  1.00 98.99           C  
ATOM   1275  C   VAL O 162     -15.879  -8.303   0.221  1.00 98.99           C  
ATOM   1276  O   VAL O 162     -14.844  -8.560  -0.399  1.00 98.98           O  
ATOM   1277  CB  VAL O 162     -16.627  -9.721   2.187  1.00 98.96           C  
ATOM   1278  CG1 VAL O 162     -16.168 -10.917   1.365  1.00 98.59           C  
ATOM   1279  CG2 VAL O 162     -16.380  -9.964   3.675  1.00 98.74           C  
ATOM   1280  N   ASP O 163     -16.986  -7.892  -0.382  1.00 98.99           N  
ATOM   1281  CA  ASP O 163     -17.070  -7.914  -1.841  1.00 98.98           C  
ATOM   1282  C   ASP O 163     -16.289  -6.803  -2.532  1.00 98.98           C  
ATOM   1283  O   ASP O 163     -16.038  -6.899  -3.734  1.00 98.90           O  
ATOM   1284  CB  ASP O 163     -18.535  -7.925  -2.281  1.00 98.93           C  
ATOM   1285  CG  ASP O 163     -19.174  -9.287  -2.095  1.00 98.62           C  
ATOM   1286  OD1 ASP O 163     -18.446 -10.305  -2.157  1.00 97.80           O  
ATOM   1287  OD2 ASP O 163     -20.400  -9.351  -1.889  1.00 97.33           O  
ATOM   1288  N   VAL O 164     -15.874  -5.782  -1.807  1.00 98.99           N  
ATOM   1289  CA  VAL O 164     -15.071  -4.713  -2.400  1.00 98.99           C  
ATOM   1290  C   VAL O 164     -13.568  -4.985  -2.280  1.00 98.99           C  
ATOM   1291  O   VAL O 164     -12.760  -4.296  -2.916  1.00 98.98           O  
ATOM   1292  CB  VAL O 164     -15.461  -3.335  -1.811  1.00 98.95           C  
ATOM   1293  CG1 VAL O 164     -14.812  -3.108  -0.450  1.00 98.10           C  
ATOM   1294  CG2 VAL O 164     -15.123  -2.197  -2.765  1.00 98.16           C  
ATOM   1295  N   LEU O 165     -13.182  -5.991  -1.496  1.00 99.00           N  
ATOM   1296  CA  LEU O 165     -11.758  -6.188  -1.222  1.00 99.00           C  
ATOM   1297  C   LEU O 165     -10.947  -6.535  -2.468  1.00 99.00           C  
ATOM   1298  O   LEU O 165      -9.766  -6.187  -2.549  1.00 98.99           O  
ATOM   1299  CB  LEU O 165     -11.552  -7.249  -0.138  1.00 99.00           C  
ATOM   1300  CG  LEU O 165     -12.152  -6.920   1.234  1.00 98.98           C  
ATOM   1301  CD1 LEU O 165     -11.856  -8.050   2.216  1.00 98.98           C  
ATOM   1302  CD2 LEU O 165     -11.661  -5.581   1.775  1.00 98.98           C  
ATOM   1303  N   ASP O 166     -11.571  -7.190  -3.441  1.00 98.95           N  
ATOM   1304  CA  ASP O 166     -10.876  -7.486  -4.701  1.00 98.89           C  
ATOM   1305  C   ASP O 166     -10.381  -6.224  -5.405  1.00 98.89           C  
ATOM   1306  O   ASP O 166      -9.431  -6.285  -6.189  1.00 98.47           O  
ATOM   1307  CB  ASP O 166     -11.796  -8.251  -5.661  1.00 98.36           C  
ATOM   1308  CG  ASP O 166     -11.867  -9.739  -5.381  0.99 89.92           C  
ATOM   1309  OD1 ASP O 166     -10.968 -10.277  -4.705  0.98 85.27           O  
ATOM   1310  OD2 ASP O 166     -12.830 -10.373  -5.864  0.98 86.96           O  
ATOM   1311  N   SER O 167     -11.020  -5.089  -5.142  1.00 98.96           N  
ATOM   1312  CA  SER O 167     -10.654  -3.827  -5.790  1.00 98.93           C  
ATOM   1313  C   SER O 167      -9.581  -3.048  -5.041  1.00 98.97           C  
ATOM   1314  O   SER O 167      -9.105  -2.025  -5.541  1.00 98.88           O  
ATOM   1315  CB  SER O 167     -11.893  -2.951  -5.992  1.00 98.50           C  
ATOM   1316  OG  SER O 167     -12.368  -2.423  -4.770  1.00 92.66           O  
ATOM   1317  N   ILE O 168      -9.204  -3.514  -3.854  1.00 98.99           N  
ATOM   1318  CA  ILE O 168      -8.161  -2.855  -3.061  1.00 99.00           C  
ATOM   1319  C   ILE O 168      -7.142  -3.882  -2.579  1.00 99.00           C  
ATOM   1320  O   ILE O 168      -6.713  -3.871  -1.423  1.00 98.99           O  
ATOM   1321  CB  ILE O 168      -8.745  -2.042  -1.881  1.00 98.99           C  
ATOM   1322  CG1 ILE O 168      -9.575  -2.920  -0.925  1.00 98.96           C  
ATOM   1323  CG2 ILE O 168      -9.578  -0.867  -2.411  1.00 98.94           C  
ATOM   1324  CD1 ILE O 168      -9.635  -2.353   0.492  1.00 98.95           C  
ATOM   1325  N   LYS O 169      -6.736  -4.778  -3.475  1.00 98.99           N  
ATOM   1326  CA  LYS O 169      -5.913  -5.913  -3.064  1.00 98.99           C  
ATOM   1327  C   LYS O 169      -4.584  -5.493  -2.456  1.00 99.00           C  
ATOM   1328  O   LYS O 169      -4.104  -6.136  -1.514  1.00 98.99           O  
ATOM   1329  CB  LYS O 169      -5.662  -6.832  -4.259  1.00 98.96           C  
ATOM   1330  CG  LYS O 169      -4.883  -8.091  -3.906  0.99 98.56           C  
ATOM   1331  CD  LYS O 169      -4.715  -9.003  -5.111  0.99 97.79           C  
ATOM   1332  CE  LYS O 169      -3.970 -10.267  -4.729  0.98 95.54           C  
ATOM   1333  NZ  LYS O 169      -3.808 -11.175  -5.897  0.98 90.97           N  
ATOM   1334  N   THR O 170      -3.972  -4.446  -2.985  1.00 98.99           N  
ATOM   1335  CA  THR O 170      -2.599  -4.084  -2.654  1.00 98.99           C  
ATOM   1336  C   THR O 170      -2.500  -2.708  -2.000  1.00 98.99           C  
ATOM   1337  O   THR O 170      -3.389  -1.865  -2.119  1.00 98.98           O  
ATOM   1338  CB  THR O 170      -1.714  -4.137  -3.908  1.00 98.98           C  
ATOM   1339  OG1 THR O 170      -2.346  -3.411  -4.976  1.00 98.88           O  
ATOM   1340  CG2 THR O 170      -1.480  -5.572  -4.352  1.00 98.88           C  
ATOM   1341  N   LYS O 171      -1.384  -2.498  -1.314  1.00 98.95           N  
ATOM   1342  CA  LYS O 171      -1.125  -1.268  -0.573  1.00 98.95           C  
ATOM   1343  C   LYS O 171      -1.298  -0.038  -1.456  1.00 98.96           C  
ATOM   1344  O   LYS O 171      -0.767   0.022  -2.570  1.00 98.92           O  
ATOM   1345  CB  LYS O 171       0.300  -1.316  -0.014  1.00 98.87           C  
ATOM   1346  CG  LYS O 171       0.726  -0.089   0.775  1.00 98.51           C  
ATOM   1347  CD  LYS O 171       2.132  -0.284   1.336  1.00 97.51           C  
ATOM   1348  CE  LYS O 171       2.565   0.915   2.161  1.00 92.71           C  
ATOM   1349  NZ  LYS O 171       3.907   0.683   2.773  0.99 85.24           N  
ATOM   1350  N   GLY O 172      -2.020   0.934  -0.929  1.00 98.94           N  
ATOM   1351  CA  GLY O 172      -2.236   2.190  -1.616  1.00 98.93           C  
ATOM   1352  C   GLY O 172      -3.492   2.242  -2.456  1.00 98.97           C  
ATOM   1353  O   GLY O 172      -3.884   3.326  -2.903  1.00 98.94           O  
ATOM   1354  N   LYS O 173      -4.141   1.101  -2.687  1.00 98.98           N  
ATOM   1355  CA  LYS O 173      -5.379   1.090  -3.455  1.00 98.99           C  
ATOM   1356  C   LYS O 173      -6.561   1.512  -2.595  1.00 98.99           C  
ATOM   1357  O   LYS O 173      -6.669   1.131  -1.425  1.00 98.99           O  
ATOM   1358  CB  LYS O 173      -5.642  -0.280  -4.075  1.00 98.95           C  
ATOM   1359  CG  LYS O 173      -4.717  -0.598  -5.244  0.99 98.05           C  
ATOM   1360  CD  LYS O 173      -5.238  -1.776  -6.061  0.98 95.37           C  
ATOM   1361  CE  LYS O 173      -4.466  -1.947  -7.367  0.97 89.59           C  
ATOM   1362  NZ  LYS O 173      -4.739  -0.849  -8.325  0.96 79.70           N  
ATOM   1363  N   SER O 174      -7.450   2.282  -3.193  1.00 98.99           N  
ATOM   1364  CA  SER O 174      -8.677   2.699  -2.537  1.00 99.00           C  
ATOM   1365  C   SER O 174      -9.847   2.576  -3.496  1.00 99.00           C  
ATOM   1366  O   SER O 174      -9.667   2.502  -4.712  1.00 98.99           O  
ATOM   1367  CB  SER O 174      -8.567   4.126  -1.993  1.00 98.98           C  
ATOM   1368  OG  SER O 174      -8.466   5.078  -3.031  1.00 97.97           O  
ATOM   1369  N   ALA O 175     -11.044   2.547  -2.935  1.00 98.99           N  
ATOM   1370  CA  ALA O 175     -12.264   2.480  -3.725  1.00 98.99           C  
ATOM   1371  C   ALA O 175     -13.345   3.298  -3.043  1.00 98.99           C  
ATOM   1372  O   ALA O 175     -13.390   3.381  -1.812  1.00 98.98           O  
ATOM   1373  CB  ALA O 175     -12.722   1.036  -3.900  1.00 98.98           C  
ATOM   1374  N   ASP O 176     -14.230   3.891  -3.842  1.00 98.99           N  
ATOM   1375  CA  ASP O 176     -15.404   4.544  -3.281  1.00 98.98           C  
ATOM   1376  C   ASP O 176     -16.192   3.522  -2.467  1.00 98.98           C  
ATOM   1377  O   ASP O 176     -16.340   2.361  -2.871  1.00 98.94           O  
ATOM   1378  CB  ASP O 176     -16.283   5.110  -4.396  1.00 98.90           C  
ATOM   1379  CG  ASP O 176     -15.590   6.212  -5.179  1.00 95.98           C  
ATOM   1380  OD1 ASP O 176     -14.884   7.039  -4.573  1.00 94.31           O  
ATOM   1381  OD2 ASP O 176     -15.747   6.238  -6.412  0.99 93.89           O  
ATOM   1382  N   PHE O 177     -16.691   3.947  -1.318  1.00 98.99           N  
ATOM   1383  CA  PHE O 177     -17.410   3.033  -0.439  1.00 98.99           C  
ATOM   1384  C   PHE O 177     -18.441   3.824   0.348  1.00 98.99           C  
ATOM   1385  O   PHE O 177     -18.332   3.999   1.564  1.00 98.98           O  
ATOM   1386  CB  PHE O 177     -16.437   2.279   0.479  1.00 98.99           C  
ATOM   1387  CG  PHE O 177     -17.008   1.006   1.035  1.00 98.99           C  
ATOM   1388  CD1 PHE O 177     -17.278  -0.069   0.201  1.00 98.98           C  
ATOM   1389  CD2 PHE O 177     -17.273   0.876   2.388  1.00 98.98           C  
ATOM   1390  CE1 PHE O 177     -17.812  -1.245   0.707  1.00 98.97           C  
ATOM   1391  CE2 PHE O 177     -17.805  -0.299   2.903  1.00 98.97           C  
ATOM   1392  CZ  PHE O 177     -18.076  -1.359   2.059  1.00 98.97           C  
ATOM   1393  N   THR O 178     -19.434   4.316  -0.364  1.00 98.99           N  
ATOM   1394  CA  THR O 178     -20.485   5.137   0.225  1.00 98.99           C  
ATOM   1395  C   THR O 178     -21.660   4.288   0.682  1.00 98.99           C  
ATOM   1396  O   THR O 178     -21.844   3.142   0.259  1.00 98.95           O  
ATOM   1397  CB  THR O 178     -20.962   6.202  -0.771  1.00 98.95           C  
ATOM   1398  OG1 THR O 178     -21.329   5.570  -2.004  1.00 98.41           O  
ATOM   1399  CG2 THR O 178     -19.871   7.225  -1.032  1.00 98.42           C  
ATOM   1400  N   ASN O 179     -22.464   4.880   1.577  1.00 98.96           N  
ATOM   1401  CA  ASN O 179     -23.722   4.280   2.025  1.00 98.95           C  
ATOM   1402  C   ASN O 179     -23.552   2.948   2.743  1.00 98.95           C  
ATOM   1403  O   ASN O 179     -24.464   2.122   2.742  1.00 98.81           O  
ATOM   1404  CB  ASN O 179     -24.704   4.161   0.851  1.00 98.85           C  
ATOM   1405  CG  ASN O 179     -24.954   5.503   0.186  1.00 97.79           C  
ATOM   1406  OD1 ASN O 179     -24.473   5.772  -0.917  1.00 91.24           O  
ATOM   1407  ND2 ASN O 179     -25.672   6.377   0.869  1.00 89.67           N  
ATOM   1408  N   PHE O 180     -22.406   2.747   3.370  1.00 98.99           N  
ATOM   1409  CA  PHE O 180     -22.213   1.568   4.205  1.00 98.99           C  
ATOM   1410  C   PHE O 180     -22.657   1.876   5.632  1.00 98.99           C  
ATOM   1411  O   PHE O 180     -22.236   2.879   6.216  1.00 98.98           O  
ATOM   1412  CB  PHE O 180     -20.758   1.100   4.211  1.00 98.99           C  
ATOM   1413  CG  PHE O 180     -20.578  -0.118   5.073  1.00 98.99           C  
ATOM   1414  CD1 PHE O 180     -20.943  -1.370   4.598  1.00 98.98           C  
ATOM   1415  CD2 PHE O 180     -20.131  -0.005   6.381  1.00 98.98           C  
ATOM   1416  CE1 PHE O 180     -20.853  -2.492   5.410  1.00 98.98           C  
ATOM   1417  CE2 PHE O 180     -20.037  -1.124   7.201  1.00 98.98           C  
ATOM   1418  CZ  PHE O 180     -20.398  -2.367   6.709  1.00 98.98           C  
ATOM   1419  N   ASP O 181     -23.476   0.991   6.185  1.00 98.99           N  
ATOM   1420  CA  ASP O 181     -24.054   1.198   7.511  1.00 98.99           C  
ATOM   1421  C   ASP O 181     -23.304   0.357   8.543  1.00 98.99           C  
ATOM   1422  O   ASP O 181     -23.470  -0.865   8.574  1.00 98.98           O  
ATOM   1423  CB  ASP O 181     -25.531   0.812   7.478  1.00 98.96           C  
ATOM   1424  CG  ASP O 181     -26.272   1.146   8.755  1.00 98.87           C  
ATOM   1425  OD1 ASP O 181     -25.631   1.483   9.776  1.00 98.61           O  
ATOM   1426  OD2 ASP O 181     -27.516   1.076   8.729  1.00 98.41           O  
ATOM   1427  N   PRO O 182     -22.495   0.992   9.397  1.00 98.99           N  
ATOM   1428  CA  PRO O 182     -21.720   0.198  10.361  1.00 98.99           C  
ATOM   1429  C   PRO O 182     -22.572  -0.448  11.443  1.00 99.00           C  
ATOM   1430  O   PRO O 182     -22.066  -1.307  12.169  1.00 98.99           O  
ATOM   1431  CB  PRO O 182     -20.734   1.216  10.947  1.00 98.97           C  
ATOM   1432  CG  PRO O 182     -21.437   2.531  10.797  1.00 98.79           C  
ATOM   1433  CD  PRO O 182     -22.202   2.426   9.495  1.00 98.98           C  
ATOM   1434  N   ARG O 183     -23.848  -0.075  11.549  1.00 98.99           N  
ATOM   1435  CA  ARG O 183     -24.711  -0.755  12.508  1.00 98.99           C  
ATOM   1436  C   ARG O 183     -24.838  -2.239  12.198  1.00 98.99           C  
ATOM   1437  O   ARG O 183     -25.122  -3.036  13.094  1.00 98.98           O  
ATOM   1438  CB  ARG O 183     -26.094  -0.104  12.551  1.00 98.98           C  
ATOM   1439  CG  ARG O 183     -26.056   1.317  13.112  1.00 98.91           C  
ATOM   1440  CD  ARG O 183     -27.411   1.990  13.050  1.00 98.80           C  
ATOM   1441  NE  ARG O 183     -27.849   2.198  11.677  1.00 98.56           N  
ATOM   1442  CZ  ARG O 183     -28.954   2.862  11.340  1.00 98.47           C  
ATOM   1443  NH1 ARG O 183     -29.732   3.384  12.278  1.00 97.50           N  
ATOM   1444  NH2 ARG O 183     -29.277   2.993  10.062  1.00 97.58           N  
ATOM   1445  N   GLY O 184     -24.619  -2.618  10.955  1.00 98.99           N  
ATOM   1446  CA  GLY O 184     -24.672  -4.020  10.558  1.00 99.00           C  
ATOM   1447  C   GLY O 184     -23.501  -4.863  11.022  1.00 99.00           C  
ATOM   1448  O   GLY O 184     -23.472  -6.072  10.758  1.00 98.99           O  
ATOM   1449  N   LEU O 185     -22.541  -4.249  11.701  1.00 99.00           N  
ATOM   1450  CA  LEU O 185     -21.382  -4.943  12.249  1.00 99.00           C  
ATOM   1451  C   LEU O 185     -21.464  -5.148  13.754  1.00 99.00           C  
ATOM   1452  O   LEU O 185     -20.547  -5.730  14.341  1.00 98.99           O  
ATOM   1453  CB  LEU O 185     -20.104  -4.172  11.914  1.00 99.00           C  
ATOM   1454  CG  LEU O 185     -19.837  -3.958  10.423  1.00 98.98           C  
ATOM   1455  CD1 LEU O 185     -18.566  -3.136  10.241  1.00 98.98           C  
ATOM   1456  CD2 LEU O 185     -19.729  -5.289   9.690  1.00 98.97           C  
ATOM   1457  N   LEU O 186     -22.530  -4.680  14.383  1.00 98.99           N  
ATOM   1458  CA  LEU O 186     -22.629  -4.740  15.837  1.00 98.98           C  
ATOM   1459  C   LEU O 186     -23.307  -6.024  16.299  1.00 98.98           C  
ATOM   1460  O   LEU O 186     -24.214  -6.528  15.629  1.00 98.97           O  
ATOM   1461  CB  LEU O 186     -23.417  -3.538  16.360  1.00 98.95           C  
ATOM   1462  CG  LEU O 186     -22.889  -2.159  15.959  1.00 98.84           C  
ATOM   1463  CD1 LEU O 186     -23.796  -1.066  16.521  1.00 98.68           C  
ATOM   1464  CD2 LEU O 186     -21.457  -1.956  16.423  1.00 98.46           C  
ATOM   1465  N   PRO O 187     -22.903  -6.551  17.448  1.00 98.88           N  
ATOM   1466  CA  PRO O 187     -23.645  -7.645  18.059  1.00 98.85           C  
ATOM   1467  C   PRO O 187     -24.917  -7.120  18.720  1.00 98.83           C  
ATOM   1468  O   PRO O 187     -25.165  -5.909  18.745  1.00 98.79           O  
ATOM   1469  CB  PRO O 187     -22.661  -8.189  19.096  1.00 98.80           C  
ATOM   1470  CG  PRO O 187     -21.912  -6.966  19.539  1.00 98.73           C  
ATOM   1471  CD  PRO O 187     -21.763  -6.130  18.285  1.00 98.85           C  
ATOM   1472  N   GLU O 188     -25.717  -8.029  19.280  1.00 98.77           N  
ATOM   1473  CA  GLU O 188     -26.946  -7.618  19.958  1.00 98.71           C  
ATOM   1474  C   GLU O 188     -26.659  -6.807  21.212  1.00 98.49           C  
ATOM   1475  O   GLU O 188     -27.298  -5.778  21.455  1.00 98.09           O  
ATOM   1476  CB  GLU O 188     -27.782  -8.845  20.344  1.00 98.74           C  
ATOM   1477  CG  GLU O 188     -28.403  -9.572  19.172  0.97 94.28           C  
ATOM   1478  CD  GLU O 188     -29.256 -10.756  19.607  0.97 90.44           C  
ATOM   1479  OE1 GLU O 188     -29.321 -11.050  20.820  0.97 83.89           O  
ATOM   1480  OE2 GLU O 188     -29.863 -11.392  18.726  0.96 84.60           O  
ATOM   1481  N   SER O 189     -25.722  -7.279  22.017  1.00 98.10           N  
ATOM   1482  CA  SER O 189     -25.451  -6.682  23.318  1.00 97.94           C  
ATOM   1483  C   SER O 189     -24.347  -5.641  23.235  1.00 98.07           C  
ATOM   1484  O   SER O 189     -23.363  -5.827  22.518  1.00 98.02           O  
ATOM   1485  CB  SER O 189     -25.033  -7.761  24.314  1.00 97.66           C  
ATOM   1486  OG  SER O 189     -24.750  -7.196  25.585  1.00 97.10           O  
ATOM   1487  N   LEU O 190     -24.503  -4.575  24.010  1.00 98.09           N  
ATOM   1488  CA  LEU O 190     -23.457  -3.573  24.169  1.00 98.08           C  
ATOM   1489  C   LEU O 190     -22.711  -3.716  25.498  1.00 97.95           C  
ATOM   1490  O   LEU O 190     -21.999  -2.790  25.904  1.00 97.87           O  
ATOM   1491  CB  LEU O 190     -24.018  -2.155  24.017  1.00 98.16           C  
ATOM   1492  CG  LEU O 190     -24.564  -1.783  22.635  1.00 98.00           C  
ATOM   1493  CD1 LEU O 190     -25.070  -0.340  22.655  1.00 97.87           C  
ATOM   1494  CD2 LEU O 190     -23.511  -1.949  21.548  1.00 97.71           C  
ATOM   1495  N   ASP O 191     -22.843  -4.851  26.182  1.00 97.43           N  
ATOM   1496  CA  ASP O 191     -22.020  -5.108  27.367  1.00 97.40           C  
ATOM   1497  C   ASP O 191     -20.544  -5.035  26.970  1.00 97.80           C  
ATOM   1498  O   ASP O 191     -20.159  -5.566  25.923  1.00 97.95           O  
ATOM   1499  CB  ASP O 191     -22.304  -6.491  27.948  1.00 97.07           C  
ATOM   1500  CG  ASP O 191     -23.641  -6.613  28.659  1.00 96.47           C  
ATOM   1501  OD1 ASP O 191     -24.303  -5.587  28.925  1.00 95.68           O  
ATOM   1502  OD2 ASP O 191     -24.016  -7.765  28.971  1.00 95.15           O  
ATOM   1503  N   TYR O 192     -19.724  -4.411  27.805  1.00 97.94           N  
ATOM   1504  CA  TYR O 192     -18.336  -4.154  27.427  1.00 98.09           C  
ATOM   1505  C   TYR O 192     -17.395  -4.148  28.624  1.00 98.23           C  
ATOM   1506  O   TYR O 192     -17.814  -4.021  29.783  1.00 98.42           O  
ATOM   1507  CB  TYR O 192     -18.211  -2.809  26.683  1.00 98.21           C  
ATOM   1508  CG  TYR O 192     -18.560  -1.593  27.526  1.00 98.36           C  
ATOM   1509  CD1 TYR O 192     -17.607  -0.970  28.321  1.00 98.39           C  
ATOM   1510  CD2 TYR O 192     -19.855  -1.081  27.536  1.00 98.43           C  
ATOM   1511  CE1 TYR O 192     -17.931   0.131  29.112  1.00 98.46           C  
ATOM   1512  CE2 TYR O 192     -20.189   0.022  28.324  1.00 98.41           C  
ATOM   1513  CZ  TYR O 192     -19.224   0.617  29.109  1.00 98.49           C  
ATOM   1514  OH  TYR O 192     -19.550   1.697  29.898  1.00 98.39           O  
ATOM   1515  N   TRP O 193     -16.114  -4.254  28.296  1.00 98.70           N  
ATOM   1516  CA  TRP O 193     -15.016  -3.952  29.202  1.00 98.72           C  
ATOM   1517  C   TRP O 193     -14.345  -2.670  28.736  1.00 98.76           C  
ATOM   1518  O   TRP O 193     -14.335  -2.372  27.540  1.00 98.79           O  
ATOM   1519  CB  TRP O 193     -13.982  -5.075  29.199  1.00 98.74           C  
ATOM   1520  CG  TRP O 193     -14.484  -6.405  29.659  1.00 98.81           C  
ATOM   1521  CD1 TRP O 193     -14.724  -6.797  30.946  1.00 98.74           C  
ATOM   1522  CD2 TRP O 193     -14.778  -7.543  28.834  1.00 98.85           C  
ATOM   1523  NE1 TRP O 193     -15.137  -8.111  30.974  1.00 98.77           N  
ATOM   1524  CE2 TRP O 193     -15.180  -8.594  29.695  1.00 98.82           C  
ATOM   1525  CE3 TRP O 193     -14.725  -7.781  27.455  1.00 98.84           C  
ATOM   1526  CZ2 TRP O 193     -15.530  -9.860  29.211  1.00 98.79           C  
ATOM   1527  CZ3 TRP O 193     -15.076  -9.041  26.975  1.00 98.82           C  
ATOM   1528  CH2 TRP O 193     -15.468 -10.062  27.849  1.00 98.80           C  
ATOM   1529  N   THR O 194     -13.765  -1.917  29.656  1.00 98.96           N  
ATOM   1530  CA  THR O 194     -13.096  -0.673  29.286  1.00 98.97           C  
ATOM   1531  C   THR O 194     -11.830  -0.468  30.102  1.00 98.97           C  
ATOM   1532  O   THR O 194     -11.761  -0.842  31.278  1.00 98.97           O  
ATOM   1533  CB  THR O 194     -14.047   0.543  29.392  1.00 98.97           C  
ATOM   1534  OG1 THR O 194     -13.394   1.721  28.934  1.00 98.93           O  
ATOM   1535  CG2 THR O 194     -14.542   0.762  30.823  1.00 98.93           C  
ATOM   1536  N   TYR O 195     -10.825   0.115  29.467  1.00 98.99           N  
ATOM   1537  CA  TYR O 195      -9.561   0.429  30.123  1.00 99.00           C  
ATOM   1538  C   TYR O 195      -8.831   1.486  29.288  1.00 99.00           C  
ATOM   1539  O   TYR O 195      -9.090   1.626  28.089  1.00 99.00           O  
ATOM   1540  CB  TYR O 195      -8.692  -0.840  30.295  1.00 99.00           C  
ATOM   1541  CG  TYR O 195      -8.041  -1.297  29.012  1.00 99.00           C  
ATOM   1542  CD1 TYR O 195      -8.747  -2.027  28.057  1.00 99.00           C  
ATOM   1543  CD2 TYR O 195      -6.725  -0.949  28.732  1.00 99.00           C  
ATOM   1544  CE1 TYR O 195      -8.151  -2.393  26.853  1.00 98.99           C  
ATOM   1545  CE2 TYR O 195      -6.122  -1.310  27.533  1.00 98.99           C  
ATOM   1546  CZ  TYR O 195      -6.842  -2.026  26.597  1.00 98.99           C  
ATOM   1547  OH  TYR O 195      -6.249  -2.365  25.403  1.00 98.99           O  
ATOM   1548  N   PRO O 196      -7.895   2.221  29.903  1.00 99.00           N  
ATOM   1549  CA  PRO O 196      -7.105   3.201  29.156  1.00 99.00           C  
ATOM   1550  C   PRO O 196      -5.912   2.543  28.472  1.00 99.00           C  
ATOM   1551  O   PRO O 196      -5.149   1.799  29.107  1.00 99.00           O  
ATOM   1552  CB  PRO O 196      -6.647   4.178  30.246  1.00 98.99           C  
ATOM   1553  CG  PRO O 196      -6.554   3.316  31.477  1.00 98.81           C  
ATOM   1554  CD  PRO O 196      -7.668   2.304  31.354  1.00 98.98           C  
ATOM   1555  N   GLY O 197      -5.737   2.833  27.187  1.00 99.00           N  
ATOM   1556  CA  GLY O 197      -4.693   2.185  26.427  1.00 99.00           C  
ATOM   1557  C   GLY O 197      -4.149   3.040  25.299  1.00 99.00           C  
ATOM   1558  O   GLY O 197      -4.094   4.270  25.386  1.00 99.00           O  
ATOM   1559  N   SER O 198      -3.747   2.367  24.244  1.00 99.00           N  
ATOM   1560  CA  SER O 198      -2.993   2.992  23.166  1.00 99.00           C  
ATOM   1561  C   SER O 198      -3.504   2.566  21.801  1.00 99.00           C  
ATOM   1562  O   SER O 198      -4.275   1.613  21.669  1.00 99.00           O  
ATOM   1563  CB  SER O 198      -1.514   2.611  23.271  1.00 99.00           C  
ATOM   1564  OG  SER O 198      -1.272   1.279  22.842  1.00 98.99           O  
ATOM   1565  N   LEU O 199      -3.011   3.261  20.780  1.00 99.00           N  
ATOM   1566  CA  LEU O 199      -3.048   2.705  19.433  1.00 99.00           C  
ATOM   1567  C   LEU O 199      -2.297   1.380  19.446  1.00 99.00           C  
ATOM   1568  O   LEU O 199      -1.256   1.258  20.109  1.00 98.99           O  
ATOM   1569  CB  LEU O 199      -2.372   3.644  18.435  1.00 98.99           C  
ATOM   1570  CG  LEU O 199      -2.889   5.078  18.351  1.00 98.96           C  
ATOM   1571  CD1 LEU O 199      -2.070   5.857  17.314  1.00 98.96           C  
ATOM   1572  CD2 LEU O 199      -4.368   5.124  18.013  1.00 98.93           C  
ATOM   1573  N   THR O 200      -2.786   0.396  18.691  1.00 98.99           N  
ATOM   1574  CA  THR O 200      -2.123  -0.904  18.646  1.00 98.99           C  
ATOM   1575  C   THR O 200      -1.135  -1.040  17.498  1.00 98.99           C  
ATOM   1576  O   THR O 200      -0.534  -2.107  17.329  1.00 98.98           O  
ATOM   1577  CB  THR O 200      -3.116  -2.067  18.596  1.00 99.00           C  
ATOM   1578  OG1 THR O 200      -3.784  -2.077  17.333  1.00 98.99           O  
ATOM   1579  CG2 THR O 200      -4.125  -1.996  19.735  1.00 98.99           C  
ATOM   1580  N   THR O 201      -0.965   0.016  16.721  1.00 98.98           N  
ATOM   1581  CA  THR O 201       0.094   0.077  15.725  1.00 98.97           C  
ATOM   1582  C   THR O 201       0.931   1.321  15.974  1.00 98.97           C  
ATOM   1583  O   THR O 201       0.462   2.279  16.601  1.00 98.95           O  
ATOM   1584  CB  THR O 201      -0.435   0.139  14.279  1.00 98.90           C  
ATOM   1585  OG1 THR O 201      -0.987   1.429  14.005  1.00 98.12           O  
ATOM   1586  CG2 THR O 201      -1.471  -0.940  14.004  1.00 98.28           C  
ATOM   1587  N   PRO O 202       2.160   1.343  15.452  1.00 98.90           N  
ATOM   1588  CA  PRO O 202       2.907   2.593  15.485  1.00 98.85           C  
ATOM   1589  C   PRO O 202       2.056   3.739  14.952  1.00 98.81           C  
ATOM   1590  O   PRO O 202       1.325   3.564  13.969  1.00 98.75           O  
ATOM   1591  CB  PRO O 202       4.115   2.297  14.586  1.00 98.82           C  
ATOM   1592  CG  PRO O 202       4.354   0.826  14.825  1.00 98.80           C  
ATOM   1593  CD  PRO O 202       2.950   0.254  14.901  1.00 98.90           C  
ATOM   1594  N   PRO O 203       2.105   4.910  15.594  1.00 98.77           N  
ATOM   1595  CA  PRO O 203       3.064   5.322  16.625  1.00 98.81           C  
ATOM   1596  C   PRO O 203       2.730   4.921  18.063  1.00 98.89           C  
ATOM   1597  O   PRO O 203       3.403   5.394  18.985  1.00 98.89           O  
ATOM   1598  CB  PRO O 203       3.083   6.840  16.471  1.00 98.68           C  
ATOM   1599  CG  PRO O 203       1.692   7.166  16.032  1.00 98.39           C  
ATOM   1600  CD  PRO O 203       1.306   6.041  15.100  1.00 98.74           C  
ATOM   1601  N   LEU O 204       1.731   4.055  18.267  1.00 98.95           N  
ATOM   1602  CA  LEU O 204       1.461   3.469  19.588  1.00 98.98           C  
ATOM   1603  C   LEU O 204       1.095   4.502  20.659  1.00 98.99           C  
ATOM   1604  O   LEU O 204       1.325   4.286  21.858  1.00 98.98           O  
ATOM   1605  CB  LEU O 204       2.638   2.591  20.041  1.00 98.97           C  
ATOM   1606  CG  LEU O 204       2.966   1.425  19.100  1.00 98.96           C  
ATOM   1607  CD1 LEU O 204       4.311   0.805  19.467  1.00 98.95           C  
ATOM   1608  CD2 LEU O 204       1.868   0.366  19.122  1.00 98.93           C  
ATOM   1609  N   LEU O 205       0.511   5.612  20.225  1.00 98.98           N  
ATOM   1610  CA  LEU O 205       0.219   6.723  21.124  1.00 98.99           C  
ATOM   1611  C   LEU O 205      -0.779   6.311  22.196  1.00 98.99           C  
ATOM   1612  O   LEU O 205      -1.756   5.610  21.923  1.00 98.99           O  
ATOM   1613  CB  LEU O 205      -0.324   7.910  20.333  1.00 98.97           C  
ATOM   1614  CG  LEU O 205       0.654   8.488  19.303  1.00 98.89           C  
ATOM   1615  CD1 LEU O 205      -0.067   9.476  18.391  1.00 98.80           C  
ATOM   1616  CD2 LEU O 205       1.843   9.149  19.980  1.00 98.68           C  
ATOM   1617  N   GLU O 206      -0.534   6.777  23.407  1.00 99.00           N  
ATOM   1618  CA  GLU O 206      -1.340   6.392  24.566  1.00 99.00           C  
ATOM   1619  C   GLU O 206      -2.522   7.349  24.733  1.00 99.00           C  
ATOM   1620  O   GLU O 206      -2.610   8.130  25.690  1.00 98.99           O  
ATOM   1621  CB  GLU O 206      -0.446   6.280  25.804  1.00 99.00           C  
ATOM   1622  CG  GLU O 206       0.507   5.085  25.647  1.00 98.99           C  
ATOM   1623  CD  GLU O 206       1.450   4.844  26.799  1.00 98.99           C  
ATOM   1624  OE1 GLU O 206       1.750   5.797  27.563  1.00 98.97           O  
ATOM   1625  OE2 GLU O 206       1.913   3.692  26.940  1.00 98.96           O  
ATOM   1626  N   CYS O 207      -3.436   7.267  23.778  1.00 99.00           N  
ATOM   1627  CA  CYS O 207      -4.509   8.238  23.607  1.00 99.00           C  
ATOM   1628  C   CYS O 207      -5.900   7.618  23.565  1.00 99.00           C  
ATOM   1629  O   CYS O 207      -6.860   8.320  23.237  1.00 98.99           O  
ATOM   1630  CB  CYS O 207      -4.268   9.025  22.314  1.00 98.99           C  
ATOM   1631  SG  CYS O 207      -4.315   8.001  20.815  1.00 98.97           S  
ATOM   1632  N   VAL O 208      -6.032   6.324  23.872  1.00 99.00           N  
ATOM   1633  CA  VAL O 208      -7.274   5.602  23.604  1.00 99.00           C  
ATOM   1634  C   VAL O 208      -7.972   5.173  24.887  1.00 99.00           C  
ATOM   1635  O   VAL O 208      -7.361   4.545  25.755  1.00 99.00           O  
ATOM   1636  CB  VAL O 208      -7.011   4.340  22.745  1.00 99.00           C  
ATOM   1637  CG1 VAL O 208      -8.321   3.605  22.440  1.00 98.97           C  
ATOM   1638  CG2 VAL O 208      -6.289   4.684  21.452  1.00 98.99           C  
ATOM   1639  N   THR O 209      -9.267   5.472  24.973  1.00 99.00           N  
ATOM   1640  CA  THR O 209     -10.153   4.754  25.881  1.00 99.00           C  
ATOM   1641  C   THR O 209     -10.704   3.574  25.097  1.00 99.00           C  
ATOM   1642  O   THR O 209     -11.442   3.751  24.123  1.00 99.00           O  
ATOM   1643  CB  THR O 209     -11.292   5.637  26.390  1.00 99.00           C  
ATOM   1644  OG1 THR O 209     -10.752   6.743  27.122  1.00 98.94           O  
ATOM   1645  CG2 THR O 209     -12.222   4.848  27.308  1.00 98.96           C  
ATOM   1646  N   TRP O 210     -10.321   2.380  25.510  1.00 99.00           N  
ATOM   1647  CA  TRP O 210     -10.791   1.166  24.856  1.00 99.00           C  
ATOM   1648  C   TRP O 210     -12.126   0.739  25.428  1.00 99.00           C  
ATOM   1649  O   TRP O 210     -12.316   0.734  26.644  1.00 98.99           O  
ATOM   1650  CB  TRP O 210      -9.760   0.045  25.012  1.00 99.00           C  
ATOM   1651  CG  TRP O 210      -8.672   0.163  24.002  1.00 99.00           C  
ATOM   1652  CD1 TRP O 210      -7.453   0.750  24.143  1.00 99.00           C  
ATOM   1653  CD2 TRP O 210      -8.758  -0.274  22.644  1.00 99.00           C  
ATOM   1654  NE1 TRP O 210      -6.768   0.700  22.951  1.00 99.00           N  
ATOM   1655  CE2 TRP O 210      -7.544   0.081  22.016  1.00 99.00           C  
ATOM   1656  CE3 TRP O 210      -9.745  -0.930  21.896  1.00 98.99           C  
ATOM   1657  CZ2 TRP O 210      -7.301  -0.201  20.671  1.00 99.00           C  
ATOM   1658  CZ3 TRP O 210      -9.495  -1.209  20.557  1.00 99.00           C  
ATOM   1659  CH2 TRP O 210      -8.284  -0.848  19.964  1.00 99.00           C  
ATOM   1660  N   ILE O 211     -13.029   0.377  24.534  1.00 98.99           N  
ATOM   1661  CA  ILE O 211     -14.337  -0.173  24.886  1.00 98.99           C  
ATOM   1662  C   ILE O 211     -14.466  -1.445  24.064  1.00 98.99           C  
ATOM   1663  O   ILE O 211     -14.621  -1.388  22.843  1.00 98.98           O  
ATOM   1664  CB  ILE O 211     -15.465   0.832  24.571  1.00 98.98           C  
ATOM   1665  CG1 ILE O 211     -15.266   2.133  25.368  1.00 98.94           C  
ATOM   1666  CG2 ILE O 211     -16.831   0.213  24.875  1.00 98.95           C  
ATOM   1667  CD1 ILE O 211     -16.173   3.275  24.931  1.00 98.69           C  
ATOM   1668  N   VAL O 212     -14.332  -2.589  24.718  1.00 98.91           N  
ATOM   1669  CA  VAL O 212     -14.291  -3.881  24.030  1.00 98.92           C  
ATOM   1670  C   VAL O 212     -15.572  -4.637  24.357  1.00 98.83           C  
ATOM   1671  O   VAL O 212     -15.840  -4.932  25.524  1.00 98.82           O  
ATOM   1672  CB  VAL O 212     -13.049  -4.687  24.451  1.00 98.96           C  
ATOM   1673  CG1 VAL O 212     -13.032  -6.045  23.755  1.00 98.95           C  
ATOM   1674  CG2 VAL O 212     -11.776  -3.908  24.134  1.00 98.97           C  
ATOM   1675  N   LEU O 213     -16.370  -4.936  23.330  1.00 98.72           N  
ATOM   1676  CA  LEU O 213     -17.644  -5.616  23.572  1.00 98.68           C  
ATOM   1677  C   LEU O 213     -17.426  -7.071  23.965  1.00 98.75           C  
ATOM   1678  O   LEU O 213     -16.556  -7.763  23.428  1.00 98.80           O  
ATOM   1679  CB  LEU O 213     -18.564  -5.539  22.352  1.00 98.59           C  
ATOM   1680  CG  LEU O 213     -18.975  -4.135  21.901  1.00 98.51           C  
ATOM   1681  CD1 LEU O 213     -20.044  -4.234  20.813  1.00 98.42           C  
ATOM   1682  CD2 LEU O 213     -19.476  -3.279  23.059  1.00 98.37           C  
ATOM   1683  N   LYS O 214     -18.248  -7.533  24.899  1.00 98.58           N  
ATOM   1684  CA  LYS O 214     -18.158  -8.923  25.347  1.00 98.58           C  
ATOM   1685  C   LYS O 214     -18.660  -9.894  24.287  1.00 98.74           C  
ATOM   1686  O   LYS O 214     -18.093 -10.975  24.106  1.00 98.79           O  
ATOM   1687  CB  LYS O 214     -18.956  -9.102  26.644  1.00 98.29           C  
ATOM   1688  CG  LYS O 214     -18.992 -10.539  27.150  0.99 95.62           C  
ATOM   1689  CD  LYS O 214     -19.762 -10.658  28.459  0.99 93.20           C  
ATOM   1690  CE  LYS O 214     -19.783 -12.104  28.948  0.99 85.61           C  
ATOM   1691  NZ  LYS O 214     -20.605 -12.242  30.186  0.98 76.56           N  
ATOM   1692  N   GLU O 215     -19.735  -9.528  23.603  1.00 98.82           N  
ATOM   1693  CA  GLU O 215     -20.352 -10.426  22.623  1.00 98.88           C  
ATOM   1694  C   GLU O 215     -19.632 -10.322  21.277  1.00 98.94           C  
ATOM   1695  O   GLU O 215     -19.596  -9.241  20.686  1.00 98.96           O  
ATOM   1696  CB  GLU O 215     -21.836 -10.090  22.441  1.00 98.84           C  
ATOM   1697  CG  GLU O 215     -22.546 -11.054  21.491  1.00 98.61           C  
ATOM   1698  CD  GLU O 215     -24.013 -10.730  21.254  1.00 98.47           C  
ATOM   1699  OE1 GLU O 215     -24.610  -9.960  22.037  1.00 97.51           O  
ATOM   1700  OE2 GLU O 215     -24.583 -11.254  20.273  1.00 97.51           O  
ATOM   1701  N   PRO O 216     -19.085 -11.422  20.771  1.00 99.00           N  
ATOM   1702  CA  PRO O 216     -18.505 -11.383  19.429  1.00 99.00           C  
ATOM   1703  C   PRO O 216     -19.592 -11.373  18.367  1.00 99.00           C  
ATOM   1704  O   PRO O 216     -20.729 -11.784  18.621  1.00 99.00           O  
ATOM   1705  CB  PRO O 216     -17.700 -12.681  19.348  1.00 98.99           C  
ATOM   1706  CG  PRO O 216     -18.454 -13.622  20.241  1.00 98.67           C  
ATOM   1707  CD  PRO O 216     -18.977 -12.768  21.369  1.00 98.98           C  
ATOM   1708  N   ILE O 217     -19.228 -10.931  17.182  1.00 99.00           N  
ATOM   1709  CA  ILE O 217     -20.049 -11.205  16.014  1.00 99.00           C  
ATOM   1710  C   ILE O 217     -19.518 -12.462  15.337  1.00 99.00           C  
ATOM   1711  O   ILE O 217     -18.327 -12.780  15.422  1.00 99.00           O  
ATOM   1712  CB  ILE O 217     -20.110 -10.018  15.029  1.00 99.00           C  
ATOM   1713  CG1 ILE O 217     -18.730  -9.623  14.504  1.00 98.98           C  
ATOM   1714  CG2 ILE O 217     -20.815  -8.831  15.694  1.00 98.97           C  
ATOM   1715  CD1 ILE O 217     -18.783  -8.665  13.309  1.00 98.95           C  
ATOM   1716  N   SER O 218     -20.413 -13.183  14.671  1.00 99.00           N  
ATOM   1717  CA  SER O 218     -20.019 -14.332  13.865  1.00 98.99           C  
ATOM   1718  C   SER O 218     -19.877 -13.911  12.417  1.00 99.00           C  
ATOM   1719  O   SER O 218     -20.726 -13.186  11.886  1.00 98.99           O  
ATOM   1720  CB  SER O 218     -21.050 -15.454  13.965  1.00 98.92           C  
ATOM   1721  OG  SER O 218     -21.047 -16.031  15.258  1.00 90.26           O  
ATOM   1722  N   VAL O 219     -18.815 -14.367  11.788  1.00 99.00           N  
ATOM   1723  CA  VAL O 219     -18.604 -14.190  10.358  1.00 99.00           C  
ATOM   1724  C   VAL O 219     -18.339 -15.562   9.771  1.00 99.00           C  
ATOM   1725  O   VAL O 219     -17.928 -16.481  10.480  1.00 98.99           O  
ATOM   1726  CB  VAL O 219     -17.445 -13.219  10.048  1.00 98.99           C  
ATOM   1727  CG1 VAL O 219     -17.696 -11.859  10.702  1.00 98.84           C  
ATOM   1728  CG2 VAL O 219     -16.108 -13.796  10.500  1.00 98.88           C  
ATOM   1729  N   SER O 220     -18.583 -15.726   8.487  1.00 99.00           N  
ATOM   1730  CA  SER O 220     -18.376 -17.042   7.898  1.00 99.00           C  
ATOM   1731  C   SER O 220     -16.916 -17.288   7.553  1.00 99.00           C  
ATOM   1732  O   SER O 220     -16.108 -16.363   7.407  1.00 98.99           O  
ATOM   1733  CB  SER O 220     -19.243 -17.234   6.659  1.00 98.99           C  
ATOM   1734  OG  SER O 220     -18.811 -16.422   5.591  1.00 98.98           O  
ATOM   1735  N   SER O 221     -16.591 -18.564   7.388  1.00 98.99           N  
ATOM   1736  CA  SER O 221     -15.258 -18.934   6.936  1.00 98.99           C  
ATOM   1737  C   SER O 221     -14.939 -18.264   5.604  1.00 98.99           C  
ATOM   1738  O   SER O 221     -13.818 -17.796   5.389  1.00 98.98           O  
ATOM   1739  CB  SER O 221     -15.130 -20.454   6.833  1.00 98.88           C  
ATOM   1740  OG  SER O 221     -16.130 -21.009   5.998  1.00 89.21           O  
ATOM   1741  N   GLU O 222     -15.922 -18.193   4.709  1.00 98.99           N  
ATOM   1742  CA  GLU O 222     -15.706 -17.560   3.409  1.00 98.99           C  
ATOM   1743  C   GLU O 222     -15.403 -16.074   3.548  1.00 99.00           C  
ATOM   1744  O   GLU O 222     -14.567 -15.533   2.812  1.00 98.99           O  
ATOM   1745  CB  GLU O 222     -16.924 -17.762   2.502  1.00 98.96           C  
ATOM   1746  CG  GLU O 222     -17.168 -19.216   2.095  0.99 97.07           C  
ATOM   1747  CD  GLU O 222     -18.009 -20.027   3.082  0.99 95.56           C  
ATOM   1748  OE1 GLU O 222     -18.410 -19.506   4.151  0.99 93.33           O  
ATOM   1749  OE2 GLU O 222     -18.270 -21.207   2.783  0.98 95.24           O  
ATOM   1750  N   GLN O 223     -16.071 -15.414   4.487  1.00 99.00           N  
ATOM   1751  CA  GLN O 223     -15.825 -13.994   4.697  1.00 99.00           C  
ATOM   1752  C   GLN O 223     -14.397 -13.735   5.181  1.00 99.00           C  
ATOM   1753  O   GLN O 223     -13.694 -12.886   4.622  1.00 99.00           O  
ATOM   1754  CB  GLN O 223     -16.861 -13.411   5.667  1.00 99.00           C  
ATOM   1755  CG  GLN O 223     -18.241 -13.263   5.011  1.00 98.99           C  
ATOM   1756  CD  GLN O 223     -19.316 -12.762   5.955  1.00 99.00           C  
ATOM   1757  OE1 GLN O 223     -19.341 -13.117   7.143  1.00 98.69           O  
ATOM   1758  NE2 GLN O 223     -20.221 -11.935   5.441  1.00 98.68           N  
ATOM   1759  N   VAL O 224     -13.943 -14.470   6.188  1.00 99.00           N  
ATOM   1760  CA  VAL O 224     -12.589 -14.230   6.686  1.00 98.99           C  
ATOM   1761  C   VAL O 224     -11.537 -14.696   5.675  1.00 99.00           C  
ATOM   1762  O   VAL O 224     -10.462 -14.096   5.574  1.00 98.99           O  
ATOM   1763  CB  VAL O 224     -12.376 -14.819   8.095  1.00 98.94           C  
ATOM   1764  CG1 VAL O 224     -12.333 -16.337   8.067  1.00 96.49           C  
ATOM   1765  CG2 VAL O 224     -11.116 -14.240   8.735  1.00 96.93           C  
ATOM   1766  N   LEU O 225     -11.840 -15.730   4.896  1.00 99.00           N  
ATOM   1767  CA  LEU O 225     -10.905 -16.151   3.856  1.00 98.99           C  
ATOM   1768  C   LEU O 225     -10.648 -15.030   2.855  1.00 99.00           C  
ATOM   1769  O   LEU O 225      -9.527 -14.891   2.354  1.00 98.99           O  
ATOM   1770  CB  LEU O 225     -11.417 -17.404   3.143  1.00 98.97           C  
ATOM   1771  CG  LEU O 225     -11.183 -18.703   3.919  1.00 97.80           C  
ATOM   1772  CD1 LEU O 225     -12.029 -19.833   3.341  1.00 96.77           C  
ATOM   1773  CD2 LEU O 225      -9.708 -19.087   3.897  1.00 96.89           C  
ATOM   1774  N   LYS O 226     -11.662 -14.220   2.592  1.00 99.00           N  
ATOM   1775  CA  LYS O 226     -11.467 -13.104   1.670  1.00 98.99           C  
ATOM   1776  C   LYS O 226     -10.611 -11.992   2.278  1.00 99.00           C  
ATOM   1777  O   LYS O 226      -9.835 -11.355   1.555  1.00 98.99           O  
ATOM   1778  CB  LYS O 226     -12.816 -12.625   1.128  1.00 98.98           C  
ATOM   1779  CG  LYS O 226     -13.397 -13.667   0.156  0.99 97.27           C  
ATOM   1780  CD  LYS O 226     -14.754 -13.323  -0.418  0.98 95.56           C  
ATOM   1781  CE  LYS O 226     -15.231 -14.431  -1.355  0.97 90.94           C  
ATOM   1782  NZ  LYS O 226     -16.524 -14.097  -2.021  0.96 83.78           N  
ATOM   1783  N   PHE O 227     -10.690 -11.778   3.594  1.00 99.00           N  
ATOM   1784  CA  PHE O 227      -9.728 -10.873   4.241  1.00 99.00           C  
ATOM   1785  C   PHE O 227      -8.301 -11.334   3.957  1.00 99.00           C  
ATOM   1786  O   PHE O 227      -7.404 -10.525   3.692  1.00 99.00           O  
ATOM   1787  CB  PHE O 227      -9.898 -10.864   5.769  1.00 99.00           C  
ATOM   1788  CG  PHE O 227     -11.057 -10.076   6.336  1.00 98.98           C  
ATOM   1789  CD1 PHE O 227     -12.164  -9.698   5.587  1.00 98.91           C  
ATOM   1790  CD2 PHE O 227     -11.024  -9.723   7.678  1.00 98.90           C  
ATOM   1791  CE1 PHE O 227     -13.213  -8.982   6.168  1.00 98.86           C  
ATOM   1792  CE2 PHE O 227     -12.064  -9.012   8.267  1.00 98.85           C  
ATOM   1793  CZ  PHE O 227     -13.158  -8.642   7.510  1.00 98.89           C  
ATOM   1794  N   ARG O 228      -8.096 -12.645   4.047  1.00 99.00           N  
ATOM   1795  CA  ARG O 228      -6.753 -13.225   3.956  1.00 99.00           C  
ATOM   1796  C   ARG O 228      -6.181 -13.226   2.540  1.00 99.00           C  
ATOM   1797  O   ARG O 228      -5.021 -13.619   2.356  1.00 98.98           O  
ATOM   1798  CB  ARG O 228      -6.754 -14.651   4.514  1.00 99.00           C  
ATOM   1799  CG  ARG O 228      -7.126 -14.740   5.990  1.00 98.98           C  
ATOM   1800  CD  ARG O 228      -7.106 -16.192   6.469  1.00 98.97           C  
ATOM   1801  NE  ARG O 228      -7.608 -16.309   7.839  1.00 98.95           N  
ATOM   1802  CZ  ARG O 228      -8.450 -17.242   8.275  1.00 98.96           C  
ATOM   1803  NH1 ARG O 228      -8.888 -18.196   7.465  1.00 98.75           N  
ATOM   1804  NH2 ARG O 228      -8.868 -17.218   9.527  1.00 98.74           N  
ATOM   1805  N   LYS O 229      -6.973 -12.817   1.559  1.00 98.99           N  
ATOM   1806  CA  LYS O 229      -6.487 -12.688   0.185  1.00 98.99           C  
ATOM   1807  C   LYS O 229      -5.918 -11.305  -0.115  1.00 98.99           C  
ATOM   1808  O   LYS O 229      -5.316 -11.106  -1.178  1.00 98.97           O  
ATOM   1809  CB  LYS O 229      -7.600 -13.028  -0.804  1.00 98.96           C  
ATOM   1810  CG  LYS O 229      -8.012 -14.490  -0.750  0.98 97.67           C  
ATOM   1811  CD  LYS O 229      -9.104 -14.825  -1.753  0.97 93.44           C  
ATOM   1812  CE  LYS O 229      -8.570 -14.884  -3.175  0.95 86.34           C  
ATOM   1813  NZ  LYS O 229      -9.583 -15.441  -4.120  0.94 75.78           N  
ATOM   1814  N   LEU O 230      -6.098 -10.363   0.800  1.00 99.00           N  
ATOM   1815  CA  LEU O 230      -5.479  -9.052   0.652  1.00 99.00           C  
ATOM   1816  C   LEU O 230      -3.960  -9.168   0.711  1.00 99.00           C  
ATOM   1817  O   LEU O 230      -3.415 -10.185   1.152  1.00 98.99           O  
ATOM   1818  CB  LEU O 230      -5.977  -8.110   1.750  1.00 98.99           C  
ATOM   1819  CG  LEU O 230      -7.421  -7.643   1.594  1.00 98.91           C  
ATOM   1820  CD1 LEU O 230      -7.912  -7.040   2.912  1.00 98.90           C  
ATOM   1821  CD2 LEU O 230      -7.528  -6.607   0.474  1.00 98.84           C  
ATOM   1822  N   ASN O 231      -3.289  -8.118   0.287  1.00 98.99           N  
ATOM   1823  CA  ASN O 231      -1.831  -8.073   0.250  1.00 98.99           C  
ATOM   1824  C   ASN O 231      -1.288  -6.917   1.081  1.00 98.99           C  
ATOM   1825  O   ASN O 231      -1.805  -5.797   1.007  1.00 98.97           O  
ATOM   1826  CB  ASN O 231      -1.341  -7.865  -1.184  1.00 98.99           C  
ATOM   1827  CG  ASN O 231      -1.407  -9.071  -2.101  1.00 98.96           C  
ATOM   1828  OD1 ASN O 231      -0.920  -8.981  -3.241  1.00 97.16           O  
ATOM   1829  ND2 ASN O 231      -1.980 -10.177  -1.661  1.00 97.06           N  
ATOM   1830  N   PHE O 232      -0.213  -7.174   1.822  1.00 98.94           N  
ATOM   1831  CA  PHE O 232       0.553  -6.114   2.480  1.00 98.92           C  
ATOM   1832  C   PHE O 232       1.323  -5.272   1.463  1.00 98.88           C  
ATOM   1833  O   PHE O 232       1.549  -4.077   1.672  1.00 98.85           O  
ATOM   1834  CB  PHE O 232       1.592  -6.706   3.434  1.00 98.93           C  
ATOM   1835  CG  PHE O 232       1.074  -7.260   4.734  1.00 98.96           C  
ATOM   1836  CD1 PHE O 232       0.319  -6.483   5.603  1.00 98.95           C  
ATOM   1837  CD2 PHE O 232       1.420  -8.543   5.129  1.00 98.95           C  
ATOM   1838  CE1 PHE O 232      -0.091  -6.982   6.835  1.00 98.94           C  
ATOM   1839  CE2 PHE O 232       1.016  -9.050   6.358  1.00 98.94           C  
ATOM   1840  CZ  PHE O 232       0.257  -8.268   7.212  1.00 98.96           C  
ATOM   1841  N   ASN O 233       1.769  -5.913   0.401  1.00 98.85           N  
ATOM   1842  CA  ASN O 233       2.617  -5.289  -0.605  1.00 98.89           C  
ATOM   1843  C   ASN O 233       1.822  -4.399  -1.551  1.00 98.91           C  
ATOM   1844  O   ASN O 233       0.601  -4.512  -1.670  1.00 98.92           O  
ATOM   1845  CB  ASN O 233       3.319  -6.375  -1.416  1.00 98.91           C  
ATOM   1846  CG  ASN O 233       2.327  -7.347  -2.016  1.00 98.94           C  
ATOM   1847  OD1 ASN O 233       1.807  -8.212  -1.299  1.00 98.46           O  
ATOM   1848  ND2 ASN O 233       2.005  -7.187  -3.294  1.00 98.23           N  
ATOM   1849  N   GLY O 234       2.545  -3.557  -2.241  1.00 98.88           N  
ATOM   1850  CA  GLY O 234       1.981  -2.777  -3.333  1.00 98.88           C  
ATOM   1851  C   GLY O 234       1.912  -3.562  -4.627  1.00 98.91           C  
ATOM   1852  O   GLY O 234       2.510  -4.634  -4.771  1.00 98.87           O  
ATOM   1853  N   GLU O 235       1.176  -3.005  -5.586  1.00 98.93           N  
ATOM   1854  CA  GLU O 235       1.032  -3.622  -6.897  1.00 98.93           C  
ATOM   1855  C   GLU O 235       2.400  -3.807  -7.552  1.00 98.94           C  
ATOM   1856  O   GLU O 235       3.252  -2.913  -7.512  1.00 98.84           O  
ATOM   1857  CB  GLU O 235       0.136  -2.752  -7.782  1.00 98.85           C  
ATOM   1858  CG  GLU O 235      -0.192  -3.377  -9.129  1.00 98.12           C  
ATOM   1859  CD  GLU O 235      -1.104  -2.514  -9.981  1.00 97.63           C  
ATOM   1860  OE1 GLU O 235      -1.434  -1.379  -9.571  0.99 95.47           O  
ATOM   1861  OE2 GLU O 235      -1.496  -2.976 -11.070  0.99 95.70           O  
ATOM   1862  N   GLY O 236       2.601  -4.970  -8.147  1.00 98.81           N  
ATOM   1863  CA  GLY O 236       3.845  -5.255  -8.841  1.00 98.76           C  
ATOM   1864  C   GLY O 236       4.986  -5.712  -7.957  1.00 98.81           C  
ATOM   1865  O   GLY O 236       6.080  -5.988  -8.457  1.00 98.36           O  
ATOM   1866  N   GLU O 237       4.743  -5.789  -6.659  1.00 98.86           N  
ATOM   1867  CA  GLU O 237       5.728  -6.287  -5.702  1.00 98.83           C  
ATOM   1868  C   GLU O 237       5.441  -7.758  -5.387  1.00 98.88           C  
ATOM   1869  O   GLU O 237       4.331  -8.236  -5.632  1.00 98.80           O  
ATOM   1870  CB  GLU O 237       5.690  -5.442  -4.426  1.00 98.62           C  
ATOM   1871  CG  GLU O 237       6.030  -3.977  -4.666  1.00 98.14           C  
ATOM   1872  CD  GLU O 237       5.879  -3.092  -3.439  1.00 97.85           C  
ATOM   1873  OE1 GLU O 237       5.358  -3.558  -2.400  1.00 96.61           O  
ATOM   1874  OE2 GLU O 237       6.282  -1.913  -3.522  1.00 96.61           O  
ATOM   1875  N   PRO O 238       6.416  -8.480  -4.840  1.00 98.79           N  
ATOM   1876  CA  PRO O 238       6.162  -9.875  -4.462  1.00 98.77           C  
ATOM   1877  C   PRO O 238       4.991  -9.982  -3.497  1.00 98.83           C  
ATOM   1878  O   PRO O 238       4.854  -9.158  -2.586  1.00 98.73           O  
ATOM   1879  CB  PRO O 238       7.471 -10.309  -3.792  1.00 98.57           C  
ATOM   1880  CG  PRO O 238       8.508  -9.417  -4.399  1.00 97.71           C  
ATOM   1881  CD  PRO O 238       7.820  -8.090  -4.590  1.00 98.53           C  
ATOM   1882  N   GLU O 239       4.157 -10.991  -3.710  1.00 98.88           N  
ATOM   1883  CA  GLU O 239       2.936 -11.114  -2.919  1.00 98.90           C  
ATOM   1884  C   GLU O 239       3.233 -11.547  -1.493  1.00 98.90           C  
ATOM   1885  O   GLU O 239       3.873 -12.576  -1.258  1.00 98.78           O  
ATOM   1886  CB  GLU O 239       1.948 -12.085  -3.566  1.00 98.86           C  
ATOM   1887  CG  GLU O 239       0.609 -12.103  -2.834  1.00 98.49           C  
ATOM   1888  CD  GLU O 239      -0.483 -12.871  -3.550  1.00 98.35           C  
ATOM   1889  OE1 GLU O 239      -0.168 -13.852  -4.247  1.00 97.41           O  
ATOM   1890  OE2 GLU O 239      -1.664 -12.483  -3.410  1.00 97.60           O  
ATOM   1891  N   GLU O 240       2.761 -10.747  -0.551  1.00 98.92           N  
ATOM   1892  CA  GLU O 240       2.787 -11.063   0.868  1.00 98.90           C  
ATOM   1893  C   GLU O 240       1.350 -10.966   1.352  1.00 98.95           C  
ATOM   1894  O   GLU O 240       0.788  -9.870   1.407  1.00 98.91           O  
ATOM   1895  CB  GLU O 240       3.632 -10.050   1.646  1.00 98.58           C  
ATOM   1896  CG  GLU O 240       5.003  -9.732   1.081  0.97 88.32           C  
ATOM   1897  CD  GLU O 240       5.602  -8.526   1.796  0.95 83.25           C  
ATOM   1898  OE1 GLU O 240       6.091  -8.699   2.931  0.95 75.68           O  
ATOM   1899  OE2 GLU O 240       5.558  -7.409   1.248  0.95 79.80           O  
ATOM   1900  N   LEU O 241       0.743 -12.091   1.687  1.00 98.97           N  
ATOM   1901  CA  LEU O 241      -0.656 -12.072   2.096  1.00 98.98           C  
ATOM   1902  C   LEU O 241      -0.834 -11.272   3.377  1.00 98.98           C  
ATOM   1903  O   LEU O 241      -0.048 -11.406   4.327  1.00 98.97           O  
ATOM   1904  CB  LEU O 241      -1.185 -13.491   2.301  1.00 98.97           C  
ATOM   1905  CG  LEU O 241      -1.241 -14.366   1.050  1.00 98.91           C  
ATOM   1906  CD1 LEU O 241      -1.721 -15.766   1.436  1.00 98.86           C  
ATOM   1907  CD2 LEU O 241      -2.163 -13.766  -0.007  1.00 98.81           C  
ATOM   1908  N   MET O 242      -1.883 -10.469   3.397  1.00 98.99           N  
ATOM   1909  CA  MET O 242      -2.210  -9.674   4.579  1.00 98.99           C  
ATOM   1910  C   MET O 242      -2.930 -10.570   5.579  1.00 99.00           C  
ATOM   1911  O   MET O 242      -4.155 -10.740   5.531  1.00 98.99           O  
ATOM   1912  CB  MET O 242      -3.058  -8.458   4.193  1.00 98.99           C  
ATOM   1913  CG  MET O 242      -3.317  -7.519   5.362  1.00 98.97           C  
ATOM   1914  SD  MET O 242      -4.324  -6.092   4.897  1.00 98.97           S  
ATOM   1915  CE  MET O 242      -3.094  -5.048   4.120  1.00 98.85           C  
ATOM   1916  N   VAL O 243      -2.140 -11.174   6.440  1.00 98.99           N  
ATOM   1917  CA  VAL O 243      -2.616 -12.038   7.512  1.00 98.99           C  
ATOM   1918  C   VAL O 243      -1.765 -11.780   8.745  1.00 98.99           C  
ATOM   1919  O   VAL O 243      -0.623 -11.320   8.643  1.00 98.98           O  
ATOM   1920  CB  VAL O 243      -2.563 -13.541   7.146  1.00 98.98           C  
ATOM   1921  CG1 VAL O 243      -3.506 -13.864   5.986  1.00 98.92           C  
ATOM   1922  CG2 VAL O 243      -1.135 -13.986   6.828  1.00 98.95           C  
ATOM   1923  N   ASP O 244      -2.332 -12.091   9.902  1.00 99.00           N  
ATOM   1924  CA  ASP O 244      -1.620 -11.924  11.172  1.00 99.00           C  
ATOM   1925  C   ASP O 244      -1.142 -10.490  11.388  1.00 99.00           C  
ATOM   1926  O   ASP O 244      -0.025 -10.238  11.846  1.00 98.99           O  
ATOM   1927  CB  ASP O 244      -0.502 -12.959  11.321  1.00 98.99           C  
ATOM   1928  CG  ASP O 244      -1.063 -14.365  11.475  1.00 98.99           C  
ATOM   1929  OD1 ASP O 244      -2.074 -14.527  12.196  1.00 98.94           O  
ATOM   1930  OD2 ASP O 244      -0.510 -15.307  10.875  1.00 98.94           O  
ATOM   1931  N   ASN O 245      -2.029  -9.552  11.089  1.00 98.99           N  
ATOM   1932  CA  ASN O 245      -1.774  -8.134  11.304  1.00 98.99           C  
ATOM   1933  C   ASN O 245      -2.281  -7.688  12.674  1.00 99.00           C  
ATOM   1934  O   ASN O 245      -2.978  -6.674  12.792  1.00 98.99           O  
ATOM   1935  CB  ASN O 245      -2.374  -7.306  10.160  1.00 98.99           C  
ATOM   1936  CG  ASN O 245      -3.871  -7.498   9.995  1.00 98.99           C  
ATOM   1937  OD1 ASN O 245      -4.474  -8.398  10.585  1.00 98.74           O  
ATOM   1938  ND2 ASN O 245      -4.477  -6.657   9.162  1.00 98.55           N  
ATOM   1939  N   TRP O 246      -1.920  -8.451  13.691  1.00 99.00           N  
ATOM   1940  CA  TRP O 246      -2.326  -8.186  15.067  1.00 99.00           C  
ATOM   1941  C   TRP O 246      -1.119  -8.059  15.972  1.00 99.00           C  
ATOM   1942  O   TRP O 246      -0.120  -8.757  15.805  1.00 98.99           O  
ATOM   1943  CB  TRP O 246      -3.277  -9.274  15.594  1.00 99.00           C  
ATOM   1944  CG  TRP O 246      -2.812 -10.695  15.413  1.00 98.99           C  
ATOM   1945  CD1 TRP O 246      -2.945 -11.461  14.284  1.00 98.98           C  
ATOM   1946  CD2 TRP O 246      -2.161 -11.527  16.382  1.00 98.99           C  
ATOM   1947  NE1 TRP O 246      -2.413 -12.722  14.496  1.00 98.98           N  
ATOM   1948  CE2 TRP O 246      -1.930 -12.788  15.772  1.00 98.98           C  
ATOM   1949  CE3 TRP O 246      -1.760 -11.337  17.707  1.00 98.95           C  
ATOM   1950  CZ2 TRP O 246      -1.302 -13.842  16.443  1.00 98.96           C  
ATOM   1951  CZ3 TRP O 246      -1.138 -12.388  18.379  1.00 98.94           C  
ATOM   1952  CH2 TRP O 246      -0.917 -13.627  17.742  1.00 98.94           C  
ATOM   1953  N   ARG O 247      -1.209  -7.134  16.915  1.00 99.00           N  
ATOM   1954  CA  ARG O 247      -0.227  -7.003  17.984  1.00 99.00           C  
ATOM   1955  C   ARG O 247      -0.674  -7.895  19.141  1.00 99.00           C  
ATOM   1956  O   ARG O 247      -1.857  -7.886  19.489  1.00 98.99           O  
ATOM   1957  CB  ARG O 247      -0.137  -5.552  18.465  1.00 99.00           C  
ATOM   1958  CG  ARG O 247       1.029  -5.306  19.422  1.00 98.98           C  
ATOM   1959  CD  ARG O 247       0.961  -3.931  20.074  1.00 98.98           C  
ATOM   1960  NE  ARG O 247       2.250  -3.591  20.685  1.00 98.98           N  
ATOM   1961  CZ  ARG O 247       2.461  -2.573  21.519  1.00 98.98           C  
ATOM   1962  NH1 ARG O 247       1.463  -1.785  21.897  1.00 98.87           N  
ATOM   1963  NH2 ARG O 247       3.685  -2.346  21.982  1.00 98.88           N  
ATOM   1964  N   PRO O 248       0.240  -8.628  19.750  1.00 98.98           N  
ATOM   1965  CA  PRO O 248      -0.163  -9.454  20.885  1.00 98.98           C  
ATOM   1966  C   PRO O 248      -0.409  -8.635  22.146  1.00 98.99           C  
ATOM   1967  O   PRO O 248      -0.064  -7.447  22.226  1.00 98.98           O  
ATOM   1968  CB  PRO O 248       1.013 -10.413  21.064  1.00 98.75           C  
ATOM   1969  CG  PRO O 248       2.184  -9.671  20.533  1.00 97.43           C  
ATOM   1970  CD  PRO O 248       1.656  -8.831  19.394  1.00 98.91           C  
ATOM   1971  N   ALA O 249      -1.002  -9.295  23.131  1.00 98.99           N  
ATOM   1972  CA  ALA O 249      -1.309  -8.651  24.398  1.00 99.00           C  
ATOM   1973  C   ALA O 249      -0.049  -8.113  25.070  1.00 99.00           C  
ATOM   1974  O   ALA O 249       1.004  -8.761  25.076  1.00 98.98           O  
ATOM   1975  CB  ALA O 249      -2.031  -9.628  25.323  1.00 98.97           C  
ATOM   1976  N   GLN O 250      -0.185  -6.921  25.637  1.00 99.00           N  
ATOM   1977  CA  GLN O 250       0.880  -6.184  26.293  1.00 99.00           C  
ATOM   1978  C   GLN O 250       0.655  -6.158  27.803  1.00 99.00           C  
ATOM   1979  O   GLN O 250      -0.459  -6.390  28.271  1.00 99.00           O  
ATOM   1980  CB  GLN O 250       0.910  -4.753  25.738  1.00 99.00           C  
ATOM   1981  CG  GLN O 250       1.148  -4.691  24.236  1.00 98.98           C  
ATOM   1982  CD  GLN O 250       2.459  -5.337  23.839  1.00 98.99           C  
ATOM   1983  OE1 GLN O 250       3.521  -4.965  24.349  1.00 98.41           O  
ATOM   1984  NE2 GLN O 250       2.403  -6.313  22.942  1.00 98.18           N  
ATOM   1985  N   PRO O 251       1.696  -5.850  28.578  1.00 99.00           N  
ATOM   1986  CA  PRO O 251       1.531  -5.840  30.031  1.00 99.00           C  
ATOM   1987  C   PRO O 251       0.469  -4.855  30.499  1.00 99.00           C  
ATOM   1988  O   PRO O 251       0.444  -3.696  30.063  1.00 99.00           O  
ATOM   1989  CB  PRO O 251       2.920  -5.433  30.541  1.00 98.99           C  
ATOM   1990  CG  PRO O 251       3.856  -5.842  29.447  1.00 98.73           C  
ATOM   1991  CD  PRO O 251       3.084  -5.610  28.176  1.00 98.98           C  
ATOM   1992  N   LEU O 252      -0.386  -5.315  31.412  1.00 98.99           N  
ATOM   1993  CA  LEU O 252      -1.446  -4.450  31.937  1.00 98.99           C  
ATOM   1994  C   LEU O 252      -0.885  -3.340  32.822  1.00 98.99           C  
ATOM   1995  O   LEU O 252      -1.445  -2.235  32.868  1.00 98.98           O  
ATOM   1996  CB  LEU O 252      -2.471  -5.290  32.703  1.00 98.98           C  
ATOM   1997  CG  LEU O 252      -3.753  -4.576  33.139  1.00 98.92           C  
ATOM   1998  CD1 LEU O 252      -4.534  -4.037  31.941  1.00 98.93           C  
ATOM   1999  CD2 LEU O 252      -4.624  -5.526  33.954  1.00 98.90           C  
ATOM   2000  N   LYS O 253       0.206  -3.615  33.505  1.00 98.98           N  
ATOM   2001  CA  LYS O 253       0.858  -2.646  34.389  1.00 98.99           C  
ATOM   2002  C   LYS O 253      -0.147  -2.099  35.398  1.00 98.98           C  
ATOM   2003  O   LYS O 253      -0.941  -2.870  35.940  1.00 98.87           O  
ATOM   2004  CB  LYS O 253       1.620  -1.586  33.569  1.00 98.97           C  
ATOM   2005  CG  LYS O 253       2.724  -2.244  32.740  1.00 98.85           C  
ATOM   2006  CD  LYS O 253       3.704  -1.275  32.141  1.00 98.64           C  
ATOM   2007  CE  LYS O 253       4.866  -2.026  31.512  1.00 98.05           C  
ATOM   2008  NZ  LYS O 253       5.797  -1.124  30.789  1.00 97.20           N  
ATOM   2009  N   ASN O 254      -0.123  -0.803  35.672  1.00 98.96           N  
ATOM   2010  CA  ASN O 254      -0.957  -0.246  36.730  1.00 98.94           C  
ATOM   2011  C   ASN O 254      -2.314   0.188  36.185  1.00 98.90           C  
ATOM   2012  O   ASN O 254      -2.674   1.374  36.245  1.00 98.21           O  
ATOM   2013  CB  ASN O 254      -0.234   0.918  37.402  1.00 98.79           C  
ATOM   2014  CG  ASN O 254      -0.972   1.434  38.614  0.99 92.27           C  
ATOM   2015  OD1 ASN O 254      -1.559   0.658  39.367  0.98 81.78           O  
ATOM   2016  ND2 ASN O 254      -0.952   2.746  38.811  0.98 79.10           N  
ATOM   2017  N   ARG O 255      -3.062  -0.779  35.637  1.00 98.99           N  
ATOM   2018  CA  ARG O 255      -4.375  -0.492  35.082  1.00 98.99           C  
ATOM   2019  C   ARG O 255      -5.386  -1.506  35.569  1.00 98.98           C  
ATOM   2020  O   ARG O 255      -5.053  -2.662  35.832  1.00 98.96           O  
ATOM   2021  CB  ARG O 255      -4.346  -0.506  33.551  1.00 98.99           C  
ATOM   2022  CG  ARG O 255      -3.529   0.633  32.957  1.00 98.97           C  
ATOM   2023  CD  ARG O 255      -3.518   0.558  31.444  1.00 98.98           C  
ATOM   2024  NE  ARG O 255      -2.652  -0.527  30.961  1.00 98.99           N  
ATOM   2025  CZ  ARG O 255      -2.481  -0.839  29.675  1.00 98.99           C  
ATOM   2026  NH1 ARG O 255      -3.138  -0.173  28.733  1.00 98.91           N  
ATOM   2027  NH2 ARG O 255      -1.656  -1.820  29.336  1.00 98.89           N  
ATOM   2028  N   GLN O 256      -6.630  -1.061  35.659  1.00 98.97           N  
ATOM   2029  CA  GLN O 256      -7.744  -1.942  35.957  1.00 98.94           C  
ATOM   2030  C   GLN O 256      -8.701  -1.931  34.784  1.00 98.97           C  
ATOM   2031  O   GLN O 256      -9.008  -0.872  34.228  1.00 98.91           O  
ATOM   2032  CB  GLN O 256      -8.472  -1.501  37.223  1.00 98.72           C  
ATOM   2033  CG  GLN O 256      -7.669  -1.726  38.492  0.98 93.08           C  
ATOM   2034  CD  GLN O 256      -8.459  -1.394  39.740  0.96 86.30           C  
ATOM   2035  OE1 GLN O 256      -9.238  -0.439  39.764  0.96 78.46           O  
ATOM   2036  NE2 GLN O 256      -8.271  -2.185  40.786  0.95 75.26           N  
ATOM   2037  N   ILE O 257      -9.160  -3.108  34.411  1.00 98.98           N  
ATOM   2038  CA  ILE O 257     -10.185  -3.236  33.386  1.00 98.99           C  
ATOM   2039  C   ILE O 257     -11.527  -3.262  34.098  1.00 98.98           C  
ATOM   2040  O   ILE O 257     -11.725  -4.041  35.039  1.00 98.96           O  
ATOM   2041  CB  ILE O 257      -9.977  -4.497  32.538  1.00 98.99           C  
ATOM   2042  CG1 ILE O 257      -8.606  -4.436  31.853  1.00 98.95           C  
ATOM   2043  CG2 ILE O 257     -11.111  -4.645  31.519  1.00 98.97           C  
ATOM   2044  CD1 ILE O 257      -8.238  -5.700  31.090  1.00 98.56           C  
ATOM   2045  N   LYS O 258     -12.434  -2.391  33.656  1.00 98.96           N  
ATOM   2046  CA  LYS O 258     -13.757  -2.298  34.256  1.00 98.95           C  
ATOM   2047  C   LYS O 258     -14.790  -2.931  33.344  1.00 98.95           C  
ATOM   2048  O   LYS O 258     -14.672  -2.874  32.121  1.00 98.91           O  
ATOM   2049  CB  LYS O 258     -14.116  -0.830  34.515  1.00 98.87           C  
ATOM   2050  CG  LYS O 258     -13.150  -0.106  35.451  0.99 96.70           C  
ATOM   2051  CD  LYS O 258     -13.105  -0.761  36.821  0.98 91.71           C  
ATOM   2052  CE  LYS O 258     -12.339   0.091  37.827  0.98 81.53           C  
ATOM   2053  NZ  LYS O 258     -12.328  -0.557  39.172  0.97 72.29           N  
ATOM   2054  N   ALA O 259     -15.805  -3.530  33.940  1.00 98.70           N  
ATOM   2055  CA  ALA O 259     -16.912  -4.128  33.201  1.00 98.63           C  
ATOM   2056  C   ALA O 259     -18.159  -3.270  33.338  1.00 98.52           C  
ATOM   2057  O   ALA O 259     -18.429  -2.715  34.406  1.00 98.46           O  
ATOM   2058  CB  ALA O 259     -17.192  -5.542  33.709  1.00 98.60           C  
ATOM   2059  N   SER O 260     -18.927  -3.190  32.258  1.00 98.41           N  
ATOM   2060  CA  SER O 260     -20.189  -2.452  32.265  1.00 98.20           C  
ATOM   2061  C   SER O 260     -21.339  -3.268  32.840  1.00 97.97           C  
ATOM   2062  O   SER O 260     -22.442  -2.735  33.017  1.00 97.63           O  
ATOM   2063  CB  SER O 260     -20.566  -2.031  30.848  1.00 98.18           C  
ATOM   2064  OG  SER O 260     -21.030  -3.142  30.093  1.00 98.19           O  
ATOM   2065  N   PHE O 261     -21.086  -4.524  33.088  1.00 98.07           N  
ATOM   2066  CA  PHE O 261     -22.125  -5.489  33.410  1.00 97.89           C  
ATOM   2067  C   PHE O 261     -21.729  -6.285  34.644  1.00 97.71           C  
ATOM   2068  O   PHE O 261     -20.545  -6.427  34.957  1.00 97.09           O  
ATOM   2069  CB  PHE O 261     -22.350  -6.433  32.216  1.00 97.77           C  
ATOM   2070  CG  PHE O 261     -21.107  -7.177  31.808  1.00 98.04           C  
ATOM   2071  CD1 PHE O 261     -20.176  -6.585  30.960  1.00 98.00           C  
ATOM   2072  CD2 PHE O 261     -20.851  -8.449  32.289  1.00 97.98           C  
ATOM   2073  CE1 PHE O 261     -19.014  -7.252  30.597  1.00 97.96           C  
ATOM   2074  CE2 PHE O 261     -19.692  -9.124  31.932  1.00 98.03           C  
ATOM   2075  CZ  PHE O 261     -18.777  -8.521  31.082  1.00 98.06           C  
ATOM   2076  N   LYS O 262     -22.738  -6.786  35.318  0.95 97.07           N  
ATOM   2077  CA  LYS O 262     -22.514  -7.596  36.506  0.95 96.00           C  
ATOM   2078  C   LYS O 262     -22.383  -9.065  36.147  0.95 93.41           C  
ATOM   2079  O   LYS O 262     -22.955  -9.512  35.143  0.95 82.36           O  
ATOM   2080  CB  LYS O 262     -23.652  -7.412  37.512  0.95 93.19           C  
ATOM   2081  CG  LYS O 262     -23.773  -5.997  38.047  0.80 86.75           C  
ATOM   2082  CD  LYS O 262     -24.895  -5.885  39.067  0.77 83.28           C  
ATOM   2083  CE  LYS O 262     -25.049  -4.460  39.553  0.74 76.46           C  
ATOM   2084  NZ  LYS O 262     -26.168  -4.320  40.517  0.71 68.34           N  
ATOM   2085  OXT LYS O 262     -21.712  -9.814  36.828  0.60 75.89           O  
TER    2086      LYS O 262                                                      
HETATM 2087  ZN   ZN V   1      -6.915  -1.608  15.152  1.00 98.97          ZN  
ENDMDL                                                                          
END                                                                             
