# Supplementary material for: Accurate structure prediction of biomolecular interactions with AlphaFold 3
Source: Nature. 2024 May 8;630(8016):493–500. doi: 10.1038/s41586-024-07487-w (PMC11168924; doi:10.1038/s41586-024-07487-w)
Supplement: Supplementary file 3 — AF3 predictions for the Posebusters benchmark and outputs of the Posebusters checks for those predictions. [file 41586_2024_7487_MOESM3_ESM.zip › 6ZR8_QOZ_pred_lig_pose.sdf]

6ZR8_QOZ_A_302
     RDKit          3D

 33 36  0  0  0  0  0  0  0  0999 V2000
   -3.5492    3.2623   14.6307 C   0  0  0  0  0  0  0  0  0  0  0  0
   -4.1173    2.2426   15.3946 C   0  0  0  0  0  0  0  0  0  0  0  0
   -5.4633    2.2415   15.6442 C   0  0  0  0  0  0  0  0  0  0  0  0
   -6.1251    0.9289   16.5709 S   0  0  0  0  0  6  0  0  0  0  0  0
   -5.5851    1.0880   17.9365 O   0  0  0  0  0  0  0  0  0  0  0  0
   -7.5733    1.0274   16.4804 O   0  0  0  0  0  0  0  0  0  0  0  0
   -6.2499    3.2683   15.1467 C   0  0  0  0  0  0  0  0  0  0  0  0
   -5.6691    4.2853   14.3758 C   0  0  0  0  0  0  0  0  0  0  0  0
   -4.3134    4.2778   14.1068 C   0  0  0  0  0  0  0  0  0  0  0  0
   -3.6663    5.2282   13.3307 N   0  0  0  0  0  0  0  0  0  0  0  0
   -4.2593    6.2194   12.6405 C   0  0  0  0  0  0  0  0  0  0  0  0
   -5.4611    6.4257   12.6953 O   0  0  0  0  0  0  0  0  0  0  0  0
   -3.3725    7.0527   11.7607 C   0  0  0  0  0  0  0  0  0  0  0  0
   -2.1499    7.4679   12.4295 N   0  0  0  0  0  0  0  0  0  0  0  0
   -1.1782    7.9037   11.4089 C   0  0  0  0  0  0  0  0  0  0  0  0
    0.0655    8.3176   12.0860 C   0  0  0  0  0  0  0  0  0  0  0  0
   -2.4257    8.5230   13.3932 C   0  0  0  0  0  0  0  0  0  0  0  0
   -1.1516    8.9777   14.0272 C   0  0  0  0  0  0  0  0  0  0  0  0
   -0.2300    9.4687   12.9754 N   0  0  0  0  0  0  0  0  0  0  0  0
    0.9374   10.0886   13.5365 C   0  0  0  0  0  0  0  0  0  0  0  0
    0.6411   11.2975   14.3726 C   0  0  0  0  0  0  0  0  0  0  0  0
    1.4255   11.5315   15.5021 C   0  0  0  0  0  0  0  0  0  0  0  0
    1.1699   12.6544   16.2850 C   0  0  0  0  0  0  0  0  0  0  0  0
    0.1684   13.5462   15.9381 C   0  0  0  0  0  0  0  0  0  0  0  0
   -0.5922   13.3284   14.8113 C   0  0  0  0  0  0  0  0  0  0  0  0
   -0.3586   12.2094   14.0056 C   0  0  0  0  0  0  0  0  0  0  0  0
    1.9186   10.4409   12.4671 C   0  0  0  0  0  0  0  0  0  0  0  0
    3.2256    9.9852   12.6038 C   0  0  0  0  0  0  0  0  0  0  0  0
    4.1509   10.3349   11.6152 C   0  0  0  0  0  0  0  0  0  0  0  0
    3.7675   11.0787   10.5098 C   0  0  0  0  0  0  0  0  0  0  0  0
    2.4556   11.4993   10.3892 C   0  0  0  0  0  0  0  0  0  0  0  0
    1.5055   11.1875   11.3553 C   0  0  0  0  0  0  0  0  0  0  0  0
   -5.5891   -0.4462   15.9401 N   0  0  0  0  0  0  0  0  0  0  0  0
  1  2  2  0
  2  3  1  0
  3  4  1  0
  4  5  2  0
  4  6  2  0
  3  7  2  0
  7  8  1  0
  8  9  2  0
  1  9  1  0
  9 10  1  0
 10 11  1  0
 11 12  2  0
 11 13  1  0
 13 14  1  0
 14 15  1  0
 15 16  1  0
 14 17  1  0
 17 18  1  0
 16 19  1  0
 18 19  1  0
 19 20  1  0
 20 21  1  0
 21 22  2  0
 22 23  1  0
 23 24  2  0
 24 25  1  0
 21 26  1  0
 25 26  2  0
 20 27  1  0
 27 28  2  0
 28 29  1  0
 29 30  2  0
 30 31  1  0
 31 32  2  0
 27 32  1  0
  4 33  1  0
M  END
