# Supplementary material for: Accurate structure prediction of biomolecular interactions with AlphaFold 3
Source: Nature. 2024 May 8;630(8016):493–500. doi: 10.1038/s41586-024-07487-w (PMC11168924; doi:10.1038/s41586-024-07487-w)
Supplement: Supplementary file 3 — AF3 predictions for the Posebusters benchmark and outputs of the Posebusters checks for those predictions. [file 41586_2024_7487_MOESM3_ESM.zip › 6ZT2_QPK_pred_context_pose.pdb]

TITLE     6ZT2                                                                  
REVDAT   1   01-OCT-21         0                                                
REMARK   6                                                                      
REMARK   6 PDB GENERATED WITH DEEPMIND STRUCTURE CLASS VERSION 1.0.2.           
SEQRES   1 O  270  MET ALA THR GLY THR ARG TYR ALA GLY LYS VAL VAL VAL          
SEQRES   2 O  270  VAL THR GLY GLY GLY ARG GLY ILE GLY ALA GLY ILE VAL          
SEQRES   3 O  270  ARG ALA PHE VAL ASN SER GLY ALA ARG VAL VAL ILE CYS          
SEQRES   4 O  270  ASP LYS ASP GLU SER GLY GLY ARG ALA LEU GLU GLN GLU          
SEQRES   5 O  270  LEU PRO GLY ALA VAL PHE ILE LEU CYS ASP VAL THR GLN          
SEQRES   6 O  270  GLU ASP ASP VAL LYS THR LEU VAL SER GLU THR ILE ARG          
SEQRES   7 O  270  ARG PHE GLY ARG LEU ASP CYS VAL VAL ASN ASN ALA GLY          
SEQRES   8 O  270  HIS HIS PRO PRO PRO GLN ARG PRO GLU GLU THR SER ALA          
SEQRES   9 O  270  GLN GLY PHE ARG GLN LEU LEU GLU LEU ASN LEU LEU GLY          
SEQRES  10 O  270  THR TYR THR LEU THR LYS LEU ALA LEU PRO TYR LEU ARG          
SEQRES  11 O  270  LYS SER GLN GLY ASN VAL ILE ASN ILE SER SER LEU VAL          
SEQRES  12 O  270  GLY ALA ILE GLY GLN ALA GLN ALA VAL PRO TYR VAL ALA          
SEQRES  13 O  270  THR LYS GLY ALA VAL THR ALA MET THR LYS ALA LEU ALA          
SEQRES  14 O  270  LEU ASP GLU SER PRO TYR GLY VAL ARG VAL ASN CYS ILE          
SEQRES  15 O  270  SER PRO GLY ASN ILE TRP THR PRO LEU TRP GLU GLU LEU          
SEQRES  16 O  270  ALA ALA LEU MET PRO ASP PRO ARG ALA SER ILE ARG GLU          
SEQRES  17 O  270  GLY MET LEU ALA GLN PRO LEU GLY ARG MET GLY GLN PRO          
SEQRES  18 O  270  ALA GLU VAL GLY ALA ALA ALA VAL PHE LEU ALA SER GLU          
SEQRES  19 O  270  ALA ASN PHE CYS THR GLY ILE GLU LEU LEU VAL THR GLY          
SEQRES  20 O  270  GLY ALA GLU LEU GLY TYR GLY CYS LYS ALA SER ARG SER          
SEQRES  21 O  270  THR PRO VAL ASP ALA PRO ASP ILE PRO SER                      
HET    NAD  V   1      44                                                       
HETNAM     NAD ?                                                                
MODEL        1                                                                  
ATOM      1  N   MET O   1     -42.409  39.845  -9.325  0.01 52.68           N  
ATOM      2  CA  MET O   1     -40.949  39.849  -9.622  0.01 61.56           C  
ATOM      3  C   MET O   1     -40.166  40.277  -8.379  0.01 62.63           C  
ATOM      4  O   MET O   1     -40.346  41.394  -7.883  0.01 58.86           O  
ATOM      5  CB  MET O   1     -40.623  40.786 -10.787  0.01 58.46           C  
ATOM      6  CG  MET O   1     -40.989  42.242 -10.540  0.01 53.76           C  
ATOM      7  SD  MET O   1     -42.670  42.678 -10.989  0.01 50.33           S  
ATOM      8  CE  MET O   1     -42.399  43.240 -12.676  0.01 44.72           C  
ATOM      9  N   ALA O   2     -39.309  39.384  -7.881  0.03 70.69           N  
ATOM     10  CA  ALA O   2     -38.503  39.684  -6.699  0.03 76.49           C  
ATOM     11  C   ALA O   2     -37.282  40.502  -7.117  0.03 77.80           C  
ATOM     12  O   ALA O   2     -36.173  39.972  -7.248  0.03 70.39           O  
ATOM     13  CB  ALA O   2     -38.080  38.393  -6.003  0.02 69.19           C  
ATOM     14  N   THR O   3     -37.504  41.807  -7.354  0.24 75.57           N  
ATOM     15  CA  THR O   3     -36.426  42.716  -7.707  0.24 85.46           C  
ATOM     16  C   THR O   3     -36.298  43.776  -6.618  0.24 90.20           C  
ATOM     17  O   THR O   3     -37.295  44.360  -6.180  0.24 86.71           O  
ATOM     18  CB  THR O   3     -36.647  43.348  -9.101  0.24 75.14           C  
ATOM     19  OG1 THR O   3     -35.525  44.158  -9.443  0.24 66.73           O  
ATOM     20  CG2 THR O   3     -37.908  44.183  -9.145  0.24 64.46           C  
ATOM     21  N   GLY O   4     -35.068  43.995  -6.157  0.98 90.41           N  
ATOM     22  CA  GLY O   4     -34.821  44.955  -5.103  0.98 96.73           C  
ATOM     23  C   GLY O   4     -34.771  46.375  -5.615  0.98 98.17           C  
ATOM     24  O   GLY O   4     -35.041  46.644  -6.787  0.98 97.58           O  
ATOM     25  N   THR O   5     -34.420  47.290  -4.727  1.00 97.57           N  
ATOM     26  CA  THR O   5     -34.415  48.708  -5.064  1.00 98.61           C  
ATOM     27  C   THR O   5     -33.074  49.381  -4.800  1.00 98.82           C  
ATOM     28  O   THR O   5     -32.965  50.598  -4.965  1.00 98.68           O  
ATOM     29  CB  THR O   5     -35.502  49.460  -4.276  1.00 98.03           C  
ATOM     30  OG1 THR O   5     -35.261  49.312  -2.877  1.00 94.13           O  
ATOM     31  CG2 THR O   5     -36.884  48.913  -4.608  1.00 93.00           C  
ATOM     32  N   ARG O   6     -32.055  48.632  -4.417  1.00 98.78           N  
ATOM     33  CA  ARG O   6     -30.776  49.227  -4.037  1.00 98.80           C  
ATOM     34  C   ARG O   6     -30.139  50.018  -5.181  1.00 98.91           C  
ATOM     35  O   ARG O   6     -29.437  51.005  -4.939  1.00 98.82           O  
ATOM     36  CB  ARG O   6     -29.819  48.133  -3.540  1.00 98.04           C  
ATOM     37  CG  ARG O   6     -28.503  48.644  -2.977  0.99 93.47           C  
ATOM     38  CD  ARG O   6     -27.688  47.518  -2.344  0.99 91.73           C  
ATOM     39  NE  ARG O   6     -28.271  47.083  -1.075  0.99 89.76           N  
ATOM     40  CZ  ARG O   6     -28.880  45.918  -0.881  0.99 87.68           C  
ATOM     41  NH1 ARG O   6     -29.002  45.043  -1.875  0.99 82.22           N  
ATOM     42  NH2 ARG O   6     -29.374  45.623   0.312  0.99 82.48           N  
ATOM     43  N   TYR O   7     -30.381  49.597  -6.425  1.00 98.94           N  
ATOM     44  CA  TYR O   7     -29.828  50.296  -7.585  1.00 98.96           C  
ATOM     45  C   TYR O   7     -30.927  50.571  -8.614  1.00 98.96           C  
ATOM     46  O   TYR O   7     -30.690  50.572  -9.822  1.00 98.94           O  
ATOM     47  CB  TYR O   7     -28.658  49.498  -8.189  1.00 98.97           C  
ATOM     48  CG  TYR O   7     -27.535  50.336  -8.779  1.00 98.99           C  
ATOM     49  CD1 TYR O   7     -26.951  51.369  -8.055  1.00 98.98           C  
ATOM     50  CD2 TYR O   7     -27.030  50.062 -10.047  1.00 98.98           C  
ATOM     51  CE1 TYR O   7     -25.904  52.119  -8.585  1.00 98.98           C  
ATOM     52  CE2 TYR O   7     -25.977  50.804 -10.588  1.00 98.98           C  
ATOM     53  CZ  TYR O   7     -25.422  51.830  -9.852  1.00 98.99           C  
ATOM     54  OH  TYR O   7     -24.389  52.569 -10.383  1.00 98.99           O  
ATOM     55  N   ALA O   8     -32.131  50.827  -8.130  1.00 98.93           N  
ATOM     56  CA  ALA O   8     -33.274  51.062  -8.995  1.00 98.93           C  
ATOM     57  C   ALA O   8     -33.080  52.313  -9.839  1.00 98.95           C  
ATOM     58  O   ALA O   8     -32.542  53.325  -9.376  1.00 98.90           O  
ATOM     59  CB  ALA O   8     -34.544  51.184  -8.159  1.00 98.85           C  
ATOM     60  N   GLY O   9     -33.524  52.229 -11.101  1.00 98.69           N  
ATOM     61  CA  GLY O   9     -33.445  53.356 -12.010  1.00 98.68           C  
ATOM     62  C   GLY O   9     -32.091  53.549 -12.660  1.00 98.88           C  
ATOM     63  O   GLY O   9     -31.921  54.474 -13.463  1.00 98.80           O  
ATOM     64  N   LYS O  10     -31.139  52.705 -12.329  1.00 98.97           N  
ATOM     65  CA  LYS O  10     -29.790  52.821 -12.870  1.00 98.99           C  
ATOM     66  C   LYS O  10     -29.605  51.901 -14.068  1.00 98.99           C  
ATOM     67  O   LYS O  10     -30.330  50.911 -14.224  1.00 98.98           O  
ATOM     68  CB  LYS O  10     -28.750  52.486 -11.797  1.00 98.98           C  
ATOM     69  CG  LYS O  10     -28.882  53.275 -10.498  1.00 98.90           C  
ATOM     70  CD  LYS O  10     -28.636  54.761 -10.679  1.00 98.68           C  
ATOM     71  CE  LYS O  10     -28.582  55.468  -9.327  1.00 97.42           C  
ATOM     72  NZ  LYS O  10     -28.307  56.919  -9.485  1.00 94.72           N  
ATOM     73  N   VAL O  11     -28.630  52.229 -14.914  1.00 99.00           N  
ATOM     74  CA  VAL O  11     -28.313  51.458 -16.113  1.00 99.00           C  
ATOM     75  C   VAL O  11     -26.870  50.976 -16.022  1.00 99.00           C  
ATOM     76  O   VAL O  11     -25.954  51.773 -15.789  1.00 99.00           O  
ATOM     77  CB  VAL O  11     -28.524  52.294 -17.389  1.00 99.00           C  
ATOM     78  CG1 VAL O  11     -28.088  51.512 -18.629  1.00 98.99           C  
ATOM     79  CG2 VAL O  11     -29.987  52.722 -17.504  1.00 98.99           C  
ATOM     80  N   VAL O  12     -26.677  49.671 -16.212  1.00 99.00           N  
ATOM     81  CA  VAL O  12     -25.387  49.009 -16.031  1.00 99.00           C  
ATOM     82  C   VAL O  12     -25.031  48.240 -17.294  1.00 99.00           C  
ATOM     83  O   VAL O  12     -25.873  47.537 -17.850  1.00 99.00           O  
ATOM     84  CB  VAL O  12     -25.439  48.023 -14.839  1.00 99.00           C  
ATOM     85  CG1 VAL O  12     -24.072  47.390 -14.590  1.00 98.98           C  
ATOM     86  CG2 VAL O  12     -25.955  48.724 -13.579  1.00 98.99           C  
ATOM     87  N   VAL O  13     -23.783  48.358 -17.739  1.00 99.00           N  
ATOM     88  CA  VAL O  13     -23.234  47.508 -18.797  1.00 99.00           C  
ATOM     89  C   VAL O  13     -22.288  46.502 -18.151  1.00 99.00           C  
ATOM     90  O   VAL O  13     -21.420  46.890 -17.365  1.00 99.00           O  
ATOM     91  CB  VAL O  13     -22.478  48.346 -19.852  1.00 99.00           C  
ATOM     92  CG1 VAL O  13     -21.678  47.450 -20.804  1.00 98.99           C  
ATOM     93  CG2 VAL O  13     -23.443  49.231 -20.631  1.00 98.99           C  
ATOM     94  N   VAL O  14     -22.453  45.219 -18.484  1.00 99.00           N  
ATOM     95  CA  VAL O  14     -21.556  44.166 -18.004  1.00 99.00           C  
ATOM     96  C   VAL O  14     -20.938  43.477 -19.212  1.00 99.00           C  
ATOM     97  O   VAL O  14     -21.654  42.867 -20.014  1.00 99.00           O  
ATOM     98  CB  VAL O  14     -22.294  43.123 -17.133  1.00 99.00           C  
ATOM     99  CG1 VAL O  14     -21.320  42.036 -16.653  1.00 98.99           C  
ATOM    100  CG2 VAL O  14     -22.979  43.791 -15.943  1.00 99.00           C  
ATOM    101  N   THR O  15     -19.610  43.570 -19.355  1.00 99.00           N  
ATOM    102  CA  THR O  15     -18.947  42.874 -20.448  1.00 99.00           C  
ATOM    103  C   THR O  15     -18.647  41.429 -20.063  1.00 99.00           C  
ATOM    104  O   THR O  15     -18.413  41.110 -18.890  1.00 99.00           O  
ATOM    105  CB  THR O  15     -17.667  43.580 -20.924  1.00 99.00           C  
ATOM    106  OG1 THR O  15     -16.645  43.507 -19.922  1.00 98.96           O  
ATOM    107  CG2 THR O  15     -17.942  45.039 -21.269  1.00 98.97           C  
ATOM    108  N   GLY O  16     -18.640  40.550 -21.071  1.00 99.00           N  
ATOM    109  CA  GLY O  16     -18.513  39.129 -20.795  1.00 99.00           C  
ATOM    110  C   GLY O  16     -19.647  38.621 -19.930  1.00 99.00           C  
ATOM    111  O   GLY O  16     -19.458  37.726 -19.104  1.00 99.00           O  
ATOM    112  N   GLY O  17     -20.833  39.195 -20.118  1.00 99.00           N  
ATOM    113  CA  GLY O  17     -21.954  38.930 -19.239  1.00 99.00           C  
ATOM    114  C   GLY O  17     -22.761  37.685 -19.559  1.00 99.00           C  
ATOM    115  O   GLY O  17     -23.757  37.410 -18.884  1.00 98.99           O  
ATOM    116  N   GLY O  18     -22.351  36.925 -20.578  1.00 99.00           N  
ATOM    117  CA  GLY O  18     -23.140  35.793 -21.030  1.00 99.00           C  
ATOM    118  C   GLY O  18     -22.990  34.514 -20.229  1.00 98.99           C  
ATOM    119  O   GLY O  18     -23.825  33.612 -20.350  1.00 98.96           O  
ATOM    120  N   ARG O  19     -21.922  34.403 -19.428  1.00 98.99           N  
ATOM    121  CA  ARG O  19     -21.719  33.217 -18.599  1.00 98.99           C  
ATOM    122  C   ARG O  19     -20.769  33.549 -17.459  1.00 98.99           C  
ATOM    123  O   ARG O  19     -20.251  34.663 -17.366  1.00 98.98           O  
ATOM    124  CB  ARG O  19     -21.167  32.043 -19.429  1.00 98.96           C  
ATOM    125  CG  ARG O  19     -19.715  32.191 -19.862  1.00 98.75           C  
ATOM    126  CD  ARG O  19     -19.234  30.953 -20.619  1.00 98.58           C  
ATOM    127  NE  ARG O  19     -17.777  30.930 -20.745  1.00 98.36           N  
ATOM    128  CZ  ARG O  19     -17.075  29.921 -21.262  1.00 98.43           C  
ATOM    129  NH1 ARG O  19     -17.691  28.837 -21.723  1.00 97.35           N  
ATOM    130  NH2 ARG O  19     -15.747  29.993 -21.312  1.00 97.50           N  
ATOM    131  N   GLY O  20     -20.542  32.600 -16.587  1.00 99.00           N  
ATOM    132  CA  GLY O  20     -19.530  32.709 -15.553  1.00 99.00           C  
ATOM    133  C   GLY O  20     -19.766  33.858 -14.594  1.00 99.00           C  
ATOM    134  O   GLY O  20     -20.898  34.149 -14.208  1.00 98.99           O  
ATOM    135  N   ILE O  21     -18.667  34.499 -14.205  1.00 99.00           N  
ATOM    136  CA  ILE O  21     -18.733  35.630 -13.286  1.00 99.00           C  
ATOM    137  C   ILE O  21     -19.618  36.736 -13.852  1.00 99.00           C  
ATOM    138  O   ILE O  21     -20.434  37.319 -13.132  1.00 99.00           O  
ATOM    139  CB  ILE O  21     -17.317  36.154 -12.961  1.00 99.00           C  
ATOM    140  CG1 ILE O  21     -16.591  35.156 -12.045  1.00 98.99           C  
ATOM    141  CG2 ILE O  21     -17.377  37.542 -12.315  1.00 99.00           C  
ATOM    142  CD1 ILE O  21     -15.110  35.465 -11.845  1.00 98.97           C  
ATOM    143  N   GLY O  22     -19.476  37.025 -15.152  1.00 99.00           N  
ATOM    144  CA  GLY O  22     -20.267  38.089 -15.743  1.00 99.00           C  
ATOM    145  C   GLY O  22     -21.761  37.868 -15.604  1.00 99.00           C  
ATOM    146  O   GLY O  22     -22.510  38.795 -15.292  1.00 99.00           O  
ATOM    147  N   ALA O  23     -22.212  36.636 -15.834  1.00 99.00           N  
ATOM    148  CA  ALA O  23     -23.634  36.339 -15.688  1.00 99.00           C  
ATOM    149  C   ALA O  23     -24.087  36.505 -14.241  1.00 99.00           C  
ATOM    150  O   ALA O  23     -25.211  36.944 -13.982  1.00 99.00           O  
ATOM    151  CB  ALA O  23     -23.932  34.929 -16.191  1.00 99.00           C  
ATOM    152  N   GLY O  24     -23.214  36.156 -13.292  1.00 99.00           N  
ATOM    153  CA  GLY O  24     -23.527  36.380 -11.887  1.00 99.00           C  
ATOM    154  C   GLY O  24     -23.688  37.853 -11.560  1.00 99.00           C  
ATOM    155  O   GLY O  24     -24.560  38.241 -10.775  1.00 98.99           O  
ATOM    156  N   ILE O  25     -22.838  38.681 -12.155  1.00 99.00           N  
ATOM    157  CA  ILE O  25     -22.924  40.126 -11.961  1.00 99.00           C  
ATOM    158  C   ILE O  25     -24.201  40.679 -12.598  1.00 99.00           C  
ATOM    159  O   ILE O  25     -24.893  41.516 -12.005  1.00 99.00           O  
ATOM    160  CB  ILE O  25     -21.661  40.817 -12.510  1.00 99.00           C  
ATOM    161  CG1 ILE O  25     -20.431  40.385 -11.697  1.00 98.99           C  
ATOM    162  CG2 ILE O  25     -21.806  42.335 -12.482  1.00 99.00           C  
ATOM    163  CD1 ILE O  25     -19.096  40.781 -12.329  1.00 98.97           C  
ATOM    164  N   VAL O  26     -24.534  40.211 -13.805  1.00 99.00           N  
ATOM    165  CA  VAL O  26     -25.789  40.604 -14.453  1.00 99.00           C  
ATOM    166  C   VAL O  26     -26.977  40.309 -13.538  1.00 99.00           C  
ATOM    167  O   VAL O  26     -27.820  41.177 -13.285  1.00 98.99           O  
ATOM    168  CB  VAL O  26     -25.958  39.882 -15.810  1.00 99.00           C  
ATOM    169  CG1 VAL O  26     -27.377  40.061 -16.359  1.00 98.98           C  
ATOM    170  CG2 VAL O  26     -24.925  40.376 -16.819  1.00 98.99           C  
ATOM    171  N   ARG O  27     -27.044  39.080 -13.029  1.00 98.99           N  
ATOM    172  CA  ARG O  27     -28.157  38.691 -12.169  1.00 98.99           C  
ATOM    173  C   ARG O  27     -28.222  39.549 -10.911  1.00 98.99           C  
ATOM    174  O   ARG O  27     -29.305  39.955 -10.482  1.00 98.98           O  
ATOM    175  CB  ARG O  27     -28.052  37.210 -11.791  1.00 98.99           C  
ATOM    176  CG  ARG O  27     -28.279  36.260 -12.962  1.00 98.87           C  
ATOM    177  CD  ARG O  27     -28.109  34.804 -12.525  1.00 98.70           C  
ATOM    178  NE  ARG O  27     -28.222  33.873 -13.649  1.00 98.33           N  
ATOM    179  CZ  ARG O  27     -29.370  33.481 -14.191  1.00 98.28           C  
ATOM    180  NH1 ARG O  27     -30.523  33.936 -13.725  1.00 96.68           N  
ATOM    181  NH2 ARG O  27     -29.361  32.636 -15.211  1.00 97.16           N  
ATOM    182  N   ALA O  28     -27.073  39.821 -10.308  1.00 98.99           N  
ATOM    183  CA  ALA O  28     -27.050  40.618  -9.084  1.00 98.99           C  
ATOM    184  C   ALA O  28     -27.578  42.031  -9.329  1.00 98.99           C  
ATOM    185  O   ALA O  28     -28.339  42.563  -8.514  1.00 98.99           O  
ATOM    186  CB  ALA O  28     -25.635  40.658  -8.509  1.00 98.99           C  
ATOM    187  N   PHE O  29     -27.189  42.646 -10.446  1.00 98.99           N  
ATOM    188  CA  PHE O  29     -27.680  43.994 -10.740  1.00 98.99           C  
ATOM    189  C   PHE O  29     -29.168  44.004 -11.086  1.00 98.99           C  
ATOM    190  O   PHE O  29     -29.897  44.897 -10.643  1.00 98.99           O  
ATOM    191  CB  PHE O  29     -26.844  44.648 -11.845  1.00 99.00           C  
ATOM    192  CG  PHE O  29     -25.612  45.338 -11.321  1.00 99.00           C  
ATOM    193  CD1 PHE O  29     -25.719  46.538 -10.634  1.00 98.99           C  
ATOM    194  CD2 PHE O  29     -24.356  44.786 -11.499  1.00 98.99           C  
ATOM    195  CE1 PHE O  29     -24.590  47.182 -10.141  1.00 98.99           C  
ATOM    196  CE2 PHE O  29     -23.221  45.422 -11.008  1.00 98.99           C  
ATOM    197  CZ  PHE O  29     -23.339  46.620 -10.330  1.00 99.00           C  
ATOM    198  N   VAL O  30     -29.638  43.024 -11.868  1.00 98.98           N  
ATOM    199  CA  VAL O  30     -31.077  42.941 -12.132  1.00 98.98           C  
ATOM    200  C   VAL O  30     -31.844  42.805 -10.815  1.00 98.97           C  
ATOM    201  O   VAL O  30     -32.855  43.482 -10.592  1.00 98.96           O  
ATOM    202  CB  VAL O  30     -31.409  41.776 -13.088  1.00 98.97           C  
ATOM    203  CG1 VAL O  30     -32.918  41.531 -13.146  1.00 98.90           C  
ATOM    204  CG2 VAL O  30     -30.874  42.079 -14.487  1.00 98.91           C  
ATOM    205  N   ASN O  31     -31.349  41.950  -9.920  1.00 98.97           N  
ATOM    206  CA  ASN O  31     -32.010  41.740  -8.634  1.00 98.96           C  
ATOM    207  C   ASN O  31     -31.991  42.984  -7.756  1.00 98.97           C  
ATOM    208  O   ASN O  31     -32.809  43.106  -6.840  1.00 98.93           O  
ATOM    209  CB  ASN O  31     -31.374  40.562  -7.889  1.00 98.90           C  
ATOM    210  CG  ASN O  31     -31.706  39.225  -8.521  1.00 94.95           C  
ATOM    211  OD1 ASN O  31     -32.646  39.114  -9.303  1.00 88.08           O  
ATOM    212  ND2 ASN O  31     -30.929  38.205  -8.181  1.00 86.58           N  
ATOM    213  N   SER O  32     -31.080  43.913  -8.028  1.00 98.96           N  
ATOM    214  CA  SER O  32     -30.990  45.167  -7.282  1.00 98.96           C  
ATOM    215  C   SER O  32     -31.857  46.279  -7.866  1.00 98.96           C  
ATOM    216  O   SER O  32     -31.893  47.382  -7.318  1.00 98.93           O  
ATOM    217  CB  SER O  32     -29.533  45.635  -7.213  1.00 98.90           C  
ATOM    218  OG  SER O  32     -29.114  46.235  -8.431  1.00 95.21           O  
ATOM    219  N   GLY O  33     -32.548  46.001  -8.976  1.00 98.94           N  
ATOM    220  CA  GLY O  33     -33.459  46.960  -9.585  1.00 98.94           C  
ATOM    221  C   GLY O  33     -32.915  47.697 -10.797  1.00 98.95           C  
ATOM    222  O   GLY O  33     -33.604  48.563 -11.346  1.00 98.91           O  
ATOM    223  N   ALA O  34     -31.708  47.367 -11.229  1.00 98.97           N  
ATOM    224  CA  ALA O  34     -31.100  48.035 -12.375  1.00 98.98           C  
ATOM    225  C   ALA O  34     -31.595  47.461 -13.693  1.00 98.98           C  
ATOM    226  O   ALA O  34     -32.086  46.330 -13.757  1.00 98.96           O  
ATOM    227  CB  ALA O  34     -29.579  47.909 -12.306  1.00 98.98           C  
ATOM    228  N   ARG O  35     -31.445  48.253 -14.753  1.00 98.98           N  
ATOM    229  CA  ARG O  35     -31.514  47.732 -16.110  1.00 98.98           C  
ATOM    230  C   ARG O  35     -30.096  47.405 -16.543  1.00 98.99           C  
ATOM    231  O   ARG O  35     -29.173  48.187 -16.304  1.00 98.99           O  
ATOM    232  CB  ARG O  35     -32.165  48.744 -17.052  1.00 98.91           C  
ATOM    233  CG  ARG O  35     -33.659  48.911 -16.786  1.00 97.24           C  
ATOM    234  CD  ARG O  35     -34.272  50.016 -17.637  0.99 94.92           C  
ATOM    235  NE  ARG O  35     -33.787  51.333 -17.221  0.99 89.76           N  
ATOM    236  CZ  ARG O  35     -34.135  52.481 -17.810  0.99 83.40           C  
ATOM    237  NH1 ARG O  35     -34.968  52.478 -18.844  0.99 79.11           N  
ATOM    238  NH2 ARG O  35     -33.642  53.629 -17.361  0.99 76.93           N  
ATOM    239  N   VAL O  36     -29.910  46.248 -17.161  1.00 98.99           N  
ATOM    240  CA  VAL O  36     -28.574  45.739 -17.457  1.00 99.00           C  
ATOM    241  C   VAL O  36     -28.432  45.446 -18.941  1.00 99.00           C  
ATOM    242  O   VAL O  36     -29.279  44.778 -19.539  1.00 99.00           O  
ATOM    243  CB  VAL O  36     -28.262  44.468 -16.641  1.00 99.00           C  
ATOM    244  CG1 VAL O  36     -26.850  43.964 -16.955  1.00 98.96           C  
ATOM    245  CG2 VAL O  36     -28.411  44.745 -15.145  1.00 98.98           C  
ATOM    246  N   VAL O  37     -27.349  45.943 -19.533  1.00 99.00           N  
ATOM    247  CA  VAL O  37     -26.948  45.579 -20.885  1.00 99.00           C  
ATOM    248  C   VAL O  37     -25.880  44.500 -20.778  1.00 99.00           C  
ATOM    249  O   VAL O  37     -24.804  44.726 -20.214  1.00 99.00           O  
ATOM    250  CB  VAL O  37     -26.423  46.796 -21.667  1.00 99.00           C  
ATOM    251  CG1 VAL O  37     -25.837  46.358 -23.010  1.00 98.99           C  
ATOM    252  CG2 VAL O  37     -27.540  47.815 -21.871  1.00 98.99           C  
ATOM    253  N   ILE O  38     -26.195  43.325 -21.311  1.00 99.00           N  
ATOM    254  CA  ILE O  38     -25.275  42.200 -21.368  1.00 99.00           C  
ATOM    255  C   ILE O  38     -24.469  42.324 -22.652  1.00 99.00           C  
ATOM    256  O   ILE O  38     -25.031  42.250 -23.748  1.00 99.00           O  
ATOM    257  CB  ILE O  38     -26.031  40.861 -21.376  1.00 99.00           C  
ATOM    258  CG1 ILE O  38     -26.974  40.735 -20.176  1.00 98.99           C  
ATOM    259  CG2 ILE O  38     -25.043  39.699 -21.437  1.00 98.99           C  
ATOM    260  CD1 ILE O  38     -28.030  39.655 -20.370  1.00 98.93           C  
ATOM    261  N   CYS O  39     -23.170  42.528 -22.526  1.00 99.00           N  
ATOM    262  CA  CYS O  39     -22.254  42.549 -23.658  1.00 99.00           C  
ATOM    263  C   CYS O  39     -21.480  41.242 -23.677  1.00 99.00           C  
ATOM    264  O   CYS O  39     -20.932  40.834 -22.650  1.00 98.99           O  
ATOM    265  CB  CYS O  39     -21.303  43.742 -23.525  1.00 98.98           C  
ATOM    266  SG  CYS O  39     -19.683  43.563 -24.322  1.00 96.81           S  
ATOM    267  N   ASP O  40     -21.418  40.591 -24.841  1.00 99.00           N  
ATOM    268  CA  ASP O  40     -20.601  39.391 -24.985  1.00 99.00           C  
ATOM    269  C   ASP O  40     -20.298  39.192 -26.462  1.00 99.00           C  
ATOM    270  O   ASP O  40     -21.068  39.643 -27.317  1.00 99.00           O  
ATOM    271  CB  ASP O  40     -21.300  38.156 -24.395  1.00 99.00           C  
ATOM    272  CG  ASP O  40     -20.316  37.107 -23.895  1.00 98.99           C  
ATOM    273  OD1 ASP O  40     -19.654  36.458 -24.740  1.00 98.87           O  
ATOM    274  OD2 ASP O  40     -20.199  36.935 -22.659  1.00 98.91           O  
ATOM    275  N   LYS O  41     -19.173  38.524 -26.772  1.00 98.99           N  
ATOM    276  CA  LYS O  41     -18.859  38.206 -28.154  1.00 98.99           C  
ATOM    277  C   LYS O  41     -19.545  36.930 -28.619  1.00 98.99           C  
ATOM    278  O   LYS O  41     -19.603  36.661 -29.822  1.00 98.94           O  
ATOM    279  CB  LYS O  41     -17.347  38.100 -28.369  1.00 98.96           C  
ATOM    280  CG  LYS O  41     -16.688  36.904 -27.721  1.00 98.56           C  
ATOM    281  CD  LYS O  41     -15.208  36.851 -28.088  1.00 97.41           C  
ATOM    282  CE  LYS O  41     -14.494  35.711 -27.384  0.99 94.70           C  
ATOM    283  NZ  LYS O  41     -15.001  34.381 -27.769  0.99 88.74           N  
ATOM    284  N   ASP O  42     -20.065  36.148 -27.683  1.00 98.99           N  
ATOM    285  CA  ASP O  42     -20.791  34.918 -27.979  1.00 98.98           C  
ATOM    286  C   ASP O  42     -22.264  35.119 -27.658  1.00 98.99           C  
ATOM    287  O   ASP O  42     -22.604  35.652 -26.604  1.00 98.97           O  
ATOM    288  CB  ASP O  42     -20.235  33.749 -27.164  1.00 98.89           C  
ATOM    289  CG  ASP O  42     -21.012  32.470 -27.379  1.00 93.61           C  
ATOM    290  OD1 ASP O  42     -20.998  31.958 -28.513  1.00 88.79           O  
ATOM    291  OD2 ASP O  42     -21.653  31.996 -26.426  1.00 89.80           O  
ATOM    292  N   GLU O  43     -23.142  34.679 -28.577  1.00 98.84           N  
ATOM    293  CA  GLU O  43     -24.572  34.930 -28.421  1.00 98.74           C  
ATOM    294  C   GLU O  43     -25.277  33.968 -27.469  1.00 98.83           C  
ATOM    295  O   GLU O  43     -26.288  34.336 -26.871  1.00 98.62           O  
ATOM    296  CB  GLU O  43     -25.279  34.875 -29.777  1.00 97.77           C  
ATOM    297  CG  GLU O  43     -24.890  36.000 -30.712  0.99 90.28           C  
ATOM    298  CD  GLU O  43     -25.856  36.175 -31.866  0.99 91.19           C  
ATOM    299  OE1 GLU O  43     -27.039  35.813 -31.723  0.99 87.35           O  
ATOM    300  OE2 GLU O  43     -25.430  36.691 -32.919  0.98 88.29           O  
ATOM    301  N   SER O  44     -24.770  32.744 -27.347  1.00 98.80           N  
ATOM    302  CA  SER O  44     -25.573  31.681 -26.743  1.00 98.73           C  
ATOM    303  C   SER O  44     -26.040  32.009 -25.322  1.00 98.87           C  
ATOM    304  O   SER O  44     -27.244  32.030 -25.045  1.00 98.71           O  
ATOM    305  CB  SER O  44     -24.809  30.350 -26.772  1.00 98.07           C  
ATOM    306  OG  SER O  44     -23.564  30.436 -26.104  0.99 92.26           O  
ATOM    307  N   GLY O  45     -25.098  32.277 -24.423  1.00 98.94           N  
ATOM    308  CA  GLY O  45     -25.464  32.537 -23.041  1.00 98.95           C  
ATOM    309  C   GLY O  45     -26.173  33.864 -22.851  1.00 98.97           C  
ATOM    310  O   GLY O  45     -27.143  33.964 -22.092  1.00 98.95           O  
ATOM    311  N   GLY O  46     -25.690  34.893 -23.557  1.00 98.98           N  
ATOM    312  CA  GLY O  46     -26.270  36.217 -23.394  1.00 98.98           C  
ATOM    313  C   GLY O  46     -27.698  36.316 -23.901  1.00 98.99           C  
ATOM    314  O   GLY O  46     -28.540  36.977 -23.283  1.00 98.97           O  
ATOM    315  N   ARG O  47     -27.987  35.674 -25.041  1.00 98.97           N  
ATOM    316  CA  ARG O  47     -29.351  35.673 -25.560  1.00 98.96           C  
ATOM    317  C   ARG O  47     -30.295  34.972 -24.593  1.00 98.97           C  
ATOM    318  O   ARG O  47     -31.418  35.432 -24.358  1.00 98.93           O  
ATOM    319  CB  ARG O  47     -29.423  34.987 -26.930  1.00 98.80           C  
ATOM    320  CG  ARG O  47     -28.700  35.718 -28.047  0.99 95.01           C  
ATOM    321  CD  ARG O  47     -29.489  36.900 -28.584  0.99 93.94           C  
ATOM    322  NE  ARG O  47     -28.767  37.539 -29.699  0.99 92.74           N  
ATOM    323  CZ  ARG O  47     -28.887  38.813 -30.043  0.99 92.51           C  
ATOM    324  NH1 ARG O  47     -29.700  39.619 -29.370  0.99 85.57           N  
ATOM    325  NH2 ARG O  47     -28.185  39.285 -31.065  0.99 88.05           N  
ATOM    326  N   ALA O  48     -29.849  33.856 -24.034  1.00 98.98           N  
ATOM    327  CA  ALA O  48     -30.680  33.126 -23.083  1.00 98.97           C  
ATOM    328  C   ALA O  48     -30.945  33.960 -21.830  1.00 98.98           C  
ATOM    329  O   ALA O  48     -32.068  33.976 -21.311  1.00 98.96           O  
ATOM    330  CB  ALA O  48     -30.027  31.798 -22.721  1.00 98.94           C  
ATOM    331  N   LEU O  49     -29.920  34.652 -21.346  1.00 98.97           N  
ATOM    332  CA  LEU O  49     -30.077  35.491 -20.161  1.00 98.97           C  
ATOM    333  C   LEU O  49     -31.046  36.638 -20.418  1.00 98.98           C  
ATOM    334  O   LEU O  49     -31.850  36.990 -19.550  1.00 98.94           O  
ATOM    335  CB  LEU O  49     -28.729  36.061 -19.724  1.00 98.83           C  
ATOM    336  CG  LEU O  49     -28.028  35.477 -18.508  1.00 95.94           C  
ATOM    337  CD1 LEU O  49     -26.814  36.342 -18.191  1.00 95.75           C  
ATOM    338  CD2 LEU O  49     -28.955  35.388 -17.301  1.00 95.68           C  
ATOM    339  N   GLU O  50     -30.959  37.246 -21.606  1.00 98.98           N  
ATOM    340  CA  GLU O  50     -31.884  38.311 -21.986  1.00 98.98           C  
ATOM    341  C   GLU O  50     -33.332  37.829 -21.914  1.00 98.96           C  
ATOM    342  O   GLU O  50     -34.212  38.556 -21.439  1.00 98.88           O  
ATOM    343  CB  GLU O  50     -31.552  38.791 -23.401  1.00 98.93           C  
ATOM    344  CG  GLU O  50     -32.574  39.734 -24.011  1.00 98.49           C  
ATOM    345  CD  GLU O  50     -32.235  40.081 -25.448  1.00 98.50           C  
ATOM    346  OE1 GLU O  50     -32.197  39.157 -26.292  1.00 97.25           O  
ATOM    347  OE2 GLU O  50     -31.999  41.274 -25.739  1.00 97.36           O  
ATOM    348  N   GLN O  51     -33.576  36.611 -22.403  1.00 98.96           N  
ATOM    349  CA  GLN O  51     -34.929  36.068 -22.376  1.00 98.96           C  
ATOM    350  C   GLN O  51     -35.377  35.744 -20.957  1.00 98.96           C  
ATOM    351  O   GLN O  51     -36.551  35.900 -20.615  1.00 98.91           O  
ATOM    352  CB  GLN O  51     -35.022  34.821 -23.266  1.00 98.90           C  
ATOM    353  CG  GLN O  51     -34.842  35.111 -24.751  0.94 94.44           C  
ATOM    354  CD  GLN O  51     -35.847  36.120 -25.273  0.90 89.97           C  
ATOM    355  OE1 GLN O  51     -37.036  36.052 -24.960  0.89 83.11           O  
ATOM    356  NE2 GLN O  51     -35.371  37.067 -26.077  0.88 79.29           N  
ATOM    357  N   GLU O  52     -34.442  35.293 -20.125  1.00 98.95           N  
ATOM    358  CA  GLU O  52     -34.777  34.891 -18.761  1.00 98.95           C  
ATOM    359  C   GLU O  52     -35.069  36.075 -17.838  1.00 98.94           C  
ATOM    360  O   GLU O  52     -35.953  35.989 -16.974  1.00 98.88           O  
ATOM    361  CB  GLU O  52     -33.636  34.060 -18.169  1.00 98.94           C  
ATOM    362  CG  GLU O  52     -33.886  33.625 -16.727  1.00 98.77           C  
ATOM    363  CD  GLU O  52     -32.677  32.993 -16.064  1.00 98.74           C  
ATOM    364  OE1 GLU O  52     -31.706  32.651 -16.771  1.00 98.08           O  
ATOM    365  OE2 GLU O  52     -32.706  32.846 -14.824  1.00 98.08           O  
ATOM    366  N   LEU O  53     -34.335  37.167 -18.001  1.00 98.94           N  
ATOM    367  CA  LEU O  53     -34.308  38.238 -17.007  1.00 98.95           C  
ATOM    368  C   LEU O  53     -34.999  39.502 -17.504  1.00 98.93           C  
ATOM    369  O   LEU O  53     -34.446  40.221 -18.346  1.00 98.88           O  
ATOM    370  CB  LEU O  53     -32.862  38.583 -16.643  1.00 98.94           C  
ATOM    371  CG  LEU O  53     -32.022  37.483 -16.005  1.00 98.89           C  
ATOM    372  CD1 LEU O  53     -30.589  37.981 -15.820  1.00 98.85           C  
ATOM    373  CD2 LEU O  53     -32.611  37.047 -14.668  1.00 98.82           C  
ATOM    374  N   PRO O  54     -36.191  39.816 -16.984  1.00 98.47           N  
ATOM    375  CA  PRO O  54     -36.768  41.133 -17.248  1.00 98.34           C  
ATOM    376  C   PRO O  54     -35.824  42.208 -16.721  1.00 98.08           C  
ATOM    377  O   PRO O  54     -35.354  42.125 -15.585  1.00 96.11           O  
ATOM    378  CB  PRO O  54     -38.087  41.112 -16.456  1.00 97.73           C  
ATOM    379  CG  PRO O  54     -38.401  39.657 -16.276  1.00 95.91           C  
ATOM    380  CD  PRO O  54     -37.068  38.980 -16.148  1.00 98.18           C  
ATOM    381  N   GLY O  55     -35.520  43.190 -17.562  1.00 98.37           N  
ATOM    382  CA  GLY O  55     -34.578  44.227 -17.179  1.00 98.47           C  
ATOM    383  C   GLY O  55     -33.184  44.043 -17.743  1.00 98.80           C  
ATOM    384  O   GLY O  55     -32.352  44.944 -17.625  1.00 98.69           O  
ATOM    385  N   ALA O  56     -32.915  42.899 -18.362  1.00 98.95           N  
ATOM    386  CA  ALA O  56     -31.641  42.667 -19.036  1.00 98.97           C  
ATOM    387  C   ALA O  56     -31.855  42.562 -20.538  1.00 98.98           C  
ATOM    388  O   ALA O  56     -32.830  41.948 -20.989  1.00 98.95           O  
ATOM    389  CB  ALA O  56     -30.967  41.403 -18.508  1.00 98.95           C  
ATOM    390  N   VAL O  57     -30.947  43.159 -21.308  1.00 98.99           N  
ATOM    391  CA  VAL O  57     -30.941  43.017 -22.762  1.00 99.00           C  
ATOM    392  C   VAL O  57     -29.542  42.633 -23.214  1.00 99.00           C  
ATOM    393  O   VAL O  57     -28.553  42.944 -22.542  1.00 99.00           O  
ATOM    394  CB  VAL O  57     -31.400  44.299 -23.493  1.00 98.98           C  
ATOM    395  CG1 VAL O  57     -32.829  44.666 -23.095  1.00 98.69           C  
ATOM    396  CG2 VAL O  57     -30.437  45.449 -23.229  1.00 98.66           C  
ATOM    397  N   PHE O  58     -29.453  41.964 -24.366  1.00 99.00           N  
ATOM    398  CA  PHE O  58     -28.179  41.507 -24.909  1.00 99.00           C  
ATOM    399  C   PHE O  58     -27.760  42.365 -26.094  1.00 99.00           C  
ATOM    400  O   PHE O  58     -28.570  42.644 -26.986  1.00 98.99           O  
ATOM    401  CB  PHE O  58     -28.282  40.045 -25.348  1.00 99.00           C  
ATOM    402  CG  PHE O  58     -27.022  39.520 -25.977  1.00 98.99           C  
ATOM    403  CD1 PHE O  58     -25.931  39.192 -25.194  1.00 98.98           C  
ATOM    404  CD2 PHE O  58     -26.923  39.374 -27.350  1.00 98.98           C  
ATOM    405  CE1 PHE O  58     -24.760  38.722 -25.766  1.00 98.97           C  
ATOM    406  CE2 PHE O  58     -25.753  38.904 -27.931  1.00 98.97           C  
ATOM    407  CZ  PHE O  58     -24.674  38.578 -27.135  1.00 98.98           C  
ATOM    408  N   ILE O  59     -26.495  42.767 -26.116  1.00 99.00           N  
ATOM    409  CA  ILE O  59     -25.899  43.405 -27.285  1.00 99.00           C  
ATOM    410  C   ILE O  59     -24.623  42.652 -27.634  1.00 99.00           C  
ATOM    411  O   ILE O  59     -23.689  42.571 -26.823  1.00 99.00           O  
ATOM    412  CB  ILE O  59     -25.607  44.901 -27.055  1.00 99.00           C  
ATOM    413  CG1 ILE O  59     -26.918  45.661 -26.800  1.00 98.92           C  
ATOM    414  CG2 ILE O  59     -24.864  45.490 -28.260  1.00 98.94           C  
ATOM    415  CD1 ILE O  59     -26.744  47.163 -26.599  1.00 98.29           C  
ATOM    416  N   LEU O  60     -24.583  42.094 -28.840  1.00 99.00           N  
ATOM    417  CA  LEU O  60     -23.398  41.399 -29.327  1.00 99.00           C  
ATOM    418  C   LEU O  60     -22.268  42.405 -29.500  1.00 99.00           C  
ATOM    419  O   LEU O  60     -22.421  43.404 -30.215  1.00 98.99           O  
ATOM    420  CB  LEU O  60     -23.716  40.718 -30.663  1.00 98.99           C  
ATOM    421  CG  LEU O  60     -22.605  39.899 -31.310  1.00 98.90           C  
ATOM    422  CD1 LEU O  60     -22.248  38.688 -30.460  1.00 98.71           C  
ATOM    423  CD2 LEU O  60     -23.044  39.462 -32.706  1.00 98.61           C  
ATOM    424  N   CYS O  61     -21.149  42.144 -28.850  1.00 99.00           N  
ATOM    425  CA  CYS O  61     -20.035  43.089 -28.869  1.00 99.00           C  
ATOM    426  C   CYS O  61     -18.750  42.393 -28.454  1.00 99.00           C  
ATOM    427  O   CYS O  61     -18.688  41.781 -27.387  1.00 99.00           O  
ATOM    428  CB  CYS O  61     -20.331  44.259 -27.918  1.00 99.00           C  
ATOM    429  SG  CYS O  61     -18.945  45.390 -27.624  1.00 98.98           S  
ATOM    430  N   ASP O  62     -17.722  42.503 -29.300  1.00 99.00           N  
ATOM    431  CA  ASP O  62     -16.365  42.063 -28.987  1.00 99.00           C  
ATOM    432  C   ASP O  62     -15.604  43.283 -28.479  1.00 99.00           C  
ATOM    433  O   ASP O  62     -15.376  44.228 -29.239  1.00 99.00           O  
ATOM    434  CB  ASP O  62     -15.721  41.482 -30.250  1.00 99.00           C  
ATOM    435  CG  ASP O  62     -14.299  40.992 -30.051  1.00 98.99           C  
ATOM    436  OD1 ASP O  62     -13.632  41.382 -29.071  1.00 98.90           O  
ATOM    437  OD2 ASP O  62     -13.839  40.211 -30.910  1.00 98.86           O  
ATOM    438  N   VAL O  63     -15.212  43.274 -27.212  1.00 99.00           N  
ATOM    439  CA  VAL O  63     -14.597  44.465 -26.619  1.00 99.00           C  
ATOM    440  C   VAL O  63     -13.224  44.789 -27.200  1.00 99.00           C  
ATOM    441  O   VAL O  63     -12.697  45.875 -26.946  1.00 99.00           O  
ATOM    442  CB  VAL O  63     -14.512  44.390 -25.074  1.00 99.00           C  
ATOM    443  CG1 VAL O  63     -15.907  44.260 -24.467  1.00 98.96           C  
ATOM    444  CG2 VAL O  63     -13.579  43.275 -24.613  1.00 98.96           C  
ATOM    445  N   THR O  64     -12.639  43.875 -27.976  1.00 99.00           N  
ATOM    446  CA  THR O  64     -11.373  44.169 -28.646  1.00 99.00           C  
ATOM    447  C   THR O  64     -11.566  44.959 -29.943  1.00 99.00           C  
ATOM    448  O   THR O  64     -10.585  45.387 -30.549  1.00 98.99           O  
ATOM    449  CB  THR O  64     -10.561  42.895 -28.951  1.00 99.00           C  
ATOM    450  OG1 THR O  64     -11.205  42.113 -29.961  1.00 98.96           O  
ATOM    451  CG2 THR O  64     -10.359  42.063 -27.690  1.00 98.96           C  
ATOM    452  N   GLN O  65     -12.817  45.158 -30.369  1.00 99.00           N  
ATOM    453  CA  GLN O  65     -13.128  45.897 -31.590  1.00 99.00           C  
ATOM    454  C   GLN O  65     -13.712  47.258 -31.226  1.00 99.00           C  
ATOM    455  O   GLN O  65     -14.824  47.350 -30.697  1.00 99.00           O  
ATOM    456  CB  GLN O  65     -14.123  45.108 -32.453  1.00 98.99           C  
ATOM    457  CG  GLN O  65     -13.646  43.701 -32.808  1.00 98.52           C  
ATOM    458  CD  GLN O  65     -12.341  43.706 -33.589  1.00 97.61           C  
ATOM    459  OE1 GLN O  65     -11.346  43.113 -33.166  1.00 94.67           O  
ATOM    460  NE2 GLN O  65     -12.337  44.378 -34.728  1.00 93.02           N  
ATOM    461  N   GLU O  66     -12.969  48.323 -31.518  1.00 98.99           N  
ATOM    462  CA  GLU O  66     -13.383  49.662 -31.087  1.00 98.99           C  
ATOM    463  C   GLU O  66     -14.762  50.047 -31.621  1.00 99.00           C  
ATOM    464  O   GLU O  66     -15.572  50.631 -30.892  1.00 98.99           O  
ATOM    465  CB  GLU O  66     -12.349  50.714 -31.498  1.00 98.96           C  
ATOM    466  CG  GLU O  66     -12.698  52.108 -30.995  1.00 96.78           C  
ATOM    467  CD  GLU O  66     -11.585  53.116 -31.212  1.00 95.27           C  
ATOM    468  OE1 GLU O  66     -10.914  53.054 -32.263  0.99 92.29           O  
ATOM    469  OE2 GLU O  66     -11.386  53.971 -30.328  0.99 93.79           O  
ATOM    470  N   ASP O  67     -15.047  49.725 -32.893  1.00 98.99           N  
ATOM    471  CA  ASP O  67     -16.355  50.068 -33.455  1.00 98.99           C  
ATOM    472  C   ASP O  67     -17.485  49.335 -32.736  1.00 99.00           C  
ATOM    473  O   ASP O  67     -18.569  49.896 -32.549  1.00 98.99           O  
ATOM    474  CB  ASP O  67     -16.394  49.776 -34.958  1.00 98.97           C  
ATOM    475  CG  ASP O  67     -15.627  50.800 -35.779  1.00 97.65           C  
ATOM    476  OD1 ASP O  67     -15.273  51.870 -35.241  1.00 96.83           O  
ATOM    477  OD2 ASP O  67     -15.383  50.528 -36.967  1.00 96.88           O  
ATOM    478  N   ASP O  68     -17.248  48.079 -32.333  1.00 99.00           N  
ATOM    479  CA  ASP O  68     -18.249  47.344 -31.553  1.00 99.00           C  
ATOM    480  C   ASP O  68     -18.542  48.071 -30.240  1.00 99.00           C  
ATOM    481  O   ASP O  68     -19.698  48.192 -29.825  1.00 99.00           O  
ATOM    482  CB  ASP O  68     -17.758  45.928 -31.214  1.00 98.99           C  
ATOM    483  CG  ASP O  68     -17.914  44.927 -32.340  1.00 98.97           C  
ATOM    484  OD1 ASP O  68     -18.120  45.333 -33.503  1.00 98.84           O  
ATOM    485  OD2 ASP O  68     -17.814  43.719 -32.041  1.00 98.84           O  
ATOM    486  N   VAL O  69     -17.496  48.537 -29.574  1.00 99.00           N  
ATOM    487  CA  VAL O  69     -17.660  49.174 -28.269  1.00 99.00           C  
ATOM    488  C   VAL O  69     -18.335  50.536 -28.415  1.00 99.00           C  
ATOM    489  O   VAL O  69     -19.171  50.928 -27.591  1.00 99.00           O  
ATOM    490  CB  VAL O  69     -16.312  49.288 -27.536  1.00 99.00           C  
ATOM    491  CG1 VAL O  69     -16.505  49.921 -26.164  1.00 98.96           C  
ATOM    492  CG2 VAL O  69     -15.678  47.907 -27.387  1.00 98.98           C  
ATOM    493  N   LYS O  70     -17.999  51.263 -29.478  1.00 99.00           N  
ATOM    494  CA  LYS O  70     -18.669  52.530 -29.761  1.00 99.00           C  
ATOM    495  C   LYS O  70     -20.174  52.314 -29.916  1.00 99.00           C  
ATOM    496  O   LYS O  70     -20.991  53.075 -29.375  1.00 98.99           O  
ATOM    497  CB  LYS O  70     -18.063  53.153 -31.021  1.00 98.99           C  
ATOM    498  CG  LYS O  70     -18.419  54.605 -31.254  0.99 97.52           C  
ATOM    499  CD  LYS O  70     -17.628  55.162 -32.445  0.98 96.66           C  
ATOM    500  CE  LYS O  70     -16.136  54.872 -32.331  0.96 94.19           C  
ATOM    501  NZ  LYS O  70     -15.362  55.386 -33.496  0.94 87.61           N  
ATOM    502  N   THR O  71     -20.548  51.264 -30.659  1.00 99.00           N  
ATOM    503  CA  THR O  71     -21.959  50.941 -30.861  1.00 99.00           C  
ATOM    504  C   THR O  71     -22.620  50.480 -29.563  1.00 99.00           C  
ATOM    505  O   THR O  71     -23.775  50.827 -29.287  1.00 98.99           O  
ATOM    506  CB  THR O  71     -22.100  49.877 -31.963  1.00 98.99           C  
ATOM    507  OG1 THR O  71     -21.635  50.432 -33.198  1.00 98.37           O  
ATOM    508  CG2 THR O  71     -23.550  49.441 -32.121  1.00 98.39           C  
ATOM    509  N   LEU O  72     -21.896  49.709 -28.757  1.00 99.00           N  
ATOM    510  CA  LEU O  72     -22.418  49.286 -27.455  1.00 99.00           C  
ATOM    511  C   LEU O  72     -22.840  50.487 -26.612  1.00 99.00           C  
ATOM    512  O   LEU O  72     -23.942  50.517 -26.048  1.00 99.00           O  
ATOM    513  CB  LEU O  72     -21.351  48.466 -26.719  1.00 99.00           C  
ATOM    514  CG  LEU O  72     -21.651  48.085 -25.272  1.00 98.99           C  
ATOM    515  CD1 LEU O  72     -22.825  47.116 -25.199  1.00 98.99           C  
ATOM    516  CD2 LEU O  72     -20.406  47.480 -24.622  1.00 98.99           C  
ATOM    517  N   VAL O  73     -21.972  51.477 -26.523  1.00 99.00           N  
ATOM    518  CA  VAL O  73     -22.275  52.656 -25.715  1.00 99.00           C  
ATOM    519  C   VAL O  73     -23.415  53.467 -26.332  1.00 99.00           C  
ATOM    520  O   VAL O  73     -24.351  53.864 -25.632  1.00 99.00           O  
ATOM    521  CB  VAL O  73     -21.015  53.521 -25.509  1.00 99.00           C  
ATOM    522  CG1 VAL O  73     -21.368  54.837 -24.818  1.00 98.97           C  
ATOM    523  CG2 VAL O  73     -19.982  52.751 -24.692  1.00 98.98           C  
ATOM    524  N   SER O  74     -23.359  53.712 -27.649  1.00 99.00           N  
ATOM    525  CA  SER O  74     -24.400  54.525 -28.276  1.00 99.00           C  
ATOM    526  C   SER O  74     -25.767  53.853 -28.187  1.00 99.00           C  
ATOM    527  O   SER O  74     -26.779  54.527 -27.969  1.00 98.99           O  
ATOM    528  CB  SER O  74     -24.039  54.856 -29.727  1.00 98.98           C  
ATOM    529  OG  SER O  74     -23.956  53.703 -30.534  1.00 97.53           O  
ATOM    530  N   GLU O  75     -25.812  52.529 -28.341  1.00 98.99           N  
ATOM    531  CA  GLU O  75     -27.076  51.798 -28.225  1.00 98.99           C  
ATOM    532  C   GLU O  75     -27.598  51.817 -26.797  1.00 98.99           C  
ATOM    533  O   GLU O  75     -28.810  51.929 -26.579  1.00 98.98           O  
ATOM    534  CB  GLU O  75     -26.907  50.349 -28.703  1.00 98.95           C  
ATOM    535  CG  GLU O  75     -27.001  50.206 -30.209  1.00 96.25           C  
ATOM    536  CD  GLU O  75     -28.408  50.472 -30.719  1.00 96.31           C  
ATOM    537  OE1 GLU O  75     -29.275  49.584 -30.578  1.00 94.09           O  
ATOM    538  OE2 GLU O  75     -28.651  51.578 -31.245  1.00 94.89           O  
ATOM    539  N   THR O  76     -26.705  51.706 -25.821  1.00 99.00           N  
ATOM    540  CA  THR O  76     -27.127  51.784 -24.426  1.00 99.00           C  
ATOM    541  C   THR O  76     -27.805  53.125 -24.149  1.00 99.00           C  
ATOM    542  O   THR O  76     -28.887  53.179 -23.552  1.00 99.00           O  
ATOM    543  CB  THR O  76     -25.927  51.578 -23.489  1.00 99.00           C  
ATOM    544  OG1 THR O  76     -25.415  50.256 -23.671  1.00 98.97           O  
ATOM    545  CG2 THR O  76     -26.334  51.759 -22.030  1.00 98.98           C  
ATOM    546  N   ILE O  77     -27.183  54.207 -24.600  1.00 99.00           N  
ATOM    547  CA  ILE O  77     -27.751  55.534 -24.375  1.00 99.00           C  
ATOM    548  C   ILE O  77     -29.051  55.713 -25.156  1.00 99.00           C  
ATOM    549  O   ILE O  77     -30.027  56.263 -24.637  1.00 98.98           O  
ATOM    550  CB  ILE O  77     -26.727  56.629 -24.738  1.00 98.99           C  
ATOM    551  CG1 ILE O  77     -25.494  56.529 -23.829  1.00 98.91           C  
ATOM    552  CG2 ILE O  77     -27.362  58.016 -24.652  1.00 98.91           C  
ATOM    553  CD1 ILE O  77     -25.773  56.711 -22.351  1.00 98.65           C  
ATOM    554  N   ARG O  78     -29.086  55.248 -26.420  1.00 98.99           N  
ATOM    555  CA  ARG O  78     -30.294  55.389 -27.227  1.00 98.99           C  
ATOM    556  C   ARG O  78     -31.474  54.660 -26.588  1.00 98.99           C  
ATOM    557  O   ARG O  78     -32.593  55.172 -26.567  1.00 98.97           O  
ATOM    558  CB  ARG O  78     -30.057  54.852 -28.643  1.00 98.97           C  
ATOM    559  CG  ARG O  78     -31.235  55.085 -29.587  1.00 98.44           C  
ATOM    560  CD  ARG O  78     -31.026  54.432 -30.952  0.99 97.90           C  
ATOM    561  NE  ARG O  78     -31.042  52.976 -30.886  0.99 97.11           N  
ATOM    562  CZ  ARG O  78     -32.141  52.231 -30.812  0.99 96.34           C  
ATOM    563  NH1 ARG O  78     -33.342  52.804 -30.779  0.99 93.64           N  
ATOM    564  NH2 ARG O  78     -32.046  50.912 -30.766  0.99 94.54           N  
ATOM    565  N   ARG O  79     -31.224  53.466 -26.072  1.00 98.98           N  
ATOM    566  CA  ARG O  79     -32.300  52.626 -25.555  1.00 98.98           C  
ATOM    567  C   ARG O  79     -32.714  52.993 -24.137  1.00 98.97           C  
ATOM    568  O   ARG O  79     -33.894  52.888 -23.793  1.00 98.92           O  
ATOM    569  CB  ARG O  79     -31.895  51.151 -25.629  1.00 98.94           C  
ATOM    570  CG  ARG O  79     -31.694  50.680 -27.068  1.00 98.37           C  
ATOM    571  CD  ARG O  79     -31.156  49.259 -27.147  1.00 97.93           C  
ATOM    572  NE  ARG O  79     -32.150  48.287 -26.690  1.00 97.26           N  
ATOM    573  CZ  ARG O  79     -32.039  46.973 -26.860  1.00 97.08           C  
ATOM    574  NH1 ARG O  79     -30.978  46.470 -27.475  1.00 95.14           N  
ATOM    575  NH2 ARG O  79     -32.998  46.162 -26.420  1.00 95.66           N  
ATOM    576  N   PHE O  80     -31.782  53.421 -23.304  1.00 98.97           N  
ATOM    577  CA  PHE O  80     -32.056  53.595 -21.875  1.00 98.97           C  
ATOM    578  C   PHE O  80     -31.859  55.008 -21.350  1.00 98.97           C  
ATOM    579  O   PHE O  80     -32.267  55.308 -20.226  1.00 98.91           O  
ATOM    580  CB  PHE O  80     -31.221  52.602 -21.068  1.00 98.94           C  
ATOM    581  CG  PHE O  80     -31.520  51.177 -21.427  1.00 98.89           C  
ATOM    582  CD1 PHE O  80     -32.728  50.605 -21.068  1.00 98.68           C  
ATOM    583  CD2 PHE O  80     -30.619  50.421 -22.152  1.00 98.64           C  
ATOM    584  CE1 PHE O  80     -33.029  49.297 -21.415  1.00 98.40           C  
ATOM    585  CE2 PHE O  80     -30.911  49.114 -22.506  1.00 98.42           C  
ATOM    586  CZ  PHE O  80     -32.117  48.553 -22.133  1.00 98.49           C  
ATOM    587  N   GLY O  81     -31.248  55.886 -22.138  1.00 98.97           N  
ATOM    588  CA  GLY O  81     -31.189  57.301 -21.813  1.00 98.98           C  
ATOM    589  C   GLY O  81     -30.100  57.733 -20.851  1.00 98.99           C  
ATOM    590  O   GLY O  81     -29.923  58.936 -20.628  1.00 98.96           O  
ATOM    591  N   ARG O  82     -29.366  56.787 -20.293  1.00 98.99           N  
ATOM    592  CA  ARG O  82     -28.345  57.096 -19.297  1.00 98.99           C  
ATOM    593  C   ARG O  82     -27.419  55.903 -19.120  1.00 99.00           C  
ATOM    594  O   ARG O  82     -27.726  54.801 -19.582  1.00 98.99           O  
ATOM    595  CB  ARG O  82     -28.981  57.467 -17.947  1.00 98.98           C  
ATOM    596  CG  ARG O  82     -29.819  56.334 -17.334  1.00 98.89           C  
ATOM    597  CD  ARG O  82     -30.543  56.796 -16.067  1.00 98.85           C  
ATOM    598  NE  ARG O  82     -29.606  57.112 -14.990  1.00 98.60           N  
ATOM    599  CZ  ARG O  82     -29.737  58.116 -14.122  1.00 98.73           C  
ATOM    600  NH1 ARG O  82     -30.775  58.943 -14.193  1.00 97.80           N  
ATOM    601  NH2 ARG O  82     -28.825  58.299 -13.174  1.00 97.94           N  
ATOM    602  N   LEU O  83     -26.302  56.112 -18.460  1.00 99.00           N  
ATOM    603  CA  LEU O  83     -25.366  55.039 -18.131  1.00 99.00           C  
ATOM    604  C   LEU O  83     -24.761  55.349 -16.772  1.00 99.00           C  
ATOM    605  O   LEU O  83     -24.156  56.409 -16.585  1.00 99.00           O  
ATOM    606  CB  LEU O  83     -24.269  54.930 -19.198  1.00 99.00           C  
ATOM    607  CG  LEU O  83     -23.175  53.887 -18.961  1.00 98.98           C  
ATOM    608  CD1 LEU O  83     -23.759  52.493 -18.742  1.00 98.97           C  
ATOM    609  CD2 LEU O  83     -22.210  53.877 -20.151  1.00 98.96           C  
ATOM    610  N   ASP O  84     -24.926  54.433 -15.825  1.00 99.00           N  
ATOM    611  CA  ASP O  84     -24.531  54.649 -14.433  1.00 99.00           C  
ATOM    612  C   ASP O  84     -23.331  53.825 -13.988  1.00 99.00           C  
ATOM    613  O   ASP O  84     -22.599  54.236 -13.088  1.00 99.00           O  
ATOM    614  CB  ASP O  84     -25.715  54.347 -13.518  1.00 99.00           C  
ATOM    615  CG  ASP O  84     -26.853  55.300 -13.759  1.00 98.99           C  
ATOM    616  OD1 ASP O  84     -26.774  56.440 -13.259  1.00 98.92           O  
ATOM    617  OD2 ASP O  84     -27.807  54.927 -14.476  1.00 98.92           O  
ATOM    618  N   CYS O  85     -23.139  52.663 -14.584  1.00 99.00           N  
ATOM    619  CA  CYS O  85     -22.051  51.785 -14.160  1.00 99.00           C  
ATOM    620  C   CYS O  85     -21.591  50.937 -15.328  1.00 99.00           C  
ATOM    621  O   CYS O  85     -22.413  50.408 -16.079  1.00 99.00           O  
ATOM    622  CB  CYS O  85     -22.520  50.892 -13.004  1.00 99.00           C  
ATOM    623  SG  CYS O  85     -21.273  49.747 -12.361  1.00 98.99           S  
ATOM    624  N   VAL O  86     -20.283  50.813 -15.480  1.00 99.00           N  
ATOM    625  CA  VAL O  86     -19.685  49.870 -16.416  1.00 99.00           C  
ATOM    626  C   VAL O  86     -18.913  48.839 -15.609  1.00 99.00           C  
ATOM    627  O   VAL O  86     -18.092  49.205 -14.762  1.00 99.00           O  
ATOM    628  CB  VAL O  86     -18.750  50.580 -17.412  1.00 98.99           C  
ATOM    629  CG1 VAL O  86     -17.892  49.576 -18.176  1.00 98.52           C  
ATOM    630  CG2 VAL O  86     -19.562  51.433 -18.376  1.00 98.54           C  
ATOM    631  N   VAL O  87     -19.192  47.560 -15.859  1.00 99.00           N  
ATOM    632  CA  VAL O  87     -18.445  46.468 -15.244  1.00 99.00           C  
ATOM    633  C   VAL O  87     -17.615  45.803 -16.330  1.00 99.00           C  
ATOM    634  O   VAL O  87     -18.149  45.149 -17.232  1.00 99.00           O  
ATOM    635  CB  VAL O  87     -19.361  45.436 -14.564  1.00 99.00           C  
ATOM    636  CG1 VAL O  87     -18.503  44.370 -13.876  1.00 98.98           C  
ATOM    637  CG2 VAL O  87     -20.297  46.108 -13.567  1.00 98.99           C  
ATOM    638  N   ASN O  88     -16.301  45.980 -16.253  1.00 99.00           N  
ATOM    639  CA  ASN O  88     -15.365  45.408 -17.211  1.00 99.00           C  
ATOM    640  C   ASN O  88     -14.945  44.024 -16.733  1.00 99.00           C  
ATOM    641  O   ASN O  88     -13.957  43.868 -16.002  1.00 99.00           O  
ATOM    642  CB  ASN O  88     -14.161  46.332 -17.368  1.00 99.00           C  
ATOM    643  CG  ASN O  88     -14.490  47.596 -18.122  1.00 99.00           C  
ATOM    644  OD1 ASN O  88     -14.910  47.538 -19.275  1.00 98.74           O  
ATOM    645  ND2 ASN O  88     -14.299  48.744 -17.482  1.00 98.67           N  
ATOM    646  N   ASN O  89     -15.711  43.028 -17.161  1.00 99.00           N  
ATOM    647  CA  ASN O  89     -15.517  41.652 -16.729  1.00 99.00           C  
ATOM    648  C   ASN O  89     -14.929  40.760 -17.826  1.00 99.00           C  
ATOM    649  O   ASN O  89     -14.217  39.807 -17.523  1.00 99.00           O  
ATOM    650  CB  ASN O  89     -16.859  41.099 -16.222  1.00 99.00           C  
ATOM    651  CG  ASN O  89     -16.866  39.596 -16.084  1.00 99.00           C  
ATOM    652  OD1 ASN O  89     -16.378  39.041 -15.089  1.00 98.58           O  
ATOM    653  ND2 ASN O  89     -17.407  38.920 -17.086  1.00 98.44           N  
ATOM    654  N   ALA O  90     -15.200  41.044 -19.098  1.00 99.00           N  
ATOM    655  CA  ALA O  90     -14.698  40.199 -20.180  1.00 99.00           C  
ATOM    656  C   ALA O  90     -13.189  40.009 -20.065  1.00 99.00           C  
ATOM    657  O   ALA O  90     -12.436  40.974 -19.901  1.00 98.99           O  
ATOM    658  CB  ALA O  90     -15.036  40.799 -21.542  1.00 98.99           C  
ATOM    659  N   GLY O  91     -12.759  38.767 -20.164  1.00 99.00           N  
ATOM    660  CA  GLY O  91     -11.352  38.436 -20.038  1.00 98.99           C  
ATOM    661  C   GLY O  91     -11.155  36.955 -20.252  1.00 98.99           C  
ATOM    662  O   GLY O  91     -12.121  36.191 -20.342  1.00 98.96           O  
ATOM    663  N   HIS O  92      -9.890  36.545 -20.334  1.00 98.99           N  
ATOM    664  CA  HIS O  92      -9.567  35.145 -20.582  1.00 98.99           C  
ATOM    665  C   HIS O  92      -8.295  34.765 -19.850  1.00 98.99           C  
ATOM    666  O   HIS O  92      -7.405  35.600 -19.663  1.00 98.99           O  
ATOM    667  CB  HIS O  92      -9.400  34.882 -22.076  1.00 98.98           C  
ATOM    668  CG  HIS O  92      -9.177  33.442 -22.417  1.00 98.92           C  
ATOM    669  ND1 HIS O  92     -10.111  32.463 -22.154  1.00 97.29           N  
ATOM    670  CD2 HIS O  92      -8.123  32.813 -22.987  1.00 97.40           C  
ATOM    671  CE1 HIS O  92      -9.637  31.300 -22.554  1.00 97.99           C  
ATOM    672  NE2 HIS O  92      -8.435  31.474 -23.064  1.00 98.17           N  
ATOM    673  N   HIS O  93      -8.220  33.497 -19.442  1.00 98.99           N  
ATOM    674  CA  HIS O  93      -7.011  32.911 -18.887  1.00 98.99           C  
ATOM    675  C   HIS O  93      -6.576  31.796 -19.837  1.00 98.98           C  
ATOM    676  O   HIS O  93      -7.293  30.809 -19.998  1.00 98.95           O  
ATOM    677  CB  HIS O  93      -7.280  32.347 -17.483  1.00 98.98           C  
ATOM    678  CG  HIS O  93      -6.046  32.005 -16.703  1.00 98.97           C  
ATOM    679  ND1 HIS O  93      -5.077  31.136 -17.165  1.00 97.54           N  
ATOM    680  CD2 HIS O  93      -5.628  32.421 -15.482  1.00 97.76           C  
ATOM    681  CE1 HIS O  93      -4.112  31.039 -16.265  1.00 97.86           C  
ATOM    682  NE2 HIS O  93      -4.418  31.804 -15.231  1.00 98.30           N  
ATOM    683  N   PRO O  94      -5.405  31.938 -20.479  1.00 98.96           N  
ATOM    684  CA  PRO O  94      -4.920  30.862 -21.346  1.00 98.96           C  
ATOM    685  C   PRO O  94      -4.582  29.605 -20.553  1.00 98.93           C  
ATOM    686  O   PRO O  94      -4.427  29.665 -19.325  1.00 98.88           O  
ATOM    687  CB  PRO O  94      -3.648  31.454 -21.970  1.00 98.95           C  
ATOM    688  CG  PRO O  94      -3.779  32.937 -21.793  1.00 98.80           C  
ATOM    689  CD  PRO O  94      -4.522  33.107 -20.494  1.00 98.96           C  
ATOM    690  N   PRO O  95      -4.443  28.467 -21.239  1.00 98.91           N  
ATOM    691  CA  PRO O  95      -3.933  27.273 -20.559  1.00 98.86           C  
ATOM    692  C   PRO O  95      -2.560  27.542 -19.954  1.00 98.84           C  
ATOM    693  O   PRO O  95      -1.860  28.464 -20.397  1.00 98.78           O  
ATOM    694  CB  PRO O  95      -3.841  26.237 -21.686  1.00 98.71           C  
ATOM    695  CG  PRO O  95      -4.810  26.713 -22.719  1.00 98.12           C  
ATOM    696  CD  PRO O  95      -4.740  28.214 -22.652  1.00 98.73           C  
ATOM    697  N   PRO O  96      -2.153  26.754 -18.955  1.00 98.60           N  
ATOM    698  CA  PRO O  96      -0.833  26.958 -18.362  1.00 98.51           C  
ATOM    699  C   PRO O  96       0.269  26.924 -19.418  1.00 98.59           C  
ATOM    700  O   PRO O  96       0.263  26.069 -20.308  1.00 98.58           O  
ATOM    701  CB  PRO O  96      -0.692  25.789 -17.380  1.00 98.26           C  
ATOM    702  CG  PRO O  96      -2.100  25.421 -17.042  1.00 97.58           C  
ATOM    703  CD  PRO O  96      -2.883  25.659 -18.304  1.00 98.33           C  
ATOM    704  N   GLN O  97       1.203  27.862 -19.319  1.00 98.66           N  
ATOM    705  CA  GLN O  97       2.304  27.950 -20.263  1.00 98.77           C  
ATOM    706  C   GLN O  97       3.564  28.356 -19.513  1.00 98.85           C  
ATOM    707  O   GLN O  97       3.571  29.343 -18.778  1.00 98.86           O  
ATOM    708  CB  GLN O  97       1.986  28.946 -21.399  1.00 98.66           C  
ATOM    709  CG  GLN O  97       1.362  30.258 -20.941  0.99 95.66           C  
ATOM    710  CD  GLN O  97       0.816  31.126 -22.073  0.99 92.73           C  
ATOM    711  OE1 GLN O  97       1.008  30.840 -23.265  0.99 86.50           O  
ATOM    712  NE2 GLN O  97       0.139  32.210 -21.711  0.99 82.85           N  
ATOM    713  N   ARG O  98       4.642  27.589 -19.690  1.00 98.39           N  
ATOM    714  CA  ARG O  98       5.927  27.942 -19.111  1.00 98.56           C  
ATOM    715  C   ARG O  98       6.416  29.229 -19.786  1.00 98.79           C  
ATOM    716  O   ARG O  98       6.034  29.511 -20.928  1.00 98.85           O  
ATOM    717  CB  ARG O  98       6.928  26.802 -19.300  1.00 98.30           C  
ATOM    718  CG  ARG O  98       6.446  25.474 -18.725  0.98 96.52           C  
ATOM    719  CD  ARG O  98       7.480  24.375 -18.913  0.98 94.38           C  
ATOM    720  NE  ARG O  98       8.620  24.575 -18.022  0.97 87.26           N  
ATOM    721  CZ  ARG O  98       9.811  24.010 -18.183  0.96 80.92           C  
ATOM    722  NH1 ARG O  98      10.039  23.213 -19.213  0.96 76.54           N  
ATOM    723  NH2 ARG O  98      10.775  24.250 -17.310  0.96 76.81           N  
ATOM    724  N   PRO O  99       7.246  30.029 -19.120  1.00 98.83           N  
ATOM    725  CA  PRO O  99       7.670  31.293 -19.744  1.00 98.88           C  
ATOM    726  C   PRO O  99       8.224  31.122 -21.155  1.00 98.91           C  
ATOM    727  O   PRO O  99       7.891  31.909 -22.050  1.00 98.89           O  
ATOM    728  CB  PRO O  99       8.740  31.815 -18.771  1.00 98.85           C  
ATOM    729  CG  PRO O  99       8.290  31.290 -17.446  1.00 98.50           C  
ATOM    730  CD  PRO O  99       7.734  29.909 -17.737  1.00 98.82           C  
ATOM    731  N   GLU O 100       9.047  30.102 -21.378  1.00 98.91           N  
ATOM    732  CA  GLU O 100       9.659  29.896 -22.685  1.00 98.92           C  
ATOM    733  C   GLU O 100       8.667  29.414 -23.741  1.00 98.93           C  
ATOM    734  O   GLU O 100       8.991  29.401 -24.933  1.00 98.89           O  
ATOM    735  CB  GLU O 100      10.848  28.928 -22.585  1.00 98.88           C  
ATOM    736  CG  GLU O 100      10.497  27.504 -22.191  1.00 98.41           C  
ATOM    737  CD  GLU O 100      10.486  27.252 -20.687  1.00 98.36           C  
ATOM    738  OE1 GLU O 100      10.298  28.210 -19.899  1.00 97.42           O  
ATOM    739  OE2 GLU O 100      10.666  26.080 -20.289  1.00 97.48           O  
ATOM    740  N   GLU O 101       7.463  29.030 -23.326  1.00 98.94           N  
ATOM    741  CA  GLU O 101       6.402  28.612 -24.242  1.00 98.93           C  
ATOM    742  C   GLU O 101       5.496  29.775 -24.649  1.00 98.95           C  
ATOM    743  O   GLU O 101       4.640  29.620 -25.524  1.00 98.90           O  
ATOM    744  CB  GLU O 101       5.563  27.494 -23.605  1.00 98.86           C  
ATOM    745  CG  GLU O 101       6.342  26.214 -23.366  1.00 98.34           C  
ATOM    746  CD  GLU O 101       5.558  25.160 -22.599  1.00 98.10           C  
ATOM    747  OE1 GLU O 101       4.698  25.525 -21.763  1.00 96.72           O  
ATOM    748  OE2 GLU O 101       5.816  23.963 -22.823  1.00 96.84           O  
ATOM    749  N   THR O 102       5.653  30.927 -24.018  1.00 98.97           N  
ATOM    750  CA  THR O 102       4.859  32.100 -24.361  1.00 98.98           C  
ATOM    751  C   THR O 102       5.474  32.819 -25.556  1.00 98.97           C  
ATOM    752  O   THR O 102       6.631  32.589 -25.915  1.00 98.95           O  
ATOM    753  CB  THR O 102       4.742  33.076 -23.175  1.00 98.98           C  
ATOM    754  OG1 THR O 102       6.030  33.624 -22.867  1.00 98.93           O  
ATOM    755  CG2 THR O 102       4.176  32.374 -21.944  1.00 98.93           C  
ATOM    756  N   SER O 103       4.702  33.697 -26.180  1.00 98.99           N  
ATOM    757  CA  SER O 103       5.189  34.508 -27.286  1.00 98.99           C  
ATOM    758  C   SER O 103       4.736  35.941 -27.108  1.00 98.99           C  
ATOM    759  O   SER O 103       3.704  36.206 -26.483  1.00 98.99           O  
ATOM    760  CB  SER O 103       4.688  33.975 -28.631  1.00 98.97           C  
ATOM    761  OG  SER O 103       3.296  34.209 -28.797  1.00 98.88           O  
ATOM    762  N   ALA O 104       5.503  36.871 -27.683  1.00 98.99           N  
ATOM    763  CA  ALA O 104       5.102  38.270 -27.642  1.00 99.00           C  
ATOM    764  C   ALA O 104       3.752  38.463 -28.329  1.00 99.00           C  
ATOM    765  O   ALA O 104       2.925  39.257 -27.871  1.00 98.99           O  
ATOM    766  CB  ALA O 104       6.169  39.148 -28.287  1.00 98.99           C  
ATOM    767  N   GLN O 105       3.522  37.733 -29.432  1.00 98.98           N  
ATOM    768  CA  GLN O 105       2.252  37.839 -30.145  1.00 98.98           C  
ATOM    769  C   GLN O 105       1.080  37.420 -29.257  1.00 98.99           C  
ATOM    770  O   GLN O 105       0.057  38.109 -29.193  1.00 98.97           O  
ATOM    771  CB  GLN O 105       2.286  36.984 -31.414  1.00 98.94           C  
ATOM    772  CG  GLN O 105       1.012  37.046 -32.242  0.97 95.69           C  
ATOM    773  CD  GLN O 105       1.112  36.234 -33.523  0.95 91.48           C  
ATOM    774  OE1 GLN O 105       1.890  35.282 -33.615  0.94 85.33           O  
ATOM    775  NE2 GLN O 105       0.322  36.610 -34.523  0.93 82.21           N  
ATOM    776  N   GLY O 106       1.212  36.284 -28.575  1.00 98.99           N  
ATOM    777  CA  GLY O 106       0.157  35.839 -27.671  1.00 98.99           C  
ATOM    778  C   GLY O 106      -0.037  36.789 -26.502  1.00 98.99           C  
ATOM    779  O   GLY O 106      -1.162  37.009 -26.038  1.00 98.99           O  
ATOM    780  N   PHE O 107       1.063  37.345 -26.024  1.00 99.00           N  
ATOM    781  CA  PHE O 107       1.021  38.325 -24.939  1.00 99.00           C  
ATOM    782  C   PHE O 107       0.229  39.559 -25.386  1.00 99.00           C  
ATOM    783  O   PHE O 107      -0.645  40.053 -24.669  1.00 99.00           O  
ATOM    784  CB  PHE O 107       2.466  38.683 -24.557  1.00 99.00           C  
ATOM    785  CG  PHE O 107       2.676  39.183 -23.143  1.00 98.99           C  
ATOM    786  CD1 PHE O 107       1.767  40.015 -22.505  1.00 98.92           C  
ATOM    787  CD2 PHE O 107       3.832  38.835 -22.467  1.00 98.94           C  
ATOM    788  CE1 PHE O 107       2.007  40.486 -21.221  1.00 98.92           C  
ATOM    789  CE2 PHE O 107       4.083  39.303 -21.185  1.00 98.93           C  
ATOM    790  CZ  PHE O 107       3.170  40.127 -20.564  1.00 98.95           C  
ATOM    791  N   ARG O 108       0.518  40.066 -26.599  1.00 99.00           N  
ATOM    792  CA  ARG O 108      -0.226  41.212 -27.131  1.00 99.00           C  
ATOM    793  C   ARG O 108      -1.713  40.895 -27.264  1.00 99.00           C  
ATOM    794  O   ARG O 108      -2.565  41.733 -26.951  1.00 98.99           O  
ATOM    795  CB  ARG O 108       0.333  41.648 -28.490  1.00 98.99           C  
ATOM    796  CG  ARG O 108       1.717  42.269 -28.422  1.00 98.81           C  
ATOM    797  CD  ARG O 108       2.127  42.887 -29.762  1.00 98.65           C  
ATOM    798  NE  ARG O 108       3.540  43.271 -29.746  1.00 98.12           N  
ATOM    799  CZ  ARG O 108       4.528  42.538 -30.251  1.00 97.74           C  
ATOM    800  NH1 ARG O 108       4.275  41.377 -30.843  1.00 96.28           N  
ATOM    801  NH2 ARG O 108       5.779  42.970 -30.163  1.00 96.49           N  
ATOM    802  N   GLN O 109      -2.034  39.700 -27.747  1.00 99.00           N  
ATOM    803  CA  GLN O 109      -3.437  39.321 -27.910  1.00 99.00           C  
ATOM    804  C   GLN O 109      -4.164  39.316 -26.566  1.00 99.00           C  
ATOM    805  O   GLN O 109      -5.307  39.776 -26.462  1.00 98.99           O  
ATOM    806  CB  GLN O 109      -3.543  37.954 -28.588  1.00 98.98           C  
ATOM    807  CG  GLN O 109      -3.140  37.973 -30.055  0.98 95.05           C  
ATOM    808  CD  GLN O 109      -3.065  36.589 -30.669  0.97 91.29           C  
ATOM    809  OE1 GLN O 109      -3.038  35.580 -29.962  0.95 83.47           O  
ATOM    810  NE2 GLN O 109      -3.021  36.534 -31.997  0.94 80.48           N  
ATOM    811  N   LEU O 110      -3.511  38.809 -25.530  1.00 99.00           N  
ATOM    812  CA  LEU O 110      -4.150  38.779 -24.221  1.00 99.00           C  
ATOM    813  C   LEU O 110      -4.287  40.182 -23.635  1.00 99.00           C  
ATOM    814  O   LEU O 110      -5.286  40.485 -22.974  1.00 99.00           O  
ATOM    815  CB  LEU O 110      -3.384  37.862 -23.268  1.00 99.00           C  
ATOM    816  CG  LEU O 110      -4.174  37.439 -22.027  1.00 98.99           C  
ATOM    817  CD1 LEU O 110      -5.390  36.590 -22.414  1.00 98.99           C  
ATOM    818  CD2 LEU O 110      -3.276  36.681 -21.062  1.00 98.98           C  
ATOM    819  N   LEU O 111      -3.293  41.041 -23.868  1.00 99.00           N  
ATOM    820  CA  LEU O 111      -3.406  42.440 -23.460  1.00 99.00           C  
ATOM    821  C   LEU O 111      -4.592  43.122 -24.135  1.00 99.00           C  
ATOM    822  O   LEU O 111      -5.312  43.906 -23.503  1.00 99.00           O  
ATOM    823  CB  LEU O 111      -2.112  43.200 -23.782  1.00 99.00           C  
ATOM    824  CG  LEU O 111      -0.962  43.009 -22.790  1.00 98.83           C  
ATOM    825  CD1 LEU O 111       0.361  43.435 -23.419  1.00 98.77           C  
ATOM    826  CD2 LEU O 111      -1.228  43.809 -21.515  1.00 98.69           C  
ATOM    827  N   GLU O 112      -4.804  42.842 -25.438  1.00 99.00           N  
ATOM    828  CA  GLU O 112      -5.912  43.459 -26.166  1.00 99.00           C  
ATOM    829  C   GLU O 112      -7.242  43.171 -25.479  1.00 99.00           C  
ATOM    830  O   GLU O 112      -8.103  44.052 -25.373  1.00 99.00           O  
ATOM    831  CB  GLU O 112      -5.955  42.968 -27.619  1.00 98.99           C  
ATOM    832  CG  GLU O 112      -4.876  43.550 -28.520  1.00 95.89           C  
ATOM    833  CD  GLU O 112      -5.086  45.021 -28.852  1.00 93.60           C  
ATOM    834  OE1 GLU O 112      -6.253  45.461 -28.945  1.00 88.96           O  
ATOM    835  OE2 GLU O 112      -4.076  45.732 -29.024  1.00 91.02           O  
ATOM    836  N   LEU O 113      -7.432  41.952 -25.005  1.00 99.00           N  
ATOM    837  CA  LEU O 113      -8.678  41.586 -24.338  1.00 99.00           C  
ATOM    838  C   LEU O 113      -8.709  42.046 -22.883  1.00 99.00           C  
ATOM    839  O   LEU O 113      -9.582  42.819 -22.478  1.00 99.00           O  
ATOM    840  CB  LEU O 113      -8.888  40.069 -24.426  1.00 99.00           C  
ATOM    841  CG  LEU O 113     -10.074  39.510 -23.638  1.00 98.97           C  
ATOM    842  CD1 LEU O 113     -11.371  40.235 -23.982  1.00 98.92           C  
ATOM    843  CD2 LEU O 113     -10.204  38.009 -23.892  1.00 98.92           C  
ATOM    844  N   ASN O 114      -7.757  41.561 -22.084  1.00 99.00           N  
ATOM    845  CA  ASN O 114      -7.850  41.736 -20.635  1.00 99.00           C  
ATOM    846  C   ASN O 114      -7.618  43.176 -20.195  1.00 99.00           C  
ATOM    847  O   ASN O 114      -8.191  43.609 -19.191  1.00 99.00           O  
ATOM    848  CB  ASN O 114      -6.852  40.823 -19.913  1.00 99.00           C  
ATOM    849  CG  ASN O 114      -7.221  39.353 -19.988  1.00 99.00           C  
ATOM    850  OD1 ASN O 114      -8.217  38.974 -20.611  1.00 98.64           O  
ATOM    851  ND2 ASN O 114      -6.410  38.522 -19.341  1.00 98.64           N  
ATOM    852  N   LEU O 115      -6.781  43.906 -20.922  1.00 99.00           N  
ATOM    853  CA  LEU O 115      -6.447  45.278 -20.537  1.00 99.00           C  
ATOM    854  C   LEU O 115      -7.088  46.309 -21.456  1.00 99.00           C  
ATOM    855  O   LEU O 115      -7.823  47.188 -20.996  1.00 99.00           O  
ATOM    856  CB  LEU O 115      -4.923  45.468 -20.509  1.00 99.00           C  
ATOM    857  CG  LEU O 115      -4.465  46.874 -20.114  1.00 98.99           C  
ATOM    858  CD1 LEU O 115      -4.898  47.209 -18.688  1.00 98.99           C  
ATOM    859  CD2 LEU O 115      -2.949  47.002 -20.271  1.00 98.98           C  
ATOM    860  N   LEU O 116      -6.824  46.224 -22.759  1.00 99.00           N  
ATOM    861  CA  LEU O 116      -7.241  47.301 -23.649  1.00 99.00           C  
ATOM    862  C   LEU O 116      -8.743  47.297 -23.922  1.00 99.00           C  
ATOM    863  O   LEU O 116      -9.321  48.358 -24.176  1.00 99.00           O  
ATOM    864  CB  LEU O 116      -6.425  47.277 -24.944  1.00 99.00           C  
ATOM    865  CG  LEU O 116      -4.918  47.502 -24.725  1.00 98.97           C  
ATOM    866  CD1 LEU O 116      -4.177  47.482 -26.052  1.00 98.83           C  
ATOM    867  CD2 LEU O 116      -4.644  48.802 -23.975  1.00 98.78           C  
ATOM    868  N   GLY O 117      -9.398  46.141 -23.860  1.00 99.00           N  
ATOM    869  CA  GLY O 117     -10.854  46.123 -23.951  1.00 99.00           C  
ATOM    870  C   GLY O 117     -11.488  46.905 -22.811  1.00 99.00           C  
ATOM    871  O   GLY O 117     -12.427  47.687 -23.003  1.00 99.00           O  
ATOM    872  N   THR O 118     -10.962  46.686 -21.607  1.00 99.00           N  
ATOM    873  CA  THR O 118     -11.400  47.428 -20.427  1.00 99.00           C  
ATOM    874  C   THR O 118     -11.154  48.927 -20.598  1.00 99.00           C  
ATOM    875  O   THR O 118     -12.027  49.758 -20.313  1.00 99.00           O  
ATOM    876  CB  THR O 118     -10.675  46.881 -19.184  1.00 98.99           C  
ATOM    877  OG1 THR O 118     -11.210  45.586 -18.880  1.00 98.66           O  
ATOM    878  CG2 THR O 118     -10.833  47.795 -17.976  1.00 98.77           C  
ATOM    879  N   TYR O 119      -9.957  49.269 -21.062  1.00 99.00           N  
ATOM    880  CA  TYR O 119      -9.609  50.666 -21.311  1.00 99.00           C  
ATOM    881  C   TYR O 119     -10.571  51.325 -22.299  1.00 99.00           C  
ATOM    882  O   TYR O 119     -11.083  52.425 -22.060  1.00 99.00           O  
ATOM    883  CB  TYR O 119      -8.169  50.751 -21.834  1.00 99.00           C  
ATOM    884  CG  TYR O 119      -7.846  52.071 -22.487  1.00 98.99           C  
ATOM    885  CD1 TYR O 119      -7.548  53.193 -21.731  1.00 98.88           C  
ATOM    886  CD2 TYR O 119      -7.872  52.197 -23.867  1.00 98.91           C  
ATOM    887  CE1 TYR O 119      -7.272  54.411 -22.333  1.00 98.85           C  
ATOM    888  CE2 TYR O 119      -7.597  53.410 -24.481  1.00 98.85           C  
ATOM    889  CZ  TYR O 119      -7.299  54.511 -23.709  1.00 98.83           C  
ATOM    890  OH  TYR O 119      -7.028  55.713 -24.314  1.00 98.42           O  
ATOM    891  N   THR O 120     -10.826  50.662 -23.427  1.00 99.00           N  
ATOM    892  CA  THR O 120     -11.616  51.261 -24.500  1.00 99.00           C  
ATOM    893  C   THR O 120     -13.046  51.532 -24.058  1.00 99.00           C  
ATOM    894  O   THR O 120     -13.574  52.629 -24.273  1.00 99.00           O  
ATOM    895  CB  THR O 120     -11.593  50.364 -25.748  1.00 99.00           C  
ATOM    896  OG1 THR O 120     -10.251  50.290 -26.240  1.00 98.83           O  
ATOM    897  CG2 THR O 120     -12.493  50.929 -26.841  1.00 98.86           C  
ATOM    898  N   LEU O 121     -13.699  50.549 -23.442  1.00 99.00           N  
ATOM    899  CA  LEU O 121     -15.072  50.777 -22.996  1.00 99.00           C  
ATOM    900  C   LEU O 121     -15.120  51.879 -21.946  1.00 99.00           C  
ATOM    901  O   LEU O 121     -15.992  52.750 -21.985  1.00 99.00           O  
ATOM    902  CB  LEU O 121     -15.695  49.489 -22.453  1.00 99.00           C  
ATOM    903  CG  LEU O 121     -17.094  49.663 -21.853  1.00 98.99           C  
ATOM    904  CD1 LEU O 121     -18.059  50.323 -22.838  1.00 98.98           C  
ATOM    905  CD2 LEU O 121     -17.646  48.319 -21.395  1.00 98.98           C  
ATOM    906  N   THR O 122     -14.182  51.850 -21.011  1.00 99.00           N  
ATOM    907  CA  THR O 122     -14.164  52.873 -19.969  1.00 99.00           C  
ATOM    908  C   THR O 122     -14.050  54.268 -20.577  1.00 99.00           C  
ATOM    909  O   THR O 122     -14.807  55.178 -20.225  1.00 99.00           O  
ATOM    910  CB  THR O 122     -13.019  52.610 -18.988  1.00 99.00           C  
ATOM    911  OG1 THR O 122     -13.211  51.328 -18.381  1.00 98.90           O  
ATOM    912  CG2 THR O 122     -12.984  53.680 -17.907  1.00 98.94           C  
ATOM    913  N   LYS O 123     -13.118  54.442 -21.512  1.00 99.00           N  
ATOM    914  CA  LYS O 123     -12.905  55.758 -22.121  1.00 99.00           C  
ATOM    915  C   LYS O 123     -14.172  56.259 -22.811  1.00 98.99           C  
ATOM    916  O   LYS O 123     -14.531  57.437 -22.692  1.00 98.97           O  
ATOM    917  CB  LYS O 123     -11.741  55.690 -23.117  1.00 98.99           C  
ATOM    918  CG  LYS O 123     -11.435  57.018 -23.801  1.00 98.84           C  
ATOM    919  CD  LYS O 123     -10.230  56.901 -24.728  1.00 98.18           C  
ATOM    920  CE  LYS O 123      -9.945  58.226 -25.425  1.00 96.23           C  
ATOM    921  NZ  LYS O 123      -8.762  58.115 -26.324  1.00 91.81           N  
ATOM    922  N   LEU O 124     -14.857  55.382 -23.540  1.00 99.00           N  
ATOM    923  CA  LEU O 124     -16.045  55.785 -24.285  1.00 99.00           C  
ATOM    924  C   LEU O 124     -17.248  56.024 -23.379  1.00 99.00           C  
ATOM    925  O   LEU O 124     -18.130  56.823 -23.717  1.00 98.99           O  
ATOM    926  CB  LEU O 124     -16.372  54.737 -25.353  1.00 98.99           C  
ATOM    927  CG  LEU O 124     -15.352  54.665 -26.496  1.00 98.93           C  
ATOM    928  CD1 LEU O 124     -15.627  53.456 -27.376  1.00 98.72           C  
ATOM    929  CD2 LEU O 124     -15.382  55.944 -27.335  1.00 98.69           C  
ATOM    930  N   ALA O 125     -17.299  55.347 -22.241  1.00 99.00           N  
ATOM    931  CA  ALA O 125     -18.407  55.495 -21.302  1.00 99.00           C  
ATOM    932  C   ALA O 125     -18.262  56.705 -20.386  1.00 99.00           C  
ATOM    933  O   ALA O 125     -19.265  57.234 -19.899  1.00 98.99           O  
ATOM    934  CB  ALA O 125     -18.539  54.236 -20.454  1.00 98.99           C  
ATOM    935  N   LEU O 126     -17.040  57.136 -20.134  1.00 98.97           N  
ATOM    936  CA  LEU O 126     -16.795  58.152 -19.114  1.00 98.96           C  
ATOM    937  C   LEU O 126     -17.594  59.444 -19.283  1.00 98.97           C  
ATOM    938  O   LEU O 126     -18.077  59.976 -18.277  1.00 98.93           O  
ATOM    939  CB  LEU O 126     -15.297  58.455 -18.992  1.00 98.83           C  
ATOM    940  CG  LEU O 126     -14.573  57.575 -17.975  1.00 97.58           C  
ATOM    941  CD1 LEU O 126     -13.064  57.705 -18.144  1.00 96.87           C  
ATOM    942  CD2 LEU O 126     -14.993  57.936 -16.552  1.00 96.57           C  
ATOM    943  N   PRO O 127     -17.775  59.977 -20.514  1.00 98.98           N  
ATOM    944  CA  PRO O 127     -18.592  61.193 -20.622  1.00 98.97           C  
ATOM    945  C   PRO O 127     -19.993  61.017 -20.042  1.00 98.98           C  
ATOM    946  O   PRO O 127     -20.536  61.946 -19.433  1.00 98.96           O  
ATOM    947  CB  PRO O 127     -18.639  61.448 -22.134  1.00 98.94           C  
ATOM    948  CG  PRO O 127     -17.367  60.841 -22.647  1.00 98.70           C  
ATOM    949  CD  PRO O 127     -17.163  59.608 -21.804  1.00 98.94           C  
ATOM    950  N   TYR O 128     -20.571  59.833 -20.217  1.00 98.99           N  
ATOM    951  CA  TYR O 128     -21.910  59.557 -19.708  1.00 98.99           C  
ATOM    952  C   TYR O 128     -21.886  59.271 -18.215  1.00 98.99           C  
ATOM    953  O   TYR O 128     -22.801  59.667 -17.488  1.00 98.99           O  
ATOM    954  CB  TYR O 128     -22.533  58.401 -20.498  1.00 98.99           C  
ATOM    955  CG  TYR O 128     -22.565  58.713 -21.975  1.00 98.99           C  
ATOM    956  CD1 TYR O 128     -23.517  59.578 -22.497  1.00 98.97           C  
ATOM    957  CD2 TYR O 128     -21.614  58.187 -22.838  1.00 98.97           C  
ATOM    958  CE1 TYR O 128     -23.532  59.899 -23.848  1.00 98.95           C  
ATOM    959  CE2 TYR O 128     -21.620  58.502 -24.188  1.00 98.96           C  
ATOM    960  CZ  TYR O 128     -22.580  59.355 -24.682  1.00 98.96           C  
ATOM    961  OH  TYR O 128     -22.596  59.670 -26.023  1.00 98.91           O  
ATOM    962  N   LEU O 129     -20.831  58.596 -17.752  1.00 98.99           N  
ATOM    963  CA  LEU O 129     -20.678  58.351 -16.317  1.00 98.99           C  
ATOM    964  C   LEU O 129     -20.469  59.654 -15.552  1.00 98.99           C  
ATOM    965  O   LEU O 129     -20.934  59.797 -14.422  1.00 98.97           O  
ATOM    966  CB  LEU O 129     -19.513  57.393 -16.060  1.00 98.99           C  
ATOM    967  CG  LEU O 129     -19.672  55.985 -16.644  1.00 98.99           C  
ATOM    968  CD1 LEU O 129     -18.392  55.183 -16.436  1.00 98.99           C  
ATOM    969  CD2 LEU O 129     -20.865  55.263 -16.021  1.00 98.99           C  
ATOM    970  N   ARG O 130     -19.786  60.613 -16.148  1.00 98.97           N  
ATOM    971  CA  ARG O 130     -19.640  61.913 -15.496  1.00 98.97           C  
ATOM    972  C   ARG O 130     -20.995  62.591 -15.317  1.00 98.94           C  
ATOM    973  O   ARG O 130     -21.272  63.174 -14.264  1.00 98.81           O  
ATOM    974  CB  ARG O 130     -18.690  62.811 -16.291  1.00 98.94           C  
ATOM    975  CG  ARG O 130     -17.231  62.386 -16.207  1.00 98.65           C  
ATOM    976  CD  ARG O 130     -16.346  63.336 -16.998  1.00 98.21           C  
ATOM    977  NE  ARG O 130     -14.930  63.007 -16.869  1.00 97.74           N  
ATOM    978  CZ  ARG O 130     -13.938  63.802 -17.250  1.00 97.51           C  
ATOM    979  NH1 ARG O 130     -14.202  64.985 -17.782  1.00 96.06           N  
ATOM    980  NH2 ARG O 130     -12.678  63.413 -17.091  1.00 95.89           N  
ATOM    981  N   LYS O 131     -21.862  62.510 -16.340  1.00 98.95           N  
ATOM    982  CA  LYS O 131     -23.193  63.116 -16.258  1.00 98.92           C  
ATOM    983  C   LYS O 131     -24.043  62.495 -15.158  1.00 98.92           C  
ATOM    984  O   LYS O 131     -24.852  63.181 -14.529  1.00 98.79           O  
ATOM    985  CB  LYS O 131     -23.923  62.992 -17.599  1.00 98.83           C  
ATOM    986  CG  LYS O 131     -23.334  63.836 -18.711  0.98 94.95           C  
ATOM    987  CD  LYS O 131     -24.117  63.654 -20.005  0.96 92.63           C  
ATOM    988  CE  LYS O 131     -23.490  64.428 -21.154  0.94 87.58           C  
ATOM    989  NZ  LYS O 131     -24.228  64.204 -22.426  0.93 77.75           N  
ATOM    990  N   SER O 132     -23.875  61.197 -14.930  1.00 98.93           N  
ATOM    991  CA  SER O 132     -24.680  60.472 -13.947  1.00 98.94           C  
ATOM    992  C   SER O 132     -24.005  60.328 -12.583  1.00 98.92           C  
ATOM    993  O   SER O 132     -24.601  59.745 -11.673  1.00 98.83           O  
ATOM    994  CB  SER O 132     -25.024  59.081 -14.481  1.00 98.92           C  
ATOM    995  OG  SER O 132     -23.850  58.300 -14.625  1.00 98.51           O  
ATOM    996  N   GLN O 133     -22.790  60.846 -12.436  1.00 98.92           N  
ATOM    997  CA  GLN O 133     -21.972  60.581 -11.248  1.00 98.91           C  
ATOM    998  C   GLN O 133     -21.890  59.073 -11.010  1.00 98.96           C  
ATOM    999  O   GLN O 133     -22.055  58.579  -9.887  1.00 98.91           O  
ATOM   1000  CB  GLN O 133     -22.527  61.309 -10.022  1.00 98.60           C  
ATOM   1001  CG  GLN O 133     -22.545  62.824 -10.159  1.00 95.62           C  
ATOM   1002  CD  GLN O 133     -21.212  63.445  -9.803  0.99 92.40           C  
ATOM   1003  OE1 GLN O 133     -20.855  63.523  -8.623  0.99 83.99           O  
ATOM   1004  NE2 GLN O 133     -20.471  63.884 -10.814  0.99 79.02           N  
ATOM   1005  N   GLY O 134     -21.645  58.345 -12.100  1.00 98.97           N  
ATOM   1006  CA  GLY O 134     -21.621  56.900 -12.069  1.00 98.98           C  
ATOM   1007  C   GLY O 134     -20.277  56.344 -11.647  1.00 98.99           C  
ATOM   1008  O   GLY O 134     -19.465  57.027 -11.014  1.00 98.99           O  
ATOM   1009  N   ASN O 135     -20.053  55.087 -11.999  1.00 99.00           N  
ATOM   1010  CA  ASN O 135     -18.846  54.430 -11.531  1.00 99.00           C  
ATOM   1011  C   ASN O 135     -18.423  53.297 -12.454  1.00 99.00           C  
ATOM   1012  O   ASN O 135     -19.210  52.795 -13.257  1.00 99.00           O  
ATOM   1013  CB  ASN O 135     -19.018  53.943 -10.082  1.00 99.00           C  
ATOM   1014  CG  ASN O 135     -19.973  52.771  -9.949  1.00 99.00           C  
ATOM   1015  OD1 ASN O 135     -19.540  51.626  -9.786  1.00 98.16           O  
ATOM   1016  ND2 ASN O 135     -21.275  53.044  -9.994  1.00 97.76           N  
ATOM   1017  N   VAL O 136     -17.152  52.926 -12.339  1.00 99.00           N  
ATOM   1018  CA  VAL O 136     -16.536  51.841 -13.094  1.00 99.00           C  
ATOM   1019  C   VAL O 136     -16.116  50.753 -12.115  1.00 99.00           C  
ATOM   1020  O   VAL O 136     -15.570  51.054 -11.046  1.00 99.00           O  
ATOM   1021  CB  VAL O 136     -15.299  52.340 -13.874  1.00 99.00           C  
ATOM   1022  CG1 VAL O 136     -14.608  51.197 -14.619  1.00 98.99           C  
ATOM   1023  CG2 VAL O 136     -15.679  53.462 -14.831  1.00 99.00           C  
ATOM   1024  N   ILE O 137     -16.371  49.492 -12.487  1.00 99.00           N  
ATOM   1025  CA  ILE O 137     -15.904  48.341 -11.724  1.00 99.00           C  
ATOM   1026  C   ILE O 137     -15.143  47.433 -12.680  1.00 99.00           C  
ATOM   1027  O   ILE O 137     -15.717  46.923 -13.646  1.00 99.00           O  
ATOM   1028  CB  ILE O 137     -17.060  47.562 -11.076  1.00 99.00           C  
ATOM   1029  CG1 ILE O 137     -17.872  48.470 -10.146  1.00 98.99           C  
ATOM   1030  CG2 ILE O 137     -16.520  46.341 -10.323  1.00 99.00           C  
ATOM   1031  CD1 ILE O 137     -19.180  47.847  -9.675  1.00 98.98           C  
ATOM   1032  N   ASN O 138     -13.859  47.223 -12.412  1.00 99.00           N  
ATOM   1033  CA  ASN O 138     -13.043  46.319 -13.206  1.00 99.00           C  
ATOM   1034  C   ASN O 138     -12.893  44.984 -12.490  1.00 99.00           C  
ATOM   1035  O   ASN O 138     -12.687  44.948 -11.274  1.00 99.00           O  
ATOM   1036  CB  ASN O 138     -11.667  46.939 -13.458  1.00 99.00           C  
ATOM   1037  CG  ASN O 138     -11.762  48.219 -14.264  1.00 99.00           C  
ATOM   1038  OD1 ASN O 138     -12.632  48.350 -15.127  1.00 98.59           O  
ATOM   1039  ND2 ASN O 138     -10.869  49.164 -13.992  1.00 98.52           N  
ATOM   1040  N   ILE O 139     -12.990  43.882 -13.238  1.00 99.00           N  
ATOM   1041  CA  ILE O 139     -12.740  42.558 -12.672  1.00 99.00           C  
ATOM   1042  C   ILE O 139     -11.304  42.178 -12.990  1.00 99.00           C  
ATOM   1043  O   ILE O 139     -10.959  41.845 -14.132  1.00 99.00           O  
ATOM   1044  CB  ILE O 139     -13.731  41.504 -13.190  1.00 99.00           C  
ATOM   1045  CG1 ILE O 139     -15.184  41.969 -13.007  1.00 99.00           C  
ATOM   1046  CG2 ILE O 139     -13.479  40.165 -12.480  1.00 99.00           C  
ATOM   1047  CD1 ILE O 139     -15.572  42.309 -11.565  1.00 98.99           C  
ATOM   1048  N   SER O 140     -10.456  42.272 -11.993  1.00 99.00           N  
ATOM   1049  CA  SER O 140      -9.052  41.922 -12.102  1.00 99.00           C  
ATOM   1050  C   SER O 140      -8.867  40.470 -11.655  1.00 99.00           C  
ATOM   1051  O   SER O 140      -9.636  39.592 -12.060  1.00 98.98           O  
ATOM   1052  CB  SER O 140      -8.209  42.912 -11.294  1.00 99.00           C  
ATOM   1053  OG  SER O 140      -6.829  42.742 -11.579  1.00 98.99           O  
ATOM   1054  N   SER O 141      -7.839  40.197 -10.841  1.00 99.00           N  
ATOM   1055  CA  SER O 141      -7.620  38.876 -10.260  1.00 99.00           C  
ATOM   1056  C   SER O 141      -6.650  38.984  -9.103  1.00 99.00           C  
ATOM   1057  O   SER O 141      -5.706  39.771  -9.147  1.00 99.00           O  
ATOM   1058  CB  SER O 141      -7.036  37.895 -11.277  1.00 98.99           C  
ATOM   1059  OG  SER O 141      -6.659  36.680 -10.641  1.00 98.87           O  
ATOM   1060  N   LEU O 142      -6.853  38.138  -8.100  1.00 99.00           N  
ATOM   1061  CA  LEU O 142      -5.886  38.016  -7.013  1.00 99.00           C  
ATOM   1062  C   LEU O 142      -4.472  37.772  -7.531  1.00 99.00           C  
ATOM   1063  O   LEU O 142      -3.498  38.279  -6.959  1.00 98.99           O  
ATOM   1064  CB  LEU O 142      -6.288  36.871  -6.076  1.00 98.99           C  
ATOM   1065  CG  LEU O 142      -5.302  36.565  -4.945  1.00 98.96           C  
ATOM   1066  CD1 LEU O 142      -5.164  37.763  -4.004  1.00 98.93           C  
ATOM   1067  CD2 LEU O 142      -5.734  35.319  -4.177  1.00 98.91           C  
ATOM   1068  N   VAL O 143      -4.339  37.017  -8.619  1.00 98.99           N  
ATOM   1069  CA  VAL O 143      -2.990  36.654  -9.049  1.00 98.99           C  
ATOM   1070  C   VAL O 143      -2.220  37.833  -9.636  1.00 98.99           C  
ATOM   1071  O   VAL O 143      -0.995  37.776  -9.737  1.00 98.99           O  
ATOM   1072  CB  VAL O 143      -2.964  35.429  -9.992  1.00 98.98           C  
ATOM   1073  CG1 VAL O 143      -3.629  34.234  -9.307  1.00 98.92           C  
ATOM   1074  CG2 VAL O 143      -3.575  35.734 -11.346  1.00 98.93           C  
ATOM   1075  N   GLY O 144      -2.905  38.921  -9.993  1.00 99.00           N  
ATOM   1076  CA  GLY O 144      -2.197  40.140 -10.351  1.00 98.99           C  
ATOM   1077  C   GLY O 144      -1.415  40.716  -9.182  1.00 98.99           C  
ATOM   1078  O   GLY O 144      -0.397  41.391  -9.375  1.00 98.97           O  
ATOM   1079  N   ALA O 145      -1.882  40.457  -7.965  1.00 98.99           N  
ATOM   1080  CA  ALA O 145      -1.240  40.950  -6.749  1.00 98.99           C  
ATOM   1081  C   ALA O 145      -0.161  40.012  -6.226  1.00 98.99           C  
ATOM   1082  O   ALA O 145       0.871  40.474  -5.737  1.00 98.97           O  
ATOM   1083  CB  ALA O 145      -2.288  41.189  -5.660  1.00 98.99           C  
ATOM   1084  N   ILE O 146      -0.383  38.691  -6.313  1.00 98.97           N  
ATOM   1085  CA  ILE O 146       0.503  37.728  -5.654  1.00 98.95           C  
ATOM   1086  C   ILE O 146       1.233  36.781  -6.606  1.00 98.94           C  
ATOM   1087  O   ILE O 146       2.083  36.002  -6.157  1.00 98.90           O  
ATOM   1088  CB  ILE O 146      -0.244  36.911  -4.578  1.00 98.93           C  
ATOM   1089  CG1 ILE O 146      -1.273  35.960  -5.192  1.00 98.87           C  
ATOM   1090  CG2 ILE O 146      -0.891  37.840  -3.551  1.00 98.86           C  
ATOM   1091  CD1 ILE O 146      -1.823  34.928  -4.201  1.00 98.75           C  
ATOM   1092  N   GLY O 147       0.921  36.839  -7.899  1.00 98.95           N  
ATOM   1093  CA  GLY O 147       1.552  35.963  -8.869  1.00 98.94           C  
ATOM   1094  C   GLY O 147       0.847  34.628  -9.027  1.00 98.93           C  
ATOM   1095  O   GLY O 147       0.008  34.233  -8.207  1.00 98.87           O  
ATOM   1096  N   GLN O 148       1.196  33.932 -10.118  1.00 98.82           N  
ATOM   1097  CA  GLN O 148       0.681  32.593 -10.405  1.00 98.82           C  
ATOM   1098  C   GLN O 148       1.675  31.907 -11.331  1.00 98.79           C  
ATOM   1099  O   GLN O 148       2.181  32.528 -12.273  1.00 98.79           O  
ATOM   1100  CB  GLN O 148      -0.695  32.664 -11.083  1.00 98.83           C  
ATOM   1101  CG  GLN O 148      -1.348  31.306 -11.341  1.00 98.75           C  
ATOM   1102  CD  GLN O 148      -2.656  31.438 -12.110  1.00 98.72           C  
ATOM   1103  OE1 GLN O 148      -2.775  32.266 -13.022  1.00 97.02           O  
ATOM   1104  NE2 GLN O 148      -3.649  30.627 -11.760  1.00 96.73           N  
ATOM   1105  N   ALA O 149       1.967  30.633 -11.063  1.00 98.35           N  
ATOM   1106  CA  ALA O 149       2.883  29.879 -11.908  1.00 98.26           C  
ATOM   1107  C   ALA O 149       2.271  29.607 -13.280  1.00 98.47           C  
ATOM   1108  O   ALA O 149       1.057  29.425 -13.413  1.00 98.53           O  
ATOM   1109  CB  ALA O 149       3.255  28.560 -11.232  1.00 97.82           C  
ATOM   1110  N   GLN O 150       3.140  29.574 -14.298  1.00 98.35           N  
ATOM   1111  CA  GLN O 150       2.755  29.220 -15.671  1.00 98.46           C  
ATOM   1112  C   GLN O 150       1.663  30.125 -16.236  1.00 98.65           C  
ATOM   1113  O   GLN O 150       0.783  29.678 -16.984  1.00 98.68           O  
ATOM   1114  CB  GLN O 150       2.379  27.734 -15.771  1.00 98.29           C  
ATOM   1115  CG  GLN O 150       3.553  26.818 -15.425  1.00 97.64           C  
ATOM   1116  CD  GLN O 150       3.247  25.348 -15.628  1.00 96.91           C  
ATOM   1117  OE1 GLN O 150       2.538  24.964 -16.564  1.00 92.10           O  
ATOM   1118  NE2 GLN O 150       3.788  24.503 -14.762  1.00 89.21           N  
ATOM   1119  N   ALA O 151       1.733  31.420 -15.890  1.00 98.86           N  
ATOM   1120  CA  ALA O 151       0.741  32.383 -16.342  1.00 98.93           C  
ATOM   1121  C   ALA O 151       1.334  33.787 -16.452  1.00 98.97           C  
ATOM   1122  O   ALA O 151       0.692  34.770 -16.073  1.00 98.97           O  
ATOM   1123  CB  ALA O 151      -0.458  32.383 -15.391  1.00 98.92           C  
ATOM   1124  N   VAL O 152       2.562  33.901 -16.978  1.00 98.97           N  
ATOM   1125  CA  VAL O 152       3.223  35.214 -17.022  1.00 98.98           C  
ATOM   1126  C   VAL O 152       2.388  36.280 -17.749  1.00 98.99           C  
ATOM   1127  O   VAL O 152       2.156  37.358 -17.183  1.00 98.99           O  
ATOM   1128  CB  VAL O 152       4.660  35.099 -17.585  1.00 98.98           C  
ATOM   1129  CG1 VAL O 152       5.205  36.461 -18.016  1.00 98.94           C  
ATOM   1130  CG2 VAL O 152       5.570  34.463 -16.535  1.00 98.95           C  
ATOM   1131  N   PRO O 153       1.901  36.036 -18.977  1.00 99.00           N  
ATOM   1132  CA  PRO O 153       1.093  37.080 -19.624  1.00 99.00           C  
ATOM   1133  C   PRO O 153      -0.187  37.396 -18.859  1.00 99.00           C  
ATOM   1134  O   PRO O 153      -0.533  38.572 -18.686  1.00 99.00           O  
ATOM   1135  CB  PRO O 153       0.798  36.497 -21.017  1.00 99.00           C  
ATOM   1136  CG  PRO O 153       1.944  35.557 -21.265  1.00 98.95           C  
ATOM   1137  CD  PRO O 153       2.190  34.923 -19.906  1.00 98.99           C  
ATOM   1138  N   TYR O 154      -0.898  36.376 -18.394  1.00 99.00           N  
ATOM   1139  CA  TYR O 154      -2.150  36.620 -17.682  1.00 99.00           C  
ATOM   1140  C   TYR O 154      -1.932  37.491 -16.450  1.00 99.00           C  
ATOM   1141  O   TYR O 154      -2.644  38.481 -16.232  1.00 99.00           O  
ATOM   1142  CB  TYR O 154      -2.798  35.296 -17.268  1.00 99.00           C  
ATOM   1143  CG  TYR O 154      -4.112  35.495 -16.537  1.00 99.00           C  
ATOM   1144  CD1 TYR O 154      -5.272  35.787 -17.241  1.00 98.98           C  
ATOM   1145  CD2 TYR O 154      -4.181  35.418 -15.152  1.00 98.98           C  
ATOM   1146  CE1 TYR O 154      -6.480  35.983 -16.583  1.00 98.99           C  
ATOM   1147  CE2 TYR O 154      -5.389  35.613 -14.481  1.00 98.99           C  
ATOM   1148  CZ  TYR O 154      -6.533  35.894 -15.204  1.00 98.99           C  
ATOM   1149  OH  TYR O 154      -7.731  36.086 -14.556  1.00 98.99           O  
ATOM   1150  N   VAL O 155      -0.961  37.107 -15.624  1.00 99.00           N  
ATOM   1151  CA  VAL O 155      -0.665  37.853 -14.403  1.00 99.00           C  
ATOM   1152  C   VAL O 155      -0.309  39.301 -14.733  1.00 99.00           C  
ATOM   1153  O   VAL O 155      -0.758  40.234 -14.060  1.00 99.00           O  
ATOM   1154  CB  VAL O 155       0.463  37.155 -13.611  1.00 99.00           C  
ATOM   1155  CG1 VAL O 155       0.992  38.043 -12.488  1.00 98.97           C  
ATOM   1156  CG2 VAL O 155      -0.041  35.817 -13.061  1.00 98.98           C  
ATOM   1157  N   ALA O 156       0.490  39.505 -15.788  1.00 99.00           N  
ATOM   1158  CA  ALA O 156       0.840  40.864 -16.193  1.00 99.00           C  
ATOM   1159  C   ALA O 156      -0.398  41.675 -16.568  1.00 99.00           C  
ATOM   1160  O   ALA O 156      -0.506  42.851 -16.196  1.00 99.00           O  
ATOM   1161  CB  ALA O 156       1.833  40.834 -17.355  1.00 99.00           C  
ATOM   1162  N   THR O 157      -1.343  41.071 -17.304  1.00 99.00           N  
ATOM   1163  CA  THR O 157      -2.535  41.830 -17.689  1.00 99.00           C  
ATOM   1164  C   THR O 157      -3.360  42.230 -16.467  1.00 99.00           C  
ATOM   1165  O   THR O 157      -3.918  43.331 -16.423  1.00 99.00           O  
ATOM   1166  CB  THR O 157      -3.438  41.093 -18.704  1.00 99.00           C  
ATOM   1167  OG1 THR O 157      -4.129  39.992 -18.101  1.00 98.96           O  
ATOM   1168  CG2 THR O 157      -2.643  40.616 -19.921  1.00 98.96           C  
ATOM   1169  N   LYS O 158      -3.439  41.360 -15.468  1.00 99.00           N  
ATOM   1170  CA  LYS O 158      -4.255  41.667 -14.294  1.00 99.00           C  
ATOM   1171  C   LYS O 158      -3.559  42.646 -13.344  1.00 99.00           C  
ATOM   1172  O   LYS O 158      -4.219  43.466 -12.707  1.00 98.99           O  
ATOM   1173  CB  LYS O 158      -4.675  40.371 -13.586  1.00 99.00           C  
ATOM   1174  CG  LYS O 158      -5.630  39.506 -14.417  1.00 98.99           C  
ATOM   1175  CD  LYS O 158      -6.891  40.272 -14.855  1.00 98.97           C  
ATOM   1176  CE  LYS O 158      -8.002  39.311 -15.279  1.00 98.95           C  
ATOM   1177  NZ  LYS O 158      -9.279  40.030 -15.567  1.00 98.96           N  
ATOM   1178  N   GLY O 159      -2.226  42.594 -13.263  1.00 99.00           N  
ATOM   1179  CA  GLY O 159      -1.498  43.641 -12.564  1.00 99.00           C  
ATOM   1180  C   GLY O 159      -1.757  44.999 -13.196  1.00 99.00           C  
ATOM   1181  O   GLY O 159      -1.941  46.007 -12.499  1.00 99.00           O  
ATOM   1182  N   ALA O 160      -1.796  45.022 -14.527  1.00 99.00           N  
ATOM   1183  CA  ALA O 160      -2.082  46.258 -15.249  1.00 99.00           C  
ATOM   1184  C   ALA O 160      -3.488  46.773 -14.952  1.00 99.00           C  
ATOM   1185  O   ALA O 160      -3.677  47.977 -14.738  1.00 99.00           O  
ATOM   1186  CB  ALA O 160      -1.893  46.048 -16.753  1.00 99.00           C  
ATOM   1187  N   VAL O 161      -4.486  45.886 -14.946  1.00 99.00           N  
ATOM   1188  CA  VAL O 161      -5.864  46.303 -14.663  1.00 99.00           C  
ATOM   1189  C   VAL O 161      -5.970  46.927 -13.271  1.00 99.00           C  
ATOM   1190  O   VAL O 161      -6.590  47.982 -13.093  1.00 99.00           O  
ATOM   1191  CB  VAL O 161      -6.846  45.119 -14.799  1.00 99.00           C  
ATOM   1192  CG1 VAL O 161      -8.228  45.484 -14.244  1.00 98.99           C  
ATOM   1193  CG2 VAL O 161      -6.970  44.695 -16.263  1.00 99.00           C  
ATOM   1194  N   THR O 162      -5.371  46.275 -12.275  1.00 99.00           N  
ATOM   1195  CA  THR O 162      -5.457  46.784 -10.911  1.00 99.00           C  
ATOM   1196  C   THR O 162      -4.787  48.151 -10.787  1.00 99.00           C  
ATOM   1197  O   THR O 162      -5.333  49.071 -10.170  1.00 99.00           O  
ATOM   1198  CB  THR O 162      -4.853  45.768  -9.928  1.00 99.00           C  
ATOM   1199  OG1 THR O 162      -5.600  44.553 -10.011  1.00 98.96           O  
ATOM   1200  CG2 THR O 162      -4.903  46.293  -8.498  1.00 98.97           C  
ATOM   1201  N   ALA O 163      -3.602  48.297 -11.386  1.00 99.00           N  
ATOM   1202  CA  ALA O 163      -2.913  49.586 -11.345  1.00 99.00           C  
ATOM   1203  C   ALA O 163      -3.689  50.662 -12.101  1.00 99.00           C  
ATOM   1204  O   ALA O 163      -3.799  51.807 -11.639  1.00 99.00           O  
ATOM   1205  CB  ALA O 163      -1.503  49.442 -11.916  1.00 99.00           C  
ATOM   1206  N   MET O 164      -4.233  50.314 -13.270  1.00 99.00           N  
ATOM   1207  CA  MET O 164      -4.995  51.271 -14.070  1.00 99.00           C  
ATOM   1208  C   MET O 164      -6.237  51.755 -13.330  1.00 99.00           C  
ATOM   1209  O   MET O 164      -6.622  52.922 -13.451  1.00 99.00           O  
ATOM   1210  CB  MET O 164      -5.382  50.645 -15.416  1.00 99.00           C  
ATOM   1211  CG  MET O 164      -6.101  51.598 -16.356  1.00 98.95           C  
ATOM   1212  SD  MET O 164      -6.338  50.895 -18.005  1.00 98.90           S  
ATOM   1213  CE  MET O 164      -7.500  49.581 -17.654  1.00 98.35           C  
ATOM   1214  N   THR O 165      -6.864  50.872 -12.572  1.00 99.00           N  
ATOM   1215  CA  THR O 165      -8.008  51.235 -11.740  1.00 99.00           C  
ATOM   1216  C   THR O 165      -7.657  52.402 -10.822  1.00 99.00           C  
ATOM   1217  O   THR O 165      -8.409  53.377 -10.703  1.00 99.00           O  
ATOM   1218  CB  THR O 165      -8.450  50.022 -10.903  1.00 99.00           C  
ATOM   1219  OG1 THR O 165      -8.892  48.972 -11.765  1.00 98.98           O  
ATOM   1220  CG2 THR O 165      -9.572  50.391  -9.943  1.00 98.99           C  
ATOM   1221  N   LYS O 166      -6.504  52.305 -10.168  1.00 99.00           N  
ATOM   1222  CA  LYS O 166      -6.071  53.334  -9.225  1.00 99.00           C  
ATOM   1223  C   LYS O 166      -5.750  54.646  -9.939  1.00 99.00           C  
ATOM   1224  O   LYS O 166      -6.097  55.733  -9.457  1.00 98.99           O  
ATOM   1225  CB  LYS O 166      -4.859  52.831  -8.431  1.00 98.99           C  
ATOM   1226  CG  LYS O 166      -5.179  51.619  -7.566  1.00 98.77           C  
ATOM   1227  CD  LYS O 166      -3.927  51.019  -6.948  1.00 97.85           C  
ATOM   1228  CE  LYS O 166      -4.279  49.788  -6.126  1.00 95.03           C  
ATOM   1229  NZ  LYS O 166      -3.069  49.197  -5.495  1.00 88.20           N  
ATOM   1230  N   ALA O 167      -5.093  54.560 -11.094  1.00 99.00           N  
ATOM   1231  CA  ALA O 167      -4.769  55.761 -11.859  1.00 99.00           C  
ATOM   1232  C   ALA O 167      -6.034  56.484 -12.312  1.00 99.00           C  
ATOM   1233  O   ALA O 167      -6.155  57.707 -12.172  1.00 98.99           O  
ATOM   1234  CB  ALA O 167      -3.902  55.400 -13.063  1.00 99.00           C  
ATOM   1235  N   LEU O 168      -6.986  55.739 -12.854  1.00 98.99           N  
ATOM   1236  CA  LEU O 168      -8.215  56.358 -13.342  1.00 98.99           C  
ATOM   1237  C   LEU O 168      -9.047  56.919 -12.193  1.00 98.99           C  
ATOM   1238  O   LEU O 168      -9.699  57.956 -12.343  1.00 98.98           O  
ATOM   1239  CB  LEU O 168      -9.028  55.360 -14.165  1.00 98.96           C  
ATOM   1240  CG  LEU O 168     -10.241  55.949 -14.877  1.00 96.05           C  
ATOM   1241  CD1 LEU O 168      -9.830  57.058 -15.849  1.00 95.43           C  
ATOM   1242  CD2 LEU O 168     -10.991  54.849 -15.617  1.00 94.72           C  
ATOM   1243  N   ALA O 169      -9.027  56.249 -11.043  1.00 98.99           N  
ATOM   1244  CA  ALA O 169      -9.722  56.778  -9.871  1.00 98.99           C  
ATOM   1245  C   ALA O 169      -9.224  58.178  -9.526  1.00 98.99           C  
ATOM   1246  O   ALA O 169     -10.018  59.068  -9.204  1.00 98.99           O  
ATOM   1247  CB  ALA O 169      -9.546  55.836  -8.681  1.00 98.99           C  
ATOM   1248  N   LEU O 170      -7.913  58.383  -9.589  1.00 98.98           N  
ATOM   1249  CA  LEU O 170      -7.358  59.712  -9.333  1.00 98.98           C  
ATOM   1250  C   LEU O 170      -7.841  60.722 -10.367  1.00 98.96           C  
ATOM   1251  O   LEU O 170      -8.211  61.853 -10.024  1.00 98.88           O  
ATOM   1252  CB  LEU O 170      -5.826  59.661  -9.321  1.00 98.98           C  
ATOM   1253  CG  LEU O 170      -5.198  59.042  -8.073  1.00 98.82           C  
ATOM   1254  CD1 LEU O 170      -3.706  58.820  -8.291  1.00 98.30           C  
ATOM   1255  CD2 LEU O 170      -5.434  59.923  -6.851  1.00 98.30           C  
ATOM   1256  N   ASP O 171      -7.848  60.330 -11.642  1.00 98.98           N  
ATOM   1257  CA  ASP O 171      -8.213  61.264 -12.702  1.00 98.98           C  
ATOM   1258  C   ASP O 171      -9.686  61.651 -12.666  1.00 98.95           C  
ATOM   1259  O   ASP O 171     -10.040  62.786 -13.005  1.00 98.82           O  
ATOM   1260  CB  ASP O 171      -7.858  60.679 -14.072  1.00 98.96           C  
ATOM   1261  CG  ASP O 171      -6.367  60.679 -14.345  1.00 98.86           C  
ATOM   1262  OD1 ASP O 171      -5.659  61.569 -13.829  1.00 98.14           O  
ATOM   1263  OD2 ASP O 171      -5.906  59.794 -15.094  1.00 98.05           O  
ATOM   1264  N   GLU O 172     -10.545  60.717 -12.268  1.00 98.96           N  
ATOM   1265  CA  GLU O 172     -11.985  60.957 -12.330  1.00 98.96           C  
ATOM   1266  C   GLU O 172     -12.583  61.467 -11.023  1.00 98.94           C  
ATOM   1267  O   GLU O 172     -13.739  61.898 -11.006  1.00 98.84           O  
ATOM   1268  CB  GLU O 172     -12.703  59.686 -12.800  1.00 98.95           C  
ATOM   1269  CG  GLU O 172     -12.408  59.353 -14.256  1.00 98.82           C  
ATOM   1270  CD  GLU O 172     -12.761  60.499 -15.195  1.00 98.78           C  
ATOM   1271  OE1 GLU O 172     -11.885  60.927 -15.972  1.00 97.91           O  
ATOM   1272  OE2 GLU O 172     -13.912  60.981 -15.145  1.00 97.92           O  
ATOM   1273  N   SER O 173     -11.814  61.456  -9.944  1.00 98.95           N  
ATOM   1274  CA  SER O 173     -12.328  61.913  -8.654  1.00 98.94           C  
ATOM   1275  C   SER O 173     -12.844  63.358  -8.664  1.00 98.91           C  
ATOM   1276  O   SER O 173     -13.840  63.636  -7.985  1.00 98.73           O  
ATOM   1277  CB  SER O 173     -11.288  61.700  -7.545  1.00 98.85           C  
ATOM   1278  OG  SER O 173     -10.106  62.438  -7.773  1.00 92.37           O  
ATOM   1279  N   PRO O 174     -12.239  64.289  -9.420  1.00 98.76           N  
ATOM   1280  CA  PRO O 174     -12.808  65.649  -9.430  1.00 98.56           C  
ATOM   1281  C   PRO O 174     -14.221  65.721  -9.996  1.00 98.31           C  
ATOM   1282  O   PRO O 174     -14.927  66.702  -9.750  1.00 97.84           O  
ATOM   1283  CB  PRO O 174     -11.837  66.442 -10.311  1.00 98.40           C  
ATOM   1284  CG  PRO O 174     -10.552  65.687 -10.228  1.00 97.77           C  
ATOM   1285  CD  PRO O 174     -10.958  64.244 -10.159  1.00 98.60           C  
ATOM   1286  N   TYR O 175     -14.623  64.692 -10.745  1.00 98.48           N  
ATOM   1287  CA  TYR O 175     -15.938  64.643 -11.376  1.00 98.28           C  
ATOM   1288  C   TYR O 175     -16.906  63.742 -10.623  1.00 98.50           C  
ATOM   1289  O   TYR O 175     -18.042  63.539 -11.065  1.00 98.30           O  
ATOM   1290  CB  TYR O 175     -15.789  64.183 -12.830  1.00 97.82           C  
ATOM   1291  CG  TYR O 175     -14.786  65.022 -13.584  1.00 97.47           C  
ATOM   1292  CD1 TYR O 175     -15.130  66.277 -14.068  1.00 96.12           C  
ATOM   1293  CD2 TYR O 175     -13.487  64.574 -13.781  1.00 96.27           C  
ATOM   1294  CE1 TYR O 175     -14.203  67.061 -14.743  1.00 95.82           C  
ATOM   1295  CE2 TYR O 175     -12.554  65.352 -14.451  1.00 95.97           C  
ATOM   1296  CZ  TYR O 175     -12.922  66.589 -14.930  1.00 96.19           C  
ATOM   1297  OH  TYR O 175     -12.005  67.366 -15.603  1.00 95.14           O  
ATOM   1298  N   GLY O 176     -16.477  63.197  -9.502  1.00 98.73           N  
ATOM   1299  CA  GLY O 176     -17.336  62.349  -8.697  1.00 98.81           C  
ATOM   1300  C   GLY O 176     -17.595  60.971  -9.274  1.00 98.91           C  
ATOM   1301  O   GLY O 176     -18.540  60.294  -8.855  1.00 98.85           O  
ATOM   1302  N   VAL O 177     -16.771  60.548 -10.231  1.00 98.97           N  
ATOM   1303  CA  VAL O 177     -16.885  59.206 -10.797  1.00 98.99           C  
ATOM   1304  C   VAL O 177     -15.898  58.299 -10.075  1.00 98.99           C  
ATOM   1305  O   VAL O 177     -14.687  58.537 -10.097  1.00 98.99           O  
ATOM   1306  CB  VAL O 177     -16.611  59.198 -12.311  1.00 98.98           C  
ATOM   1307  CG1 VAL O 177     -16.582  57.764 -12.853  1.00 98.94           C  
ATOM   1308  CG2 VAL O 177     -17.662  60.029 -13.041  1.00 98.96           C  
ATOM   1309  N   ARG O 178     -16.418  57.259  -9.435  1.00 99.00           N  
ATOM   1310  CA  ARG O 178     -15.574  56.314  -8.716  1.00 99.00           C  
ATOM   1311  C   ARG O 178     -15.118  55.192  -9.635  1.00 99.00           C  
ATOM   1312  O   ARG O 178     -15.842  54.792 -10.557  1.00 99.00           O  
ATOM   1313  CB  ARG O 178     -16.332  55.752  -7.503  1.00 98.99           C  
ATOM   1314  CG  ARG O 178     -16.685  56.818  -6.463  1.00 98.92           C  
ATOM   1315  CD  ARG O 178     -17.503  56.267  -5.293  1.00 98.92           C  
ATOM   1316  NE  ARG O 178     -18.770  55.695  -5.746  1.00 98.89           N  
ATOM   1317  CZ  ARG O 178     -19.004  54.394  -5.894  1.00 98.95           C  
ATOM   1318  NH1 ARG O 178     -18.061  53.494  -5.615  1.00 98.57           N  
ATOM   1319  NH2 ARG O 178     -20.180  53.978  -6.330  1.00 98.58           N  
ATOM   1320  N   VAL O 179     -13.913  54.686  -9.385  1.00 99.00           N  
ATOM   1321  CA  VAL O 179     -13.348  53.605 -10.183  1.00 99.00           C  
ATOM   1322  C   VAL O 179     -12.729  52.606  -9.221  1.00 99.00           C  
ATOM   1323  O   VAL O 179     -11.791  52.943  -8.494  1.00 99.00           O  
ATOM   1324  CB  VAL O 179     -12.286  54.119 -11.176  1.00 99.00           C  
ATOM   1325  CG1 VAL O 179     -11.782  52.977 -12.057  1.00 98.99           C  
ATOM   1326  CG2 VAL O 179     -12.845  55.259 -12.029  1.00 99.00           C  
ATOM   1327  N   ASN O 180     -13.256  51.378  -9.205  1.00 99.00           N  
ATOM   1328  CA  ASN O 180     -12.800  50.343  -8.282  1.00 99.00           C  
ATOM   1329  C   ASN O 180     -12.577  49.036  -9.023  1.00 99.00           C  
ATOM   1330  O   ASN O 180     -13.019  48.875 -10.162  1.00 99.00           O  
ATOM   1331  CB  ASN O 180     -13.832  50.141  -7.166  1.00 99.00           C  
ATOM   1332  CG  ASN O 180     -13.947  51.353  -6.269  1.00 99.00           C  
ATOM   1333  OD1 ASN O 180     -12.996  51.705  -5.573  1.00 98.79           O  
ATOM   1334  ND2 ASN O 180     -15.109  52.001  -6.285  1.00 98.52           N  
ATOM   1335  N   CYS O 181     -11.899  48.097  -8.380  1.00 99.00           N  
ATOM   1336  CA  CYS O 181     -11.817  46.757  -8.947  1.00 99.00           C  
ATOM   1337  C   CYS O 181     -12.107  45.695  -7.911  1.00 99.00           C  
ATOM   1338  O   CYS O 181     -11.952  45.903  -6.704  1.00 99.00           O  
ATOM   1339  CB  CYS O 181     -10.478  46.493  -9.657  1.00 99.00           C  
ATOM   1340  SG  CYS O 181      -9.019  46.363  -8.616  1.00 98.99           S  
ATOM   1341  N   ILE O 182     -12.571  44.559  -8.415  1.00 99.00           N  
ATOM   1342  CA  ILE O 182     -12.716  43.345  -7.635  1.00 99.00           C  
ATOM   1343  C   ILE O 182     -11.627  42.396  -8.102  1.00 99.00           C  
ATOM   1344  O   ILE O 182     -11.418  42.233  -9.312  1.00 99.00           O  
ATOM   1345  CB  ILE O 182     -14.104  42.715  -7.829  1.00 99.00           C  
ATOM   1346  CG1 ILE O 182     -15.190  43.672  -7.322  1.00 99.00           C  
ATOM   1347  CG2 ILE O 182     -14.184  41.359  -7.125  1.00 99.00           C  
ATOM   1348  CD1 ILE O 182     -16.602  43.243  -7.704  1.00 98.98           C  
ATOM   1349  N   SER O 183     -10.914  41.776  -7.158  1.00 99.00           N  
ATOM   1350  CA  SER O 183      -9.925  40.751  -7.470  1.00 99.00           C  
ATOM   1351  C   SER O 183     -10.409  39.413  -6.934  1.00 99.00           C  
ATOM   1352  O   SER O 183     -10.203  39.097  -5.758  1.00 99.00           O  
ATOM   1353  CB  SER O 183      -8.553  41.121  -6.907  1.00 99.00           C  
ATOM   1354  OG  SER O 183      -7.954  42.124  -7.710  1.00 98.98           O  
ATOM   1355  N   PRO O 184     -11.069  38.628  -7.777  1.00 99.00           N  
ATOM   1356  CA  PRO O 184     -11.501  37.307  -7.336  1.00 99.00           C  
ATOM   1357  C   PRO O 184     -10.329  36.347  -7.236  1.00 99.00           C  
ATOM   1358  O   PRO O 184      -9.337  36.480  -7.958  1.00 98.99           O  
ATOM   1359  CB  PRO O 184     -12.468  36.844  -8.438  1.00 98.99           C  
ATOM   1360  CG  PRO O 184     -12.760  38.075  -9.266  1.00 98.77           C  
ATOM   1361  CD  PRO O 184     -11.509  38.900  -9.156  1.00 98.99           C  
ATOM   1362  N   GLY O 185     -10.439  35.384  -6.346  1.00 98.98           N  
ATOM   1363  CA  GLY O 185      -9.606  34.198  -6.375  1.00 98.97           C  
ATOM   1364  C   GLY O 185     -10.303  33.128  -7.201  1.00 98.97           C  
ATOM   1365  O   GLY O 185     -10.943  33.432  -8.208  1.00 98.90           O  
ATOM   1366  N   ASN O 186     -10.189  31.877  -6.785  1.00 98.95           N  
ATOM   1367  CA  ASN O 186     -10.832  30.799  -7.534  1.00 98.95           C  
ATOM   1368  C   ASN O 186     -12.349  30.895  -7.448  1.00 98.96           C  
ATOM   1369  O   ASN O 186     -12.929  30.778  -6.363  1.00 98.96           O  
ATOM   1370  CB  ASN O 186     -10.381  29.435  -7.000  1.00 98.94           C  
ATOM   1371  CG  ASN O 186      -8.954  29.105  -7.371  1.00 98.90           C  
ATOM   1372  OD1 ASN O 186      -8.535  29.311  -8.510  1.00 97.90           O  
ATOM   1373  ND2 ASN O 186      -8.199  28.579  -6.416  1.00 97.75           N  
ATOM   1374  N   ILE O 187     -12.987  31.092  -8.604  1.00 98.99           N  
ATOM   1375  CA  ILE O 187     -14.443  31.135  -8.718  1.00 98.99           C  
ATOM   1376  C   ILE O 187     -14.850  30.033  -9.688  1.00 98.98           C  
ATOM   1377  O   ILE O 187     -14.308  29.943 -10.794  1.00 98.98           O  
ATOM   1378  CB  ILE O 187     -14.945  32.492  -9.250  1.00 98.99           C  
ATOM   1379  CG1 ILE O 187     -14.327  33.679  -8.484  1.00 98.97           C  
ATOM   1380  CG2 ILE O 187     -16.483  32.541  -9.226  1.00 98.97           C  
ATOM   1381  CD1 ILE O 187     -14.679  33.744  -7.005  1.00 98.96           C  
ATOM   1382  N   TRP O 188     -15.786  29.199  -9.316  1.00 98.96           N  
ATOM   1383  CA  TRP O 188     -16.199  28.084 -10.173  1.00 98.95           C  
ATOM   1384  C   TRP O 188     -17.050  28.604 -11.327  1.00 98.96           C  
ATOM   1385  O   TRP O 188     -18.179  29.064 -11.143  1.00 98.95           O  
ATOM   1386  CB  TRP O 188     -16.949  27.041  -9.346  1.00 98.90           C  
ATOM   1387  CG  TRP O 188     -17.315  25.797 -10.106  1.00 98.85           C  
ATOM   1388  CD1 TRP O 188     -18.571  25.266 -10.238  1.00 98.82           C  
ATOM   1389  CD2 TRP O 188     -16.442  24.918 -10.821  1.00 98.88           C  
ATOM   1390  NE1 TRP O 188     -18.522  24.114 -10.986  1.00 98.75           N  
ATOM   1391  CE2 TRP O 188     -17.233  23.874 -11.360  1.00 98.81           C  
ATOM   1392  CE3 TRP O 188     -15.064  24.910 -11.068  1.00 98.78           C  
ATOM   1393  CZ2 TRP O 188     -16.693  22.837 -12.122  1.00 98.71           C  
ATOM   1394  CZ3 TRP O 188     -14.528  23.879 -11.831  1.00 98.76           C  
ATOM   1395  CH2 TRP O 188     -15.344  22.857 -12.344  1.00 98.71           C  
ATOM   1396  N   THR O 189     -16.471  28.533 -12.527  1.00 98.98           N  
ATOM   1397  CA  THR O 189     -17.066  29.069 -13.749  1.00 98.98           C  
ATOM   1398  C   THR O 189     -16.778  28.117 -14.903  1.00 98.97           C  
ATOM   1399  O   THR O 189     -15.934  27.223 -14.781  1.00 98.96           O  
ATOM   1400  CB  THR O 189     -16.467  30.440 -14.116  1.00 98.98           C  
ATOM   1401  OG1 THR O 189     -15.073  30.272 -14.413  1.00 98.94           O  
ATOM   1402  CG2 THR O 189     -16.661  31.471 -13.014  1.00 98.94           C  
ATOM   1403  N   PRO O 190     -17.437  28.329 -16.057  1.00 98.98           N  
ATOM   1404  CA  PRO O 190     -17.094  27.516 -17.228  1.00 98.98           C  
ATOM   1405  C   PRO O 190     -15.619  27.602 -17.609  1.00 98.97           C  
ATOM   1406  O   PRO O 190     -15.044  26.599 -18.030  1.00 98.94           O  
ATOM   1407  CB  PRO O 190     -18.006  28.083 -18.325  1.00 98.96           C  
ATOM   1408  CG  PRO O 190     -19.204  28.577 -17.563  1.00 98.87           C  
ATOM   1409  CD  PRO O 190     -18.623  29.149 -16.289  1.00 98.98           C  
ATOM   1410  N   LEU O 191     -14.986  28.763 -17.453  1.00 98.96           N  
ATOM   1411  CA  LEU O 191     -13.550  28.874 -17.739  1.00 98.96           C  
ATOM   1412  C   LEU O 191     -12.740  27.964 -16.829  1.00 98.95           C  
ATOM   1413  O   LEU O 191     -11.832  27.260 -17.282  1.00 98.92           O  
ATOM   1414  CB  LEU O 191     -13.083  30.323 -17.587  1.00 98.95           C  
ATOM   1415  CG  LEU O 191     -11.583  30.577 -17.745  1.00 98.87           C  
ATOM   1416  CD1 LEU O 191     -11.080  30.143 -19.118  1.00 98.78           C  
ATOM   1417  CD2 LEU O 191     -11.284  32.057 -17.502  1.00 98.75           C  
ATOM   1418  N   TRP O 192     -13.044  27.965 -15.535  1.00 98.90           N  
ATOM   1419  CA  TRP O 192     -12.347  27.084 -14.600  1.00 98.91           C  
ATOM   1420  C   TRP O 192     -12.515  25.631 -15.029  1.00 98.90           C  
ATOM   1421  O   TRP O 192     -11.552  24.856 -15.066  1.00 98.87           O  
ATOM   1422  CB  TRP O 192     -12.859  27.279 -13.165  1.00 98.86           C  
ATOM   1423  CG  TRP O 192     -11.762  27.327 -12.130  1.00 98.80           C  
ATOM   1424  CD1 TRP O 192     -11.384  28.412 -11.379  1.00 98.55           C  
ATOM   1425  CD2 TRP O 192     -10.903  26.251 -11.730  1.00 98.80           C  
ATOM   1426  NE1 TRP O 192     -10.346  28.081 -10.537  1.00 98.57           N  
ATOM   1427  CE2 TRP O 192     -10.024  26.758 -10.734  1.00 98.70           C  
ATOM   1428  CE3 TRP O 192     -10.783  24.908 -12.108  1.00 98.55           C  
ATOM   1429  CZ2 TRP O 192      -9.047  25.972 -10.126  1.00 98.38           C  
ATOM   1430  CZ3 TRP O 192      -9.805  24.130 -11.502  1.00 98.27           C  
ATOM   1431  CH2 TRP O 192      -8.950  24.665 -10.522  1.00 98.21           C  
ATOM   1432  N   GLU O 193     -13.747  25.259 -15.369  1.00 98.88           N  
ATOM   1433  CA  GLU O 193     -14.048  23.891 -15.775  1.00 98.80           C  
ATOM   1434  C   GLU O 193     -13.281  23.506 -17.042  1.00 98.79           C  
ATOM   1435  O   GLU O 193     -12.738  22.399 -17.144  1.00 98.63           O  
ATOM   1436  CB  GLU O 193     -15.558  23.739 -15.975  1.00 98.52           C  
ATOM   1437  CG  GLU O 193     -16.020  22.312 -16.158  1.00 95.61           C  
ATOM   1438  CD  GLU O 193     -17.532  22.161 -16.105  0.99 95.48           C  
ATOM   1439  OE1 GLU O 193     -18.252  23.186 -16.091  0.99 91.69           O  
ATOM   1440  OE2 GLU O 193     -18.007  21.012 -16.070  0.99 92.80           O  
ATOM   1441  N   GLU O 194     -13.222  24.424 -18.019  1.00 98.88           N  
ATOM   1442  CA  GLU O 194     -12.502  24.178 -19.268  1.00 98.84           C  
ATOM   1443  C   GLU O 194     -11.010  23.978 -19.023  1.00 98.80           C  
ATOM   1444  O   GLU O 194     -10.388  23.077 -19.595  1.00 98.71           O  
ATOM   1445  CB  GLU O 194     -12.736  25.335 -20.249  1.00 98.80           C  
ATOM   1446  CG  GLU O 194     -14.157  25.385 -20.799  1.00 97.99           C  
ATOM   1447  CD  GLU O 194     -14.537  26.732 -21.411  1.00 97.85           C  
ATOM   1448  OE1 GLU O 194     -13.684  27.645 -21.464  1.00 96.52           O  
ATOM   1449  OE2 GLU O 194     -15.707  26.876 -21.832  0.99 96.91           O  
ATOM   1450  N   LEU O 195     -10.411  24.824 -18.176  1.00 98.80           N  
ATOM   1451  CA  LEU O 195      -8.989  24.698 -17.873  1.00 98.76           C  
ATOM   1452  C   LEU O 195      -8.697  23.391 -17.143  1.00 98.68           C  
ATOM   1453  O   LEU O 195      -7.706  22.717 -17.436  1.00 98.59           O  
ATOM   1454  CB  LEU O 195      -8.509  25.897 -17.051  1.00 98.74           C  
ATOM   1455  CG  LEU O 195      -8.447  27.225 -17.817  1.00 98.56           C  
ATOM   1456  CD1 LEU O 195      -8.185  28.378 -16.851  1.00 98.38           C  
ATOM   1457  CD2 LEU O 195      -7.369  27.191 -18.895  1.00 98.28           C  
ATOM   1458  N   ALA O 196      -9.551  23.014 -16.198  1.00 98.77           N  
ATOM   1459  CA  ALA O 196      -9.349  21.765 -15.470  1.00 98.77           C  
ATOM   1460  C   ALA O 196      -9.400  20.563 -16.408  1.00 98.72           C  
ATOM   1461  O   ALA O 196      -8.655  19.595 -16.233  1.00 98.62           O  
ATOM   1462  CB  ALA O 196     -10.394  21.619 -14.366  1.00 98.75           C  
ATOM   1463  N   ALA O 197     -10.267  20.629 -17.417  1.00 98.73           N  
ATOM   1464  CA  ALA O 197     -10.436  19.516 -18.350  1.00 98.57           C  
ATOM   1465  C   ALA O 197      -9.185  19.248 -19.181  1.00 98.40           C  
ATOM   1466  O   ALA O 197      -9.036  18.158 -19.737  1.00 97.98           O  
ATOM   1467  CB  ALA O 197     -11.633  19.776 -19.263  1.00 98.37           C  
ATOM   1468  N   LEU O 198      -8.284  20.235 -19.280  0.99 98.27           N  
ATOM   1469  CA  LEU O 198      -7.030  20.075 -20.010  0.99 97.68           C  
ATOM   1470  C   LEU O 198      -5.952  19.379 -19.187  0.99 97.44           C  
ATOM   1471  O   LEU O 198      -4.917  18.987 -19.729  0.99 96.91           O  
ATOM   1472  CB  LEU O 198      -6.500  21.440 -20.461  0.99 97.29           C  
ATOM   1473  CG  LEU O 198      -7.409  22.277 -21.361  0.98 96.62           C  
ATOM   1474  CD1 LEU O 198      -6.760  23.629 -21.646  0.98 95.95           C  
ATOM   1475  CD2 LEU O 198      -7.708  21.541 -22.657  0.98 95.43           C  
ATOM   1476  N   MET O 199      -6.169  19.240 -17.890  1.00 98.02           N  
ATOM   1477  CA  MET O 199      -5.161  18.691 -16.997  1.00 98.05           C  
ATOM   1478  C   MET O 199      -5.161  17.161 -17.040  1.00 98.12           C  
ATOM   1479  O   MET O 199      -6.175  16.538 -17.373  1.00 98.02           O  
ATOM   1480  CB  MET O 199      -5.397  19.186 -15.567  1.00 97.73           C  
ATOM   1481  CG  MET O 199      -5.414  20.704 -15.444  0.98 95.15           C  
ATOM   1482  SD  MET O 199      -3.833  21.467 -15.846  0.98 91.66           S  
ATOM   1483  CE  MET O 199      -2.878  21.053 -14.396  0.98 83.41           C  
ATOM   1484  N   PRO O 200      -4.021  16.543 -16.691  0.99 97.43           N  
ATOM   1485  CA  PRO O 200      -3.954  15.079 -16.666  0.99 97.23           C  
ATOM   1486  C   PRO O 200      -5.018  14.457 -15.767  0.99 97.64           C  
ATOM   1487  O   PRO O 200      -5.586  13.411 -16.104  0.99 97.22           O  
ATOM   1488  CB  PRO O 200      -2.545  14.806 -16.124  0.99 96.49           C  
ATOM   1489  CG  PRO O 200      -1.756  16.006 -16.519  0.99 95.13           C  
ATOM   1490  CD  PRO O 200      -2.717  17.160 -16.421  0.99 96.89           C  
ATOM   1491  N   ASP O 201      -5.281  15.094 -14.625  0.99 97.61           N  
ATOM   1492  CA  ASP O 201      -6.289  14.623 -13.683  0.99 98.18           C  
ATOM   1493  C   ASP O 201      -7.200  15.794 -13.324  0.99 98.50           C  
ATOM   1494  O   ASP O 201      -6.947  16.504 -12.345  0.99 98.50           O  
ATOM   1495  CB  ASP O 201      -5.626  14.034 -12.434  0.99 97.95           C  
ATOM   1496  CG  ASP O 201      -6.614  13.333 -11.510  0.98 96.70           C  
ATOM   1497  OD1 ASP O 201      -7.839  13.556 -11.643  0.97 94.82           O  
ATOM   1498  OD2 ASP O 201      -6.157  12.565 -10.637  0.97 93.81           O  
ATOM   1499  N   PRO O 202      -8.263  16.021 -14.114  0.99 98.41           N  
ATOM   1500  CA  PRO O 202      -9.144  17.163 -13.849  1.00 98.46           C  
ATOM   1501  C   PRO O 202      -9.737  17.179 -12.444  1.00 98.53           C  
ATOM   1502  O   PRO O 202      -9.830  18.247 -11.835  1.00 98.47           O  
ATOM   1503  CB  PRO O 202     -10.237  17.002 -14.911  1.00 98.30           C  
ATOM   1504  CG  PRO O 202      -9.540  16.329 -16.044  0.99 97.68           C  
ATOM   1505  CD  PRO O 202      -8.597  15.356 -15.386  0.99 98.50           C  
ATOM   1506  N   ARG O 203     -10.131  16.019 -11.928  0.98 98.38           N  
ATOM   1507  CA  ARG O 203     -10.712  15.977 -10.589  0.98 98.35           C  
ATOM   1508  C   ARG O 203      -9.703  16.405  -9.532  0.98 98.46           C  
ATOM   1509  O   ARG O 203     -10.055  17.111  -8.584  0.98 98.22           O  
ATOM   1510  CB  ARG O 203     -11.261  14.583 -10.280  0.98 97.84           C  
ATOM   1511  CG  ARG O 203     -12.544  14.273 -11.033  0.78 89.35           C  
ATOM   1512  CD  ARG O 203     -13.133  12.939 -10.618  0.73 87.70           C  
ATOM   1513  NE  ARG O 203     -14.395  12.689 -11.306  0.71 79.46           N  
ATOM   1514  CZ  ARG O 203     -15.093  11.564 -11.211  0.70 70.98           C  
ATOM   1515  NH1 ARG O 203     -14.653  10.572 -10.454  0.72 64.43           N  
ATOM   1516  NH2 ARG O 203     -16.233  11.433 -11.875  0.71 64.12           N  
ATOM   1517  N   ALA O 204      -8.442  15.979  -9.685  0.99 98.09           N  
ATOM   1518  CA  ALA O 204      -7.400  16.392  -8.752  0.99 97.90           C  
ATOM   1519  C   ALA O 204      -7.151  17.896  -8.838  0.99 98.01           C  
ATOM   1520  O   ALA O 204      -6.932  18.552  -7.816  0.99 97.88           O  
ATOM   1521  CB  ALA O 204      -6.111  15.624  -9.017  0.99 97.38           C  
ATOM   1522  N   SER O 205      -7.181  18.449 -10.052  1.00 98.33           N  
ATOM   1523  CA  SER O 205      -6.985  19.888 -10.221  1.00 98.35           C  
ATOM   1524  C   SER O 205      -8.088  20.681  -9.531  1.00 98.50           C  
ATOM   1525  O   SER O 205      -7.828  21.703  -8.895  1.00 98.52           O  
ATOM   1526  CB  SER O 205      -6.931  20.249 -11.707  1.00 97.94           C  
ATOM   1527  OG  SER O 205      -5.735  19.771 -12.292  1.00 92.42           O  
ATOM   1528  N   ILE O 206      -9.331  20.221  -9.667  1.00 98.55           N  
ATOM   1529  CA  ILE O 206     -10.453  20.905  -9.032  1.00 98.67           C  
ATOM   1530  C   ILE O 206     -10.340  20.816  -7.508  1.00 98.68           C  
ATOM   1531  O   ILE O 206     -10.562  21.799  -6.800  1.00 98.70           O  
ATOM   1532  CB  ILE O 206     -11.792  20.344  -9.546  1.00 98.71           C  
ATOM   1533  CG1 ILE O 206     -11.954  20.686 -11.030  1.00 98.63           C  
ATOM   1534  CG2 ILE O 206     -12.964  20.896  -8.736  1.00 98.61           C  
ATOM   1535  CD1 ILE O 206     -13.057  19.911 -11.731  1.00 98.16           C  
ATOM   1536  N   ARG O 207      -9.962  19.637  -6.996  0.99 98.50           N  
ATOM   1537  CA  ARG O 207      -9.753  19.476  -5.564  0.99 98.35           C  
ATOM   1538  C   ARG O 207      -8.689  20.450  -5.054  0.99 98.34           C  
ATOM   1539  O   ARG O 207      -8.874  21.109  -4.029  0.99 98.16           O  
ATOM   1540  CB  ARG O 207      -9.368  18.030  -5.248  0.99 98.02           C  
ATOM   1541  CG  ARG O 207      -8.893  17.780  -3.815  0.93 94.07           C  
ATOM   1542  CD  ARG O 207      -9.981  18.029  -2.790  0.91 92.16           C  
ATOM   1543  NE  ARG O 207     -11.104  17.098  -2.939  0.90 87.25           N  
ATOM   1544  CZ  ARG O 207     -12.124  17.024  -2.091  0.90 80.82           C  
ATOM   1545  NH1 ARG O 207     -12.175  17.825  -1.032  0.90 75.06           N  
ATOM   1546  NH2 ARG O 207     -13.090  16.143  -2.307  0.90 75.45           N  
ATOM   1547  N   GLU O 208      -7.560  20.541  -5.766  1.00 98.25           N  
ATOM   1548  CA  GLU O 208      -6.509  21.488  -5.391  1.00 97.96           C  
ATOM   1549  C   GLU O 208      -7.042  22.916  -5.387  1.00 98.08           C  
ATOM   1550  O   GLU O 208      -6.721  23.708  -4.499  1.00 97.99           O  
ATOM   1551  CB  GLU O 208      -5.318  21.389  -6.350  1.00 97.29           C  
ATOM   1552  CG  GLU O 208      -4.464  20.152  -6.167  0.97 88.16           C  
ATOM   1553  CD  GLU O 208      -3.260  20.131  -7.099  0.96 84.91           C  
ATOM   1554  OE1 GLU O 208      -3.023  21.137  -7.802  0.96 77.87           O  
ATOM   1555  OE2 GLU O 208      -2.549  19.107  -7.122  0.96 79.87           O  
ATOM   1556  N   GLY O 209      -7.855  23.250  -6.391  1.00 98.57           N  
ATOM   1557  CA  GLY O 209      -8.429  24.581  -6.475  1.00 98.67           C  
ATOM   1558  C   GLY O 209      -9.316  24.914  -5.290  1.00 98.71           C  
ATOM   1559  O   GLY O 209      -9.311  26.043  -4.796  1.00 98.71           O  
ATOM   1560  N   MET O 210     -10.090  23.941  -4.819  1.00 98.32           N  
ATOM   1561  CA  MET O 210     -10.941  24.143  -3.647  1.00 98.30           C  
ATOM   1562  C   MET O 210     -10.114  24.362  -2.382  1.00 98.13           C  
ATOM   1563  O   MET O 210     -10.439  25.209  -1.545  1.00 97.94           O  
ATOM   1564  CB  MET O 210     -11.870  22.939  -3.445  1.00 98.18           C  
ATOM   1565  CG  MET O 210     -12.870  22.726  -4.571  1.00 96.71           C  
ATOM   1566  SD  MET O 210     -13.735  21.147  -4.409  1.00 94.87           S  
ATOM   1567  CE  MET O 210     -14.637  21.409  -2.896  1.00 89.21           C  
ATOM   1568  N   LEU O 211      -9.034  23.580  -2.244  1.00 98.20           N  
ATOM   1569  CA  LEU O 211      -8.234  23.607  -1.026  1.00 97.91           C  
ATOM   1570  C   LEU O 211      -7.234  24.761  -0.985  1.00 97.67           C  
ATOM   1571  O   LEU O 211      -6.547  24.943   0.021  1.00 97.28           O  
ATOM   1572  CB  LEU O 211      -7.515  22.267  -0.836  1.00 97.63           C  
ATOM   1573  CG  LEU O 211      -8.450  21.073  -0.602  0.99 96.63           C  
ATOM   1574  CD1 LEU O 211      -7.644  19.784  -0.499  1.00 95.75           C  
ATOM   1575  CD2 LEU O 211      -9.296  21.281   0.650  0.99 95.40           C  
ATOM   1576  N   ALA O 212      -7.145  25.546  -2.053  1.00 98.38           N  
ATOM   1577  CA  ALA O 212      -6.300  26.731  -2.065  1.00 98.34           C  
ATOM   1578  C   ALA O 212      -6.853  27.847  -1.176  1.00 98.39           C  
ATOM   1579  O   ALA O 212      -6.136  28.799  -0.861  1.00 98.27           O  
ATOM   1580  CB  ALA O 212      -6.125  27.240  -3.494  1.00 98.19           C  
ATOM   1581  N   GLN O 213      -8.106  27.745  -0.779  1.00 98.29           N  
ATOM   1582  CA  GLN O 213      -8.752  28.736   0.080  1.00 98.31           C  
ATOM   1583  C   GLN O 213      -8.907  28.181   1.491  1.00 98.42           C  
ATOM   1584  O   GLN O 213      -9.349  27.040   1.654  1.00 98.24           O  
ATOM   1585  CB  GLN O 213     -10.163  29.083  -0.428  1.00 97.44           C  
ATOM   1586  CG  GLN O 213     -10.220  29.845  -1.741  1.00 96.07           C  
ATOM   1587  CD  GLN O 213      -9.841  28.995  -2.928  1.00 97.69           C  
ATOM   1588  OE1 GLN O 213      -8.919  29.345  -3.663  1.00 93.96           O  
ATOM   1589  NE2 GLN O 213     -10.537  27.879  -3.120  1.00 93.85           N  
ATOM   1590  N   PRO O 214      -8.605  28.997   2.522  1.00 98.61           N  
ATOM   1591  CA  PRO O 214      -8.939  28.565   3.885  1.00 98.62           C  
ATOM   1592  C   PRO O 214     -10.401  28.173   4.064  1.00 98.61           C  
ATOM   1593  O   PRO O 214     -10.700  27.289   4.873  1.00 98.31           O  
ATOM   1594  CB  PRO O 214      -8.577  29.794   4.732  1.00 98.52           C  
ATOM   1595  CG  PRO O 214      -7.422  30.399   3.997  1.00 98.12           C  
ATOM   1596  CD  PRO O 214      -7.753  30.198   2.529  1.00 98.69           C  
ATOM   1597  N   LEU O 215     -11.309  28.809   3.317  1.00 98.73           N  
ATOM   1598  CA  LEU O 215     -12.728  28.457   3.422  1.00 98.81           C  
ATOM   1599  C   LEU O 215     -13.058  27.088   2.823  1.00 98.72           C  
ATOM   1600  O   LEU O 215     -14.171  26.588   3.013  1.00 98.34           O  
ATOM   1601  CB  LEU O 215     -13.609  29.536   2.794  1.00 98.82           C  
ATOM   1602  CG  LEU O 215     -13.740  30.843   3.589  1.00 98.71           C  
ATOM   1603  CD1 LEU O 215     -14.652  31.822   2.851  1.00 98.40           C  
ATOM   1604  CD2 LEU O 215     -14.266  30.592   5.000  1.00 98.40           C  
ATOM   1605  N   GLY O 216     -12.129  26.482   2.091  1.00 98.59           N  
ATOM   1606  CA  GLY O 216     -12.274  25.096   1.664  1.00 98.52           C  
ATOM   1607  C   GLY O 216     -13.174  24.859   0.469  1.00 98.56           C  
ATOM   1608  O   GLY O 216     -13.533  23.712   0.176  1.00 98.30           O  
ATOM   1609  N   ARG O 217     -13.534  25.918  -0.222  1.00 98.75           N  
ATOM   1610  CA  ARG O 217     -14.354  25.818  -1.421  1.00 98.78           C  
ATOM   1611  C   ARG O 217     -13.969  26.924  -2.387  1.00 98.82           C  
ATOM   1612  O   ARG O 217     -13.281  27.874  -2.009  1.00 98.81           O  
ATOM   1613  CB  ARG O 217     -15.850  25.937  -1.083  1.00 98.73           C  
ATOM   1614  CG  ARG O 217     -16.241  27.290  -0.459  1.00 98.56           C  
ATOM   1615  CD  ARG O 217     -17.753  27.446  -0.397  1.00 98.65           C  
ATOM   1616  NE  ARG O 217     -18.190  28.675   0.269  1.00 98.70           N  
ATOM   1617  CZ  ARG O 217     -18.415  29.840  -0.345  1.00 98.83           C  
ATOM   1618  NH1 ARG O 217     -18.210  29.981  -1.650  1.00 98.47           N  
ATOM   1619  NH2 ARG O 217     -18.851  30.879   0.353  1.00 98.62           N  
ATOM   1620  N   MET O 218     -14.418  26.813  -3.628  1.00 98.85           N  
ATOM   1621  CA  MET O 218     -14.314  27.929  -4.562  1.00 98.90           C  
ATOM   1622  C   MET O 218     -15.457  28.908  -4.337  1.00 98.92           C  
ATOM   1623  O   MET O 218     -16.482  28.571  -3.736  1.00 98.90           O  
ATOM   1624  CB  MET O 218     -14.333  27.433  -6.007  1.00 98.88           C  
ATOM   1625  CG  MET O 218     -13.154  26.553  -6.367  1.00 98.70           C  
ATOM   1626  SD  MET O 218     -13.117  26.243  -8.135  1.00 98.47           S  
ATOM   1627  CE  MET O 218     -11.908  24.927  -8.216  1.00 97.44           C  
ATOM   1628  N   GLY O 219     -15.284  30.131  -4.829  1.00 98.96           N  
ATOM   1629  CA  GLY O 219     -16.346  31.112  -4.797  1.00 98.97           C  
ATOM   1630  C   GLY O 219     -17.345  30.896  -5.914  1.00 98.97           C  
ATOM   1631  O   GLY O 219     -17.105  30.144  -6.863  1.00 98.94           O  
ATOM   1632  N   GLN O 220     -18.472  31.582  -5.801  1.00 98.98           N  
ATOM   1633  CA  GLN O 220     -19.544  31.521  -6.779  1.00 98.97           C  
ATOM   1634  C   GLN O 220     -19.661  32.852  -7.514  1.00 98.99           C  
ATOM   1635  O   GLN O 220     -19.406  33.910  -6.930  1.00 98.98           O  
ATOM   1636  CB  GLN O 220     -20.879  31.249  -6.088  1.00 98.91           C  
ATOM   1637  CG  GLN O 220     -20.943  29.999  -5.247  1.00 96.26           C  
ATOM   1638  CD  GLN O 220     -22.241  29.935  -4.464  1.00 91.56           C  
ATOM   1639  OE1 GLN O 220     -23.304  30.296  -4.976  0.99 83.38           O  
ATOM   1640  NE2 GLN O 220     -22.164  29.496  -3.218  0.99 78.68           N  
ATOM   1641  N   PRO O 221     -20.099  32.838  -8.782  1.00 99.00           N  
ATOM   1642  CA  PRO O 221     -20.347  34.099  -9.485  1.00 99.00           C  
ATOM   1643  C   PRO O 221     -21.259  35.052  -8.718  1.00 99.00           C  
ATOM   1644  O   PRO O 221     -21.044  36.269  -8.746  1.00 98.99           O  
ATOM   1645  CB  PRO O 221     -20.977  33.635 -10.804  1.00 98.99           C  
ATOM   1646  CG  PRO O 221     -20.308  32.314 -11.058  1.00 98.93           C  
ATOM   1647  CD  PRO O 221     -20.223  31.674  -9.684  1.00 98.99           C  
ATOM   1648  N   ALA O 222     -22.268  34.525  -8.024  1.00 99.00           N  
ATOM   1649  CA  ALA O 222     -23.178  35.375  -7.258  1.00 99.00           C  
ATOM   1650  C   ALA O 222     -22.455  36.167  -6.170  1.00 99.00           C  
ATOM   1651  O   ALA O 222     -22.871  37.276  -5.824  1.00 98.99           O  
ATOM   1652  CB  ALA O 222     -24.291  34.531  -6.632  1.00 98.99           C  
ATOM   1653  N   GLU O 223     -21.385  35.600  -5.627  1.00 98.99           N  
ATOM   1654  CA  GLU O 223     -20.628  36.272  -4.573  1.00 98.99           C  
ATOM   1655  C   GLU O 223     -19.808  37.428  -5.137  1.00 99.00           C  
ATOM   1656  O   GLU O 223     -19.672  38.471  -4.490  1.00 98.99           O  
ATOM   1657  CB  GLU O 223     -19.762  35.257  -3.818  1.00 98.99           C  
ATOM   1658  CG  GLU O 223     -20.633  34.266  -3.042  1.00 98.96           C  
ATOM   1659  CD  GLU O 223     -19.872  33.132  -2.392  1.00 98.96           C  
ATOM   1660  OE1 GLU O 223     -18.948  32.574  -3.025  1.00 98.82           O  
ATOM   1661  OE2 GLU O 223     -20.220  32.776  -1.248  1.00 98.82           O  
ATOM   1662  N   VAL O 224     -19.277  37.270  -6.354  1.00 99.00           N  
ATOM   1663  CA  VAL O 224     -18.650  38.404  -7.030  1.00 99.00           C  
ATOM   1664  C   VAL O 224     -19.714  39.440  -7.391  1.00 99.00           C  
ATOM   1665  O   VAL O 224     -19.501  40.649  -7.252  1.00 99.00           O  
ATOM   1666  CB  VAL O 224     -17.865  37.956  -8.279  1.00 99.00           C  
ATOM   1667  CG1 VAL O 224     -17.164  39.158  -8.922  1.00 98.96           C  
ATOM   1668  CG2 VAL O 224     -16.841  36.882  -7.913  1.00 98.98           C  
ATOM   1669  N   GLY O 225     -20.884  38.975  -7.834  1.00 99.00           N  
ATOM   1670  CA  GLY O 225     -21.972  39.886  -8.156  1.00 99.00           C  
ATOM   1671  C   GLY O 225     -22.383  40.755  -6.983  1.00 99.00           C  
ATOM   1672  O   GLY O 225     -22.613  41.957  -7.133  1.00 99.00           O  
ATOM   1673  N   ALA O 226     -22.484  40.160  -5.795  1.00 99.00           N  
ATOM   1674  CA  ALA O 226     -22.853  40.927  -4.608  1.00 99.00           C  
ATOM   1675  C   ALA O 226     -21.814  41.999  -4.294  1.00 99.00           C  
ATOM   1676  O   ALA O 226     -22.158  43.113  -3.885  1.00 99.00           O  
ATOM   1677  CB  ALA O 226     -23.045  39.987  -3.416  1.00 98.99           C  
ATOM   1678  N   ALA O 227     -20.533  41.668  -4.478  1.00 99.00           N  
ATOM   1679  CA  ALA O 227     -19.469  42.646  -4.274  1.00 99.00           C  
ATOM   1680  C   ALA O 227     -19.588  43.797  -5.268  1.00 99.00           C  
ATOM   1681  O   ALA O 227     -19.375  44.961  -4.913  1.00 99.00           O  
ATOM   1682  CB  ALA O 227     -18.103  41.967  -4.386  1.00 99.00           C  
ATOM   1683  N   ALA O 228     -19.936  43.488  -6.518  1.00 99.00           N  
ATOM   1684  CA  ALA O 228     -20.094  44.528  -7.530  1.00 99.00           C  
ATOM   1685  C   ALA O 228     -21.256  45.460  -7.200  1.00 99.00           C  
ATOM   1686  O   ALA O 228     -21.132  46.681  -7.311  1.00 99.00           O  
ATOM   1687  CB  ALA O 228     -20.277  43.897  -8.911  1.00 99.00           C  
ATOM   1688  N   VAL O 229     -22.393  44.901  -6.790  1.00 99.00           N  
ATOM   1689  CA  VAL O 229     -23.533  45.745  -6.422  1.00 99.00           C  
ATOM   1690  C   VAL O 229     -23.173  46.638  -5.233  1.00 99.00           C  
ATOM   1691  O   VAL O 229     -23.541  47.815  -5.200  1.00 98.99           O  
ATOM   1692  CB  VAL O 229     -24.784  44.896  -6.135  1.00 99.00           C  
ATOM   1693  CG1 VAL O 229     -25.900  45.759  -5.541  1.00 98.98           C  
ATOM   1694  CG2 VAL O 229     -25.268  44.230  -7.422  1.00 98.98           C  
ATOM   1695  N   PHE O 230     -22.434  46.093  -4.261  1.00 99.00           N  
ATOM   1696  CA  PHE O 230     -21.957  46.911  -3.144  1.00 99.00           C  
ATOM   1697  C   PHE O 230     -21.128  48.098  -3.638  1.00 99.00           C  
ATOM   1698  O   PHE O 230     -21.359  49.245  -3.242  1.00 99.00           O  
ATOM   1699  CB  PHE O 230     -21.131  46.066  -2.162  1.00 99.00           C  
ATOM   1700  CG  PHE O 230     -20.337  46.898  -1.189  1.00 98.99           C  
ATOM   1701  CD1 PHE O 230     -20.968  47.564  -0.148  1.00 98.96           C  
ATOM   1702  CD2 PHE O 230     -18.971  47.041  -1.336  1.00 98.96           C  
ATOM   1703  CE1 PHE O 230     -20.244  48.353   0.735  1.00 98.93           C  
ATOM   1704  CE2 PHE O 230     -18.238  47.828  -0.458  1.00 98.94           C  
ATOM   1705  CZ  PHE O 230     -18.877  48.482   0.578  1.00 98.96           C  
ATOM   1706  N   LEU O 231     -20.151  47.825  -4.504  1.00 99.00           N  
ATOM   1707  CA  LEU O 231     -19.285  48.899  -4.987  1.00 99.00           C  
ATOM   1708  C   LEU O 231     -20.072  49.958  -5.744  1.00 99.00           C  
ATOM   1709  O   LEU O 231     -19.802  51.156  -5.599  1.00 99.00           O  
ATOM   1710  CB  LEU O 231     -18.176  48.333  -5.879  1.00 99.00           C  
ATOM   1711  CG  LEU O 231     -17.096  47.516  -5.162  1.00 99.00           C  
ATOM   1712  CD1 LEU O 231     -16.131  46.930  -6.188  1.00 99.00           C  
ATOM   1713  CD2 LEU O 231     -16.341  48.364  -4.137  1.00 99.00           C  
ATOM   1714  N   ALA O 232     -21.037  49.546  -6.561  1.00 99.00           N  
ATOM   1715  CA  ALA O 232     -21.804  50.501  -7.351  1.00 99.00           C  
ATOM   1716  C   ALA O 232     -22.748  51.336  -6.492  1.00 99.00           C  
ATOM   1717  O   ALA O 232     -22.866  52.549  -6.691  1.00 98.99           O  
ATOM   1718  CB  ALA O 232     -22.600  49.773  -8.434  1.00 99.00           C  
ATOM   1719  N   SER O 233     -23.423  50.692  -5.542  1.00 98.99           N  
ATOM   1720  CA  SER O 233     -24.598  51.286  -4.910  1.00 98.99           C  
ATOM   1721  C   SER O 233     -24.377  51.806  -3.498  1.00 98.99           C  
ATOM   1722  O   SER O 233     -25.109  52.697  -3.061  1.00 98.95           O  
ATOM   1723  CB  SER O 233     -25.752  50.278  -4.892  1.00 98.98           C  
ATOM   1724  OG  SER O 233     -25.481  49.193  -4.021  1.00 98.87           O  
ATOM   1725  N   GLU O 234     -23.401  51.269  -2.768  1.00 98.97           N  
ATOM   1726  CA  GLU O 234     -23.259  51.560  -1.335  1.00 98.96           C  
ATOM   1727  C   GLU O 234     -21.855  51.970  -0.897  1.00 98.98           C  
ATOM   1728  O   GLU O 234     -21.642  52.249   0.284  1.00 98.95           O  
ATOM   1729  CB  GLU O 234     -23.685  50.341  -0.509  1.00 98.77           C  
ATOM   1730  CG  GLU O 234     -25.151  49.990  -0.622  1.00 94.37           C  
ATOM   1731  CD  GLU O 234     -25.503  48.763   0.194  1.00 93.15           C  
ATOM   1732  OE1 GLU O 234     -25.874  47.737  -0.413  0.99 91.47           O  
ATOM   1733  OE2 GLU O 234     -25.404  48.820   1.435  0.99 91.70           O  
ATOM   1734  N   ALA O 235     -20.911  52.005  -1.820  1.00 98.99           N  
ATOM   1735  CA  ALA O 235     -19.519  52.279  -1.479  1.00 98.99           C  
ATOM   1736  C   ALA O 235     -19.129  53.688  -1.910  1.00 99.00           C  
ATOM   1737  O   ALA O 235     -18.115  53.894  -2.583  1.00 98.99           O  
ATOM   1738  CB  ALA O 235     -18.609  51.229  -2.120  1.00 98.99           C  
ATOM   1739  N   ASN O 236     -19.922  54.683  -1.511  1.00 98.98           N  
ATOM   1740  CA  ASN O 236     -19.774  56.035  -2.035  1.00 98.97           C  
ATOM   1741  C   ASN O 236     -18.512  56.756  -1.580  1.00 98.97           C  
ATOM   1742  O   ASN O 236     -18.185  57.814  -2.125  1.00 98.91           O  
ATOM   1743  CB  ASN O 236     -21.011  56.867  -1.706  1.00 98.94           C  
ATOM   1744  CG  ASN O 236     -22.222  56.445  -2.511  1.00 98.40           C  
ATOM   1745  OD1 ASN O 236     -22.136  55.594  -3.398  1.00 94.59           O  
ATOM   1746  ND2 ASN O 236     -23.364  57.042  -2.206  1.00 93.11           N  
ATOM   1747  N   PHE O 237     -17.797  56.217  -0.591  1.00 98.97           N  
ATOM   1748  CA  PHE O 237     -16.500  56.775  -0.191  1.00 98.97           C  
ATOM   1749  C   PHE O 237     -15.348  55.863  -0.605  1.00 98.97           C  
ATOM   1750  O   PHE O 237     -14.218  56.029  -0.141  1.00 98.94           O  
ATOM   1751  CB  PHE O 237     -16.463  57.077   1.318  1.00 98.96           C  
ATOM   1752  CG  PHE O 237     -15.460  58.141   1.716  1.00 98.93           C  
ATOM   1753  CD1 PHE O 237     -15.528  59.426   1.189  1.00 98.80           C  
ATOM   1754  CD2 PHE O 237     -14.457  57.857   2.632  1.00 98.78           C  
ATOM   1755  CE1 PHE O 237     -14.614  60.408   1.562  1.00 98.65           C  
ATOM   1756  CE2 PHE O 237     -13.537  58.835   3.013  1.00 98.67           C  
ATOM   1757  CZ  PHE O 237     -13.618  60.111   2.477  1.00 98.74           C  
ATOM   1758  N   CYS O 238     -15.609  54.900  -1.486  1.00 99.00           N  
ATOM   1759  CA  CYS O 238     -14.584  53.991  -1.989  1.00 99.00           C  
ATOM   1760  C   CYS O 238     -14.261  54.324  -3.434  1.00 99.00           C  
ATOM   1761  O   CYS O 238     -15.137  54.255  -4.302  1.00 98.99           O  
ATOM   1762  CB  CYS O 238     -15.052  52.535  -1.909  1.00 99.00           C  
ATOM   1763  SG  CYS O 238     -15.377  51.947  -0.234  1.00 98.97           S  
ATOM   1764  N   THR O 239     -13.018  54.677  -3.693  1.00 98.99           N  
ATOM   1765  CA  THR O 239     -12.539  54.784  -5.066  1.00 99.00           C  
ATOM   1766  C   THR O 239     -11.083  54.345  -5.114  1.00 99.00           C  
ATOM   1767  O   THR O 239     -10.312  54.602  -4.182  1.00 98.99           O  
ATOM   1768  CB  THR O 239     -12.760  56.187  -5.672  1.00 98.99           C  
ATOM   1769  OG1 THR O 239     -12.660  56.101  -7.092  1.00 98.96           O  
ATOM   1770  CG2 THR O 239     -11.776  57.216  -5.139  1.00 98.97           C  
ATOM   1771  N   GLY O 240     -10.723  53.625  -6.177  1.00 99.00           N  
ATOM   1772  CA  GLY O 240      -9.384  53.093  -6.332  1.00 99.00           C  
ATOM   1773  C   GLY O 240      -9.086  51.875  -5.485  1.00 99.00           C  
ATOM   1774  O   GLY O 240      -7.920  51.495  -5.354  1.00 98.99           O  
ATOM   1775  N   ILE O 241     -10.114  51.244  -4.916  1.00 99.00           N  
ATOM   1776  CA  ILE O 241      -9.842  50.097  -4.055  1.00 99.00           C  
ATOM   1777  C   ILE O 241      -9.751  48.811  -4.868  1.00 99.00           C  
ATOM   1778  O   ILE O 241     -10.271  48.705  -5.983  1.00 99.00           O  
ATOM   1779  CB  ILE O 241     -10.861  49.929  -2.903  1.00 98.99           C  
ATOM   1780  CG1 ILE O 241     -12.217  49.404  -3.390  1.00 98.76           C  
ATOM   1781  CG2 ILE O 241     -10.998  51.228  -2.108  1.00 98.80           C  
ATOM   1782  CD1 ILE O 241     -13.072  48.840  -2.249  1.00 97.66           C  
ATOM   1783  N   GLU O 242      -9.070  47.832  -4.289  1.00 99.00           N  
ATOM   1784  CA  GLU O 242      -9.020  46.469  -4.800  1.00 99.00           C  
ATOM   1785  C   GLU O 242      -9.745  45.596  -3.788  1.00 99.00           C  
ATOM   1786  O   GLU O 242      -9.222  45.326  -2.707  1.00 99.00           O  
ATOM   1787  CB  GLU O 242      -7.568  46.012  -4.987  1.00 99.00           C  
ATOM   1788  CG  GLU O 242      -7.453  44.579  -5.487  1.00 98.92           C  
ATOM   1789  CD  GLU O 242      -6.014  44.118  -5.687  1.00 98.92           C  
ATOM   1790  OE1 GLU O 242      -5.073  44.826  -5.250  1.00 98.47           O  
ATOM   1791  OE2 GLU O 242      -5.819  43.037  -6.287  1.00 98.57           O  
ATOM   1792  N   LEU O 243     -10.959  45.186  -4.127  1.00 99.00           N  
ATOM   1793  CA  LEU O 243     -11.785  44.392  -3.218  1.00 99.00           C  
ATOM   1794  C   LEU O 243     -11.525  42.915  -3.474  1.00 99.00           C  
ATOM   1795  O   LEU O 243     -11.854  42.386  -4.538  1.00 99.00           O  
ATOM   1796  CB  LEU O 243     -13.266  44.718  -3.422  1.00 99.00           C  
ATOM   1797  CG  LEU O 243     -14.255  43.959  -2.540  1.00 98.98           C  
ATOM   1798  CD1 LEU O 243     -13.934  44.120  -1.061  1.00 98.97           C  
ATOM   1799  CD2 LEU O 243     -15.675  44.438  -2.832  1.00 98.95           C  
ATOM   1800  N   LEU O 244     -10.912  42.245  -2.501  1.00 99.00           N  
ATOM   1801  CA  LEU O 244     -10.582  40.833  -2.644  1.00 99.00           C  
ATOM   1802  C   LEU O 244     -11.808  39.966  -2.384  1.00 98.99           C  
ATOM   1803  O   LEU O 244     -12.490  40.115  -1.363  1.00 98.98           O  
ATOM   1804  CB  LEU O 244      -9.463  40.435  -1.674  1.00 98.99           C  
ATOM   1805  CG  LEU O 244      -8.128  41.180  -1.789  1.00 98.96           C  
ATOM   1806  CD1 LEU O 244      -7.119  40.579  -0.809  1.00 98.84           C  
ATOM   1807  CD2 LEU O 244      -7.586  41.150  -3.209  1.00 98.81           C  
ATOM   1808  N   VAL O 245     -12.077  39.051  -3.312  1.00 99.00           N  
ATOM   1809  CA  VAL O 245     -13.140  38.060  -3.145  1.00 99.00           C  
ATOM   1810  C   VAL O 245     -12.496  36.708  -3.415  1.00 99.00           C  
ATOM   1811  O   VAL O 245     -12.545  36.179  -4.531  1.00 98.99           O  
ATOM   1812  CB  VAL O 245     -14.339  38.338  -4.072  1.00 98.99           C  
ATOM   1813  CG1 VAL O 245     -15.435  37.296  -3.863  1.00 98.97           C  
ATOM   1814  CG2 VAL O 245     -14.893  39.741  -3.809  1.00 98.98           C  
ATOM   1815  N   THR O 246     -11.838  36.155  -2.394  1.00 98.98           N  
ATOM   1816  CA  THR O 246     -10.846  35.096  -2.563  1.00 98.98           C  
ATOM   1817  C   THR O 246     -10.991  33.934  -1.593  1.00 98.97           C  
ATOM   1818  O   THR O 246     -10.222  32.973  -1.683  1.00 98.95           O  
ATOM   1819  CB  THR O 246      -9.426  35.650  -2.350  1.00 98.98           C  
ATOM   1820  OG1 THR O 246      -9.279  35.994  -0.971  1.00 98.91           O  
ATOM   1821  CG2 THR O 246      -9.148  36.867  -3.226  1.00 98.91           C  
ATOM   1822  N   GLY O 247     -11.900  33.999  -0.636  1.00 98.95           N  
ATOM   1823  CA  GLY O 247     -11.987  32.953   0.372  1.00 98.95           C  
ATOM   1824  C   GLY O 247     -10.747  32.809   1.229  1.00 98.94           C  
ATOM   1825  O   GLY O 247     -10.546  31.757   1.844  1.00 98.85           O  
ATOM   1826  N   GLY O 248      -9.920  33.854   1.265  1.00 98.95           N  
ATOM   1827  CA  GLY O 248      -8.728  33.861   2.104  1.00 98.95           C  
ATOM   1828  C   GLY O 248      -7.477  33.287   1.471  1.00 98.94           C  
ATOM   1829  O   GLY O 248      -6.496  33.046   2.176  1.00 98.88           O  
ATOM   1830  N   ALA O 249      -7.474  33.081   0.144  1.00 98.90           N  
ATOM   1831  CA  ALA O 249      -6.360  32.380  -0.498  1.00 98.87           C  
ATOM   1832  C   ALA O 249      -4.998  33.033  -0.265  1.00 98.78           C  
ATOM   1833  O   ALA O 249      -3.975  32.346  -0.255  1.00 98.58           O  
ATOM   1834  CB  ALA O 249      -6.616  32.252  -1.999  1.00 98.85           C  
ATOM   1835  N   GLU O 250      -4.967  34.349  -0.089  1.00 98.89           N  
ATOM   1836  CA  GLU O 250      -3.709  35.074   0.051  1.00 98.88           C  
ATOM   1837  C   GLU O 250      -3.139  35.032   1.469  1.00 98.83           C  
ATOM   1838  O   GLU O 250      -2.041  35.541   1.708  1.00 98.71           O  
ATOM   1839  CB  GLU O 250      -3.880  36.541  -0.395  1.00 98.87           C  
ATOM   1840  CG  GLU O 250      -4.674  37.438   0.563  1.00 98.80           C  
ATOM   1841  CD  GLU O 250      -6.193  37.256   0.505  1.00 98.88           C  
ATOM   1842  OE1 GLU O 250      -6.693  36.456  -0.325  1.00 98.35           O  
ATOM   1843  OE2 GLU O 250      -6.891  37.921   1.300  1.00 98.53           O  
ATOM   1844  N   LEU O 251      -3.858  34.443   2.407  1.00 98.84           N  
ATOM   1845  CA  LEU O 251      -3.464  34.476   3.811  1.00 98.86           C  
ATOM   1846  C   LEU O 251      -2.584  33.292   4.190  1.00 98.80           C  
ATOM   1847  O   LEU O 251      -2.774  32.172   3.713  1.00 98.63           O  
ATOM   1848  CB  LEU O 251      -4.707  34.481   4.711  1.00 98.87           C  
ATOM   1849  CG  LEU O 251      -5.712  35.615   4.486  1.00 98.80           C  
ATOM   1850  CD1 LEU O 251      -6.927  35.424   5.395  1.00 98.75           C  
ATOM   1851  CD2 LEU O 251      -5.067  36.976   4.725  1.00 98.70           C  
ATOM   1852  N   GLY O 252      -1.634  33.539   5.101  0.99 98.58           N  
ATOM   1853  CA  GLY O 252      -0.878  32.470   5.731  0.99 98.55           C  
ATOM   1854  C   GLY O 252       0.106  31.758   4.825  0.99 98.46           C  
ATOM   1855  O   GLY O 252       0.369  32.174   3.699  0.99 98.04           O  
ATOM   1856  N   TYR O 253       0.668  30.660   5.353  0.98 97.81           N  
ATOM   1857  CA  TYR O 253       1.601  29.817   4.618  0.98 97.58           C  
ATOM   1858  C   TYR O 253       0.857  28.660   3.974  0.98 97.50           C  
ATOM   1859  O   TYR O 253      -0.141  28.176   4.510  0.98 96.93           O  
ATOM   1860  CB  TYR O 253       2.679  29.250   5.545  0.99 97.04           C  
ATOM   1861  CG  TYR O 253       3.606  30.281   6.136  0.99 96.40           C  
ATOM   1862  CD1 TYR O 253       4.645  30.815   5.389  0.99 95.47           C  
ATOM   1863  CD2 TYR O 253       3.448  30.717   7.444  0.99 95.34           C  
ATOM   1864  CE1 TYR O 253       5.502  31.764   5.922  0.99 94.45           C  
ATOM   1865  CE2 TYR O 253       4.300  31.667   7.987  0.99 94.83           C  
ATOM   1866  CZ  TYR O 253       5.327  32.185   7.222  0.99 95.05           C  
ATOM   1867  OH  TYR O 253       6.169  33.125   7.759  0.99 94.26           O  
ATOM   1868  N   GLY O 254       1.377  28.209   2.844  0.98 97.16           N  
ATOM   1869  CA  GLY O 254       0.852  27.023   2.196  0.98 96.78           C  
ATOM   1870  C   GLY O 254       1.977  26.187   1.627  0.98 95.95           C  
ATOM   1871  O   GLY O 254       3.154  26.475   1.854  0.98 94.92           O  
ATOM   1872  N   CYS O 255       1.625  25.139   0.880  0.96 94.38           N  
ATOM   1873  CA  CYS O 255       2.617  24.290   0.231  0.96 93.23           C  
ATOM   1874  C   CYS O 255       2.961  24.896  -1.124  0.96 93.11           C  
ATOM   1875  O   CYS O 255       2.149  24.859  -2.053  0.96 91.52           O  
ATOM   1876  CB  CYS O 255       2.076  22.868   0.076  0.96 91.24           C  
ATOM   1877  SG  CYS O 255       1.710  22.072   1.663  0.96 86.89           S  
ATOM   1878  N   LYS O 256       4.177  25.468  -1.237  0.93 93.86           N  
ATOM   1879  CA  LYS O 256       4.573  26.209  -2.431  0.93 94.29           C  
ATOM   1880  C   LYS O 256       5.675  25.538  -3.242  0.93 93.55           C  
ATOM   1881  O   LYS O 256       5.783  25.772  -4.445  0.93 92.20           O  
ATOM   1882  CB  LYS O 256       5.007  27.630  -2.056  0.95 94.31           C  
ATOM   1883  CG  LYS O 256       3.903  28.485  -1.437  0.94 93.72           C  
ATOM   1884  CD  LYS O 256       4.446  29.816  -0.947  0.94 94.58           C  
ATOM   1885  CE  LYS O 256       3.369  30.653  -0.262  0.94 92.78           C  
ATOM   1886  NZ  LYS O 256       2.487  31.333  -1.249  0.94 92.50           N  
ATOM   1887  N   ALA O 257       6.522  24.728  -2.608  0.89 90.75           N  
ATOM   1888  CA  ALA O 257       7.570  23.996  -3.312  0.89 90.66           C  
ATOM   1889  C   ALA O 257       7.070  22.602  -3.652  0.89 89.24           C  
ATOM   1890  O   ALA O 257       6.282  22.023  -2.903  0.89 86.93           O  
ATOM   1891  CB  ALA O 257       8.834  23.915  -2.463  0.90 89.83           C  
ATOM   1892  N   SER O 258       7.528  22.081  -4.786  0.81 84.70           N  
ATOM   1893  CA  SER O 258       7.177  20.727  -5.190  0.81 82.80           C  
ATOM   1894  C   SER O 258       8.461  19.940  -5.397  0.81 81.40           C  
ATOM   1895  O   SER O 258       8.935  19.770  -6.523  0.81 76.77           O  
ATOM   1896  CB  SER O 258       6.328  20.739  -6.457  0.81 77.78           C  
ATOM   1897  OG  SER O 258       5.780  19.460  -6.719  0.81 69.63           O  
ATOM   1898  N   ARG O 259       9.061  19.491  -4.295  0.76 81.46           N  
ATOM   1899  CA  ARG O 259      10.348  18.808  -4.300  0.77 80.88           C  
ATOM   1900  C   ARG O 259      10.274  17.600  -3.383  0.77 79.42           C  
ATOM   1901  O   ARG O 259       9.579  17.632  -2.363  0.77 77.32           O  
ATOM   1902  CB  ARG O 259      11.454  19.754  -3.828  0.77 77.28           C  
ATOM   1903  CG  ARG O 259      12.376  20.241  -4.922  0.73 71.74           C  
ATOM   1904  CD  ARG O 259      13.638  20.853  -4.350  0.73 70.28           C  
ATOM   1905  NE  ARG O 259      13.484  22.266  -4.057  0.73 67.69           N  
ATOM   1906  CZ  ARG O 259      13.886  23.243  -4.863  0.75 64.06           C  
ATOM   1907  NH1 ARG O 259      14.473  22.969  -6.018  0.71 59.76           N  
ATOM   1908  NH2 ARG O 259      13.697  24.504  -4.510  0.71 59.62           N  
ATOM   1909  N   SER O 260      11.000  16.543  -3.739  0.73 75.11           N  
ATOM   1910  CA  SER O 260      11.028  15.344  -2.906  0.71 76.69           C  
ATOM   1911  C   SER O 260      11.663  15.627  -1.547  0.72 77.16           C  
ATOM   1912  O   SER O 260      11.186  15.141  -0.516  0.72 74.77           O  
ATOM   1913  CB  SER O 260      11.785  14.221  -3.615  0.73 72.65           C  
ATOM   1914  OG  SER O 260      13.086  14.638  -3.986  0.69 65.38           O  
ATOM   1915  N   THR O 261      12.743  16.412  -1.553  0.79 79.44           N  
ATOM   1916  CA  THR O 261      13.415  16.834  -0.332  0.78 81.10           C  
ATOM   1917  C   THR O 261      13.825  18.297  -0.471  0.78 80.69           C  
ATOM   1918  O   THR O 261      13.966  18.797  -1.587  0.78 79.25           O  
ATOM   1919  CB  THR O 261      14.668  15.989  -0.041  0.78 78.54           C  
ATOM   1920  OG1 THR O 261      15.558  16.068  -1.157  0.77 73.45           O  
ATOM   1921  CG2 THR O 261      14.312  14.537   0.224  0.77 73.23           C  
ATOM   1922  N   PRO O 262      14.016  19.010   0.653  0.76 80.01           N  
ATOM   1923  CA  PRO O 262      14.506  20.389   0.573  0.76 79.97           C  
ATOM   1924  C   PRO O 262      15.884  20.454  -0.078  0.77 79.48           C  
ATOM   1925  O   PRO O 262      16.599  19.448  -0.128  0.77 77.75           O  
ATOM   1926  CB  PRO O 262      14.574  20.833   2.042  0.77 78.70           C  
ATOM   1927  CG  PRO O 262      13.651  19.911   2.771  0.76 77.52           C  
ATOM   1928  CD  PRO O 262      13.748  18.601   2.051  0.75 80.08           C  
ATOM   1929  N   VAL O 263      16.259  21.644  -0.574  0.67 79.13           N  
ATOM   1930  CA  VAL O 263      17.570  21.804  -1.207  0.65 80.06           C  
ATOM   1931  C   VAL O 263      18.700  21.581  -0.215  0.67 78.98           C  
ATOM   1932  O   VAL O 263      19.779  21.126  -0.589  0.67 76.77           O  
ATOM   1933  CB  VAL O 263      17.722  23.184  -1.872  0.68 78.54           C  
ATOM   1934  CG1 VAL O 263      16.692  23.353  -2.988  0.68 76.06           C  
ATOM   1935  CG2 VAL O 263      17.593  24.300  -0.845  0.68 75.86           C  
ATOM   1936  N   ASP O 264      18.473  21.908   1.046  0.63 79.82           N  
ATOM   1937  CA  ASP O 264      19.450  21.723   2.106  0.61 82.26           C  
ATOM   1938  C   ASP O 264      18.709  21.743   3.433  0.62 81.95           C  
ATOM   1939  O   ASP O 264      17.554  22.160   3.501  0.62 79.80           O  
ATOM   1940  CB  ASP O 264      20.516  22.826   2.069  0.61 79.45           C  
ATOM   1941  CG  ASP O 264      21.811  22.440   2.773  0.59 73.94           C  
ATOM   1942  OD1 ASP O 264      21.909  21.310   3.295  0.58 69.90           O  
ATOM   1943  OD2 ASP O 264      22.734  23.280   2.791  0.58 71.48           O  
ATOM   1944  N   ALA O 265      19.375  21.294   4.491  0.65 78.03           N  
ATOM   1945  CA  ALA O 265      18.790  21.302   5.823  0.64 79.66           C  
ATOM   1946  C   ALA O 265      19.166  22.587   6.546  0.65 80.02           C  
ATOM   1947  O   ALA O 265      20.247  23.136   6.317  0.65 77.74           O  
ATOM   1948  CB  ALA O 265      19.268  20.098   6.619  0.64 76.72           C  
ATOM   1949  N   PRO O 266      18.305  23.080   7.433  0.41 83.52           N  
ATOM   1950  CA  PRO O 266      18.704  24.208   8.276  0.40 84.43           C  
ATOM   1951  C   PRO O 266      19.706  23.742   9.322  0.42 83.05           C  
ATOM   1952  O   PRO O 266      19.843  22.542   9.579  0.41 79.09           O  
ATOM   1953  CB  PRO O 266      17.389  24.639   8.923  0.38 82.98           C  
ATOM   1954  CG  PRO O 266      16.611  23.367   9.028  0.31 82.65           C  
ATOM   1955  CD  PRO O 266      16.957  22.587   7.778  0.30 86.64           C  
ATOM   1956  N   ASP O 267      20.408  24.691   9.924  0.36 76.66           N  
ATOM   1957  CA  ASP O 267      21.381  24.390  10.967  0.34 78.11           C  
ATOM   1958  C   ASP O 267      20.665  24.372  12.314  0.35 76.95           C  
ATOM   1959  O   ASP O 267      20.304  25.425  12.846  0.35 73.87           O  
ATOM   1960  CB  ASP O 267      22.499  25.442  10.954  0.35 74.00           C  
ATOM   1961  CG  ASP O 267      23.634  25.112  11.909  0.32 66.06           C  
ATOM   1962  OD1 ASP O 267      23.627  24.017  12.500  0.32 61.05           O  
ATOM   1963  OD2 ASP O 267      24.537  25.962  12.047  0.31 62.33           O  
ATOM   1964  N   ILE O 268      20.429  23.188  12.839  0.19 76.34           N  
ATOM   1965  CA  ILE O 268      19.748  23.009  14.120  0.18 75.67           C  
ATOM   1966  C   ILE O 268      20.777  22.592  15.169  0.19 73.37           C  
ATOM   1967  O   ILE O 268      21.234  21.443  15.147  0.19 70.02           O  
ATOM   1968  CB  ILE O 268      18.639  21.940  14.043  0.17 73.46           C  
ATOM   1969  CG1 ILE O 268      17.643  22.249  12.917  0.14 71.00           C  
ATOM   1970  CG2 ILE O 268      17.934  21.805  15.396  0.15 68.62           C  
ATOM   1971  CD1 ILE O 268      16.775  23.463  13.164  0.15 64.23           C  
ATOM   1972  N   PRO O 269      21.164  23.491  16.080  0.10 76.43           N  
ATOM   1973  CA  PRO O 269      22.133  23.119  17.123  0.10 78.06           C  
ATOM   1974  C   PRO O 269      21.628  21.978  17.990  0.10 75.59           C  
ATOM   1975  O   PRO O 269      20.432  21.888  18.274  0.10 70.88           O  
ATOM   1976  CB  PRO O 269      22.292  24.407  17.939  0.09 75.91           C  
ATOM   1977  CG  PRO O 269      21.901  25.502  17.005  0.08 74.26           C  
ATOM   1978  CD  PRO O 269      20.805  24.907  16.159  0.08 78.31           C  
ATOM   1979  N   SER O 270      22.561  21.108  18.397  0.08 73.57           N  
ATOM   1980  CA  SER O 270      22.235  19.986  19.273  0.08 73.98           C  
ATOM   1981  C   SER O 270      22.085  20.421  20.728  0.08 65.74           C  
ATOM   1982  O   SER O 270      22.475  21.546  21.093  0.08 60.53           O  
ATOM   1983  CB  SER O 270      23.306  18.902  19.168  0.09 67.02           C  
ATOM   1984  OG  SER O 270      23.357  18.383  17.855  0.08 60.70           O  
ATOM   1985  OXT SER O 270      21.615  19.649  21.545  0.05 59.94           O  
TER    1986      SER O 270                                                      
HETATM 1987  PA  NAD V   1     -15.666  32.759 -18.629  1.00 98.96           P  
HETATM 1988  O1A NAD V   1     -16.532  31.711 -18.035  1.00 83.99           O  
HETATM 1989  O2A NAD V   1     -14.746  32.368 -19.761  1.00 85.93           O  
HETATM 1990  O5B NAD V   1     -16.589  33.956 -19.124  1.00 98.95           O  
HETATM 1991  C5B NAD V   1     -16.018  35.073 -19.819  1.00 98.96           C  
HETATM 1992  C4B NAD V   1     -17.065  35.665 -20.737  1.00 98.98           C  
HETATM 1993  O4B NAD V   1     -16.465  36.762 -21.435  1.00 98.97           O  
HETATM 1994  C3B NAD V   1     -17.575  34.685 -21.807  1.00 98.98           C  
HETATM 1995  O3B NAD V   1     -18.998  34.738 -21.896  1.00 98.96           O  
HETATM 1996  C2B NAD V   1     -16.897  35.158 -23.083  1.00 98.98           C  
HETATM 1997  O2B NAD V   1     -17.624  34.885 -24.278  1.00 98.95           O  
HETATM 1998  C1B NAD V   1     -16.781  36.660 -22.810  1.00 98.97           C  
HETATM 1999  N9A NAD V   1     -15.724  37.276 -23.617  1.00 98.98           N  
HETATM 2000  C8A NAD V   1     -14.481  36.792 -23.877  1.00 98.98           C  
HETATM 2001  N7A NAD V   1     -13.840  37.580 -24.729  1.00 98.97           N  
HETATM 2002  C5A NAD V   1     -14.682  38.600 -25.020  1.00 98.97           C  
HETATM 2003  C6A NAD V   1     -14.594  39.731 -25.869  1.00 98.96           C  
HETATM 2004  N6A NAD V   1     -13.514  39.949 -26.631  1.00 98.93           N  
HETATM 2005  N1A NAD V   1     -15.648  40.576 -25.909  1.00 98.95           N  
HETATM 2006  C2A NAD V   1     -16.762  40.346 -25.186  1.00 98.98           C  
HETATM 2007  N3A NAD V   1     -16.911  39.289 -24.382  1.00 98.97           N  
HETATM 2008  C4A NAD V   1     -15.883  38.418 -24.310  1.00 98.98           C  
HETATM 2009  O3  NAD V   1     -14.718  33.457 -17.550  1.00 98.96           O  
HETATM 2010  PN  NAD V   1     -14.923  33.766 -15.980  1.00 98.98           P  
HETATM 2011  O1N NAD V   1     -14.244  32.699 -15.214  1.00 92.10           O  
HETATM 2012  O2N NAD V   1     -16.360  34.079 -15.731  1.00 92.60           O  
HETATM 2013  O5D NAD V   1     -14.022  35.086 -15.824  1.00 98.96           O  
HETATM 2014  C5D NAD V   1     -14.577  36.407 -15.934  1.00 98.98           C  
HETATM 2015  C4D NAD V   1     -13.532  37.413 -15.520  1.00 98.99           C  
HETATM 2016  O4D NAD V   1     -13.099  37.112 -14.193  1.00 98.97           O  
HETATM 2017  C3D NAD V   1     -12.274  37.413 -16.385  1.00 98.99           C  
HETATM 2018  O3D NAD V   1     -11.783  38.739 -16.524  1.00 98.97           O  
HETATM 2019  C2D NAD V   1     -11.303  36.574 -15.574  1.00 98.99           C  
HETATM 2020  O2D NAD V   1      -9.946  36.880 -15.896  1.00 98.94           O  
HETATM 2021  C1D NAD V   1     -11.688  36.986 -14.168  1.00 98.98           C  
HETATM 2022  N1N NAD V   1     -11.334  36.038 -13.098  1.00 98.99           N  
HETATM 2023  C2N NAD V   1     -11.845  34.766 -13.079  1.00 98.97           C  
HETATM 2024  C3N NAD V   1     -11.542  33.922 -12.030  1.00 98.98           C  
HETATM 2025  C7N NAD V   1     -12.074  32.514 -11.934  1.00 98.96           C  
HETATM 2026  O7N NAD V   1     -11.634  31.795 -11.000  1.00 97.32           O  
HETATM 2027  N7N NAD V   1     -12.995  32.091 -12.771  1.00 95.04           N  
HETATM 2028  C4N NAD V   1     -10.705  34.386 -11.011  1.00 98.96           C  
HETATM 2029  C5N NAD V   1     -10.218  35.686 -11.054  1.00 98.94           C  
HETATM 2030  C6N NAD V   1     -10.545  36.506 -12.104  1.00 98.97           C  
ENDMDL                                                                          
END                                                                             
