# Supplementary material for: Accurate structure prediction of biomolecular interactions with AlphaFold 3
Source: Nature. 2024 May 8;630(8016):493–500. doi: 10.1038/s41586-024-07487-w (PMC11168924; doi:10.1038/s41586-024-07487-w)
Supplement: Supplementary file 3 — AF3 predictions for the Posebusters benchmark and outputs of the Posebusters checks for those predictions. [file 41586_2024_7487_MOESM3_ESM.zip › 6ZT2_QPK_pred_lig_pose.sdf]

6ZT2_QPK_A_303
     RDKit          3D

 10 10  0  0  0  0  0  0  0  0999 V2000
   -8.4928   30.8968  -11.8471 C   0  0  0  0  0  0  0  0  0  0  0  0
   -8.8293   31.5438  -13.0330 C   0  0  0  0  0  0  0  0  0  0  0  0
   -8.5395   32.9002  -13.2172 C   0  0  0  0  0  0  0  0  0  0  0  0
   -7.8974   33.6196  -12.2002 C   0  0  0  0  0  0  0  0  0  0  0  0
   -7.5707   32.9500  -11.0146 C   0  0  0  0  0  0  0  0  0  0  0  0
   -7.8628   31.5925  -10.8272 C   0  0  0  0  0  0  0  0  0  0  0  0
   -7.6259   34.9443  -12.3515 O   0  0  0  0  0  0  0  0  0  0  0  0
   -6.9715   33.6406  -10.0113 F   0  0  0  0  0  0  0  0  0  0  0  0
   -8.8754   33.5251  -14.3511 F   0  0  0  0  0  0  0  0  0  0  0  0
   -9.6129   30.6899  -14.3120 Cl  0  0  0  0  0  0  0  0  0  0  0  0
  1  2  2  0
  2  3  1  0
  3  4  2  0
  4  5  1  0
  1  6  1  0
  5  6  2  0
  4  7  1  0
  5  8  1  0
  3  9  1  0
  2 10  1  0
M  END
