# Supplementary material for: Accurate structure prediction of biomolecular interactions with AlphaFold 3
Source: Nature. 2024 May 8;630(8016):493–500. doi: 10.1038/s41586-024-07487-w (PMC11168924; doi:10.1038/s41586-024-07487-w)
Supplement: Supplementary file 3 — AF3 predictions for the Posebusters benchmark and outputs of the Posebusters checks for those predictions. [file 41586_2024_7487_MOESM3_ESM.zip › 6ZX3_QRZ_pred_context_pose.pdb]

TITLE     6ZX3                                                                  
REVDAT   1   01-OCT-21         0                                                
REMARK   6                                                                      
REMARK   6 PDB GENERATED WITH DEEPMIND STRUCTURE CLASS VERSION 1.0.2.           
SEQRES   1 O  260  GLY ALA MET GLU LEU SER PHE GLY ALA ARG ALA GLU LEU          
SEQRES   2 O  260  PRO ARG ILE HIS PRO VAL ALA SER LYS LEU LEU ARG LEU          
SEQRES   3 O  260  MET GLN LYS LYS GLU THR ASN LEU CYS LEU SER ALA ASP          
SEQRES   4 O  260  VAL SER LEU ALA ARG GLU LEU LEU GLN LEU ALA ASP ALA          
SEQRES   5 O  260  LEU GLY PRO SER ILE CYS MET LEU LYS THR HIS VAL ASP          
SEQRES   6 O  260  ILE LEU ASN ASP PHE THR LEU ASP VAL MET LYS GLU LEU          
SEQRES   7 O  260  ILE THR LEU ALA LYS CYS HIS GLU PHE LEU ILE PHE GLU          
SEQRES   8 O  260  ASP ARG LYS PHE ALA ASP ILE GLY ASN THR VAL LYS LYS          
SEQRES   9 O  260  GLN TYR GLU GLY GLY ILE PHE LYS ILE ALA SER TRP ALA          
SEQRES  10 O  260  ASP LEU VAL ASN ALA HIS VAL VAL PRO GLY SER GLY VAL          
SEQRES  11 O  260  VAL LYS GLY LEU GLN GLU VAL GLY LEU PRO LEU HIS ARG          
SEQRES  12 O  260  GLY CYS LEU LEU ILE ALA GLU MET SER SER THR GLY SER          
SEQRES  13 O  260  LEU ALA THR GLY ASP TYR THR ARG ALA ALA VAL ARG MET          
SEQRES  14 O  260  ALA GLU GLU HIS SER GLU PHE VAL VAL GLY PHE ILE SER          
SEQRES  15 O  260  GLY SER ARG VAL SER MET LYS PRO GLU PHE LEU HIS LEU          
SEQRES  16 O  260  THR PRO GLY VAL GLN LEU GLU ALA GLY GLY ASP ASN LEU          
SEQRES  17 O  260  GLY GLN GLN TYR ASN SER PRO GLN GLU VAL ILE GLY LYS          
SEQRES  18 O  260  ARG GLY SER ASP ILE ILE ILE VAL GLY ARG GLY ILE ILE          
SEQRES  19 O  260  SER ALA ALA ASP ARG LEU GLU ALA ALA GLU MET TYR ARG          
SEQRES  20 O  260  LYS ALA ALA TRP GLU ALA TYR LEU SER ARG LEU GLY VAL          
MODEL        1                                                                  
ATOM      1  N   GLY O   1      30.720  24.053  19.380  0.06 60.87           N  
ATOM      2  CA  GLY O   1      31.580  25.246  19.408  0.06 67.34           C  
ATOM      3  C   GLY O   1      31.719  25.824  20.799  0.06 71.93           C  
ATOM      4  O   GLY O   1      31.060  25.372  21.744  0.06 68.29           O  
ATOM      5  N   ALA O   2      32.562  26.841  20.919  0.13 71.19           N  
ATOM      6  CA  ALA O   2      32.866  27.439  22.212  0.13 77.37           C  
ATOM      7  C   ALA O   2      31.813  28.444  22.683  0.13 80.50           C  
ATOM      8  O   ALA O   2      31.762  28.771  23.872  0.13 74.54           O  
ATOM      9  CB  ALA O   2      34.238  28.110  22.157  0.12 70.49           C  
ATOM     10  N   MET O   3      30.962  28.942  21.760  0.44 81.64           N  
ATOM     11  CA  MET O   3      30.021  30.009  22.099  0.44 89.72           C  
ATOM     12  C   MET O   3      28.666  29.468  22.540  0.45 93.70           C  
ATOM     13  O   MET O   3      28.030  28.687  21.825  0.45 91.07           O  
ATOM     14  CB  MET O   3      29.835  30.955  20.915  0.43 81.50           C  
ATOM     15  CG  MET O   3      31.045  31.840  20.628  0.36 70.81           C  
ATOM     16  SD  MET O   3      31.456  32.944  21.986  0.35 65.89           S  
ATOM     17  CE  MET O   3      29.951  33.881  22.154  0.37 58.03           C  
ATOM     18  N   GLU O   4      28.214  29.931  23.697  0.99 95.82           N  
ATOM     19  CA  GLU O   4      26.898  29.583  24.220  0.99 97.49           C  
ATOM     20  C   GLU O   4      25.830  30.395  23.498  0.99 98.34           C  
ATOM     21  O   GLU O   4      25.943  31.619  23.383  0.99 98.12           O  
ATOM     22  CB  GLU O   4      26.856  29.860  25.723  0.99 95.55           C  
ATOM     23  CG  GLU O   4      25.540  29.523  26.408  0.97 90.27           C  
ATOM     24  CD  GLU O   4      25.436  28.081  26.872  0.97 90.75           C  
ATOM     25  OE1 GLU O   4      26.474  27.477  27.221  0.97 86.76           O  
ATOM     26  OE2 GLU O   4      24.307  27.557  26.908  0.97 87.96           O  
ATOM     27  N   LEU O   5      24.790  29.719  23.009  1.00 98.68           N  
ATOM     28  CA  LEU O   5      23.648  30.360  22.365  1.00 98.84           C  
ATOM     29  C   LEU O   5      22.446  30.346  23.290  1.00 98.91           C  
ATOM     30  O   LEU O   5      22.267  29.413  24.078  1.00 98.89           O  
ATOM     31  CB  LEU O   5      23.274  29.626  21.074  1.00 98.81           C  
ATOM     32  CG  LEU O   5      24.340  29.508  19.991  1.00 98.62           C  
ATOM     33  CD1 LEU O   5      23.808  28.652  18.846  1.00 98.47           C  
ATOM     34  CD2 LEU O   5      24.756  30.878  19.482  1.00 98.26           C  
ATOM     35  N   SER O   6      21.584  31.363  23.150  1.00 98.89           N  
ATOM     36  CA  SER O   6      20.318  31.368  23.870  1.00 98.94           C  
ATOM     37  C   SER O   6      19.432  30.216  23.409  1.00 98.96           C  
ATOM     38  O   SER O   6      19.613  29.667  22.313  1.00 98.95           O  
ATOM     39  CB  SER O   6      19.580  32.684  23.648  1.00 98.92           C  
ATOM     40  OG  SER O   6      19.098  32.773  22.317  1.00 98.75           O  
ATOM     41  N   PHE O   7      18.437  29.871  24.229  1.00 98.97           N  
ATOM     42  CA  PHE O   7      17.472  28.860  23.810  1.00 98.98           C  
ATOM     43  C   PHE O   7      16.788  29.264  22.502  1.00 98.98           C  
ATOM     44  O   PHE O   7      16.594  28.433  21.612  1.00 98.97           O  
ATOM     45  CB  PHE O   7      16.420  28.621  24.903  1.00 98.98           C  
ATOM     46  CG  PHE O   7      16.951  27.975  26.162  1.00 98.99           C  
ATOM     47  CD1 PHE O   7      17.820  26.893  26.114  1.00 98.97           C  
ATOM     48  CD2 PHE O   7      16.540  28.435  27.406  1.00 98.97           C  
ATOM     49  CE1 PHE O   7      18.278  26.289  27.279  1.00 98.96           C  
ATOM     50  CE2 PHE O   7      16.992  27.833  28.575  1.00 98.96           C  
ATOM     51  CZ  PHE O   7      17.863  26.761  28.509  1.00 98.97           C  
ATOM     52  N   GLY O   8      16.429  30.541  22.367  1.00 98.96           N  
ATOM     53  CA  GLY O   8      15.785  31.008  21.147  1.00 98.96           C  
ATOM     54  C   GLY O   8      16.658  30.856  19.913  1.00 98.97           C  
ATOM     55  O   GLY O   8      16.173  30.485  18.841  1.00 98.94           O  
ATOM     56  N   ALA O   9      17.954  31.134  20.040  1.00 98.95           N  
ATOM     57  CA  ALA O   9      18.884  30.956  18.922  1.00 98.94           C  
ATOM     58  C   ALA O   9      19.090  29.478  18.601  1.00 98.95           C  
ATOM     59  O   ALA O   9      19.176  29.094  17.430  1.00 98.93           O  
ATOM     60  CB  ALA O   9      20.217  31.633  19.225  1.00 98.90           C  
ATOM     61  N   ARG O  10      19.160  28.641  19.636  1.00 98.97           N  
ATOM     62  CA  ARG O  10      19.295  27.200  19.416  1.00 98.98           C  
ATOM     63  C   ARG O  10      18.098  26.632  18.662  1.00 98.99           C  
ATOM     64  O   ARG O  10      18.244  25.688  17.876  1.00 98.98           O  
ATOM     65  CB  ARG O  10      19.505  26.470  20.747  1.00 98.98           C  
ATOM     66  CG  ARG O  10      20.912  26.698  21.317  1.00 98.95           C  
ATOM     67  CD  ARG O  10      21.038  26.213  22.752  1.00 98.94           C  
ATOM     68  NE  ARG O  10      20.833  24.770  22.864  1.00 98.91           N  
ATOM     69  CZ  ARG O  10      20.817  24.114  24.021  1.00 98.94           C  
ATOM     70  NH1 ARG O  10      20.992  24.762  25.163  1.00 98.70           N  
ATOM     71  NH2 ARG O  10      20.628  22.799  24.030  1.00 98.69           N  
ATOM     72  N   ALA O  11      16.917  27.209  18.866  1.00 98.99           N  
ATOM     73  CA  ALA O  11      15.706  26.759  18.173  1.00 98.99           C  
ATOM     74  C   ALA O  11      15.803  26.911  16.657  1.00 98.99           C  
ATOM     75  O   ALA O  11      15.063  26.250  15.921  1.00 98.97           O  
ATOM     76  CB  ALA O  11      14.490  27.523  18.691  1.00 98.98           C  
ATOM     77  N   GLU O  12      16.689  27.782  16.194  1.00 98.97           N  
ATOM     78  CA  GLU O  12      16.853  28.084  14.770  1.00 98.95           C  
ATOM     79  C   GLU O  12      18.033  27.366  14.118  1.00 98.94           C  
ATOM     80  O   GLU O  12      18.289  27.566  12.927  1.00 98.81           O  
ATOM     81  CB  GLU O  12      17.021  29.594  14.576  1.00 98.91           C  
ATOM     82  CG  GLU O  12      15.857  30.431  15.093  1.00 98.15           C  
ATOM     83  CD  GLU O  12      14.610  30.301  14.249  1.00 97.15           C  
ATOM     84  OE1 GLU O  12      14.708  29.917  13.063  1.00 93.69           O  
ATOM     85  OE2 GLU O  12      13.519  30.595  14.776  0.99 93.73           O  
ATOM     86  N   LEU O  13      18.759  26.547  14.870  1.00 98.94           N  
ATOM     87  CA  LEU O  13      19.939  25.883  14.319  1.00 98.94           C  
ATOM     88  C   LEU O  13      19.566  24.989  13.131  1.00 98.93           C  
ATOM     89  O   LEU O  13      18.498  24.372  13.120  1.00 98.88           O  
ATOM     90  CB  LEU O  13      20.646  25.063  15.398  1.00 98.92           C  
ATOM     91  CG  LEU O  13      21.428  25.887  16.431  1.00 98.87           C  
ATOM     92  CD1 LEU O  13      21.812  25.016  17.621  1.00 98.79           C  
ATOM     93  CD2 LEU O  13      22.674  26.505  15.803  1.00 98.74           C  
ATOM     94  N   PRO O  14      20.453  24.898  12.119  1.00 98.69           N  
ATOM     95  CA  PRO O  14      20.142  24.123  10.907  1.00 98.62           C  
ATOM     96  C   PRO O  14      19.778  22.665  11.170  1.00 98.55           C  
ATOM     97  O   PRO O  14      18.907  22.119  10.486  1.00 97.94           O  
ATOM     98  CB  PRO O  14      21.435  24.198  10.083  1.00 98.37           C  
ATOM     99  CG  PRO O  14      22.161  25.385  10.586  1.00 97.23           C  
ATOM    100  CD  PRO O  14      21.738  25.613  12.002  1.00 98.45           C  
ATOM    101  N   ARG O  15      20.433  22.042  12.138  1.00 98.46           N  
ATOM    102  CA  ARG O  15      20.207  20.625  12.425  1.00 98.46           C  
ATOM    103  C   ARG O  15      19.147  20.386  13.506  1.00 98.65           C  
ATOM    104  O   ARG O  15      18.913  19.242  13.901  1.00 98.46           O  
ATOM    105  CB  ARG O  15      21.519  19.942  12.846  1.00 97.95           C  
ATOM    106  CG  ARG O  15      22.631  19.954  11.801  0.96 95.23           C  
ATOM    107  CD  ARG O  15      22.373  18.983  10.655  0.94 92.35           C  
ATOM    108  NE  ARG O  15      22.233  17.594  11.110  0.93 87.56           N  
ATOM    109  CZ  ARG O  15      23.243  16.794  11.471  0.92 81.15           C  
ATOM    110  NH1 ARG O  15      24.498  17.230  11.445  0.93 77.04           N  
ATOM    111  NH2 ARG O  15      22.989  15.549  11.864  0.93 77.24           N  
ATOM    112  N   ILE O  16      18.501  21.440  13.981  1.00 98.90           N  
ATOM    113  CA  ILE O  16      17.548  21.275  15.081  1.00 98.95           C  
ATOM    114  C   ILE O  16      16.373  20.391  14.656  1.00 98.97           C  
ATOM    115  O   ILE O  16      15.857  20.481  13.542  1.00 98.95           O  
ATOM    116  CB  ILE O  16      17.058  22.644  15.610  1.00 98.92           C  
ATOM    117  CG1 ILE O  16      16.429  22.505  17.009  1.00 98.43           C  
ATOM    118  CG2 ILE O  16      16.074  23.308  14.639  1.00 98.62           C  
ATOM    119  CD1 ILE O  16      17.427  22.184  18.109  1.00 97.03           C  
ATOM    120  N   HIS O  17      15.962  19.517  15.556  1.00 98.96           N  
ATOM    121  CA  HIS O  17      14.768  18.705  15.353  1.00 98.98           C  
ATOM    122  C   HIS O  17      13.529  19.567  15.622  1.00 98.98           C  
ATOM    123  O   HIS O  17      13.541  20.385  16.546  1.00 98.98           O  
ATOM    124  CB  HIS O  17      14.807  17.506  16.298  1.00 98.97           C  
ATOM    125  CG  HIS O  17      13.739  16.495  16.053  1.00 98.95           C  
ATOM    126  ND1 HIS O  17      12.431  16.687  16.423  1.00 96.08           N  
ATOM    127  CD2 HIS O  17      13.793  15.277  15.465  1.00 96.04           C  
ATOM    128  CE1 HIS O  17      11.722  15.632  16.070  1.00 97.15           C  
ATOM    129  NE2 HIS O  17      12.522  14.759  15.488  1.00 97.94           N  
ATOM    130  N   PRO O  18      12.445  19.388  14.851  1.00 98.98           N  
ATOM    131  CA  PRO O  18      11.243  20.213  15.065  1.00 98.97           C  
ATOM    132  C   PRO O  18      10.694  20.192  16.491  1.00 98.99           C  
ATOM    133  O   PRO O  18      10.234  21.228  16.982  1.00 98.98           O  
ATOM    134  CB  PRO O  18      10.231  19.613  14.080  1.00 98.92           C  
ATOM    135  CG  PRO O  18      11.075  19.072  12.974  1.00 98.42           C  
ATOM    136  CD  PRO O  18      12.318  18.548  13.651  1.00 98.92           C  
ATOM    137  N   VAL O  19      10.723  19.036  17.147  1.00 98.99           N  
ATOM    138  CA  VAL O  19      10.224  18.967  18.526  1.00 98.99           C  
ATOM    139  C   VAL O  19      11.124  19.768  19.466  1.00 99.00           C  
ATOM    140  O   VAL O  19      10.638  20.483  20.349  1.00 98.99           O  
ATOM    141  CB  VAL O  19      10.075  17.506  18.998  1.00 98.99           C  
ATOM    142  CG1 VAL O  19       9.704  17.444  20.480  1.00 98.94           C  
ATOM    143  CG2 VAL O  19       9.024  16.787  18.162  1.00 98.96           C  
ATOM    144  N   ALA O  20      12.440  19.661  19.279  1.00 99.00           N  
ATOM    145  CA  ALA O  20      13.372  20.446  20.080  1.00 99.00           C  
ATOM    146  C   ALA O  20      13.188  21.939  19.826  1.00 99.00           C  
ATOM    147  O   ALA O  20      13.246  22.744  20.758  1.00 99.00           O  
ATOM    148  CB  ALA O  20      14.811  20.029  19.791  1.00 99.00           C  
ATOM    149  N   SER O  21      12.950  22.306  18.564  1.00 99.00           N  
ATOM    150  CA  SER O  21      12.727  23.711  18.218  1.00 99.00           C  
ATOM    151  C   SER O  21      11.481  24.261  18.910  1.00 99.00           C  
ATOM    152  O   SER O  21      11.504  25.360  19.475  1.00 98.99           O  
ATOM    153  CB  SER O  21      12.617  23.866  16.700  1.00 98.99           C  
ATOM    154  OG  SER O  21      12.444  25.224  16.342  1.00 98.82           O  
ATOM    155  N   LYS O  22      10.386  23.491  18.882  1.00 98.99           N  
ATOM    156  CA  LYS O  22       9.158  23.900  19.570  1.00 99.00           C  
ATOM    157  C   LYS O  22       9.418  24.111  21.060  1.00 99.00           C  
ATOM    158  O   LYS O  22       8.970  25.105  21.651  1.00 98.99           O  
ATOM    159  CB  LYS O  22       8.064  22.851  19.352  1.00 98.99           C  
ATOM    160  CG  LYS O  22       6.748  23.156  20.052  1.00 98.87           C  
ATOM    161  CD  LYS O  22       5.697  22.089  19.749  1.00 98.66           C  
ATOM    162  CE  LYS O  22       4.398  22.370  20.482  1.00 97.95           C  
ATOM    163  NZ  LYS O  22       3.366  21.344  20.167  0.99 95.81           N  
ATOM    164  N   LEU O  23      10.134  23.176  21.665  1.00 99.00           N  
ATOM    165  CA  LEU O  23      10.450  23.264  23.090  1.00 99.00           C  
ATOM    166  C   LEU O  23      11.299  24.491  23.403  1.00 99.00           C  
ATOM    167  O   LEU O  23      10.988  25.262  24.314  1.00 99.00           O  
ATOM    168  CB  LEU O  23      11.169  21.988  23.532  1.00 99.00           C  
ATOM    169  CG  LEU O  23      11.653  21.946  24.977  1.00 98.99           C  
ATOM    170  CD1 LEU O  23      10.507  22.127  25.960  1.00 98.98           C  
ATOM    171  CD2 LEU O  23      12.367  20.618  25.229  1.00 98.97           C  
ATOM    172  N   LEU O  24      12.372  24.676  22.647  1.00 99.00           N  
ATOM    173  CA  LEU O  24      13.278  25.797  22.894  1.00 99.00           C  
ATOM    174  C   LEU O  24      12.572  27.144  22.729  1.00 99.00           C  
ATOM    175  O   LEU O  24      12.817  28.079  23.500  1.00 98.99           O  
ATOM    176  CB  LEU O  24      14.486  25.695  21.960  1.00 99.00           C  
ATOM    177  CG  LEU O  24      15.472  24.575  22.323  1.00 98.99           C  
ATOM    178  CD1 LEU O  24      16.346  24.221  21.120  1.00 98.98           C  
ATOM    179  CD2 LEU O  24      16.341  24.980  23.511  1.00 98.98           C  
ATOM    180  N   ARG O  25      11.682  27.247  21.743  1.00 98.99           N  
ATOM    181  CA  ARG O  25      10.932  28.490  21.544  1.00 98.99           C  
ATOM    182  C   ARG O  25      10.021  28.792  22.730  1.00 98.99           C  
ATOM    183  O   ARG O  25       9.944  29.940  23.178  1.00 98.98           O  
ATOM    184  CB  ARG O  25      10.109  28.431  20.257  1.00 98.98           C  
ATOM    185  CG  ARG O  25      10.948  28.465  18.990  1.00 98.28           C  
ATOM    186  CD  ARG O  25      10.071  28.261  17.753  0.99 97.17           C  
ATOM    187  NE  ARG O  25      10.868  27.908  16.577  0.99 94.65           N  
ATOM    188  CZ  ARG O  25      11.456  28.782  15.776  0.99 92.31           C  
ATOM    189  NH1 ARG O  25      11.344  30.080  15.999  0.99 88.20           N  
ATOM    190  NH2 ARG O  25      12.164  28.348  14.747  0.99 89.09           N  
ATOM    191  N   LEU O  26       9.325  27.771  23.231  1.00 98.99           N  
ATOM    192  CA  LEU O  26       8.427  28.023  24.357  1.00 98.99           C  
ATOM    193  C   LEU O  26       9.205  28.281  25.645  1.00 99.00           C  
ATOM    194  O   LEU O  26       8.760  29.070  26.485  1.00 98.99           O  
ATOM    195  CB  LEU O  26       7.365  26.920  24.499  1.00 98.94           C  
ATOM    196  CG  LEU O  26       7.776  25.524  24.933  1.00 98.46           C  
ATOM    197  CD1 LEU O  26       7.838  25.410  26.448  1.00 98.12           C  
ATOM    198  CD2 LEU O  26       6.791  24.499  24.368  1.00 97.99           C  
ATOM    199  N   MET O  27      10.370  27.649  25.801  1.00 99.00           N  
ATOM    200  CA  MET O  27      11.239  27.942  26.945  1.00 99.00           C  
ATOM    201  C   MET O  27      11.612  29.422  26.963  1.00 99.00           C  
ATOM    202  O   MET O  27      11.513  30.087  27.998  1.00 99.00           O  
ATOM    203  CB  MET O  27      12.508  27.081  26.893  1.00 99.00           C  
ATOM    204  CG  MET O  27      12.243  25.604  27.188  1.00 98.98           C  
ATOM    205  SD  MET O  27      13.601  24.525  26.701  1.00 98.98           S  
ATOM    206  CE  MET O  27      14.876  25.050  27.832  1.00 98.86           C  
ATOM    207  N   GLN O  28      12.036  29.926  25.804  1.00 98.99           N  
ATOM    208  CA  GLN O  28      12.431  31.328  25.693  1.00 98.99           C  
ATOM    209  C   GLN O  28      11.250  32.258  25.955  1.00 98.99           C  
ATOM    210  O   GLN O  28      11.363  33.228  26.712  1.00 98.98           O  
ATOM    211  CB  GLN O  28      13.025  31.587  24.303  1.00 98.97           C  
ATOM    212  CG  GLN O  28      13.656  32.966  24.138  1.00 98.57           C  
ATOM    213  CD  GLN O  28      14.998  33.076  24.840  1.00 98.28           C  
ATOM    214  OE1 GLN O  28      15.857  32.196  24.705  1.00 96.00           O  
ATOM    215  NE2 GLN O  28      15.191  34.150  25.586  1.00 94.77           N  
ATOM    216  N   LYS O  29      10.108  31.966  25.329  1.00 98.99           N  
ATOM    217  CA  LYS O  29       8.921  32.812  25.447  1.00 98.99           C  
ATOM    218  C   LYS O  29       8.438  32.919  26.890  1.00 98.99           C  
ATOM    219  O   LYS O  29       8.094  34.008  27.364  1.00 98.98           O  
ATOM    220  CB  LYS O  29       7.803  32.254  24.562  1.00 98.98           C  
ATOM    221  CG  LYS O  29       6.482  33.010  24.649  1.00 98.76           C  
ATOM    222  CD  LYS O  29       5.416  32.362  23.764  1.00 98.34           C  
ATOM    223  CE  LYS O  29       4.096  33.109  23.864  0.99 97.46           C  
ATOM    224  NZ  LYS O  29       3.041  32.458  23.034  0.99 95.17           N  
ATOM    225  N   LYS O  30       8.395  31.778  27.574  1.00 99.00           N  
ATOM    226  CA  LYS O  30       7.826  31.689  28.921  1.00 99.00           C  
ATOM    227  C   LYS O  30       8.854  31.886  30.029  1.00 99.00           C  
ATOM    228  O   LYS O  30       8.487  31.915  31.207  1.00 98.99           O  
ATOM    229  CB  LYS O  30       7.142  30.330  29.106  1.00 98.99           C  
ATOM    230  CG  LYS O  30       5.986  30.077  28.147  1.00 98.94           C  
ATOM    231  CD  LYS O  30       5.497  28.636  28.228  1.00 98.89           C  
ATOM    232  CE  LYS O  30       4.864  28.317  29.569  1.00 98.86           C  
ATOM    233  NZ  LYS O  30       4.351  26.914  29.606  1.00 98.92           N  
ATOM    234  N   GLU O  31      10.115  31.982  29.675  1.00 99.00           N  
ATOM    235  CA  GLU O  31      11.212  32.075  30.646  1.00 99.00           C  
ATOM    236  C   GLU O  31      11.174  30.918  31.639  1.00 99.00           C  
ATOM    237  O   GLU O  31      11.240  31.108  32.859  1.00 98.99           O  
ATOM    238  CB  GLU O  31      11.238  33.444  31.336  1.00 98.99           C  
ATOM    239  CG  GLU O  31      11.452  34.574  30.330  1.00 98.88           C  
ATOM    240  CD  GLU O  31      11.753  35.919  30.955  1.00 98.70           C  
ATOM    241  OE1 GLU O  31      11.573  36.088  32.179  1.00 97.79           O  
ATOM    242  OE2 GLU O  31      12.174  36.824  30.206  1.00 97.61           O  
ATOM    243  N   THR O  32      11.077  29.709  31.102  1.00 99.00           N  
ATOM    244  CA  THR O  32      11.117  28.514  31.944  1.00 99.00           C  
ATOM    245  C   THR O  32      11.933  27.403  31.306  1.00 99.00           C  
ATOM    246  O   THR O  32      11.771  27.085  30.123  1.00 99.00           O  
ATOM    247  CB  THR O  32       9.715  28.003  32.333  1.00 99.00           C  
ATOM    248  OG1 THR O  32       9.863  26.825  33.124  1.00 98.94           O  
ATOM    249  CG2 THR O  32       8.839  27.703  31.131  1.00 98.96           C  
ATOM    250  N   ASN O  33      12.803  26.808  32.110  1.00 99.00           N  
ATOM    251  CA  ASN O  33      13.499  25.574  31.782  1.00 99.00           C  
ATOM    252  C   ASN O  33      13.250  24.528  32.863  1.00 99.00           C  
ATOM    253  O   ASN O  33      14.128  23.729  33.195  1.00 99.00           O  
ATOM    254  CB  ASN O  33      14.997  25.806  31.500  1.00 99.00           C  
ATOM    255  CG  ASN O  33      15.735  26.523  32.616  1.00 98.99           C  
ATOM    256  OD1 ASN O  33      15.166  27.346  33.337  1.00 97.43           O  
ATOM    257  ND2 ASN O  33      17.032  26.244  32.733  1.00 97.38           N  
ATOM    258  N   LEU O  34      12.031  24.534  33.398  1.00 99.00           N  
ATOM    259  CA  LEU O  34      11.572  23.576  34.402  1.00 99.00           C  
ATOM    260  C   LEU O  34      10.656  22.534  33.777  1.00 99.00           C  
ATOM    261  O   LEU O  34       9.672  22.880  33.113  1.00 99.00           O  
ATOM    262  CB  LEU O  34      10.816  24.325  35.506  1.00 99.00           C  
ATOM    263  CG  LEU O  34      10.043  23.468  36.519  1.00 98.99           C  
ATOM    264  CD1 LEU O  34      10.978  22.577  37.322  1.00 98.99           C  
ATOM    265  CD2 LEU O  34       9.223  24.371  37.440  1.00 98.99           C  
ATOM    266  N   CYS O  35      10.971  21.268  34.014  1.00 99.00           N  
ATOM    267  CA  CYS O  35      10.084  20.144  33.714  1.00 99.00           C  
ATOM    268  C   CYS O  35       9.512  19.615  35.022  1.00 99.00           C  
ATOM    269  O   CYS O  35      10.262  19.214  35.913  1.00 99.00           O  
ATOM    270  CB  CYS O  35      10.856  19.043  32.989  1.00 99.00           C  
ATOM    271  SG  CYS O  35       9.921  17.514  32.724  1.00 99.00           S  
ATOM    272  N   LEU O  36       8.184  19.610  35.130  1.00 99.00           N  
ATOM    273  CA  LEU O  36       7.517  19.003  36.283  1.00 99.00           C  
ATOM    274  C   LEU O  36       7.466  17.492  36.108  1.00 99.00           C  
ATOM    275  O   LEU O  36       6.976  17.007  35.084  1.00 98.99           O  
ATOM    276  CB  LEU O  36       6.087  19.538  36.409  1.00 98.99           C  
ATOM    277  CG  LEU O  36       5.221  18.839  37.463  1.00 98.96           C  
ATOM    278  CD1 LEU O  36       5.728  19.126  38.869  1.00 98.93           C  
ATOM    279  CD2 LEU O  36       3.765  19.255  37.311  1.00 98.91           C  
ATOM    280  N   SER O  37       7.950  16.765  37.107  1.00 98.99           N  
ATOM    281  CA  SER O  37       7.798  15.311  37.138  1.00 98.99           C  
ATOM    282  C   SER O  37       6.523  14.993  37.905  1.00 98.98           C  
ATOM    283  O   SER O  37       6.495  15.025  39.139  1.00 98.94           O  
ATOM    284  CB  SER O  37       9.011  14.656  37.795  1.00 98.97           C  
ATOM    285  OG  SER O  37       8.933  13.250  37.681  1.00 98.57           O  
ATOM    286  N   ALA O  38       5.451  14.720  37.163  1.00 98.96           N  
ATOM    287  CA  ALA O  38       4.126  14.545  37.748  1.00 98.95           C  
ATOM    288  C   ALA O  38       3.927  13.094  38.170  1.00 98.92           C  
ATOM    289  O   ALA O  38       3.144  12.350  37.570  1.00 98.77           O  
ATOM    290  CB  ALA O  38       3.048  14.999  36.770  1.00 98.91           C  
ATOM    291  N   ASP O  39       4.641  12.705  39.203  1.00 98.82           N  
ATOM    292  CA  ASP O  39       4.639  11.330  39.697  1.00 98.69           C  
ATOM    293  C   ASP O  39       3.507  11.155  40.706  1.00 98.63           C  
ATOM    294  O   ASP O  39       3.724  11.076  41.920  1.00 98.26           O  
ATOM    295  CB  ASP O  39       6.004  10.989  40.305  1.00 98.40           C  
ATOM    296  CG  ASP O  39       7.118  10.980  39.270  1.00 97.68           C  
ATOM    297  OD1 ASP O  39       6.830  10.715  38.081  1.00 96.45           O  
ATOM    298  OD2 ASP O  39       8.279  11.238  39.644  1.00 96.23           O  
ATOM    299  N   VAL O  40       2.295  11.128  40.170  1.00 98.80           N  
ATOM    300  CA  VAL O  40       1.078  11.009  40.961  1.00 98.79           C  
ATOM    301  C   VAL O  40       0.274   9.823  40.446  1.00 98.84           C  
ATOM    302  O   VAL O  40       0.444   9.391  39.302  1.00 98.82           O  
ATOM    303  CB  VAL O  40       0.232  12.301  40.918  1.00 98.71           C  
ATOM    304  CG1 VAL O  40       1.004  13.466  41.545  1.00 98.49           C  
ATOM    305  CG2 VAL O  40      -0.186  12.638  39.485  1.00 98.54           C  
ATOM    306  N   SER O  41      -0.622   9.306  41.288  1.00 98.86           N  
ATOM    307  CA  SER O  41      -1.360   8.085  40.961  1.00 98.87           C  
ATOM    308  C   SER O  41      -2.794   8.334  40.507  1.00 98.93           C  
ATOM    309  O   SER O  41      -3.468   7.391  40.082  1.00 98.84           O  
ATOM    310  CB  SER O  41      -1.364   7.136  42.158  1.00 98.55           C  
ATOM    311  OG  SER O  41      -2.060   7.710  43.250  1.00 93.49           O  
ATOM    312  N   LEU O  42      -3.269   9.580  40.607  1.00 98.86           N  
ATOM    313  CA  LEU O  42      -4.653   9.913  40.270  1.00 98.86           C  
ATOM    314  C   LEU O  42      -4.717  10.882  39.103  1.00 98.91           C  
ATOM    315  O   LEU O  42      -4.024  11.903  39.090  1.00 98.86           O  
ATOM    316  CB  LEU O  42      -5.369  10.525  41.476  1.00 98.72           C  
ATOM    317  CG  LEU O  42      -5.475   9.626  42.707  1.00 97.47           C  
ATOM    318  CD1 LEU O  42      -6.105  10.392  43.862  1.00 95.55           C  
ATOM    319  CD2 LEU O  42      -6.275   8.368  42.393  1.00 94.72           C  
ATOM    320  N   ALA O  43      -5.584  10.580  38.141  1.00 98.93           N  
ATOM    321  CA  ALA O  43      -5.744  11.439  36.968  1.00 98.95           C  
ATOM    322  C   ALA O  43      -6.162  12.852  37.353  1.00 98.96           C  
ATOM    323  O   ALA O  43      -5.681  13.823  36.765  1.00 98.93           O  
ATOM    324  CB  ALA O  43      -6.759  10.835  36.004  1.00 98.92           C  
ATOM    325  N   ARG O  44      -7.064  12.980  38.328  1.00 98.93           N  
ATOM    326  CA  ARG O  44      -7.529  14.298  38.743  1.00 98.88           C  
ATOM    327  C   ARG O  44      -6.374  15.165  39.232  1.00 98.88           C  
ATOM    328  O   ARG O  44      -6.289  16.350  38.905  1.00 98.75           O  
ATOM    329  CB  ARG O  44      -8.590  14.161  39.836  1.00 98.68           C  
ATOM    330  CG  ARG O  44      -9.265  15.462  40.240  0.93 91.36           C  
ATOM    331  CD  ARG O  44     -10.159  15.989  39.140  0.90 89.24           C  
ATOM    332  NE  ARG O  44      -9.562  17.126  38.441  0.89 83.63           N  
ATOM    333  CZ  ARG O  44      -9.958  17.579  37.254  0.89 75.74           C  
ATOM    334  NH1 ARG O  44     -10.944  16.980  36.595  0.89 71.33           N  
ATOM    335  NH2 ARG O  44      -9.361  18.638  36.728  0.90 71.73           N  
ATOM    336  N   GLU O  45      -5.469  14.558  40.010  1.00 98.78           N  
ATOM    337  CA  GLU O  45      -4.319  15.299  40.524  1.00 98.65           C  
ATOM    338  C   GLU O  45      -3.350  15.661  39.400  1.00 98.71           C  
ATOM    339  O   GLU O  45      -2.825  16.780  39.366  1.00 98.61           O  
ATOM    340  CB  GLU O  45      -3.610  14.499  41.620  1.00 98.24           C  
ATOM    341  CG  GLU O  45      -2.492  15.288  42.292  1.00 93.53           C  
ATOM    342  CD  GLU O  45      -1.874  14.592  43.489  1.00 92.76           C  
ATOM    343  OE1 GLU O  45      -2.236  13.427  43.774  1.00 89.64           O  
ATOM    344  OE2 GLU O  45      -1.018  15.222  44.145  1.00 90.82           O  
ATOM    345  N   LEU O  46      -3.123  14.721  38.478  1.00 98.88           N  
ATOM    346  CA  LEU O  46      -2.283  15.006  37.310  1.00 98.92           C  
ATOM    347  C   LEU O  46      -2.797  16.228  36.552  1.00 98.92           C  
ATOM    348  O   LEU O  46      -2.033  17.147  36.233  1.00 98.92           O  
ATOM    349  CB  LEU O  46      -2.248  13.784  36.384  1.00 98.93           C  
ATOM    350  CG  LEU O  46      -1.614  13.987  35.007  1.00 98.86           C  
ATOM    351  CD1 LEU O  46      -0.131  14.301  35.129  1.00 98.78           C  
ATOM    352  CD2 LEU O  46      -1.834  12.752  34.137  1.00 98.73           C  
ATOM    353  N   LEU O  47      -4.099  16.233  36.259  1.00 98.97           N  
ATOM    354  CA  LEU O  47      -4.681  17.308  35.459  1.00 98.97           C  
ATOM    355  C   LEU O  47      -4.734  18.631  36.224  1.00 98.96           C  
ATOM    356  O   LEU O  47      -4.510  19.693  35.637  1.00 98.94           O  
ATOM    357  CB  LEU O  47      -6.068  16.896  34.957  1.00 98.98           C  
ATOM    358  CG  LEU O  47      -6.059  15.693  34.002  1.00 98.97           C  
ATOM    359  CD1 LEU O  47      -7.480  15.221  33.730  1.00 98.95           C  
ATOM    360  CD2 LEU O  47      -5.343  16.012  32.694  1.00 98.95           C  
ATOM    361  N   GLN O  48      -5.020  18.578  37.530  1.00 98.86           N  
ATOM    362  CA  GLN O  48      -5.014  19.796  38.340  1.00 98.75           C  
ATOM    363  C   GLN O  48      -3.614  20.409  38.409  1.00 98.79           C  
ATOM    364  O   GLN O  48      -3.457  21.630  38.298  1.00 98.72           O  
ATOM    365  CB  GLN O  48      -5.563  19.514  39.741  1.00 98.44           C  
ATOM    366  CG  GLN O  48      -7.070  19.300  39.754  0.97 90.29           C  
ATOM    367  CD  GLN O  48      -7.620  18.905  41.112  0.96 86.26           C  
ATOM    368  OE1 GLN O  48      -6.873  18.507  42.013  0.96 80.87           O  
ATOM    369  NE2 GLN O  48      -8.934  19.006  41.272  0.95 78.28           N  
ATOM    370  N   LEU O  49      -2.595  19.564  38.578  1.00 98.78           N  
ATOM    371  CA  LEU O  49      -1.216  20.048  38.578  1.00 98.75           C  
ATOM    372  C   LEU O  49      -0.830  20.635  37.228  1.00 98.83           C  
ATOM    373  O   LEU O  49      -0.205  21.698  37.158  1.00 98.81           O  
ATOM    374  CB  LEU O  49      -0.251  18.916  38.935  1.00 98.54           C  
ATOM    375  CG  LEU O  49      -0.129  18.567  40.411  1.00 97.26           C  
ATOM    376  CD1 LEU O  49       0.642  17.264  40.563  1.00 97.01           C  
ATOM    377  CD2 LEU O  49       0.574  19.690  41.174  1.00 96.85           C  
ATOM    378  N   ALA O  50      -1.191  19.931  36.153  1.00 98.93           N  
ATOM    379  CA  ALA O  50      -0.859  20.399  34.810  1.00 98.96           C  
ATOM    380  C   ALA O  50      -1.470  21.771  34.538  1.00 98.97           C  
ATOM    381  O   ALA O  50      -0.828  22.636  33.934  1.00 98.96           O  
ATOM    382  CB  ALA O  50      -1.332  19.391  33.770  1.00 98.96           C  
ATOM    383  N   ASP O  51      -2.714  21.968  34.974  1.00 98.94           N  
ATOM    384  CA  ASP O  51      -3.393  23.241  34.745  1.00 98.94           C  
ATOM    385  C   ASP O  51      -2.771  24.360  35.587  1.00 98.94           C  
ATOM    386  O   ASP O  51      -2.456  25.436  35.072  1.00 98.90           O  
ATOM    387  CB  ASP O  51      -4.883  23.091  35.051  1.00 98.93           C  
ATOM    388  CG  ASP O  51      -5.731  24.226  34.514  1.00 98.88           C  
ATOM    389  OD1 ASP O  51      -5.292  24.937  33.588  1.00 98.64           O  
ATOM    390  OD2 ASP O  51      -6.860  24.389  35.015  1.00 98.60           O  
ATOM    391  N   ALA O  52      -2.594  24.106  36.882  1.00 98.87           N  
ATOM    392  CA  ALA O  52      -2.088  25.140  37.784  1.00 98.83           C  
ATOM    393  C   ALA O  52      -0.634  25.499  37.504  1.00 98.87           C  
ATOM    394  O   ALA O  52      -0.253  26.673  37.578  1.00 98.82           O  
ATOM    395  CB  ALA O  52      -2.250  24.696  39.235  1.00 98.70           C  
ATOM    396  N   LEU O  53       0.179  24.493  37.193  1.00 98.95           N  
ATOM    397  CA  LEU O  53       1.615  24.699  37.015  1.00 98.96           C  
ATOM    398  C   LEU O  53       2.018  24.900  35.559  1.00 98.98           C  
ATOM    399  O   LEU O  53       3.168  25.255  35.285  1.00 98.97           O  
ATOM    400  CB  LEU O  53       2.407  23.534  37.627  1.00 98.93           C  
ATOM    401  CG  LEU O  53       2.675  23.606  39.134  1.00 98.65           C  
ATOM    402  CD1 LEU O  53       1.426  23.863  39.954  1.00 97.06           C  
ATOM    403  CD2 LEU O  53       3.375  22.337  39.602  1.00 96.86           C  
ATOM    404  N   GLY O  54       1.092  24.680  34.630  1.00 98.98           N  
ATOM    405  CA  GLY O  54       1.376  24.816  33.208  1.00 98.99           C  
ATOM    406  C   GLY O  54       2.119  26.087  32.817  1.00 98.99           C  
ATOM    407  O   GLY O  54       3.094  26.023  32.059  1.00 98.98           O  
ATOM    408  N   PRO O  55       1.681  27.251  33.315  1.00 98.98           N  
ATOM    409  CA  PRO O  55       2.385  28.490  32.953  1.00 98.98           C  
ATOM    410  C   PRO O  55       3.844  28.553  33.403  1.00 98.99           C  
ATOM    411  O   PRO O  55       4.621  29.332  32.840  1.00 98.97           O  
ATOM    412  CB  PRO O  55       1.547  29.578  33.641  1.00 98.96           C  
ATOM    413  CG  PRO O  55       0.176  28.980  33.746  1.00 98.80           C  
ATOM    414  CD  PRO O  55       0.428  27.521  34.039  1.00 98.96           C  
ATOM    415  N   SER O  56       4.214  27.745  34.401  1.00 98.99           N  
ATOM    416  CA  SER O  56       5.551  27.777  35.001  1.00 98.99           C  
ATOM    417  C   SER O  56       6.521  26.753  34.422  1.00 99.00           C  
ATOM    418  O   SER O  56       7.698  26.760  34.793  1.00 98.99           O  
ATOM    419  CB  SER O  56       5.446  27.542  36.511  1.00 98.98           C  
ATOM    420  OG  SER O  56       4.667  28.543  37.141  1.00 98.89           O  
ATOM    421  N   ILE O  57       6.048  25.874  33.542  1.00 99.00           N  
ATOM    422  CA  ILE O  57       6.856  24.743  33.082  1.00 99.00           C  
ATOM    423  C   ILE O  57       7.018  24.735  31.569  1.00 99.00           C  
ATOM    424  O   ILE O  57       6.180  25.262  30.832  1.00 99.00           O  
ATOM    425  CB  ILE O  57       6.267  23.391  33.556  1.00 99.00           C  
ATOM    426  CG1 ILE O  57       4.901  23.118  32.918  1.00 98.99           C  
ATOM    427  CG2 ILE O  57       6.188  23.353  35.083  1.00 98.99           C  
ATOM    428  CD1 ILE O  57       4.264  21.781  33.327  1.00 98.99           C  
ATOM    429  N   CYS O  58       8.095  24.124  31.095  1.00 99.00           N  
ATOM    430  CA  CYS O  58       8.276  23.886  29.662  1.00 99.00           C  
ATOM    431  C   CYS O  58       7.864  22.480  29.257  1.00 99.00           C  
ATOM    432  O   CYS O  58       7.665  22.210  28.066  1.00 99.00           O  
ATOM    433  CB  CYS O  58       9.719  24.170  29.234  1.00 99.00           C  
ATOM    434  SG  CYS O  58      10.987  23.064  29.896  1.00 98.99           S  
ATOM    435  N   MET O  59       7.736  21.606  30.240  1.00 99.00           N  
ATOM    436  CA  MET O  59       7.489  20.199  29.979  1.00 99.00           C  
ATOM    437  C   MET O  59       6.835  19.580  31.198  1.00 99.00           C  
ATOM    438  O   MET O  59       7.092  20.001  32.331  1.00 99.00           O  
ATOM    439  CB  MET O  59       8.826  19.508  29.681  1.00 99.00           C  
ATOM    440  CG  MET O  59       8.740  18.109  29.131  1.00 98.86           C  
ATOM    441  SD  MET O  59      10.368  17.366  28.868  1.00 98.85           S  
ATOM    442  CE  MET O  59      11.133  18.526  27.753  1.00 97.69           C  
ATOM    443  N   LEU O  60       5.975  18.589  30.945  1.00 99.00           N  
ATOM    444  CA  LEU O  60       5.399  17.777  32.005  1.00 99.00           C  
ATOM    445  C   LEU O  60       5.774  16.330  31.722  1.00 99.00           C  
ATOM    446  O   LEU O  60       5.456  15.797  30.651  1.00 99.00           O  
ATOM    447  CB  LEU O  60       3.886  17.968  32.078  1.00 98.99           C  
ATOM    448  CG  LEU O  60       3.189  17.307  33.272  1.00 98.92           C  
ATOM    449  CD1 LEU O  60       1.953  18.102  33.672  1.00 98.47           C  
ATOM    450  CD2 LEU O  60       2.811  15.866  32.962  1.00 98.48           C  
ATOM    451  N   LYS O  61       6.467  15.719  32.675  1.00 99.00           N  
ATOM    452  CA  LYS O  61       6.916  14.340  32.550  1.00 99.00           C  
ATOM    453  C   LYS O  61       5.925  13.424  33.238  1.00 99.00           C  
ATOM    454  O   LYS O  61       5.634  13.594  34.425  1.00 98.99           O  
ATOM    455  CB  LYS O  61       8.312  14.166  33.152  1.00 99.00           C  
ATOM    456  CG  LYS O  61       8.877  12.756  32.959  1.00 98.96           C  
ATOM    457  CD  LYS O  61      10.264  12.590  33.593  1.00 98.90           C  
ATOM    458  CE  LYS O  61      10.205  12.382  35.088  1.00 98.75           C  
ATOM    459  NZ  LYS O  61       9.497  11.112  35.478  1.00 98.72           N  
ATOM    460  N   THR O  62       5.423  12.445  32.492  1.00 98.99           N  
ATOM    461  CA  THR O  62       4.500  11.453  33.031  1.00 98.99           C  
ATOM    462  C   THR O  62       5.202  10.122  33.256  1.00 98.98           C  
ATOM    463  O   THR O  62       6.249   9.832  32.668  1.00 98.96           O  
ATOM    464  CB  THR O  62       3.306  11.213  32.088  1.00 98.98           C  
ATOM    465  OG1 THR O  62       3.764  10.692  30.832  1.00 98.77           O  
ATOM    466  CG2 THR O  62       2.516  12.490  31.845  1.00 98.80           C  
ATOM    467  N   HIS O  63       4.588   9.308  34.111  1.00 98.91           N  
ATOM    468  CA  HIS O  63       4.873   7.881  34.180  1.00 98.86           C  
ATOM    469  C   HIS O  63       3.504   7.225  34.143  1.00 98.89           C  
ATOM    470  O   HIS O  63       2.878   6.990  35.181  1.00 98.80           O  
ATOM    471  CB  HIS O  63       5.663   7.525  35.441  1.00 98.60           C  
ATOM    472  CG  HIS O  63       6.469   6.273  35.311  1.00 96.28           C  
ATOM    473  ND1 HIS O  63       7.446   5.919  36.212  1.00 89.25           N  
ATOM    474  CD2 HIS O  63       6.459   5.300  34.369  1.00 89.23           C  
ATOM    475  CE1 HIS O  63       8.004   4.782  35.833  1.00 88.94           C  
ATOM    476  NE2 HIS O  63       7.421   4.381  34.718  1.00 90.31           N  
ATOM    477  N   VAL O  64       3.010   6.999  32.934  1.00 98.92           N  
ATOM    478  CA  VAL O  64       1.607   6.661  32.747  1.00 98.89           C  
ATOM    479  C   VAL O  64       1.241   5.339  33.429  1.00 98.93           C  
ATOM    480  O   VAL O  64       0.092   5.135  33.816  1.00 98.82           O  
ATOM    481  CB  VAL O  64       1.240   6.681  31.245  1.00 98.45           C  
ATOM    482  CG1 VAL O  64       1.780   5.456  30.518  1.00 94.47           C  
ATOM    483  CG2 VAL O  64      -0.251   6.868  31.062  1.00 94.59           C  
ATOM    484  N   ASP O  65       2.221   4.472  33.618  1.00 98.93           N  
ATOM    485  CA  ASP O  65       1.974   3.167  34.229  1.00 98.93           C  
ATOM    486  C   ASP O  65       1.816   3.208  35.750  1.00 98.94           C  
ATOM    487  O   ASP O  65       1.569   2.164  36.353  1.00 98.85           O  
ATOM    488  CB  ASP O  65       3.022   2.129  33.785  1.00 98.83           C  
ATOM    489  CG  ASP O  65       4.444   2.460  34.198  1.00 98.10           C  
ATOM    490  OD1 ASP O  65       4.666   3.407  34.981  1.00 97.14           O  
ATOM    491  OD2 ASP O  65       5.355   1.748  33.725  1.00 96.85           O  
ATOM    492  N   ILE O  66       1.925   4.384  36.380  1.00 98.96           N  
ATOM    493  CA  ILE O  66       1.596   4.516  37.806  1.00 98.96           C  
ATOM    494  C   ILE O  66       0.240   5.187  38.034  1.00 98.96           C  
ATOM    495  O   ILE O  66      -0.181   5.339  39.185  1.00 98.90           O  
ATOM    496  CB  ILE O  66       2.701   5.231  38.629  1.00 98.91           C  
ATOM    497  CG1 ILE O  66       2.781   6.724  38.323  1.00 98.47           C  
ATOM    498  CG2 ILE O  66       4.049   4.546  38.424  1.00 98.44           C  
ATOM    499  CD1 ILE O  66       3.683   7.506  39.285  1.00 97.69           C  
ATOM    500  N   LEU O  67      -0.450   5.579  36.956  1.00 98.95           N  
ATOM    501  CA  LEU O  67      -1.779   6.173  37.070  1.00 98.95           C  
ATOM    502  C   LEU O  67      -2.810   5.072  37.284  1.00 98.96           C  
ATOM    503  O   LEU O  67      -3.059   4.267  36.383  1.00 98.87           O  
ATOM    504  CB  LEU O  67      -2.148   6.952  35.809  1.00 98.79           C  
ATOM    505  CG  LEU O  67      -1.685   8.384  35.655  1.00 97.18           C  
ATOM    506  CD1 LEU O  67      -2.198   8.926  34.325  1.00 96.66           C  
ATOM    507  CD2 LEU O  67      -2.170   9.262  36.801  1.00 96.83           C  
ATOM    508  N   ASN O  68      -3.431   5.069  38.449  1.00 98.96           N  
ATOM    509  CA  ASN O  68      -4.394   4.021  38.782  1.00 98.96           C  
ATOM    510  C   ASN O  68      -5.613   4.034  37.875  1.00 98.95           C  
ATOM    511  O   ASN O  68      -6.228   2.991  37.649  1.00 98.85           O  
ATOM    512  CB  ASN O  68      -4.847   4.160  40.237  1.00 98.92           C  
ATOM    513  CG  ASN O  68      -3.758   3.811  41.224  1.00 98.60           C  
ATOM    514  OD1 ASN O  68      -2.788   3.134  40.891  1.00 95.53           O  
ATOM    515  ND2 ASN O  68      -3.920   4.270  42.455  1.00 95.50           N  
ATOM    516  N   ASP O  69      -5.977   5.222  37.385  1.00 98.96           N  
ATOM    517  CA  ASP O  69      -7.176   5.410  36.576  1.00 98.96           C  
ATOM    518  C   ASP O  69      -6.853   5.969  35.191  1.00 98.97           C  
ATOM    519  O   ASP O  69      -7.573   6.829  34.669  1.00 98.91           O  
ATOM    520  CB  ASP O  69      -8.198   6.288  37.323  1.00 98.91           C  
ATOM    521  CG  ASP O  69      -7.638   7.629  37.764  1.00 98.87           C  
ATOM    522  OD1 ASP O  69      -6.404   7.832  37.716  1.00 98.67           O  
ATOM    523  OD2 ASP O  69      -8.445   8.485  38.190  1.00 98.52           O  
ATOM    524  N   PHE O  70      -5.777   5.466  34.600  1.00 98.96           N  
ATOM    525  CA  PHE O  70      -5.433   5.838  33.227  1.00 98.96           C  
ATOM    526  C   PHE O  70      -6.578   5.528  32.263  1.00 98.96           C  
ATOM    527  O   PHE O  70      -7.161   4.440  32.304  1.00 98.93           O  
ATOM    528  CB  PHE O  70      -4.195   5.066  32.744  1.00 98.95           C  
ATOM    529  CG  PHE O  70      -3.959   5.202  31.261  1.00 98.94           C  
ATOM    530  CD1 PHE O  70      -3.238   6.270  30.756  1.00 98.82           C  
ATOM    531  CD2 PHE O  70      -4.508   4.289  30.368  1.00 98.82           C  
ATOM    532  CE1 PHE O  70      -3.054   6.422  29.386  1.00 98.76           C  
ATOM    533  CE2 PHE O  70      -4.331   4.437  28.995  1.00 98.75           C  
ATOM    534  CZ  PHE O  70      -3.600   5.507  28.509  1.00 98.82           C  
ATOM    535  N   THR O  71      -6.867   6.467  31.385  1.00 98.97           N  
ATOM    536  CA  THR O  71      -7.594   6.212  30.146  1.00 98.98           C  
ATOM    537  C   THR O  71      -6.977   7.105  29.077  1.00 98.98           C  
ATOM    538  O   THR O  71      -6.303   8.092  29.387  1.00 98.97           O  
ATOM    539  CB  THR O  71      -9.103   6.537  30.232  1.00 98.95           C  
ATOM    540  OG1 THR O  71      -9.277   7.946  30.362  1.00 98.78           O  
ATOM    541  CG2 THR O  71      -9.787   5.818  31.393  1.00 98.78           C  
ATOM    542  N   LEU O  72      -7.232   6.781  27.811  1.00 98.98           N  
ATOM    543  CA  LEU O  72      -6.769   7.658  26.741  1.00 98.98           C  
ATOM    544  C   LEU O  72      -7.461   9.021  26.794  1.00 98.99           C  
ATOM    545  O   LEU O  72      -6.882  10.025  26.362  1.00 98.97           O  
ATOM    546  CB  LEU O  72      -6.942   6.988  25.376  1.00 98.97           C  
ATOM    547  CG  LEU O  72      -5.905   5.887  25.106  1.00 98.84           C  
ATOM    548  CD1 LEU O  72      -6.310   5.058  23.898  1.00 98.73           C  
ATOM    549  CD2 LEU O  72      -4.512   6.479  24.910  1.00 98.67           C  
ATOM    550  N   ASP O  73      -8.678   9.078  27.348  1.00 98.97           N  
ATOM    551  CA  ASP O  73      -9.350  10.365  27.527  1.00 98.96           C  
ATOM    552  C   ASP O  73      -8.606  11.270  28.509  1.00 98.97           C  
ATOM    553  O   ASP O  73      -8.613  12.495  28.347  1.00 98.94           O  
ATOM    554  CB  ASP O  73     -10.799  10.172  27.993  1.00 98.85           C  
ATOM    555  CG  ASP O  73     -11.747   9.811  26.864  1.00 96.81           C  
ATOM    556  OD1 ASP O  73     -11.377   9.942  25.680  1.00 95.78           O  
ATOM    557  OD2 ASP O  73     -12.885   9.403  27.171  1.00 95.44           O  
ATOM    558  N   VAL O  74      -7.964  10.691  29.522  1.00 98.98           N  
ATOM    559  CA  VAL O  74      -7.128  11.496  30.420  1.00 98.99           C  
ATOM    560  C   VAL O  74      -6.008  12.167  29.624  1.00 98.99           C  
ATOM    561  O   VAL O  74      -5.715  13.351  29.816  1.00 98.99           O  
ATOM    562  CB  VAL O  74      -6.548  10.644  31.571  1.00 98.98           C  
ATOM    563  CG1 VAL O  74      -5.493  11.427  32.360  1.00 98.92           C  
ATOM    564  CG2 VAL O  74      -7.665  10.166  32.493  1.00 98.94           C  
ATOM    565  N   MET O  75      -5.399  11.414  28.712  1.00 98.99           N  
ATOM    566  CA  MET O  75      -4.302  11.970  27.923  1.00 98.99           C  
ATOM    567  C   MET O  75      -4.798  13.015  26.928  1.00 98.99           C  
ATOM    568  O   MET O  75      -4.100  13.996  26.652  1.00 98.99           O  
ATOM    569  CB  MET O  75      -3.507  10.855  27.237  1.00 98.99           C  
ATOM    570  CG  MET O  75      -3.056   9.744  28.195  1.00 98.86           C  
ATOM    571  SD  MET O  75      -2.506  10.306  29.829  1.00 98.83           S  
ATOM    572  CE  MET O  75      -0.995  11.153  29.408  1.00 98.20           C  
ATOM    573  N   LYS O  76      -6.019  12.839  26.416  1.00 98.99           N  
ATOM    574  CA  LYS O  76      -6.644  13.873  25.594  1.00 98.99           C  
ATOM    575  C   LYS O  76      -6.785  15.176  26.386  1.00 98.99           C  
ATOM    576  O   LYS O  76      -6.491  16.261  25.873  1.00 98.98           O  
ATOM    577  CB  LYS O  76      -8.012  13.387  25.101  1.00 98.94           C  
ATOM    578  CG  LYS O  76      -8.850  14.442  24.398  0.95 92.63           C  
ATOM    579  CD  LYS O  76     -10.233  13.893  24.023  0.90 90.99           C  
ATOM    580  CE  LYS O  76     -11.243  15.014  23.825  0.86 85.40           C  
ATOM    581  NZ  LYS O  76     -11.568  15.713  25.101  0.86 75.52           N  
ATOM    582  N   GLU O  77      -7.232  15.075  27.641  1.00 98.99           N  
ATOM    583  CA  GLU O  77      -7.373  16.261  28.483  1.00 98.99           C  
ATOM    584  C   GLU O  77      -6.017  16.881  28.801  1.00 98.99           C  
ATOM    585  O   GLU O  77      -5.881  18.108  28.860  1.00 98.98           O  
ATOM    586  CB  GLU O  77      -8.129  15.922  29.770  1.00 98.94           C  
ATOM    587  CG  GLU O  77      -9.561  15.452  29.549  0.99 93.38           C  
ATOM    588  CD  GLU O  77     -10.466  16.506  28.929  0.98 91.57           C  
ATOM    589  OE1 GLU O  77     -10.176  17.716  29.067  0.98 87.23           O  
ATOM    590  OE2 GLU O  77     -11.475  16.115  28.303  0.98 90.38           O  
ATOM    591  N   LEU O  78      -5.006  16.033  29.004  1.00 99.00           N  
ATOM    592  CA  LEU O  78      -3.660  16.550  29.242  1.00 99.00           C  
ATOM    593  C   LEU O  78      -3.135  17.307  28.024  1.00 99.00           C  
ATOM    594  O   LEU O  78      -2.519  18.372  28.168  1.00 99.00           O  
ATOM    595  CB  LEU O  78      -2.709  15.414  29.630  1.00 99.00           C  
ATOM    596  CG  LEU O  78      -1.289  15.847  30.007  1.00 98.99           C  
ATOM    597  CD1 LEU O  78      -1.294  16.807  31.194  1.00 98.99           C  
ATOM    598  CD2 LEU O  78      -0.431  14.628  30.312  1.00 98.98           C  
ATOM    599  N   ILE O  79      -3.383  16.771  26.829  1.00 99.00           N  
ATOM    600  CA  ILE O  79      -2.986  17.458  25.595  1.00 99.00           C  
ATOM    601  C   ILE O  79      -3.649  18.833  25.498  1.00 99.00           C  
ATOM    602  O   ILE O  79      -3.008  19.815  25.107  1.00 98.99           O  
ATOM    603  CB  ILE O  79      -3.303  16.601  24.352  1.00 98.99           C  
ATOM    604  CG1 ILE O  79      -2.338  15.414  24.271  1.00 98.88           C  
ATOM    605  CG2 ILE O  79      -3.229  17.439  23.075  1.00 98.93           C  
ATOM    606  CD1 ILE O  79      -2.765  14.350  23.265  1.00 98.22           C  
ATOM    607  N   THR O  80      -4.936  18.912  25.855  1.00 98.99           N  
ATOM    608  CA  THR O  80      -5.630  20.202  25.849  1.00 98.99           C  
ATOM    609  C   THR O  80      -4.911  21.217  26.742  1.00 98.99           C  
ATOM    610  O   THR O  80      -4.707  22.377  26.354  1.00 98.98           O  
ATOM    611  CB  THR O  80      -7.096  20.027  26.287  1.00 98.97           C  
ATOM    612  OG1 THR O  80      -7.774  19.232  25.310  1.00 97.97           O  
ATOM    613  CG2 THR O  80      -7.799  21.371  26.417  1.00 98.19           C  
ATOM    614  N   LEU O  81      -4.510  20.776  27.939  1.00 98.99           N  
ATOM    615  CA  LEU O  81      -3.786  21.660  28.851  1.00 99.00           C  
ATOM    616  C   LEU O  81      -2.399  22.017  28.322  1.00 99.00           C  
ATOM    617  O   LEU O  81      -1.949  23.159  28.475  1.00 98.99           O  
ATOM    618  CB  LEU O  81      -3.685  21.017  30.237  1.00 98.99           C  
ATOM    619  CG  LEU O  81      -5.027  20.859  30.958  1.00 98.97           C  
ATOM    620  CD1 LEU O  81      -4.857  19.997  32.200  1.00 98.95           C  
ATOM    621  CD2 LEU O  81      -5.627  22.214  31.318  1.00 98.93           C  
ATOM    622  N   ALA O  82      -1.722  21.049  27.702  1.00 99.00           N  
ATOM    623  CA  ALA O  82      -0.399  21.301  27.129  1.00 99.00           C  
ATOM    624  C   ALA O  82      -0.467  22.352  26.023  1.00 99.00           C  
ATOM    625  O   ALA O  82       0.399  23.227  25.932  1.00 98.99           O  
ATOM    626  CB  ALA O  82       0.202  20.003  26.596  1.00 99.00           C  
ATOM    627  N   LYS O  83      -1.494  22.267  25.185  1.00 98.99           N  
ATOM    628  CA  LYS O  83      -1.688  23.250  24.116  1.00 98.99           C  
ATOM    629  C   LYS O  83      -2.019  24.622  24.689  1.00 98.99           C  
ATOM    630  O   LYS O  83      -1.479  25.642  24.241  1.00 98.97           O  
ATOM    631  CB  LYS O  83      -2.792  22.788  23.157  1.00 98.96           C  
ATOM    632  CG  LYS O  83      -2.399  21.593  22.304  0.97 94.81           C  
ATOM    633  CD  LYS O  83      -3.566  21.118  21.449  0.94 93.24           C  
ATOM    634  CE  LYS O  83      -3.167  19.950  20.565  0.92 88.60           C  
ATOM    635  NZ  LYS O  83      -4.339  19.381  19.848  0.91 79.81           N  
ATOM    636  N   CYS O  84      -2.912  24.648  25.683  1.00 98.94           N  
ATOM    637  CA  CYS O  84      -3.320  25.899  26.323  1.00 98.92           C  
ATOM    638  C   CYS O  84      -2.142  26.625  26.968  1.00 98.94           C  
ATOM    639  O   CYS O  84      -1.921  27.825  26.737  1.00 98.76           O  
ATOM    640  CB  CYS O  84      -4.396  25.619  27.383  1.00 98.59           C  
ATOM    641  SG  CYS O  84      -4.718  27.018  28.485  1.00 89.56           S  
ATOM    642  N   HIS O  85      -1.383  25.888  27.776  1.00 98.99           N  
ATOM    643  CA  HIS O  85      -0.324  26.494  28.585  1.00 98.99           C  
ATOM    644  C   HIS O  85       1.053  26.459  27.927  1.00 98.99           C  
ATOM    645  O   HIS O  85       1.998  27.032  28.470  1.00 98.98           O  
ATOM    646  CB  HIS O  85      -0.270  25.818  29.955  1.00 98.98           C  
ATOM    647  CG  HIS O  85      -1.506  26.019  30.776  1.00 98.96           C  
ATOM    648  ND1 HIS O  85      -2.008  27.266  31.071  1.00 97.03           N  
ATOM    649  CD2 HIS O  85      -2.333  25.125  31.368  1.00 97.58           C  
ATOM    650  CE1 HIS O  85      -3.095  27.127  31.812  1.00 97.82           C  
ATOM    651  NE2 HIS O  85      -3.314  25.843  32.010  1.00 98.24           N  
ATOM    652  N   GLU O  86       1.159  25.788  26.771  1.00 98.99           N  
ATOM    653  CA  GLU O  86       2.413  25.698  26.013  1.00 98.99           C  
ATOM    654  C   GLU O  86       3.509  24.956  26.776  1.00 99.00           C  
ATOM    655  O   GLU O  86       4.504  25.546  27.212  1.00 98.99           O  
ATOM    656  CB  GLU O  86       2.889  27.076  25.543  1.00 98.98           C  
ATOM    657  CG  GLU O  86       1.897  27.785  24.638  1.00 98.86           C  
ATOM    658  CD  GLU O  86       2.453  29.090  24.104  1.00 98.55           C  
ATOM    659  OE1 GLU O  86       3.217  29.047  23.127  1.00 97.41           O  
ATOM    660  OE2 GLU O  86       2.139  30.151  24.662  1.00 97.34           O  
ATOM    661  N   PHE O  87       3.309  23.660  26.937  1.00 99.00           N  
ATOM    662  CA  PHE O  87       4.361  22.762  27.404  1.00 99.00           C  
ATOM    663  C   PHE O  87       4.315  21.462  26.610  1.00 99.00           C  
ATOM    664  O   PHE O  87       3.291  21.118  26.026  1.00 99.00           O  
ATOM    665  CB  PHE O  87       4.284  22.507  28.923  1.00 99.00           C  
ATOM    666  CG  PHE O  87       3.001  21.872  29.433  1.00 99.00           C  
ATOM    667  CD1 PHE O  87       2.803  20.498  29.358  1.00 98.99           C  
ATOM    668  CD2 PHE O  87       2.018  22.649  30.038  1.00 98.99           C  
ATOM    669  CE1 PHE O  87       1.641  19.912  29.860  1.00 98.99           C  
ATOM    670  CE2 PHE O  87       0.853  22.068  30.544  1.00 98.99           C  
ATOM    671  CZ  PHE O  87       0.668  20.699  30.451  1.00 99.00           C  
ATOM    672  N   LEU O  88       5.442  20.758  26.562  1.00 99.00           N  
ATOM    673  CA  LEU O  88       5.498  19.441  25.933  1.00 99.00           C  
ATOM    674  C   LEU O  88       5.185  18.358  26.948  1.00 99.00           C  
ATOM    675  O   LEU O  88       5.396  18.533  28.151  1.00 99.00           O  
ATOM    676  CB  LEU O  88       6.876  19.165  25.325  1.00 98.99           C  
ATOM    677  CG  LEU O  88       7.366  20.050  24.180  1.00 98.86           C  
ATOM    678  CD1 LEU O  88       8.574  19.386  23.518  1.00 98.33           C  
ATOM    679  CD2 LEU O  88       6.285  20.312  23.149  1.00 98.21           C  
ATOM    680  N   ILE O  89       4.701  17.217  26.448  1.00 99.00           N  
ATOM    681  CA  ILE O  89       4.465  16.030  27.266  1.00 99.00           C  
ATOM    682  C   ILE O  89       5.570  15.017  26.990  1.00 99.00           C  
ATOM    683  O   ILE O  89       5.803  14.633  25.836  1.00 99.00           O  
ATOM    684  CB  ILE O  89       3.084  15.417  26.984  1.00 99.00           C  
ATOM    685  CG1 ILE O  89       1.980  16.434  27.286  1.00 98.99           C  
ATOM    686  CG2 ILE O  89       2.891  14.134  27.799  1.00 98.99           C  
ATOM    687  CD1 ILE O  89       0.613  16.022  26.759  1.00 98.95           C  
ATOM    688  N   PHE O  90       6.238  14.591  28.055  1.00 99.00           N  
ATOM    689  CA  PHE O  90       7.334  13.623  28.009  1.00 99.00           C  
ATOM    690  C   PHE O  90       6.926  12.412  28.834  1.00 99.00           C  
ATOM    691  O   PHE O  90       6.734  12.520  30.046  1.00 99.00           O  
ATOM    692  CB  PHE O  90       8.605  14.296  28.557  1.00 99.00           C  
ATOM    693  CG  PHE O  90       9.742  13.380  28.961  1.00 99.00           C  
ATOM    694  CD1 PHE O  90       9.952  12.148  28.362  1.00 98.97           C  
ATOM    695  CD2 PHE O  90      10.621  13.788  29.949  1.00 98.98           C  
ATOM    696  CE1 PHE O  90      11.010  11.330  28.763  1.00 98.97           C  
ATOM    697  CE2 PHE O  90      11.681  12.984  30.348  1.00 98.97           C  
ATOM    698  CZ  PHE O  90      11.871  11.753  29.760  1.00 98.98           C  
ATOM    699  N   GLU O  91       6.767  11.256  28.173  1.00 99.00           N  
ATOM    700  CA  GLU O  91       6.500  10.008  28.893  1.00 99.00           C  
ATOM    701  C   GLU O  91       7.819   9.308  29.198  1.00 99.00           C  
ATOM    702  O   GLU O  91       8.557   8.899  28.294  1.00 98.99           O  
ATOM    703  CB  GLU O  91       5.565   9.093  28.102  1.00 98.99           C  
ATOM    704  CG  GLU O  91       5.518   7.642  28.605  1.00 98.93           C  
ATOM    705  CD  GLU O  91       5.013   7.454  30.027  1.00 98.95           C  
ATOM    706  OE1 GLU O  91       4.317   8.343  30.560  1.00 98.66           O  
ATOM    707  OE2 GLU O  91       5.320   6.391  30.618  1.00 98.70           O  
ATOM    708  N   ASP O  92       8.080   9.167  30.483  1.00 98.98           N  
ATOM    709  CA  ASP O  92       9.322   8.600  31.002  1.00 98.98           C  
ATOM    710  C   ASP O  92       9.225   7.076  31.025  1.00 98.97           C  
ATOM    711  O   ASP O  92       9.191   6.439  32.082  1.00 98.94           O  
ATOM    712  CB  ASP O  92       9.566   9.196  32.394  1.00 98.96           C  
ATOM    713  CG  ASP O  92      10.861   8.764  33.039  1.00 98.90           C  
ATOM    714  OD1 ASP O  92      11.713   8.150  32.362  1.00 98.50           O  
ATOM    715  OD2 ASP O  92      11.020   9.056  34.246  1.00 98.57           O  
ATOM    716  N   ARG O  93       9.135   6.496  29.829  1.00 98.97           N  
ATOM    717  CA  ARG O  93       8.893   5.061  29.672  1.00 98.97           C  
ATOM    718  C   ARG O  93      10.164   4.228  29.780  1.00 98.97           C  
ATOM    719  O   ARG O  93      10.086   3.041  30.118  1.00 98.91           O  
ATOM    720  CB  ARG O  93       8.195   4.809  28.330  1.00 98.92           C  
ATOM    721  CG  ARG O  93       7.969   3.343  27.988  1.00 98.34           C  
ATOM    722  CD  ARG O  93       7.092   2.628  29.013  1.00 97.63           C  
ATOM    723  NE  ARG O  93       6.897   1.228  28.634  1.00 97.75           N  
ATOM    724  CZ  ARG O  93       7.807   0.268  28.825  1.00 97.61           C  
ATOM    725  NH1 ARG O  93       8.973   0.536  29.395  1.00 95.95           N  
ATOM    726  NH2 ARG O  93       7.547  -0.967  28.419  1.00 95.90           N  
ATOM    727  N   LYS O  94      11.305   4.823  29.477  1.00 98.95           N  
ATOM    728  CA  LYS O  94      12.599   4.145  29.559  1.00 98.96           C  
ATOM    729  C   LYS O  94      12.615   2.838  28.757  1.00 98.96           C  
ATOM    730  O   LYS O  94      12.921   1.763  29.279  1.00 98.90           O  
ATOM    731  CB  LYS O  94      13.026   3.953  31.021  1.00 98.90           C  
ATOM    732  CG  LYS O  94      13.226   5.293  31.728  1.00 98.32           C  
ATOM    733  CD  LYS O  94      13.883   5.140  33.107  1.00 96.77           C  
ATOM    734  CE  LYS O  94      12.873   4.895  34.211  1.00 95.53           C  
ATOM    735  NZ  LYS O  94      11.968   6.061  34.435  1.00 92.15           N  
ATOM    736  N   PHE O  95      12.282   2.948  27.479  1.00 98.99           N  
ATOM    737  CA  PHE O  95      12.373   1.794  26.588  1.00 99.00           C  
ATOM    738  C   PHE O  95      13.780   1.210  26.647  1.00 98.99           C  
ATOM    739  O   PHE O  95      14.768   1.949  26.600  1.00 98.98           O  
ATOM    740  CB  PHE O  95      12.018   2.194  25.157  1.00 98.99           C  
ATOM    741  CG  PHE O  95      10.585   2.623  24.986  1.00 98.99           C  
ATOM    742  CD1 PHE O  95       9.562   1.685  25.007  1.00 98.98           C  
ATOM    743  CD2 PHE O  95      10.257   3.960  24.816  1.00 98.98           C  
ATOM    744  CE1 PHE O  95       8.234   2.072  24.857  1.00 98.98           C  
ATOM    745  CE2 PHE O  95       8.933   4.357  24.664  1.00 98.98           C  
ATOM    746  CZ  PHE O  95       7.921   3.410  24.684  1.00 98.99           C  
ATOM    747  N   ALA O  96      13.860  -0.115  26.760  1.00 98.96           N  
ATOM    748  CA  ALA O  96      15.132  -0.769  27.050  1.00 98.96           C  
ATOM    749  C   ALA O  96      15.137  -2.219  26.596  1.00 98.90           C  
ATOM    750  O   ALA O  96      15.556  -3.111  27.339  1.00 98.20           O  
ATOM    751  CB  ALA O  96      15.443  -0.671  28.546  1.00 98.94           C  
ATOM    752  N   ASP O  97      14.663  -2.462  25.364  1.00 98.87           N  
ATOM    753  CA  ASP O  97      14.608  -3.814  24.817  1.00 98.82           C  
ATOM    754  C   ASP O  97      15.032  -3.763  23.356  1.00 98.89           C  
ATOM    755  O   ASP O  97      15.366  -2.693  22.828  1.00 98.83           O  
ATOM    756  CB  ASP O  97      13.194  -4.400  24.997  1.00 98.56           C  
ATOM    757  CG  ASP O  97      13.165  -5.916  25.134  1.00 98.15           C  
ATOM    758  OD1 ASP O  97      13.987  -6.611  24.496  1.00 97.18           O  
ATOM    759  OD2 ASP O  97      12.296  -6.414  25.880  1.00 96.81           O  
ATOM    760  N   ILE O  98      15.019  -4.914  22.691  1.00 98.96           N  
ATOM    761  CA  ILE O  98      15.341  -4.965  21.270  1.00 98.97           C  
ATOM    762  C   ILE O  98      14.335  -4.144  20.460  1.00 98.98           C  
ATOM    763  O   ILE O  98      13.195  -3.908  20.879  1.00 98.95           O  
ATOM    764  CB  ILE O  98      15.415  -6.414  20.747  1.00 98.94           C  
ATOM    765  CG1 ILE O  98      14.080  -7.142  20.909  1.00 98.78           C  
ATOM    766  CG2 ILE O  98      16.555  -7.167  21.426  1.00 98.68           C  
ATOM    767  CD1 ILE O  98      14.017  -8.477  20.154  1.00 98.44           C  
ATOM    768  N   GLY O  99      14.762  -3.720  19.267  1.00 98.98           N  
ATOM    769  CA  GLY O  99      13.963  -2.820  18.452  1.00 98.98           C  
ATOM    770  C   GLY O  99      12.583  -3.334  18.108  1.00 98.98           C  
ATOM    771  O   GLY O  99      11.608  -2.575  18.125  1.00 98.96           O  
ATOM    772  N   ASN O 100      12.475  -4.616  17.787  1.00 98.97           N  
ATOM    773  CA  ASN O 100      11.181  -5.172  17.398  1.00 98.96           C  
ATOM    774  C   ASN O 100      10.155  -5.094  18.520  1.00 98.97           C  
ATOM    775  O   ASN O 100       8.954  -4.958  18.263  1.00 98.90           O  
ATOM    776  CB  ASN O 100      11.332  -6.620  16.936  1.00 98.85           C  
ATOM    777  CG  ASN O 100      10.078  -7.143  16.274  1.00 97.83           C  
ATOM    778  OD1 ASN O 100       9.632  -6.601  15.265  1.00 91.22           O  
ATOM    779  ND2 ASN O 100       9.482  -8.174  16.850  1.00 91.09           N  
ATOM    780  N   THR O 101      10.623  -5.180  19.762  1.00 98.98           N  
ATOM    781  CA  THR O 101       9.733  -5.110  20.916  1.00 98.98           C  
ATOM    782  C   THR O 101       9.366  -3.677  21.263  1.00 98.99           C  
ATOM    783  O   THR O 101       8.184  -3.369  21.475  1.00 98.98           O  
ATOM    784  CB  THR O 101      10.368  -5.820  22.117  1.00 98.97           C  
ATOM    785  OG1 THR O 101      10.558  -7.193  21.784  1.00 98.83           O  
ATOM    786  CG2 THR O 101       9.496  -5.705  23.361  1.00 98.82           C  
ATOM    787  N   VAL O 102      10.350  -2.782  21.321  1.00 98.99           N  
ATOM    788  CA  VAL O 102      10.055  -1.414  21.758  1.00 98.99           C  
ATOM    789  C   VAL O 102       9.121  -0.697  20.793  1.00 98.99           C  
ATOM    790  O   VAL O 102       8.321   0.133  21.227  1.00 98.98           O  
ATOM    791  CB  VAL O 102      11.314  -0.564  22.041  1.00 98.98           C  
ATOM    792  CG1 VAL O 102      12.135  -1.184  23.175  1.00 98.89           C  
ATOM    793  CG2 VAL O 102      12.157  -0.341  20.793  1.00 98.93           C  
ATOM    794  N   LYS O 103       9.186  -1.004  19.494  1.00 98.97           N  
ATOM    795  CA  LYS O 103       8.269  -0.337  18.569  1.00 98.94           C  
ATOM    796  C   LYS O 103       6.813  -0.661  18.908  1.00 98.96           C  
ATOM    797  O   LYS O 103       5.938   0.203  18.787  1.00 98.89           O  
ATOM    798  CB  LYS O 103       8.612  -0.659  17.108  1.00 98.48           C  
ATOM    799  CG  LYS O 103       8.258  -2.026  16.612  1.00 93.88           C  
ATOM    800  CD  LYS O 103       8.744  -2.205  15.176  1.00 93.74           C  
ATOM    801  CE  LYS O 103       8.325  -3.539  14.610  0.99 93.03           C  
ATOM    802  NZ  LYS O 103       8.877  -3.725  13.236  0.99 89.56           N  
ATOM    803  N   LYS O 104       6.565  -1.886  19.361  1.00 98.98           N  
ATOM    804  CA  LYS O 104       5.215  -2.293  19.763  1.00 98.99           C  
ATOM    805  C   LYS O 104       4.816  -1.662  21.091  1.00 98.99           C  
ATOM    806  O   LYS O 104       3.663  -1.254  21.270  1.00 98.96           O  
ATOM    807  CB  LYS O 104       5.124  -3.819  19.845  1.00 98.97           C  
ATOM    808  CG  LYS O 104       5.361  -4.510  18.513  1.00 98.72           C  
ATOM    809  CD  LYS O 104       5.370  -6.024  18.669  1.00 97.51           C  
ATOM    810  CE  LYS O 104       5.645  -6.706  17.340  0.99 95.10           C  
ATOM    811  NZ  LYS O 104       5.670  -8.186  17.487  0.99 88.48           N  
ATOM    812  N   GLN O 105       5.768  -1.576  22.017  1.00 98.99           N  
ATOM    813  CA  GLN O 105       5.500  -0.947  23.312  1.00 98.99           C  
ATOM    814  C   GLN O 105       5.194   0.543  23.165  1.00 98.99           C  
ATOM    815  O   GLN O 105       4.441   1.109  23.961  1.00 98.98           O  
ATOM    816  CB  GLN O 105       6.694  -1.133  24.248  1.00 98.99           C  
ATOM    817  CG  GLN O 105       6.960  -2.586  24.617  1.00 98.91           C  
ATOM    818  CD  GLN O 105       8.199  -2.744  25.477  1.00 98.85           C  
ATOM    819  OE1 GLN O 105       9.177  -2.002  25.313  1.00 97.85           O  
ATOM    820  NE2 GLN O 105       8.182  -3.700  26.392  1.00 97.62           N  
ATOM    821  N   TYR O 106       5.791   1.176  22.170  1.00 99.00           N  
ATOM    822  CA  TYR O 106       5.634   2.609  21.919  1.00 99.00           C  
ATOM    823  C   TYR O 106       4.313   2.910  21.219  1.00 99.00           C  
ATOM    824  O   TYR O 106       3.607   3.857  21.582  1.00 98.99           O  
ATOM    825  CB  TYR O 106       6.829   3.066  21.075  1.00 99.00           C  
ATOM    826  CG  TYR O 106       7.016   4.541  20.799  1.00 99.00           C  
ATOM    827  CD1 TYR O 106       6.501   5.541  21.619  1.00 98.99           C  
ATOM    828  CD2 TYR O 106       7.788   4.930  19.713  1.00 98.99           C  
ATOM    829  CE1 TYR O 106       6.744   6.886  21.351  1.00 98.99           C  
ATOM    830  CE2 TYR O 106       8.042   6.267  19.435  1.00 98.99           C  
ATOM    831  CZ  TYR O 106       7.515   7.238  20.256  1.00 98.99           C  
ATOM    832  OH  TYR O 106       7.765   8.563  19.973  1.00 98.98           O  
ATOM    833  N   GLU O 107       3.967   2.110  20.212  1.00 98.99           N  
ATOM    834  CA  GLU O 107       2.777   2.385  19.406  1.00 98.98           C  
ATOM    835  C   GLU O 107       1.485   1.850  20.017  1.00 98.99           C  
ATOM    836  O   GLU O 107       0.434   2.508  19.943  1.00 98.97           O  
ATOM    837  CB  GLU O 107       2.954   1.780  18.012  1.00 98.94           C  
ATOM    838  CG  GLU O 107       1.826   2.129  17.056  1.00 97.89           C  
ATOM    839  CD  GLU O 107       2.021   1.534  15.677  1.00 97.70           C  
ATOM    840  OE1 GLU O 107       2.624   0.450  15.567  1.00 95.33           O  
ATOM    841  OE2 GLU O 107       1.568   2.151  14.702  1.00 95.55           O  
ATOM    842  N   GLY O 108       1.556   0.665  20.583  1.00 98.96           N  
ATOM    843  CA  GLY O 108       0.358  -0.105  20.871  1.00 98.97           C  
ATOM    844  C   GLY O 108       0.044  -0.276  22.340  1.00 98.98           C  
ATOM    845  O   GLY O 108       0.348   0.581  23.180  1.00 98.96           O  
ATOM    846  N   GLY O 109      -0.600  -1.400  22.642  1.00 98.95           N  
ATOM    847  CA  GLY O 109      -1.033  -1.687  23.990  1.00 98.95           C  
ATOM    848  C   GLY O 109      -2.110  -0.737  24.474  1.00 98.96           C  
ATOM    849  O   GLY O 109      -2.701   0.017  23.698  1.00 98.90           O  
ATOM    850  N   ILE O 110      -2.359  -0.776  25.776  1.00 98.95           N  
ATOM    851  CA  ILE O 110      -3.380   0.072  26.383  1.00 98.95           C  
ATOM    852  C   ILE O 110      -2.992   1.548  26.317  1.00 98.97           C  
ATOM    853  O   ILE O 110      -3.846   2.420  26.113  1.00 98.92           O  
ATOM    854  CB  ILE O 110      -3.616  -0.352  27.854  1.00 98.84           C  
ATOM    855  CG1 ILE O 110      -4.194  -1.775  27.918  1.00 96.12           C  
ATOM    856  CG2 ILE O 110      -4.502   0.647  28.591  1.00 96.56           C  
ATOM    857  CD1 ILE O 110      -5.491  -1.957  27.171  1.00 93.17           C  
ATOM    858  N   PHE O 111      -1.707   1.834  26.482  1.00 98.99           N  
ATOM    859  CA  PHE O 111      -1.273   3.217  26.670  1.00 98.99           C  
ATOM    860  C   PHE O 111      -1.148   4.030  25.388  1.00 98.99           C  
ATOM    861  O   PHE O 111      -1.304   5.254  25.436  1.00 98.98           O  
ATOM    862  CB  PHE O 111       0.054   3.246  27.433  1.00 98.99           C  
ATOM    863  CG  PHE O 111      -0.023   2.612  28.791  1.00 98.97           C  
ATOM    864  CD1 PHE O 111      -0.879   3.117  29.756  1.00 98.90           C  
ATOM    865  CD2 PHE O 111       0.750   1.509  29.104  1.00 98.89           C  
ATOM    866  CE1 PHE O 111      -0.963   2.532  31.012  1.00 98.83           C  
ATOM    867  CE2 PHE O 111       0.676   0.919  30.358  1.00 98.82           C  
ATOM    868  CZ  PHE O 111      -0.183   1.432  31.313  1.00 98.80           C  
ATOM    869  N   LYS O 112      -0.856   3.384  24.270  1.00 98.99           N  
ATOM    870  CA  LYS O 112      -0.675   4.054  22.973  1.00 98.99           C  
ATOM    871  C   LYS O 112       0.181   5.314  23.114  1.00 98.99           C  
ATOM    872  O   LYS O 112      -0.201   6.407  22.677  1.00 98.98           O  
ATOM    873  CB  LYS O 112      -2.029   4.353  22.319  1.00 98.97           C  
ATOM    874  CG  LYS O 112      -2.874   3.092  22.125  1.00 98.52           C  
ATOM    875  CD  LYS O 112      -4.093   3.355  21.251  0.99 97.17           C  
ATOM    876  CE  LYS O 112      -5.107   2.218  21.344  0.99 93.65           C  
ATOM    877  NZ  LYS O 112      -4.503   0.876  21.172  0.99 85.71           N  
ATOM    878  N   ILE O 113       1.355   5.133  23.700  1.00 99.00           N  
ATOM    879  CA  ILE O 113       2.204   6.254  24.116  1.00 99.00           C  
ATOM    880  C   ILE O 113       2.493   7.232  22.976  1.00 99.00           C  
ATOM    881  O   ILE O 113       2.407   8.454  23.150  1.00 98.99           O  
ATOM    882  CB  ILE O 113       3.518   5.726  24.735  1.00 99.00           C  
ATOM    883  CG1 ILE O 113       3.214   5.031  26.071  1.00 98.98           C  
ATOM    884  CG2 ILE O 113       4.536   6.855  24.931  1.00 98.99           C  
ATOM    885  CD1 ILE O 113       4.359   4.178  26.598  1.00 98.86           C  
ATOM    886  N   ALA O 114       2.831   6.706  21.798  1.00 98.99           N  
ATOM    887  CA  ALA O 114       3.196   7.565  20.674  1.00 98.99           C  
ATOM    888  C   ALA O 114       2.054   8.474  20.230  1.00 98.99           C  
ATOM    889  O   ALA O 114       2.295   9.487  19.567  1.00 98.98           O  
ATOM    890  CB  ALA O 114       3.690   6.726  19.498  1.00 98.98           C  
ATOM    891  N   SER O 115       0.813   8.130  20.590  1.00 98.99           N  
ATOM    892  CA  SER O 115      -0.344   8.923  20.186  1.00 98.99           C  
ATOM    893  C   SER O 115      -0.489  10.227  20.974  1.00 98.99           C  
ATOM    894  O   SER O 115      -1.212  11.122  20.536  1.00 98.98           O  
ATOM    895  CB  SER O 115      -1.637   8.104  20.276  1.00 98.97           C  
ATOM    896  OG  SER O 115      -2.080   7.937  21.608  1.00 98.75           O  
ATOM    897  N   TRP O 116       0.186  10.351  22.120  1.00 98.99           N  
ATOM    898  CA  TRP O 116       0.031  11.540  22.964  1.00 99.00           C  
ATOM    899  C   TRP O 116       1.326  12.138  23.503  1.00 99.00           C  
ATOM    900  O   TRP O 116       1.315  13.296  23.929  1.00 98.99           O  
ATOM    901  CB  TRP O 116      -0.935  11.254  24.123  1.00 98.99           C  
ATOM    902  CG  TRP O 116      -0.619  10.027  24.925  1.00 98.99           C  
ATOM    903  CD1 TRP O 116      -1.170   8.787  24.774  1.00 98.98           C  
ATOM    904  CD2 TRP O 116       0.313   9.926  26.007  1.00 99.00           C  
ATOM    905  NE1 TRP O 116      -0.637   7.921  25.700  1.00 98.99           N  
ATOM    906  CE2 TRP O 116       0.274   8.589  26.466  1.00 98.99           C  
ATOM    907  CE3 TRP O 116       1.177  10.830  26.639  1.00 98.98           C  
ATOM    908  CZ2 TRP O 116       1.070   8.137  27.519  1.00 98.98           C  
ATOM    909  CZ3 TRP O 116       1.967  10.381  27.690  1.00 98.98           C  
ATOM    910  CH2 TRP O 116       1.905   9.044  28.118  1.00 98.98           C  
ATOM    911  N   ALA O 117       2.431  11.392  23.488  1.00 99.00           N  
ATOM    912  CA  ALA O 117       3.696  11.883  24.040  1.00 99.00           C  
ATOM    913  C   ALA O 117       4.545  12.572  22.973  1.00 99.00           C  
ATOM    914  O   ALA O 117       4.884  11.971  21.953  1.00 98.99           O  
ATOM    915  CB  ALA O 117       4.485  10.735  24.665  1.00 99.00           C  
ATOM    916  N   ASP O 118       4.908  13.822  23.223  1.00 99.00           N  
ATOM    917  CA  ASP O 118       5.841  14.531  22.344  1.00 99.00           C  
ATOM    918  C   ASP O 118       7.227  13.906  22.389  1.00 99.00           C  
ATOM    919  O   ASP O 118       7.913  13.819  21.366  1.00 99.00           O  
ATOM    920  CB  ASP O 118       5.950  15.996  22.766  1.00 99.00           C  
ATOM    921  CG  ASP O 118       4.633  16.722  22.663  1.00 98.99           C  
ATOM    922  OD1 ASP O 118       4.133  16.870  21.535  1.00 98.91           O  
ATOM    923  OD2 ASP O 118       4.099  17.132  23.717  1.00 98.92           O  
ATOM    924  N   LEU O 119       7.639  13.511  23.584  1.00 99.00           N  
ATOM    925  CA  LEU O 119       8.955  12.936  23.838  1.00 99.00           C  
ATOM    926  C   LEU O 119       8.822  11.656  24.640  1.00 99.00           C  
ATOM    927  O   LEU O 119       7.949  11.535  25.503  1.00 99.00           O  
ATOM    928  CB  LEU O 119       9.829  13.912  24.640  1.00 99.00           C  
ATOM    929  CG  LEU O 119      10.257  15.200  23.947  1.00 98.98           C  
ATOM    930  CD1 LEU O 119      10.874  16.158  24.965  1.00 98.97           C  
ATOM    931  CD2 LEU O 119      11.254  14.899  22.834  1.00 98.96           C  
ATOM    932  N   VAL O 120       9.712  10.708  24.351  1.00 99.00           N  
ATOM    933  CA  VAL O 120       9.935   9.537  25.192  1.00 99.00           C  
ATOM    934  C   VAL O 120      11.433   9.412  25.425  1.00 99.00           C  
ATOM    935  O   VAL O 120      12.224  10.156  24.832  1.00 99.00           O  
ATOM    936  CB  VAL O 120       9.381   8.233  24.573  1.00 99.00           C  
ATOM    937  CG1 VAL O 120       7.859   8.289  24.458  1.00 98.94           C  
ATOM    938  CG2 VAL O 120      10.029   7.951  23.219  1.00 98.97           C  
ATOM    939  N   ASN O 121      11.828   8.478  26.270  1.00 99.00           N  
ATOM    940  CA  ASN O 121      13.243   8.213  26.493  1.00 99.00           C  
ATOM    941  C   ASN O 121      13.560   6.734  26.357  1.00 99.00           C  
ATOM    942  O   ASN O 121      12.672   5.875  26.384  1.00 99.00           O  
ATOM    943  CB  ASN O 121      13.731   8.778  27.841  1.00 99.00           C  
ATOM    944  CG  ASN O 121      13.001   8.215  29.047  1.00 98.99           C  
ATOM    945  OD1 ASN O 121      12.042   7.450  28.932  1.00 98.35           O  
ATOM    946  ND2 ASN O 121      13.457   8.610  30.234  1.00 98.15           N  
ATOM    947  N   ALA O 122      14.847   6.449  26.185  1.00 99.00           N  
ATOM    948  CA  ALA O 122      15.314   5.081  26.053  1.00 99.00           C  
ATOM    949  C   ALA O 122      16.660   4.914  26.729  1.00 99.00           C  
ATOM    950  O   ALA O 122      17.504   5.815  26.705  1.00 99.00           O  
ATOM    951  CB  ALA O 122      15.412   4.675  24.584  1.00 99.00           C  
ATOM    952  N   HIS O 123      16.845   3.745  27.317  1.00 98.99           N  
ATOM    953  CA  HIS O 123      18.169   3.299  27.726  1.00 98.99           C  
ATOM    954  C   HIS O 123      18.939   2.845  26.495  1.00 98.99           C  
ATOM    955  O   HIS O 123      18.357   2.308  25.543  1.00 98.98           O  
ATOM    956  CB  HIS O 123      18.061   2.136  28.710  1.00 98.99           C  
ATOM    957  CG  HIS O 123      17.713   2.549  30.103  1.00 98.95           C  
ATOM    958  ND1 HIS O 123      18.576   3.264  30.899  1.00 97.39           N  
ATOM    959  CD2 HIS O 123      16.607   2.325  30.852  1.00 97.52           C  
ATOM    960  CE1 HIS O 123      18.011   3.461  32.080  1.00 98.10           C  
ATOM    961  NE2 HIS O 123      16.818   2.901  32.080  1.00 98.37           N  
ATOM    962  N   VAL O 124      20.253   3.028  26.525  1.00 98.99           N  
ATOM    963  CA  VAL O 124      21.108   2.643  25.400  1.00 98.99           C  
ATOM    964  C   VAL O 124      21.694   1.242  25.544  1.00 98.99           C  
ATOM    965  O   VAL O 124      22.347   0.755  24.613  1.00 98.98           O  
ATOM    966  CB  VAL O 124      22.226   3.678  25.156  1.00 98.99           C  
ATOM    967  CG1 VAL O 124      21.621   5.054  24.865  1.00 98.91           C  
ATOM    968  CG2 VAL O 124      23.200   3.746  26.325  1.00 98.94           C  
ATOM    969  N   VAL O 125      21.444   0.585  26.665  1.00 98.99           N  
ATOM    970  CA  VAL O 125      22.058  -0.715  26.939  1.00 98.98           C  
ATOM    971  C   VAL O 125      21.804  -1.788  25.856  1.00 98.98           C  
ATOM    972  O   VAL O 125      22.686  -2.617  25.622  1.00 98.94           O  
ATOM    973  CB  VAL O 125      21.716  -1.215  28.369  1.00 98.93           C  
ATOM    974  CG1 VAL O 125      20.245  -1.565  28.514  1.00 97.52           C  
ATOM    975  CG2 VAL O 125      22.621  -2.378  28.768  1.00 97.16           C  
ATOM    976  N   PRO O 126      20.649  -1.781  25.150  1.00 98.98           N  
ATOM    977  CA  PRO O 126      20.447  -2.818  24.121  1.00 98.97           C  
ATOM    978  C   PRO O 126      21.214  -2.604  22.819  1.00 98.95           C  
ATOM    979  O   PRO O 126      21.179  -3.480  21.951  1.00 98.82           O  
ATOM    980  CB  PRO O 126      18.936  -2.770  23.836  1.00 98.94           C  
ATOM    981  CG  PRO O 126      18.329  -2.003  24.969  1.00 98.76           C  
ATOM    982  CD  PRO O 126      19.382  -0.998  25.323  1.00 98.97           C  
ATOM    983  N   GLY O 127      21.869  -1.452  22.659  1.00 98.98           N  
ATOM    984  CA  GLY O 127      22.452  -1.084  21.381  1.00 98.98           C  
ATOM    985  C   GLY O 127      21.472  -0.281  20.545  1.00 98.98           C  
ATOM    986  O   GLY O 127      20.310  -0.103  20.915  1.00 98.96           O  
ATOM    987  N   SER O 128      21.935   0.205  19.387  1.00 98.98           N  
ATOM    988  CA  SER O 128      21.173   1.195  18.621  1.00 98.97           C  
ATOM    989  C   SER O 128      19.868   0.669  18.028  1.00 98.98           C  
ATOM    990  O   SER O 128      19.032   1.462  17.584  1.00 98.96           O  
ATOM    991  CB  SER O 128      22.042   1.808  17.521  1.00 98.93           C  
ATOM    992  OG  SER O 128      22.357   0.854  16.529  1.00 98.17           O  
ATOM    993  N   GLY O 129      19.657  -0.651  18.024  1.00 98.98           N  
ATOM    994  CA  GLY O 129      18.373  -1.189  17.608  1.00 98.98           C  
ATOM    995  C   GLY O 129      17.206  -0.644  18.412  1.00 98.99           C  
ATOM    996  O   GLY O 129      16.085  -0.550  17.899  1.00 98.97           O  
ATOM    997  N   VAL O 130      17.442  -0.256  19.671  1.00 98.99           N  
ATOM    998  CA  VAL O 130      16.365   0.330  20.473  1.00 98.99           C  
ATOM    999  C   VAL O 130      15.872   1.638  19.841  1.00 98.99           C  
ATOM   1000  O   VAL O 130      14.664   1.894  19.773  1.00 98.99           O  
ATOM   1001  CB  VAL O 130      16.770   0.512  21.964  1.00 98.98           C  
ATOM   1002  CG1 VAL O 130      17.830   1.595  22.157  1.00 98.74           C  
ATOM   1003  CG2 VAL O 130      15.536   0.816  22.823  1.00 98.80           C  
ATOM   1004  N   VAL O 131      16.805   2.442  19.340  1.00 98.99           N  
ATOM   1005  CA  VAL O 131      16.448   3.701  18.684  1.00 98.99           C  
ATOM   1006  C   VAL O 131      15.805   3.438  17.326  1.00 98.99           C  
ATOM   1007  O   VAL O 131      14.794   4.055  16.976  1.00 98.99           O  
ATOM   1008  CB  VAL O 131      17.679   4.618  18.533  1.00 98.99           C  
ATOM   1009  CG1 VAL O 131      17.326   5.877  17.743  1.00 98.94           C  
ATOM   1010  CG2 VAL O 131      18.246   4.981  19.897  1.00 98.96           C  
ATOM   1011  N   LYS O 132      16.378   2.516  16.556  1.00 98.99           N  
ATOM   1012  CA  LYS O 132      15.843   2.215  15.229  1.00 98.98           C  
ATOM   1013  C   LYS O 132      14.398   1.718  15.304  1.00 98.99           C  
ATOM   1014  O   LYS O 132      13.561   2.109  14.484  1.00 98.96           O  
ATOM   1015  CB  LYS O 132      16.736   1.200  14.514  1.00 98.96           C  
ATOM   1016  CG  LYS O 132      18.127   1.752  14.180  0.99 98.22           C  
ATOM   1017  CD  LYS O 132      18.984   0.709  13.462  0.99 97.25           C  
ATOM   1018  CE  LYS O 132      20.299   1.299  12.963  0.98 95.11           C  
ATOM   1019  NZ  LYS O 132      21.253   1.562  14.062  0.98 89.86           N  
ATOM   1020  N   GLY O 133      14.102   0.874  16.284  1.00 98.99           N  
ATOM   1021  CA  GLY O 133      12.739   0.386  16.455  1.00 98.99           C  
ATOM   1022  C   GLY O 133      11.771   1.496  16.819  1.00 98.99           C  
ATOM   1023  O   GLY O 133      10.689   1.621  16.230  1.00 98.97           O  
ATOM   1024  N   LEU O 134      12.160   2.324  17.784  1.00 99.00           N  
ATOM   1025  CA  LEU O 134      11.314   3.446  18.186  1.00 99.00           C  
ATOM   1026  C   LEU O 134      11.077   4.411  17.032  1.00 98.99           C  
ATOM   1027  O   LEU O 134       9.961   4.912  16.854  1.00 98.99           O  
ATOM   1028  CB  LEU O 134      11.934   4.195  19.369  1.00 99.00           C  
ATOM   1029  CG  LEU O 134      11.958   3.436  20.696  1.00 98.99           C  
ATOM   1030  CD1 LEU O 134      12.824   4.189  21.705  1.00 98.99           C  
ATOM   1031  CD2 LEU O 134      10.552   3.225  21.247  1.00 98.99           C  
ATOM   1032  N   GLN O 135      12.110   4.676  16.239  1.00 98.92           N  
ATOM   1033  CA  GLN O 135      11.946   5.696  15.206  1.00 98.78           C  
ATOM   1034  C   GLN O 135      11.047   5.247  14.057  1.00 98.87           C  
ATOM   1035  O   GLN O 135      10.459   6.097  13.376  1.00 98.69           O  
ATOM   1036  CB  GLN O 135      13.289   6.282  14.749  1.00 96.93           C  
ATOM   1037  CG  GLN O 135      14.161   5.477  13.851  1.00 91.55           C  
ATOM   1038  CD  GLN O 135      15.495   6.179  13.604  1.00 94.61           C  
ATOM   1039  OE1 GLN O 135      15.787   7.248  14.169  1.00 90.39           O  
ATOM   1040  NE2 GLN O 135      16.325   5.589  12.756  1.00 88.28           N  
ATOM   1041  N   GLU O 136      10.873   3.934  13.874  1.00 98.98           N  
ATOM   1042  CA  GLU O 136       9.892   3.457  12.891  1.00 98.97           C  
ATOM   1043  C   GLU O 136       8.489   3.956  13.219  1.00 98.97           C  
ATOM   1044  O   GLU O 136       7.681   4.204  12.319  1.00 98.93           O  
ATOM   1045  CB  GLU O 136       9.895   1.927  12.803  1.00 98.94           C  
ATOM   1046  CG  GLU O 136      11.128   1.359  12.128  1.00 98.57           C  
ATOM   1047  CD  GLU O 136      11.068  -0.142  11.907  1.00 98.52           C  
ATOM   1048  OE1 GLU O 136       9.992  -0.749  12.113  1.00 97.44           O  
ATOM   1049  OE2 GLU O 136      12.106  -0.716  11.520  1.00 97.45           O  
ATOM   1050  N   VAL O 137       8.199   4.100  14.502  1.00 98.99           N  
ATOM   1051  CA  VAL O 137       6.917   4.640  14.961  1.00 98.99           C  
ATOM   1052  C   VAL O 137       6.972   6.162  15.108  1.00 98.99           C  
ATOM   1053  O   VAL O 137       6.074   6.879  14.655  1.00 98.97           O  
ATOM   1054  CB  VAL O 137       6.516   3.984  16.302  1.00 98.99           C  
ATOM   1055  CG1 VAL O 137       5.273   4.649  16.895  1.00 98.94           C  
ATOM   1056  CG2 VAL O 137       6.304   2.488  16.120  1.00 98.96           C  
ATOM   1057  N   GLY O 138       8.029   6.662  15.750  1.00 98.98           N  
ATOM   1058  CA  GLY O 138       8.094   8.072  16.103  1.00 98.98           C  
ATOM   1059  C   GLY O 138       8.333   9.033  14.957  1.00 98.98           C  
ATOM   1060  O   GLY O 138       7.837  10.159  14.987  1.00 98.94           O  
ATOM   1061  N   LEU O 139       9.093   8.619  13.933  1.00 98.94           N  
ATOM   1062  CA  LEU O 139       9.357   9.527  12.811  1.00 98.89           C  
ATOM   1063  C   LEU O 139       8.081   9.896  12.045  1.00 98.89           C  
ATOM   1064  O   LEU O 139       7.846  11.089  11.817  1.00 98.71           O  
ATOM   1065  CB  LEU O 139      10.429   8.963  11.868  1.00 98.64           C  
ATOM   1066  CG  LEU O 139      11.864   9.031  12.390  1.00 96.90           C  
ATOM   1067  CD1 LEU O 139      12.804   8.287  11.451  1.00 96.53           C  
ATOM   1068  CD2 LEU O 139      12.327  10.471  12.573  1.00 96.49           C  
ATOM   1069  N   PRO O 140       7.242   8.923  11.657  1.00 98.87           N  
ATOM   1070  CA  PRO O 140       5.990   9.298  10.980  1.00 98.82           C  
ATOM   1071  C   PRO O 140       5.067  10.155  11.835  1.00 98.83           C  
ATOM   1072  O   PRO O 140       4.271  10.929  11.299  1.00 98.61           O  
ATOM   1073  CB  PRO O 140       5.318   7.951  10.686  1.00 98.57           C  
ATOM   1074  CG  PRO O 140       6.386   6.934  10.769  1.00 97.49           C  
ATOM   1075  CD  PRO O 140       7.441   7.462  11.685  1.00 98.74           C  
ATOM   1076  N   LEU O 141       5.160  10.020  13.150  1.00 98.92           N  
ATOM   1077  CA  LEU O 141       4.322  10.774  14.077  1.00 98.93           C  
ATOM   1078  C   LEU O 141       4.973  12.073  14.550  1.00 98.93           C  
ATOM   1079  O   LEU O 141       4.418  12.762  15.413  1.00 98.84           O  
ATOM   1080  CB  LEU O 141       3.932   9.896  15.269  1.00 98.89           C  
ATOM   1081  CG  LEU O 141       3.026   8.711  14.921  1.00 98.71           C  
ATOM   1082  CD1 LEU O 141       2.830   7.821  16.137  1.00 98.47           C  
ATOM   1083  CD2 LEU O 141       1.676   9.180  14.395  1.00 98.39           C  
ATOM   1084  N   HIS O 142       6.133  12.403  13.994  1.00 98.78           N  
ATOM   1085  CA  HIS O 142       6.826  13.665  14.275  1.00 98.71           C  
ATOM   1086  C   HIS O 142       7.161  13.833  15.753  1.00 98.81           C  
ATOM   1087  O   HIS O 142       7.017  14.924  16.316  1.00 98.65           O  
ATOM   1088  CB  HIS O 142       6.025  14.853  13.734  1.00 98.40           C  
ATOM   1089  CG  HIS O 142       5.681  14.709  12.284  1.00 97.40           C  
ATOM   1090  ND1 HIS O 142       6.587  14.972  11.282  1.00 90.45           N  
ATOM   1091  CD2 HIS O 142       4.553  14.290  11.670  1.00 90.11           C  
ATOM   1092  CE1 HIS O 142       6.019  14.733  10.112  1.00 90.04           C  
ATOM   1093  NE2 HIS O 142       4.784  14.319  10.316  1.00 92.35           N  
ATOM   1094  N   ARG O 143       7.610  12.739  16.364  1.00 98.96           N  
ATOM   1095  CA  ARG O 143       8.000  12.719  17.773  1.00 98.97           C  
ATOM   1096  C   ARG O 143       9.514  12.787  17.924  1.00 98.98           C  
ATOM   1097  O   ARG O 143      10.260  12.678  16.951  1.00 98.95           O  
ATOM   1098  CB  ARG O 143       7.482  11.451  18.454  1.00 98.89           C  
ATOM   1099  CG  ARG O 143       5.992  11.182  18.302  1.00 98.40           C  
ATOM   1100  CD  ARG O 143       5.137  12.376  18.649  1.00 98.31           C  
ATOM   1101  NE  ARG O 143       3.784  11.959  19.031  1.00 98.41           N  
ATOM   1102  CZ  ARG O 143       2.816  12.782  19.390  1.00 98.68           C  
ATOM   1103  NH1 ARG O 143       3.019  14.098  19.391  1.00 97.73           N  
ATOM   1104  NH2 ARG O 143       1.643  12.286  19.759  1.00 97.81           N  
ATOM   1105  N   GLY O 144       9.956  12.942  19.162  1.00 99.00           N  
ATOM   1106  CA  GLY O 144      11.371  12.927  19.495  1.00 99.00           C  
ATOM   1107  C   GLY O 144      11.673  11.995  20.653  1.00 99.00           C  
ATOM   1108  O   GLY O 144      10.770  11.513  21.343  1.00 99.00           O  
ATOM   1109  N   CYS O 145      12.963  11.755  20.853  1.00 99.00           N  
ATOM   1110  CA  CYS O 145      13.432  10.811  21.864  1.00 99.00           C  
ATOM   1111  C   CYS O 145      14.652  11.371  22.582  1.00 99.00           C  
ATOM   1112  O   CYS O 145      15.477  12.067  21.977  1.00 99.00           O  
ATOM   1113  CB  CYS O 145      13.776   9.483  21.186  1.00 99.00           C  
ATOM   1114  SG  CYS O 145      14.275   8.150  22.293  1.00 98.99           S  
ATOM   1115  N   LEU O 146      14.741  11.043  23.865  1.00 99.00           N  
ATOM   1116  CA  LEU O 146      15.897  11.360  24.700  1.00 99.00           C  
ATOM   1117  C   LEU O 146      16.605  10.063  25.073  1.00 99.00           C  
ATOM   1118  O   LEU O 146      15.950   9.080  25.428  1.00 99.00           O  
ATOM   1119  CB  LEU O 146      15.438  12.063  25.981  1.00 99.00           C  
ATOM   1120  CG  LEU O 146      14.624  13.342  25.776  1.00 98.99           C  
ATOM   1121  CD1 LEU O 146      13.909  13.726  27.066  1.00 99.00           C  
ATOM   1122  CD2 LEU O 146      15.515  14.474  25.291  1.00 98.99           C  
ATOM   1123  N   LEU O 147      17.926  10.052  25.015  1.00 99.00           N  
ATOM   1124  CA  LEU O 147      18.687   8.877  25.442  1.00 99.00           C  
ATOM   1125  C   LEU O 147      19.257   9.090  26.835  1.00 99.00           C  
ATOM   1126  O   LEU O 147      19.755  10.172  27.158  1.00 99.00           O  
ATOM   1127  CB  LEU O 147      19.804   8.547  24.450  1.00 99.00           C  
ATOM   1128  CG  LEU O 147      19.325   8.195  23.039  1.00 98.99           C  
ATOM   1129  CD1 LEU O 147      20.509   7.758  22.181  1.00 98.99           C  
ATOM   1130  CD2 LEU O 147      18.252   7.108  23.048  1.00 98.99           C  
ATOM   1131  N   ILE O 148      19.184   8.050  27.650  1.00 99.00           N  
ATOM   1132  CA  ILE O 148      19.635   8.133  29.036  1.00 99.00           C  
ATOM   1133  C   ILE O 148      21.144   7.909  29.077  1.00 99.00           C  
ATOM   1134  O   ILE O 148      21.632   6.775  28.989  1.00 98.99           O  
ATOM   1135  CB  ILE O 148      18.870   7.138  29.922  1.00 99.00           C  
ATOM   1136  CG1 ILE O 148      17.369   7.461  29.869  1.00 98.95           C  
ATOM   1137  CG2 ILE O 148      19.392   7.190  31.354  1.00 98.98           C  
ATOM   1138  CD1 ILE O 148      16.480   6.384  30.456  1.00 98.79           C  
ATOM   1139  N   ALA O 149      21.878   9.009  29.182  1.00 99.00           N  
ATOM   1140  CA  ALA O 149      23.339   8.989  29.148  1.00 99.00           C  
ATOM   1141  C   ALA O 149      23.956   8.883  30.535  1.00 99.00           C  
ATOM   1142  O   ALA O 149      25.063   8.359  30.681  1.00 98.99           O  
ATOM   1143  CB  ALA O 149      23.853  10.240  28.440  1.00 98.99           C  
ATOM   1144  N   GLU O 150      23.257   9.417  31.527  1.00 98.99           N  
ATOM   1145  CA  GLU O 150      23.675   9.366  32.929  1.00 98.99           C  
ATOM   1146  C   GLU O 150      22.418   9.251  33.771  1.00 98.99           C  
ATOM   1147  O   GLU O 150      21.342   9.676  33.344  1.00 98.98           O  
ATOM   1148  CB  GLU O 150      24.435  10.640  33.336  1.00 98.98           C  
ATOM   1149  CG  GLU O 150      25.733  10.870  32.575  1.00 98.90           C  
ATOM   1150  CD  GLU O 150      26.401  12.202  32.891  1.00 98.90           C  
ATOM   1151  OE1 GLU O 150      25.684  13.202  33.128  1.00 98.57           O  
ATOM   1152  OE2 GLU O 150      27.648  12.250  32.886  1.00 98.65           O  
ATOM   1153  N   MET O 151      22.547   8.691  34.972  1.00 98.97           N  
ATOM   1154  CA  MET O 151      21.434   8.642  35.919  1.00 98.96           C  
ATOM   1155  C   MET O 151      21.843   9.252  37.247  1.00 98.94           C  
ATOM   1156  O   MET O 151      23.029   9.294  37.591  1.00 98.88           O  
ATOM   1157  CB  MET O 151      20.915   7.210  36.094  1.00 98.96           C  
ATOM   1158  CG  MET O 151      20.238   6.687  34.832  1.00 98.67           C  
ATOM   1159  SD  MET O 151      19.433   5.092  35.026  1.00 98.29           S  
ATOM   1160  CE  MET O 151      18.088   5.517  36.128  1.00 95.87           C  
ATOM   1161  N   SER O 152      20.844   9.721  37.987  1.00 98.87           N  
ATOM   1162  CA  SER O 152      21.077  10.456  39.232  1.00 98.84           C  
ATOM   1163  C   SER O 152      21.296   9.553  40.444  1.00 98.81           C  
ATOM   1164  O   SER O 152      21.692  10.035  41.511  1.00 98.61           O  
ATOM   1165  CB  SER O 152      19.889  11.377  39.518  1.00 98.81           C  
ATOM   1166  OG  SER O 152      18.702  10.633  39.730  1.00 98.74           O  
ATOM   1167  N   SER O 153      21.026   8.269  40.287  1.00 98.78           N  
ATOM   1168  CA  SER O 153      20.969   7.348  41.420  1.00 98.77           C  
ATOM   1169  C   SER O 153      22.330   6.796  41.830  1.00 98.78           C  
ATOM   1170  O   SER O 153      23.223   6.584  41.002  1.00 98.71           O  
ATOM   1171  CB  SER O 153      20.014   6.197  41.105  1.00 98.69           C  
ATOM   1172  OG  SER O 153      20.317   5.607  39.853  1.00 98.26           O  
ATOM   1173  N   THR O 154      22.454   6.543  43.138  1.00 98.87           N  
ATOM   1174  CA  THR O 154      23.663   5.949  43.696  1.00 98.85           C  
ATOM   1175  C   THR O 154      23.963   4.617  43.008  1.00 98.85           C  
ATOM   1176  O   THR O 154      23.079   3.765  42.878  1.00 98.69           O  
ATOM   1177  CB  THR O 154      23.499   5.720  45.203  1.00 98.70           C  
ATOM   1178  OG1 THR O 154      23.179   6.965  45.840  1.00 96.38           O  
ATOM   1179  CG2 THR O 154      24.779   5.161  45.809  1.00 95.68           C  
ATOM   1180  N   GLY O 155      25.210   4.448  42.567  1.00 98.85           N  
ATOM   1181  CA  GLY O 155      25.620   3.210  41.924  1.00 98.89           C  
ATOM   1182  C   GLY O 155      25.307   3.119  40.444  1.00 98.92           C  
ATOM   1183  O   GLY O 155      25.440   2.040  39.857  1.00 98.86           O  
ATOM   1184  N   SER O 156      24.897   4.237  39.825  1.00 98.95           N  
ATOM   1185  CA  SER O 156      24.606   4.229  38.393  1.00 98.96           C  
ATOM   1186  C   SER O 156      25.785   3.691  37.589  1.00 98.96           C  
ATOM   1187  O   SER O 156      26.935   4.094  37.798  1.00 98.93           O  
ATOM   1188  CB  SER O 156      24.278   5.637  37.893  1.00 98.96           C  
ATOM   1189  OG  SER O 156      24.112   5.635  36.479  1.00 98.78           O  
ATOM   1190  N   LEU O 157      25.468   2.805  36.641  1.00 98.96           N  
ATOM   1191  CA  LEU O 157      26.459   2.270  35.707  1.00 98.97           C  
ATOM   1192  C   LEU O 157      26.563   3.105  34.432  1.00 98.97           C  
ATOM   1193  O   LEU O 157      27.397   2.813  33.564  1.00 98.93           O  
ATOM   1194  CB  LEU O 157      26.117   0.818  35.353  1.00 98.96           C  
ATOM   1195  CG  LEU O 157      26.067  -0.149  36.539  1.00 98.81           C  
ATOM   1196  CD1 LEU O 157      25.579  -1.517  36.084  1.00 98.22           C  
ATOM   1197  CD2 LEU O 157      27.423  -0.258  37.217  1.00 98.02           C  
ATOM   1198  N   ALA O 158      25.728   4.129  34.297  1.00 98.97           N  
ATOM   1199  CA  ALA O 158      25.736   5.000  33.121  1.00 98.98           C  
ATOM   1200  C   ALA O 158      26.817   6.063  33.286  1.00 98.98           C  
ATOM   1201  O   ALA O 158      26.548   7.242  33.549  1.00 98.95           O  
ATOM   1202  CB  ALA O 158      24.355   5.614  32.910  1.00 98.97           C  
ATOM   1203  N   THR O 159      28.047   5.612  33.146  1.00 98.98           N  
ATOM   1204  CA  THR O 159      29.250   6.406  33.365  1.00 98.98           C  
ATOM   1205  C   THR O 159      30.291   6.036  32.310  1.00 98.99           C  
ATOM   1206  O   THR O 159      30.189   5.004  31.643  1.00 98.96           O  
ATOM   1207  CB  THR O 159      29.853   6.131  34.760  1.00 98.96           C  
ATOM   1208  OG1 THR O 159      30.212   4.744  34.851  1.00 98.66           O  
ATOM   1209  CG2 THR O 159      28.878   6.471  35.880  1.00 98.61           C  
ATOM   1210  N   GLY O 160      31.300   6.876  32.157  1.00 98.95           N  
ATOM   1211  CA  GLY O 160      32.456   6.526  31.339  1.00 98.96           C  
ATOM   1212  C   GLY O 160      32.108   6.159  29.908  1.00 98.98           C  
ATOM   1213  O   GLY O 160      31.436   6.912  29.202  1.00 98.94           O  
ATOM   1214  N   ASP O 161      32.565   4.990  29.463  1.00 98.98           N  
ATOM   1215  CA  ASP O 161      32.332   4.547  28.089  1.00 98.98           C  
ATOM   1216  C   ASP O 161      30.849   4.376  27.772  1.00 98.99           C  
ATOM   1217  O   ASP O 161      30.438   4.549  26.620  1.00 98.98           O  
ATOM   1218  CB  ASP O 161      33.072   3.233  27.809  1.00 98.95           C  
ATOM   1219  CG  ASP O 161      34.569   3.409  27.632  1.00 98.27           C  
ATOM   1220  OD1 ASP O 161      35.043   4.553  27.483  1.00 97.36           O  
ATOM   1221  OD2 ASP O 161      35.277   2.385  27.637  1.00 97.10           O  
ATOM   1222  N   TYR O 162      30.043   4.026  28.773  1.00 98.99           N  
ATOM   1223  CA  TYR O 162      28.599   3.897  28.567  1.00 98.99           C  
ATOM   1224  C   TYR O 162      27.996   5.240  28.162  1.00 98.99           C  
ATOM   1225  O   TYR O 162      27.208   5.328  27.207  1.00 98.99           O  
ATOM   1226  CB  TYR O 162      27.948   3.368  29.846  1.00 98.99           C  
ATOM   1227  CG  TYR O 162      26.485   3.018  29.719  1.00 98.97           C  
ATOM   1228  CD1 TYR O 162      26.079   1.697  29.650  1.00 98.69           C  
ATOM   1229  CD2 TYR O 162      25.512   4.009  29.677  1.00 98.68           C  
ATOM   1230  CE1 TYR O 162      24.733   1.363  29.547  1.00 98.70           C  
ATOM   1231  CE2 TYR O 162      24.163   3.689  29.567  1.00 98.73           C  
ATOM   1232  CZ  TYR O 162      23.782   2.364  29.502  1.00 98.91           C  
ATOM   1233  OH  TYR O 162      22.453   2.038  29.397  1.00 98.79           O  
ATOM   1234  N   THR O 163      28.354   6.292  28.876  1.00 99.00           N  
ATOM   1235  CA  THR O 163      27.875   7.633  28.550  1.00 99.00           C  
ATOM   1236  C   THR O 163      28.337   8.049  27.158  1.00 99.00           C  
ATOM   1237  O   THR O 163      27.559   8.609  26.372  1.00 99.00           O  
ATOM   1238  CB  THR O 163      28.346   8.639  29.608  1.00 99.00           C  
ATOM   1239  OG1 THR O 163      27.826   8.248  30.880  1.00 98.95           O  
ATOM   1240  CG2 THR O 163      27.879  10.054  29.282  1.00 98.97           C  
ATOM   1241  N   ARG O 164      29.594   7.769  26.833  1.00 98.99           N  
ATOM   1242  CA  ARG O 164      30.112   8.102  25.506  1.00 98.99           C  
ATOM   1243  C   ARG O 164      29.350   7.370  24.407  1.00 98.99           C  
ATOM   1244  O   ARG O 164      29.081   7.937  23.345  1.00 98.97           O  
ATOM   1245  CB  ARG O 164      31.616   7.819  25.430  1.00 98.96           C  
ATOM   1246  CG  ARG O 164      32.441   8.887  26.143  0.99 97.82           C  
ATOM   1247  CD  ARG O 164      33.941   8.647  26.024  0.98 96.68           C  
ATOM   1248  NE  ARG O 164      34.427   7.705  27.030  0.98 94.32           N  
ATOM   1249  CZ  ARG O 164      34.728   8.027  28.285  0.97 91.60           C  
ATOM   1250  NH1 ARG O 164      34.597   9.278  28.718  0.97 86.96           N  
ATOM   1251  NH2 ARG O 164      35.165   7.093  29.115  0.97 88.07           N  
ATOM   1252  N   ALA O 165      28.983   6.111  24.648  1.00 98.99           N  
ATOM   1253  CA  ALA O 165      28.186   5.354  23.683  1.00 98.99           C  
ATOM   1254  C   ALA O 165      26.800   5.969  23.497  1.00 99.00           C  
ATOM   1255  O   ALA O 165      26.274   6.001  22.377  1.00 98.99           O  
ATOM   1256  CB  ALA O 165      28.078   3.895  24.113  1.00 98.98           C  
ATOM   1257  N   ALA O 166      26.202   6.468  24.576  1.00 99.00           N  
ATOM   1258  CA  ALA O 166      24.910   7.153  24.479  1.00 99.00           C  
ATOM   1259  C   ALA O 166      25.020   8.405  23.614  1.00 99.00           C  
ATOM   1260  O   ALA O 166      24.152   8.672  22.773  1.00 99.00           O  
ATOM   1261  CB  ALA O 166      24.391   7.512  25.873  1.00 99.00           C  
ATOM   1262  N   VAL O 167      26.080   9.175  23.807  1.00 99.00           N  
ATOM   1263  CA  VAL O 167      26.289  10.388  23.015  1.00 99.00           C  
ATOM   1264  C   VAL O 167      26.465  10.046  21.535  1.00 98.99           C  
ATOM   1265  O   VAL O 167      25.847  10.674  20.665  1.00 98.98           O  
ATOM   1266  CB  VAL O 167      27.477  11.204  23.558  1.00 98.99           C  
ATOM   1267  CG1 VAL O 167      27.800  12.380  22.642  1.00 98.92           C  
ATOM   1268  CG2 VAL O 167      27.167  11.701  24.968  1.00 98.94           C  
ATOM   1269  N   ARG O 168      27.286   9.036  21.225  1.00 98.99           N  
ATOM   1270  CA  ARG O 168      27.467   8.615  19.832  1.00 98.98           C  
ATOM   1271  C   ARG O 168      26.149   8.156  19.219  1.00 98.98           C  
ATOM   1272  O   ARG O 168      25.827   8.506  18.082  1.00 98.94           O  
ATOM   1273  CB  ARG O 168      28.502   7.490  19.728  1.00 98.93           C  
ATOM   1274  CG  ARG O 168      29.934   7.950  19.899  0.97 93.20           C  
ATOM   1275  CD  ARG O 168      30.931   6.864  19.456  0.95 92.53           C  
ATOM   1276  NE  ARG O 168      30.845   5.665  20.290  0.93 87.82           N  
ATOM   1277  CZ  ARG O 168      31.547   5.463  21.403  0.93 81.43           C  
ATOM   1278  NH1 ARG O 168      32.400   6.378  21.848  0.93 75.74           N  
ATOM   1279  NH2 ARG O 168      31.395   4.333  22.083  0.93 76.41           N  
ATOM   1280  N   MET O 169      25.383   7.379  19.972  1.00 98.99           N  
ATOM   1281  CA  MET O 169      24.110   6.864  19.468  1.00 98.99           C  
ATOM   1282  C   MET O 169      23.151   8.008  19.138  1.00 98.99           C  
ATOM   1283  O   MET O 169      22.478   7.985  18.103  1.00 98.96           O  
ATOM   1284  CB  MET O 169      23.497   5.902  20.487  1.00 98.98           C  
ATOM   1285  CG  MET O 169      22.357   5.068  19.938  1.00 98.72           C  
ATOM   1286  SD  MET O 169      21.653   3.947  21.165  1.00 98.71           S  
ATOM   1287  CE  MET O 169      23.034   2.868  21.526  1.00 97.88           C  
ATOM   1288  N   ALA O 170      23.090   9.013  20.001  1.00 98.99           N  
ATOM   1289  CA  ALA O 170      22.254  10.188  19.754  1.00 98.99           C  
ATOM   1290  C   ALA O 170      22.703  10.931  18.503  1.00 98.99           C  
ATOM   1291  O   ALA O 170      21.891  11.260  17.629  1.00 98.96           O  
ATOM   1292  CB  ALA O 170      22.296  11.128  20.958  1.00 98.99           C  
ATOM   1293  N   GLU O 171      23.991  11.209  18.423  1.00 98.89           N  
ATOM   1294  CA  GLU O 171      24.510  12.029  17.330  1.00 98.78           C  
ATOM   1295  C   GLU O 171      24.391  11.324  15.976  1.00 98.80           C  
ATOM   1296  O   GLU O 171      24.316  11.986  14.937  1.00 98.64           O  
ATOM   1297  CB  GLU O 171      25.944  12.470  17.643  1.00 98.47           C  
ATOM   1298  CG  GLU O 171      25.970  13.409  18.859  1.00 96.73           C  
ATOM   1299  CD  GLU O 171      27.345  13.905  19.276  1.00 95.73           C  
ATOM   1300  OE1 GLU O 171      28.358  13.443  18.709  1.00 93.86           O  
ATOM   1301  OE2 GLU O 171      27.399  14.766  20.182  1.00 94.63           O  
ATOM   1302  N   GLU O 172      24.321   9.991  15.976  1.00 98.95           N  
ATOM   1303  CA  GLU O 172      24.144   9.193  14.760  1.00 98.95           C  
ATOM   1304  C   GLU O 172      22.678   8.932  14.413  1.00 98.95           C  
ATOM   1305  O   GLU O 172      22.390   8.323  13.379  1.00 98.89           O  
ATOM   1306  CB  GLU O 172      24.920   7.878  14.886  1.00 98.92           C  
ATOM   1307  CG  GLU O 172      26.428   8.108  14.887  1.00 98.30           C  
ATOM   1308  CD  GLU O 172      27.254   6.867  15.154  1.00 97.91           C  
ATOM   1309  OE1 GLU O 172      26.676   5.778  15.366  1.00 96.36           O  
ATOM   1310  OE2 GLU O 172      28.496   6.988  15.159  0.99 96.26           O  
ATOM   1311  N   HIS O 173      21.742   9.382  15.255  1.00 98.97           N  
ATOM   1312  CA  HIS O 173      20.307   9.220  15.013  1.00 98.98           C  
ATOM   1313  C   HIS O 173      19.574  10.538  15.238  1.00 98.98           C  
ATOM   1314  O   HIS O 173      18.488  10.572  15.826  1.00 98.97           O  
ATOM   1315  CB  HIS O 173      19.732   8.109  15.899  1.00 98.96           C  
ATOM   1316  CG  HIS O 173      20.309   6.760  15.608  1.00 98.91           C  
ATOM   1317  ND1 HIS O 173      21.488   6.321  16.165  1.00 95.39           N  
ATOM   1318  CD2 HIS O 173      19.887   5.768  14.791  1.00 95.47           C  
ATOM   1319  CE1 HIS O 173      21.764   5.110  15.704  1.00 96.73           C  
ATOM   1320  NE2 HIS O 173      20.810   4.748  14.871  1.00 97.59           N  
ATOM   1321  N   SER O 174      20.145  11.631  14.749  1.00 98.97           N  
ATOM   1322  CA  SER O 174      19.646  12.966  15.063  1.00 98.96           C  
ATOM   1323  C   SER O 174      18.308  13.304  14.411  1.00 98.97           C  
ATOM   1324  O   SER O 174      17.677  14.297  14.784  1.00 98.94           O  
ATOM   1325  CB  SER O 174      20.693  14.021  14.706  1.00 98.91           C  
ATOM   1326  OG  SER O 174      20.984  13.998  13.323  1.00 98.48           O  
ATOM   1327  N   GLU O 175      17.844  12.485  13.458  1.00 98.94           N  
ATOM   1328  CA  GLU O 175      16.509  12.703  12.896  1.00 98.93           C  
ATOM   1329  C   GLU O 175      15.403  12.375  13.899  1.00 98.96           C  
ATOM   1330  O   GLU O 175      14.251  12.787  13.709  1.00 98.93           O  
ATOM   1331  CB  GLU O 175      16.316  11.904  11.602  1.00 98.74           C  
ATOM   1332  CG  GLU O 175      16.283  10.400  11.779  0.99 92.62           C  
ATOM   1333  CD  GLU O 175      16.308   9.639  10.458  0.98 90.00           C  
ATOM   1334  OE1 GLU O 175      15.687  10.108   9.476  0.98 86.68           O  
ATOM   1335  OE2 GLU O 175      16.954   8.578  10.404  0.98 88.89           O  
ATOM   1336  N   PHE O 176      15.735  11.659  14.974  1.00 98.99           N  
ATOM   1337  CA  PHE O 176      14.754  11.276  15.993  1.00 98.99           C  
ATOM   1338  C   PHE O 176      15.207  11.627  17.410  1.00 98.99           C  
ATOM   1339  O   PHE O 176      14.396  12.083  18.223  1.00 98.99           O  
ATOM   1340  CB  PHE O 176      14.470   9.776  15.877  1.00 98.99           C  
ATOM   1341  CG  PHE O 176      13.440   9.249  16.848  1.00 98.99           C  
ATOM   1342  CD1 PHE O 176      12.179   9.829  16.946  1.00 98.97           C  
ATOM   1343  CD2 PHE O 176      13.722   8.152  17.640  1.00 98.97           C  
ATOM   1344  CE1 PHE O 176      11.228   9.329  17.827  1.00 98.95           C  
ATOM   1345  CE2 PHE O 176      12.778   7.640  18.522  1.00 98.95           C  
ATOM   1346  CZ  PHE O 176      11.533   8.234  18.617  1.00 98.96           C  
ATOM   1347  N   VAL O 177      16.478  11.420  17.711  1.00 99.00           N  
ATOM   1348  CA  VAL O 177      16.997  11.707  19.048  1.00 99.00           C  
ATOM   1349  C   VAL O 177      17.297  13.193  19.178  1.00 99.00           C  
ATOM   1350  O   VAL O 177      18.070  13.756  18.393  1.00 98.99           O  
ATOM   1351  CB  VAL O 177      18.245  10.871  19.372  1.00 99.00           C  
ATOM   1352  CG1 VAL O 177      18.760  11.212  20.773  1.00 98.98           C  
ATOM   1353  CG2 VAL O 177      17.920   9.382  19.264  1.00 98.99           C  
ATOM   1354  N   VAL O 178      16.683  13.831  20.179  1.00 99.00           N  
ATOM   1355  CA  VAL O 178      16.779  15.277  20.367  1.00 99.00           C  
ATOM   1356  C   VAL O 178      17.593  15.674  21.592  1.00 99.00           C  
ATOM   1357  O   VAL O 178      17.783  16.871  21.834  1.00 98.99           O  
ATOM   1358  CB  VAL O 178      15.382  15.934  20.424  1.00 98.99           C  
ATOM   1359  CG1 VAL O 178      14.566  15.541  19.192  1.00 98.88           C  
ATOM   1360  CG2 VAL O 178      14.639  15.572  21.702  1.00 98.89           C  
ATOM   1361  N   GLY O 179      18.063  14.705  22.367  1.00 99.00           N  
ATOM   1362  CA  GLY O 179      18.861  15.027  23.533  1.00 99.00           C  
ATOM   1363  C   GLY O 179      18.981  13.878  24.503  1.00 99.00           C  
ATOM   1364  O   GLY O 179      18.842  12.709  24.131  1.00 99.00           O  
ATOM   1365  N   PHE O 180      19.227  14.245  25.760  1.00 99.00           N  
ATOM   1366  CA  PHE O 180      19.643  13.299  26.786  1.00 99.00           C  
ATOM   1367  C   PHE O 180      18.931  13.517  28.106  1.00 99.00           C  
ATOM   1368  O   PHE O 180      18.561  14.641  28.453  1.00 99.00           O  
ATOM   1369  CB  PHE O 180      21.141  13.455  27.065  1.00 99.00           C  
ATOM   1370  CG  PHE O 180      21.979  13.374  25.826  1.00 99.00           C  
ATOM   1371  CD1 PHE O 180      22.359  12.144  25.317  1.00 98.99           C  
ATOM   1372  CD2 PHE O 180      22.357  14.528  25.154  1.00 98.99           C  
ATOM   1373  CE1 PHE O 180      23.110  12.063  24.152  1.00 98.98           C  
ATOM   1374  CE2 PHE O 180      23.109  14.453  23.987  1.00 98.98           C  
ATOM   1375  CZ  PHE O 180      23.483  13.218  23.489  1.00 98.98           C  
ATOM   1376  N   ILE O 181      18.791  12.420  28.843  1.00 99.00           N  
ATOM   1377  CA  ILE O 181      18.684  12.480  30.293  1.00 99.00           C  
ATOM   1378  C   ILE O 181      20.115  12.332  30.800  1.00 99.00           C  
ATOM   1379  O   ILE O 181      20.798  11.355  30.464  1.00 99.00           O  
ATOM   1380  CB  ILE O 181      17.801  11.353  30.857  1.00 99.00           C  
ATOM   1381  CG1 ILE O 181      16.388  11.388  30.251  1.00 98.96           C  
ATOM   1382  CG2 ILE O 181      17.776  11.417  32.387  1.00 98.98           C  
ATOM   1383  CD1 ILE O 181      15.618  12.671  30.482  1.00 98.89           C  
ATOM   1384  N   SER O 182      20.575  13.305  31.578  1.00 99.00           N  
ATOM   1385  CA  SER O 182      21.958  13.311  32.037  1.00 99.00           C  
ATOM   1386  C   SER O 182      22.079  14.216  33.250  1.00 99.00           C  
ATOM   1387  O   SER O 182      21.183  15.006  33.540  1.00 98.98           O  
ATOM   1388  CB  SER O 182      22.894  13.803  30.926  1.00 98.99           C  
ATOM   1389  OG  SER O 182      22.556  15.115  30.515  1.00 98.95           O  
ATOM   1390  N   GLY O 183      23.185  14.104  33.962  1.00 98.98           N  
ATOM   1391  CA  GLY O 183      23.450  14.965  35.104  1.00 98.97           C  
ATOM   1392  C   GLY O 183      24.210  16.233  34.753  1.00 98.97           C  
ATOM   1393  O   GLY O 183      24.431  17.087  35.619  1.00 98.88           O  
ATOM   1394  N   SER O 184      24.596  16.345  33.486  1.00 98.96           N  
ATOM   1395  CA  SER O 184      25.481  17.408  33.025  1.00 98.95           C  
ATOM   1396  C   SER O 184      25.404  17.504  31.509  1.00 98.97           C  
ATOM   1397  O   SER O 184      24.762  16.679  30.856  1.00 98.94           O  
ATOM   1398  CB  SER O 184      26.923  17.100  33.438  1.00 98.89           C  
ATOM   1399  OG  SER O 184      27.397  15.932  32.785  1.00 97.67           O  
ATOM   1400  N   ARG O 185      26.072  18.502  30.941  1.00 98.97           N  
ATOM   1401  CA  ARG O 185      26.251  18.553  29.497  1.00 98.97           C  
ATOM   1402  C   ARG O 185      27.173  17.408  29.077  1.00 98.98           C  
ATOM   1403  O   ARG O 185      28.308  17.307  29.555  1.00 98.94           O  
ATOM   1404  CB  ARG O 185      26.849  19.897  29.081  1.00 98.88           C  
ATOM   1405  CG  ARG O 185      27.084  20.018  27.583  1.00 97.66           C  
ATOM   1406  CD  ARG O 185      27.498  21.434  27.201  1.00 95.91           C  
ATOM   1407  NE  ARG O 185      26.386  22.364  27.370  0.99 92.86           N  
ATOM   1408  CZ  ARG O 185      26.516  23.686  27.499  0.99 89.63           C  
ATOM   1409  NH1 ARG O 185      27.718  24.251  27.492  0.99 86.28           N  
ATOM   1410  NH2 ARG O 185      25.437  24.441  27.631  0.99 86.06           N  
ATOM   1411  N   VAL O 186      26.673  16.539  28.183  1.00 98.98           N  
ATOM   1412  CA  VAL O 186      27.461  15.397  27.711  1.00 98.98           C  
ATOM   1413  C   VAL O 186      27.781  15.462  26.221  1.00 98.98           C  
ATOM   1414  O   VAL O 186      28.715  14.798  25.764  1.00 98.95           O  
ATOM   1415  CB  VAL O 186      26.798  14.043  28.058  1.00 98.98           C  
ATOM   1416  CG1 VAL O 186      26.738  13.854  29.577  1.00 98.91           C  
ATOM   1417  CG2 VAL O 186      25.411  13.918  27.436  1.00 98.93           C  
ATOM   1418  N   SER O 187      27.015  16.245  25.456  1.00 98.95           N  
ATOM   1419  CA  SER O 187      27.316  16.499  24.049  1.00 98.94           C  
ATOM   1420  C   SER O 187      27.756  17.943  23.882  1.00 98.91           C  
ATOM   1421  O   SER O 187      27.194  18.841  24.508  1.00 98.82           O  
ATOM   1422  CB  SER O 187      26.098  16.249  23.159  1.00 98.92           C  
ATOM   1423  OG  SER O 187      26.369  16.621  21.813  1.00 98.72           O  
ATOM   1424  N   MET O 188      28.721  18.165  22.998  1.00 98.80           N  
ATOM   1425  CA  MET O 188      29.166  19.517  22.683  1.00 98.71           C  
ATOM   1426  C   MET O 188      28.341  20.159  21.564  1.00 98.75           C  
ATOM   1427  O   MET O 188      28.592  21.307  21.189  1.00 98.59           O  
ATOM   1428  CB  MET O 188      30.647  19.514  22.301  1.00 98.45           C  
ATOM   1429  CG  MET O 188      31.562  19.004  23.410  0.97 94.14           C  
ATOM   1430  SD  MET O 188      31.387  19.920  24.956  0.96 86.07           S  
ATOM   1431  CE  MET O 188      31.910  21.548  24.447  0.96 76.17           C  
ATOM   1432  N   LYS O 189      27.357  19.429  21.025  1.00 98.82           N  
ATOM   1433  CA  LYS O 189      26.525  19.930  19.932  1.00 98.88           C  
ATOM   1434  C   LYS O 189      25.284  20.626  20.481  1.00 98.91           C  
ATOM   1435  O   LYS O 189      24.471  19.995  21.158  1.00 98.90           O  
ATOM   1436  CB  LYS O 189      26.130  18.785  18.997  1.00 98.86           C  
ATOM   1437  CG  LYS O 189      27.338  18.151  18.320  0.99 98.49           C  
ATOM   1438  CD  LYS O 189      26.927  17.122  17.281  0.99 97.79           C  
ATOM   1439  CE  LYS O 189      28.155  16.554  16.580  0.99 95.16           C  
ATOM   1440  NZ  LYS O 189      27.772  15.652  15.462  0.98 88.83           N  
ATOM   1441  N   PRO O 190      25.113  21.923  20.181  1.00 98.89           N  
ATOM   1442  CA  PRO O 190      24.023  22.694  20.795  1.00 98.90           C  
ATOM   1443  C   PRO O 190      22.632  22.319  20.304  1.00 98.94           C  
ATOM   1444  O   PRO O 190      21.640  22.798  20.866  1.00 98.94           O  
ATOM   1445  CB  PRO O 190      24.374  24.142  20.429  1.00 98.80           C  
ATOM   1446  CG  PRO O 190      25.189  24.031  19.187  1.00 98.52           C  
ATOM   1447  CD  PRO O 190      25.985  22.760  19.344  1.00 98.82           C  
ATOM   1448  N   GLU O 191      22.537  21.481  19.268  1.00 98.90           N  
ATOM   1449  CA  GLU O 191      21.254  20.972  18.792  1.00 98.92           C  
ATOM   1450  C   GLU O 191      20.601  20.007  19.780  1.00 98.97           C  
ATOM   1451  O   GLU O 191      19.396  19.762  19.697  1.00 98.95           O  
ATOM   1452  CB  GLU O 191      21.420  20.247  17.452  1.00 98.72           C  
ATOM   1453  CG  GLU O 191      21.872  21.124  16.301  1.00 95.72           C  
ATOM   1454  CD  GLU O 191      23.379  21.317  16.194  1.00 96.10           C  
ATOM   1455  OE1 GLU O 191      24.141  20.771  17.024  1.00 93.90           O  
ATOM   1456  OE2 GLU O 191      23.801  22.032  15.263  1.00 94.63           O  
ATOM   1457  N   PHE O 192      21.381  19.447  20.686  1.00 98.98           N  
ATOM   1458  CA  PHE O 192      20.868  18.461  21.636  1.00 98.99           C  
ATOM   1459  C   PHE O 192      20.524  19.087  22.977  1.00 98.99           C  
ATOM   1460  O   PHE O 192      21.264  19.922  23.499  1.00 98.98           O  
ATOM   1461  CB  PHE O 192      21.864  17.318  21.827  1.00 98.98           C  
ATOM   1462  CG  PHE O 192      22.004  16.457  20.607  1.00 98.97           C  
ATOM   1463  CD1 PHE O 192      21.100  15.441  20.357  1.00 98.89           C  
ATOM   1464  CD2 PHE O 192      23.014  16.686  19.692  1.00 98.88           C  
ATOM   1465  CE1 PHE O 192      21.203  14.656  19.216  1.00 98.80           C  
ATOM   1466  CE2 PHE O 192      23.126  15.909  18.546  1.00 98.79           C  
ATOM   1467  CZ  PHE O 192      22.220  14.893  18.313  1.00 98.86           C  
ATOM   1468  N   LEU O 193      19.385  18.648  23.515  1.00 99.00           N  
ATOM   1469  CA  LEU O 193      18.900  19.068  24.824  1.00 99.00           C  
ATOM   1470  C   LEU O 193      19.494  18.196  25.920  1.00 99.00           C  
ATOM   1471  O   LEU O 193      19.702  16.997  25.719  1.00 99.00           O  
ATOM   1472  CB  LEU O 193      17.380  18.924  24.872  1.00 98.99           C  
ATOM   1473  CG  LEU O 193      16.596  19.745  23.853  1.00 98.83           C  
ATOM   1474  CD1 LEU O 193      15.226  19.113  23.626  1.00 98.63           C  
ATOM   1475  CD2 LEU O 193      16.459  21.182  24.324  1.00 98.44           C  
ATOM   1476  N   HIS O 194      19.711  18.790  27.084  1.00 99.00           N  
ATOM   1477  CA  HIS O 194      20.118  18.047  28.276  1.00 99.00           C  
ATOM   1478  C   HIS O 194      19.094  18.293  29.370  1.00 99.00           C  
ATOM   1479  O   HIS O 194      18.861  19.441  29.760  1.00 99.00           O  
ATOM   1480  CB  HIS O 194      21.510  18.468  28.751  1.00 98.99           C  
ATOM   1481  CG  HIS O 194      22.586  18.193  27.750  1.00 98.98           C  
ATOM   1482  ND1 HIS O 194      22.874  19.059  26.718  1.00 97.33           N  
ATOM   1483  CD2 HIS O 194      23.421  17.139  27.609  1.00 97.33           C  
ATOM   1484  CE1 HIS O 194      23.848  18.542  25.981  1.00 98.21           C  
ATOM   1485  NE2 HIS O 194      24.202  17.379  26.500  1.00 98.51           N  
ATOM   1486  N   LEU O 195      18.481  17.204  29.844  1.00 99.00           N  
ATOM   1487  CA  LEU O 195      17.457  17.250  30.882  1.00 99.00           C  
ATOM   1488  C   LEU O 195      17.977  16.496  32.091  1.00 99.00           C  
ATOM   1489  O   LEU O 195      18.379  15.335  31.966  1.00 98.99           O  
ATOM   1490  CB  LEU O 195      16.154  16.597  30.412  1.00 99.00           C  
ATOM   1491  CG  LEU O 195      15.261  17.379  29.454  1.00 98.96           C  
ATOM   1492  CD1 LEU O 195      15.916  17.609  28.097  1.00 98.70           C  
ATOM   1493  CD2 LEU O 195      13.938  16.633  29.269  1.00 98.78           C  
ATOM   1494  N   THR O 196      17.940  17.140  33.245  1.00 99.00           N  
ATOM   1495  CA  THR O 196      18.560  16.593  34.444  1.00 99.00           C  
ATOM   1496  C   THR O 196      17.566  16.388  35.577  1.00 99.00           C  
ATOM   1497  O   THR O 196      17.017  17.358  36.108  1.00 99.00           O  
ATOM   1498  CB  THR O 196      19.705  17.502  34.915  1.00 99.00           C  
ATOM   1499  OG1 THR O 196      20.681  17.603  33.874  1.00 98.91           O  
ATOM   1500  CG2 THR O 196      20.364  16.942  36.171  1.00 98.95           C  
ATOM   1501  N   PRO O 197      17.336  15.131  35.972  1.00 98.99           N  
ATOM   1502  CA  PRO O 197      16.590  14.821  37.190  1.00 98.99           C  
ATOM   1503  C   PRO O 197      17.537  14.768  38.389  1.00 98.99           C  
ATOM   1504  O   PRO O 197      18.749  14.961  38.250  1.00 98.97           O  
ATOM   1505  CB  PRO O 197      16.022  13.433  36.890  1.00 98.97           C  
ATOM   1506  CG  PRO O 197      17.123  12.794  36.084  1.00 98.83           C  
ATOM   1507  CD  PRO O 197      17.749  13.915  35.270  1.00 98.98           C  
ATOM   1508  N   GLY O 198      16.981  14.494  39.564  1.00 98.98           N  
ATOM   1509  CA  GLY O 198      17.789  14.512  40.770  1.00 98.97           C  
ATOM   1510  C   GLY O 198      18.092  15.937  41.196  1.00 98.98           C  
ATOM   1511  O   GLY O 198      19.236  16.284  41.496  1.00 98.95           O  
ATOM   1512  N   VAL O 199      17.055  16.780  41.211  1.00 98.99           N  
ATOM   1513  CA  VAL O 199      17.211  18.197  41.515  1.00 98.99           C  
ATOM   1514  C   VAL O 199      16.323  18.608  42.684  1.00 98.99           C  
ATOM   1515  O   VAL O 199      15.115  18.357  42.681  1.00 98.98           O  
ATOM   1516  CB  VAL O 199      16.888  19.067  40.282  1.00 98.99           C  
ATOM   1517  CG1 VAL O 199      16.964  20.558  40.627  1.00 98.96           C  
ATOM   1518  CG2 VAL O 199      17.841  18.733  39.137  1.00 98.98           C  
ATOM   1519  N   GLN O 200      16.923  19.249  43.672  1.00 98.96           N  
ATOM   1520  CA  GLN O 200      16.209  19.954  44.735  1.00 98.95           C  
ATOM   1521  C   GLN O 200      17.028  21.167  45.149  1.00 98.95           C  
ATOM   1522  O   GLN O 200      18.240  21.216  44.935  1.00 98.89           O  
ATOM   1523  CB  GLN O 200      15.945  19.058  45.953  1.00 98.86           C  
ATOM   1524  CG  GLN O 200      14.826  18.055  45.711  1.00 98.14           C  
ATOM   1525  CD  GLN O 200      14.264  17.453  46.979  1.00 98.15           C  
ATOM   1526  OE1 GLN O 200      14.733  17.733  48.084  1.00 94.89           O  
ATOM   1527  NE2 GLN O 200      13.238  16.621  46.829  1.00 93.76           N  
ATOM   1528  N   LEU O 201      16.355  22.153  45.747  1.00 98.85           N  
ATOM   1529  CA  LEU O 201      17.057  23.355  46.205  1.00 98.76           C  
ATOM   1530  C   LEU O 201      18.060  23.024  47.304  1.00 98.60           C  
ATOM   1531  O   LEU O 201      19.141  23.610  47.353  1.00 97.84           O  
ATOM   1532  CB  LEU O 201      16.058  24.411  46.686  1.00 98.64           C  
ATOM   1533  CG  LEU O 201      15.200  25.017  45.572  1.00 98.17           C  
ATOM   1534  CD1 LEU O 201      14.060  25.836  46.161  1.00 97.59           C  
ATOM   1535  CD2 LEU O 201      16.039  25.872  44.628  1.00 97.27           C  
ATOM   1536  N   GLU O 202      17.703  22.082  48.166  1.00 97.98           N  
ATOM   1537  CA  GLU O 202      18.591  21.623  49.232  1.00 97.53           C  
ATOM   1538  C   GLU O 202      19.278  20.323  48.830  1.00 97.40           C  
ATOM   1539  O   GLU O 202      18.655  19.436  48.242  1.00 95.88           O  
ATOM   1540  CB  GLU O 202      17.806  21.413  50.530  1.00 96.53           C  
ATOM   1541  CG  GLU O 202      17.113  22.669  51.050  0.95 87.23           C  
ATOM   1542  CD  GLU O 202      18.084  23.772  51.439  0.94 81.23           C  
ATOM   1543  OE1 GLU O 202      19.226  23.462  51.838  0.94 75.39           O  
ATOM   1544  OE2 GLU O 202      17.693  24.957  51.349  0.93 75.31           O  
ATOM   1545  N   ALA O 203      20.559  20.203  49.169  1.00 93.92           N  
ATOM   1546  CA  ALA O 203      21.302  18.974  48.904  1.00 92.86           C  
ATOM   1547  C   ALA O 203      20.737  17.823  49.732  1.00 94.59           C  
ATOM   1548  O   ALA O 203      20.219  18.030  50.832  1.00 93.46           O  
ATOM   1549  CB  ALA O 203      22.785  19.166  49.205  0.99 88.67           C  
ATOM   1550  N   GLY O 204      20.825  16.614  49.191  1.00 97.33           N  
ATOM   1551  CA  GLY O 204      20.349  15.449  49.910  1.00 97.66           C  
ATOM   1552  C   GLY O 204      20.051  14.301  48.976  1.00 98.18           C  
ATOM   1553  O   GLY O 204      20.637  14.186  47.902  1.00 97.56           O  
ATOM   1554  N   GLY O 205      19.121  13.457  49.398  0.99 98.40           N  
ATOM   1555  CA  GLY O 205      18.736  12.291  48.631  0.99 98.48           C  
ATOM   1556  C   GLY O 205      17.542  11.631  49.282  0.99 98.52           C  
ATOM   1557  O   GLY O 205      16.971  12.178  50.228  0.99 98.08           O  
ATOM   1558  N   ASP O 206      17.150  10.469  48.764  0.99 98.74           N  
ATOM   1559  CA  ASP O 206      16.086   9.698  49.400  0.99 98.71           C  
ATOM   1560  C   ASP O 206      16.637   8.371  49.918  0.99 98.61           C  
ATOM   1561  O   ASP O 206      17.848   8.125  49.865  0.99 98.17           O  
ATOM   1562  CB  ASP O 206      14.855   9.546  48.478  1.00 98.59           C  
ATOM   1563  CG  ASP O 206      15.057   8.581  47.317  0.99 98.74           C  
ATOM   1564  OD1 ASP O 206      16.087   7.870  47.276  0.99 98.37           O  
ATOM   1565  OD2 ASP O 206      14.149   8.517  46.455  1.00 98.33           O  
ATOM   1566  N   ASN O 207      15.749   7.524  50.440  0.99 98.63           N  
ATOM   1567  CA  ASN O 207      16.192   6.271  51.053  0.99 98.55           C  
ATOM   1568  C   ASN O 207      16.322   5.118  50.058  0.99 98.65           C  
ATOM   1569  O   ASN O 207      16.552   3.978  50.464  0.99 97.91           O  
ATOM   1570  CB  ASN O 207      15.257   5.879  52.205  0.99 97.85           C  
ATOM   1571  CG  ASN O 207      13.857   5.532  51.733  0.98 94.79           C  
ATOM   1572  OD1 ASN O 207      13.411   5.992  50.681  0.98 87.67           O  
ATOM   1573  ND2 ASN O 207      13.158   4.716  52.510  0.98 84.89           N  
ATOM   1574  N   LEU O 208      16.178   5.401  48.766  1.00 98.68           N  
ATOM   1575  CA  LEU O 208      16.239   4.377  47.722  1.00 98.80           C  
ATOM   1576  C   LEU O 208      17.198   4.770  46.599  1.00 98.76           C  
ATOM   1577  O   LEU O 208      17.006   4.384  45.439  1.00 98.47           O  
ATOM   1578  CB  LEU O 208      14.832   4.071  47.186  1.00 98.78           C  
ATOM   1579  CG  LEU O 208      13.916   3.324  48.165  1.00 98.60           C  
ATOM   1580  CD1 LEU O 208      12.486   3.299  47.641  1.00 98.13           C  
ATOM   1581  CD2 LEU O 208      14.412   1.901  48.417  0.99 98.09           C  
ATOM   1582  N   GLY O 209      18.220   5.544  46.927  1.00 98.79           N  
ATOM   1583  CA  GLY O 209      19.318   5.821  46.016  1.00 98.82           C  
ATOM   1584  C   GLY O 209      19.254   7.108  45.222  1.00 98.85           C  
ATOM   1585  O   GLY O 209      20.191   7.398  44.472  1.00 98.71           O  
ATOM   1586  N   GLN O 210      18.174   7.881  45.352  0.99 98.90           N  
ATOM   1587  CA  GLN O 210      18.124   9.174  44.661  0.99 98.89           C  
ATOM   1588  C   GLN O 210      19.120  10.139  45.290  0.99 98.90           C  
ATOM   1589  O   GLN O 210      19.293  10.169  46.513  0.99 98.86           O  
ATOM   1590  CB  GLN O 210      16.706   9.761  44.697  0.99 98.87           C  
ATOM   1591  CG  GLN O 210      16.546  11.137  44.039  0.99 98.88           C  
ATOM   1592  CD  GLN O 210      16.711  11.111  42.531  1.00 98.95           C  
ATOM   1593  OE1 GLN O 210      17.803  10.860  42.023  0.99 97.82           O  
ATOM   1594  NE2 GLN O 210      15.633  11.363  41.798  0.99 97.96           N  
ATOM   1595  N   GLN O 211      19.763  10.941  44.446  1.00 98.87           N  
ATOM   1596  CA  GLN O 211      20.716  11.958  44.871  1.00 98.81           C  
ATOM   1597  C   GLN O 211      20.302  13.294  44.274  1.00 98.86           C  
ATOM   1598  O   GLN O 211      19.949  13.362  43.090  1.00 98.78           O  
ATOM   1599  CB  GLN O 211      22.123  11.597  44.392  1.00 98.42           C  
ATOM   1600  CG  GLN O 211      22.601  10.239  44.869  0.99 96.17           C  
ATOM   1601  CD  GLN O 211      23.991   9.910  44.371  0.99 94.71           C  
ATOM   1602  OE1 GLN O 211      24.957   9.929  45.134  0.99 88.83           O  
ATOM   1603  NE2 GLN O 211      24.108   9.613  43.083  0.99 86.43           N  
ATOM   1604  N   TYR O 212      20.360  14.347  45.080  1.00 98.93           N  
ATOM   1605  CA  TYR O 212      19.930  15.672  44.648  1.00 98.92           C  
ATOM   1606  C   TYR O 212      21.079  16.661  44.553  1.00 98.89           C  
ATOM   1607  O   TYR O 212      21.957  16.710  45.415  1.00 98.83           O  
ATOM   1608  CB  TYR O 212      18.870  16.240  45.599  1.00 98.93           C  
ATOM   1609  CG  TYR O 212      17.560  15.488  45.579  1.00 98.96           C  
ATOM   1610  CD1 TYR O 212      16.828  15.357  44.405  1.00 98.93           C  
ATOM   1611  CD2 TYR O 212      17.047  14.915  46.737  1.00 98.93           C  
ATOM   1612  CE1 TYR O 212      15.620  14.671  44.383  1.00 98.92           C  
ATOM   1613  CE2 TYR O 212      15.837  14.227  46.726  1.00 98.92           C  
ATOM   1614  CZ  TYR O 212      15.132  14.113  45.547  1.00 98.94           C  
ATOM   1615  OH  TYR O 212      13.939  13.431  45.530  1.00 98.90           O  
ATOM   1616  N   ASN O 213      21.024  17.466  43.491  1.00 98.93           N  
ATOM   1617  CA  ASN O 213      21.849  18.659  43.345  1.00 98.92           C  
ATOM   1618  C   ASN O 213      20.940  19.840  43.035  1.00 98.95           C  
ATOM   1619  O   ASN O 213      19.806  19.663  42.577  1.00 98.93           O  
ATOM   1620  CB  ASN O 213      22.893  18.466  42.245  1.00 98.87           C  
ATOM   1621  CG  ASN O 213      24.013  17.552  42.677  1.00 98.41           C  
ATOM   1622  OD1 ASN O 213      24.713  17.830  43.649  1.00 91.63           O  
ATOM   1623  ND2 ASN O 213      24.193  16.445  41.969  1.00 90.47           N  
ATOM   1624  N   SER O 214      21.433  21.048  43.286  1.00 98.95           N  
ATOM   1625  CA  SER O 214      20.625  22.251  43.114  1.00 98.95           C  
ATOM   1626  C   SER O 214      20.518  22.679  41.652  1.00 98.96           C  
ATOM   1627  O   SER O 214      21.349  22.299  40.820  1.00 98.95           O  
ATOM   1628  CB  SER O 214      21.225  23.399  43.919  1.00 98.93           C  
ATOM   1629  OG  SER O 214      22.423  23.857  43.316  1.00 98.80           O  
ATOM   1630  N   PRO O 215      19.507  23.504  41.329  1.00 98.97           N  
ATOM   1631  CA  PRO O 215      19.431  24.066  39.977  1.00 98.97           C  
ATOM   1632  C   PRO O 215      20.680  24.851  39.583  1.00 98.97           C  
ATOM   1633  O   PRO O 215      21.133  24.753  38.436  1.00 98.95           O  
ATOM   1634  CB  PRO O 215      18.193  24.974  40.045  1.00 98.96           C  
ATOM   1635  CG  PRO O 215      17.330  24.325  41.088  1.00 98.90           C  
ATOM   1636  CD  PRO O 215      18.303  23.821  42.124  1.00 98.98           C  
ATOM   1637  N   GLN O 216      21.241  25.623  40.512  1.00 98.92           N  
ATOM   1638  CA  GLN O 216      22.453  26.380  40.201  1.00 98.88           C  
ATOM   1639  C   GLN O 216      23.604  25.450  39.824  1.00 98.89           C  
ATOM   1640  O   GLN O 216      24.358  25.726  38.883  1.00 98.82           O  
ATOM   1641  CB  GLN O 216      22.852  27.266  41.385  1.00 98.74           C  
ATOM   1642  CG  GLN O 216      24.069  28.139  41.109  0.98 91.70           C  
ATOM   1643  CD  GLN O 216      24.414  29.049  42.277  0.97 86.79           C  
ATOM   1644  OE1 GLN O 216      23.952  28.845  43.402  0.97 79.02           O  
ATOM   1645  NE2 GLN O 216      25.236  30.054  42.021  0.97 75.32           N  
ATOM   1646  N   GLU O 217      23.745  24.343  40.554  1.00 98.91           N  
ATOM   1647  CA  GLU O 217      24.791  23.366  40.251  1.00 98.90           C  
ATOM   1648  C   GLU O 217      24.567  22.723  38.885  1.00 98.90           C  
ATOM   1649  O   GLU O 217      25.470  22.673  38.043  1.00 98.85           O  
ATOM   1650  CB  GLU O 217      24.830  22.289  41.342  1.00 98.87           C  
ATOM   1651  CG  GLU O 217      25.781  21.122  41.058  1.00 98.59           C  
ATOM   1652  CD  GLU O 217      27.251  21.484  41.163  1.00 98.43           C  
ATOM   1653  OE1 GLU O 217      27.583  22.531  41.766  1.00 97.26           O  
ATOM   1654  OE2 GLU O 217      28.085  20.709  40.642  1.00 97.39           O  
ATOM   1655  N   VAL O 218      23.360  22.228  38.659  1.00 98.89           N  
ATOM   1656  CA  VAL O 218      23.054  21.435  37.472  1.00 98.87           C  
ATOM   1657  C   VAL O 218      23.050  22.277  36.198  1.00 98.93           C  
ATOM   1658  O   VAL O 218      23.608  21.875  35.169  1.00 98.87           O  
ATOM   1659  CB  VAL O 218      21.704  20.716  37.677  1.00 98.38           C  
ATOM   1660  CG1 VAL O 218      21.159  20.192  36.377  1.00 92.20           C  
ATOM   1661  CG2 VAL O 218      21.858  19.592  38.702  1.00 94.01           C  
ATOM   1662  N   ILE O 219      22.396  23.444  36.243  1.00 98.97           N  
ATOM   1663  CA  ILE O 219      22.302  24.317  35.072  1.00 98.98           C  
ATOM   1664  C   ILE O 219      23.541  25.202  34.956  1.00 98.96           C  
ATOM   1665  O   ILE O 219      24.153  25.299  33.889  1.00 98.93           O  
ATOM   1666  CB  ILE O 219      21.020  25.187  35.121  1.00 98.98           C  
ATOM   1667  CG1 ILE O 219      19.757  24.323  35.243  1.00 98.93           C  
ATOM   1668  CG2 ILE O 219      20.959  26.119  33.903  1.00 98.95           C  
ATOM   1669  CD1 ILE O 219      19.513  23.372  34.093  1.00 98.75           C  
ATOM   1670  N   GLY O 220      23.900  25.851  36.050  1.00 98.87           N  
ATOM   1671  CA  GLY O 220      24.978  26.825  36.019  1.00 98.82           C  
ATOM   1672  C   GLY O 220      26.356  26.213  35.882  1.00 98.79           C  
ATOM   1673  O   GLY O 220      27.139  26.626  35.019  1.00 98.63           O  
ATOM   1674  N   LYS O 221      26.663  25.238  36.723  1.00 98.84           N  
ATOM   1675  CA  LYS O 221      28.014  24.674  36.759  1.00 98.83           C  
ATOM   1676  C   LYS O 221      28.190  23.469  35.843  1.00 98.87           C  
ATOM   1677  O   LYS O 221      29.231  23.334  35.193  1.00 98.77           O  
ATOM   1678  CB  LYS O 221      28.409  24.311  38.191  1.00 98.63           C  
ATOM   1679  CG  LYS O 221      28.506  25.521  39.101  0.95 93.36           C  
ATOM   1680  CD  LYS O 221      29.468  25.300  40.248  0.93 90.41           C  
ATOM   1681  CE  LYS O 221      29.776  26.594  40.976  0.91 84.49           C  
ATOM   1682  NZ  LYS O 221      28.566  27.211  41.564  0.90 74.41           N  
ATOM   1683  N   ARG O 222      27.182  22.599  35.775  1.00 98.94           N  
ATOM   1684  CA  ARG O 222      27.301  21.368  34.986  1.00 98.95           C  
ATOM   1685  C   ARG O 222      26.792  21.515  33.555  1.00 98.95           C  
ATOM   1686  O   ARG O 222      26.957  20.597  32.741  1.00 98.91           O  
ATOM   1687  CB  ARG O 222      26.614  20.209  35.709  1.00 98.92           C  
ATOM   1688  CG  ARG O 222      27.232  19.944  37.067  1.00 98.55           C  
ATOM   1689  CD  ARG O 222      26.685  18.693  37.707  1.00 97.76           C  
ATOM   1690  NE  ARG O 222      27.194  18.560  39.071  1.00 95.72           N  
ATOM   1691  CZ  ARG O 222      27.053  17.479  39.821  1.00 93.32           C  
ATOM   1692  NH1 ARG O 222      26.433  16.407  39.339  1.00 90.54           N  
ATOM   1693  NH2 ARG O 222      27.540  17.468  41.054  1.00 90.22           N  
ATOM   1694  N   GLY O 223      26.180  22.658  33.232  1.00 98.92           N  
ATOM   1695  CA  GLY O 223      25.872  22.992  31.849  1.00 98.93           C  
ATOM   1696  C   GLY O 223      24.641  22.349  31.252  1.00 98.96           C  
ATOM   1697  O   GLY O 223      24.480  22.361  30.029  1.00 98.94           O  
ATOM   1698  N   SER O 224      23.764  21.799  32.076  1.00 98.98           N  
ATOM   1699  CA  SER O 224      22.532  21.204  31.566  1.00 98.99           C  
ATOM   1700  C   SER O 224      21.515  22.293  31.206  1.00 98.99           C  
ATOM   1701  O   SER O 224      21.696  23.470  31.534  1.00 98.99           O  
ATOM   1702  CB  SER O 224      21.960  20.209  32.580  1.00 98.97           C  
ATOM   1703  OG  SER O 224      20.962  19.401  31.994  1.00 97.22           O  
ATOM   1704  N   ASP O 225      20.434  21.893  30.509  1.00 99.00           N  
ATOM   1705  CA  ASP O 225      19.441  22.848  30.007  1.00 99.00           C  
ATOM   1706  C   ASP O 225      18.188  22.955  30.861  1.00 99.00           C  
ATOM   1707  O   ASP O 225      17.692  24.057  31.107  1.00 99.00           O  
ATOM   1708  CB  ASP O 225      19.015  22.459  28.586  1.00 99.00           C  
ATOM   1709  CG  ASP O 225      20.156  22.514  27.599  1.00 98.99           C  
ATOM   1710  OD1 ASP O 225      20.869  23.537  27.575  1.00 98.93           O  
ATOM   1711  OD2 ASP O 225      20.327  21.535  26.838  1.00 98.94           O  
ATOM   1712  N   ILE O 226      17.650  21.810  31.256  1.00 99.00           N  
ATOM   1713  CA  ILE O 226      16.327  21.706  31.883  1.00 99.00           C  
ATOM   1714  C   ILE O 226      16.456  20.899  33.164  1.00 99.00           C  
ATOM   1715  O   ILE O 226      17.130  19.867  33.181  1.00 99.00           O  
ATOM   1716  CB  ILE O 226      15.327  21.024  30.916  1.00 99.00           C  
ATOM   1717  CG1 ILE O 226      15.041  21.931  29.715  1.00 98.99           C  
ATOM   1718  CG2 ILE O 226      14.032  20.619  31.622  1.00 99.00           C  
ATOM   1719  CD1 ILE O 226      14.310  21.234  28.568  1.00 98.95           C  
ATOM   1720  N   ILE O 227      15.797  21.362  34.231  1.00 99.00           N  
ATOM   1721  CA  ILE O 227      15.706  20.574  35.458  1.00 99.00           C  
ATOM   1722  C   ILE O 227      14.391  19.804  35.484  1.00 99.00           C  
ATOM   1723  O   ILE O 227      13.340  20.329  35.100  1.00 99.00           O  
ATOM   1724  CB  ILE O 227      15.867  21.423  36.741  1.00 99.00           C  
ATOM   1725  CG1 ILE O 227      14.835  22.555  36.837  1.00 98.97           C  
ATOM   1726  CG2 ILE O 227      17.291  21.972  36.830  1.00 98.95           C  
ATOM   1727  CD1 ILE O 227      14.788  23.230  38.215  1.00 98.96           C  
ATOM   1728  N   ILE O 228      14.459  18.557  35.929  1.00 99.00           N  
ATOM   1729  CA  ILE O 228      13.292  17.709  36.145  1.00 99.00           C  
ATOM   1730  C   ILE O 228      13.100  17.591  37.651  1.00 99.00           C  
ATOM   1731  O   ILE O 228      13.993  17.104  38.354  1.00 98.99           O  
ATOM   1732  CB  ILE O 228      13.482  16.316  35.516  1.00 99.00           C  
ATOM   1733  CG1 ILE O 228      13.625  16.424  33.993  1.00 98.98           C  
ATOM   1734  CG2 ILE O 228      12.320  15.399  35.898  1.00 98.99           C  
ATOM   1735  CD1 ILE O 228      14.086  15.127  33.331  1.00 98.95           C  
ATOM   1736  N   VAL O 229      11.949  18.047  38.146  1.00 99.00           N  
ATOM   1737  CA  VAL O 229      11.695  18.114  39.586  1.00 99.00           C  
ATOM   1738  C   VAL O 229      10.364  17.453  39.909  1.00 98.99           C  
ATOM   1739  O   VAL O 229       9.319  17.846  39.381  1.00 98.99           O  
ATOM   1740  CB  VAL O 229      11.691  19.573  40.096  1.00 98.99           C  
ATOM   1741  CG1 VAL O 229      11.460  19.614  41.609  1.00 98.96           C  
ATOM   1742  CG2 VAL O 229      12.995  20.275  39.734  1.00 98.98           C  
ATOM   1743  N   GLY O 230      10.418  16.446  40.772  1.00 98.97           N  
ATOM   1744  CA  GLY O 230       9.223  15.768  41.257  1.00 98.96           C  
ATOM   1745  C   GLY O 230       8.883  16.203  42.664  1.00 98.97           C  
ATOM   1746  O   GLY O 230       8.197  17.210  42.867  1.00 98.93           O  
ATOM   1747  N   ARG O 231       9.366  15.461  43.644  1.00 98.95           N  
ATOM   1748  CA  ARG O 231       8.982  15.664  45.037  1.00 98.93           C  
ATOM   1749  C   ARG O 231       9.304  17.050  45.584  1.00 98.89           C  
ATOM   1750  O   ARG O 231       8.595  17.539  46.464  1.00 98.80           O  
ATOM   1751  CB  ARG O 231       9.601  14.575  45.914  1.00 98.90           C  
ATOM   1752  CG  ARG O 231       8.907  13.231  45.745  1.00 98.72           C  
ATOM   1753  CD  ARG O 231       9.712  12.095  46.341  1.00 98.65           C  
ATOM   1754  NE  ARG O 231      10.835  11.729  45.482  1.00 98.64           N  
ATOM   1755  CZ  ARG O 231      11.691  10.748  45.752  1.00 98.73           C  
ATOM   1756  NH1 ARG O 231      11.563  10.049  46.873  1.00 98.09           N  
ATOM   1757  NH2 ARG O 231      12.673  10.479  44.903  1.00 98.17           N  
ATOM   1758  N   GLY O 232      10.335  17.700  45.061  1.00 98.94           N  
ATOM   1759  CA  GLY O 232      10.637  19.061  45.494  1.00 98.94           C  
ATOM   1760  C   GLY O 232       9.461  20.013  45.305  1.00 98.93           C  
ATOM   1761  O   GLY O 232       9.305  20.981  46.058  1.00 98.86           O  
ATOM   1762  N   ILE O 233       8.634  19.717  44.292  1.00 98.96           N  
ATOM   1763  CA  ILE O 233       7.419  20.489  44.035  1.00 98.96           C  
ATOM   1764  C   ILE O 233       6.184  19.791  44.597  1.00 98.93           C  
ATOM   1765  O   ILE O 233       5.385  20.401  45.313  1.00 98.86           O  
ATOM   1766  CB  ILE O 233       7.257  20.753  42.522  1.00 98.97           C  
ATOM   1767  CG1 ILE O 233       8.374  21.680  42.037  1.00 98.95           C  
ATOM   1768  CG2 ILE O 233       5.870  21.332  42.211  1.00 98.95           C  
ATOM   1769  CD1 ILE O 233       8.483  21.785  40.523  1.00 98.92           C  
ATOM   1770  N   ILE O 234       6.024  18.507  44.261  1.00 98.80           N  
ATOM   1771  CA  ILE O 234       4.788  17.787  44.580  1.00 98.62           C  
ATOM   1772  C   ILE O 234       4.549  17.675  46.084  1.00 98.48           C  
ATOM   1773  O   ILE O 234       3.403  17.720  46.533  1.00 97.97           O  
ATOM   1774  CB  ILE O 234       4.785  16.399  43.907  1.00 98.16           C  
ATOM   1775  CG1 ILE O 234       4.668  16.579  42.390  1.00 93.75           C  
ATOM   1776  CG2 ILE O 234       3.651  15.522  44.431  1.00 93.41           C  
ATOM   1777  CD1 ILE O 234       4.946  15.323  41.611  1.00 88.77           C  
ATOM   1778  N   SER O 235       5.620  17.540  46.866  1.00 98.54           N  
ATOM   1779  CA  SER O 235       5.480  17.392  48.313  1.00 98.31           C  
ATOM   1780  C   SER O 235       5.331  18.723  49.047  1.00 98.32           C  
ATOM   1781  O   SER O 235       5.069  18.733  50.249  1.00 97.84           O  
ATOM   1782  CB  SER O 235       6.659  16.605  48.883  1.00 97.81           C  
ATOM   1783  OG  SER O 235       6.692  15.300  48.331  1.00 93.21           O  
ATOM   1784  N   ALA O 236       5.491  19.836  48.345  1.00 98.47           N  
ATOM   1785  CA  ALA O 236       5.307  21.154  48.943  1.00 98.51           C  
ATOM   1786  C   ALA O 236       3.828  21.443  49.173  1.00 98.49           C  
ATOM   1787  O   ALA O 236       2.966  20.985  48.421  1.00 98.23           O  
ATOM   1788  CB  ALA O 236       5.915  22.232  48.049  1.00 98.47           C  
ATOM   1789  N   ALA O 237       3.527  22.230  50.205  1.00 98.15           N  
ATOM   1790  CA  ALA O 237       2.142  22.613  50.476  1.00 98.10           C  
ATOM   1791  C   ALA O 237       1.570  23.439  49.329  1.00 98.07           C  
ATOM   1792  O   ALA O 237       0.434  23.223  48.901  1.00 97.23           O  
ATOM   1793  CB  ALA O 237       2.058  23.386  51.793  1.00 97.77           C  
ATOM   1794  N   ASP O 238       2.348  24.388  48.831  1.00 98.37           N  
ATOM   1795  CA  ASP O 238       1.936  25.256  47.727  1.00 98.46           C  
ATOM   1796  C   ASP O 238       2.758  24.876  46.502  1.00 98.66           C  
ATOM   1797  O   ASP O 238       3.886  25.355  46.320  1.00 98.60           O  
ATOM   1798  CB  ASP O 238       2.155  26.728  48.106  1.00 98.24           C  
ATOM   1799  CG  ASP O 238       1.600  27.705  47.080  1.00 97.65           C  
ATOM   1800  OD1 ASP O 238       1.380  27.315  45.911  1.00 96.66           O  
ATOM   1801  OD2 ASP O 238       1.395  28.880  47.450  1.00 95.79           O  
ATOM   1802  N   ARG O 239       2.195  23.996  45.672  1.00 98.37           N  
ATOM   1803  CA  ARG O 239       2.932  23.490  44.522  1.00 98.47           C  
ATOM   1804  C   ARG O 239       3.214  24.572  43.484  1.00 98.73           C  
ATOM   1805  O   ARG O 239       4.266  24.541  42.833  1.00 98.76           O  
ATOM   1806  CB  ARG O 239       2.197  22.305  43.869  1.00 98.13           C  
ATOM   1807  CG  ARG O 239       2.563  20.944  44.495  1.00 97.37           C  
ATOM   1808  CD  ARG O 239       1.713  20.550  45.665  1.00 95.91           C  
ATOM   1809  NE  ARG O 239       0.389  20.084  45.266  1.00 95.53           N  
ATOM   1810  CZ  ARG O 239       0.057  18.802  45.060  1.00 95.23           C  
ATOM   1811  NH1 ARG O 239       0.946  17.819  45.211  1.00 92.13           N  
ATOM   1812  NH2 ARG O 239      -1.179  18.505  44.692  1.00 93.11           N  
ATOM   1813  N   LEU O 240       2.302  25.519  43.325  1.00 98.40           N  
ATOM   1814  CA  LEU O 240       2.530  26.601  42.367  1.00 98.50           C  
ATOM   1815  C   LEU O 240       3.715  27.470  42.790  1.00 98.76           C  
ATOM   1816  O   LEU O 240       4.580  27.797  41.972  1.00 98.75           O  
ATOM   1817  CB  LEU O 240       1.268  27.455  42.200  1.00 98.20           C  
ATOM   1818  CG  LEU O 240       1.408  28.680  41.289  1.00 96.91           C  
ATOM   1819  CD1 LEU O 240       1.885  28.284  39.896  1.00 95.70           C  
ATOM   1820  CD2 LEU O 240       0.079  29.421  41.209  1.00 95.34           C  
ATOM   1821  N   GLU O 241       3.756  27.845  44.063  1.00 98.81           N  
ATOM   1822  CA  GLU O 241       4.880  28.645  44.549  1.00 98.83           C  
ATOM   1823  C   GLU O 241       6.189  27.865  44.458  1.00 98.91           C  
ATOM   1824  O   GLU O 241       7.225  28.420  44.084  1.00 98.87           O  
ATOM   1825  CB  GLU O 241       4.634  29.131  45.982  1.00 98.63           C  
ATOM   1826  CG  GLU O 241       5.776  29.980  46.552  0.99 94.58           C  
ATOM   1827  CD  GLU O 241       6.096  31.224  45.728  0.98 91.04           C  
ATOM   1828  OE1 GLU O 241       5.198  31.750  45.027  0.98 86.47           O  
ATOM   1829  OE2 GLU O 241       7.257  31.682  45.780  0.97 87.33           O  
ATOM   1830  N   ALA O 242       6.149  26.564  44.795  1.00 98.92           N  
ATOM   1831  CA  ALA O 242       7.347  25.740  44.665  1.00 98.94           C  
ATOM   1832  C   ALA O 242       7.826  25.709  43.216  1.00 98.97           C  
ATOM   1833  O   ALA O 242       9.021  25.861  42.946  1.00 98.96           O  
ATOM   1834  CB  ALA O 242       7.086  24.328  45.183  1.00 98.90           C  
ATOM   1835  N   ALA O 243       6.895  25.510  42.277  1.00 98.98           N  
ATOM   1836  CA  ALA O 243       7.266  25.485  40.861  1.00 98.99           C  
ATOM   1837  C   ALA O 243       7.916  26.799  40.442  1.00 98.99           C  
ATOM   1838  O   ALA O 243       8.908  26.799  39.709  1.00 98.99           O  
ATOM   1839  CB  ALA O 243       6.050  25.184  39.987  1.00 98.97           C  
ATOM   1840  N   GLU O 244       7.364  27.919  40.915  1.00 98.98           N  
ATOM   1841  CA  GLU O 244       7.949  29.220  40.593  1.00 98.99           C  
ATOM   1842  C   GLU O 244       9.353  29.380  41.170  1.00 98.99           C  
ATOM   1843  O   GLU O 244      10.233  29.952  40.519  1.00 98.98           O  
ATOM   1844  CB  GLU O 244       7.025  30.352  41.063  1.00 98.97           C  
ATOM   1845  CG  GLU O 244       5.917  30.646  40.066  1.00 98.77           C  
ATOM   1846  CD  GLU O 244       6.476  31.192  38.763  1.00 98.82           C  
ATOM   1847  OE1 GLU O 244       6.968  32.338  38.766  1.00 98.22           O  
ATOM   1848  OE2 GLU O 244       6.451  30.470  37.746  1.00 98.39           O  
ATOM   1849  N   MET O 245       9.581  28.863  42.380  1.00 98.98           N  
ATOM   1850  CA  MET O 245      10.919  28.908  42.965  1.00 98.98           C  
ATOM   1851  C   MET O 245      11.922  28.139  42.105  1.00 98.99           C  
ATOM   1852  O   MET O 245      13.033  28.620  41.846  1.00 98.98           O  
ATOM   1853  CB  MET O 245      10.909  28.345  44.391  1.00 98.92           C  
ATOM   1854  CG  MET O 245      10.132  29.199  45.389  1.00 95.47           C  
ATOM   1855  SD  MET O 245      10.935  30.762  45.753  0.99 91.59           S  
ATOM   1856  CE  MET O 245      12.421  30.195  46.561  0.99 83.80           C  
ATOM   1857  N   TYR O 246      11.535  26.935  41.664  1.00 98.99           N  
ATOM   1858  CA  TYR O 246      12.423  26.137  40.814  1.00 99.00           C  
ATOM   1859  C   TYR O 246      12.600  26.767  39.434  1.00 99.00           C  
ATOM   1860  O   TYR O 246      13.713  26.771  38.894  1.00 99.00           O  
ATOM   1861  CB  TYR O 246      11.922  24.689  40.704  1.00 98.99           C  
ATOM   1862  CG  TYR O 246      12.273  23.864  41.922  1.00 98.99           C  
ATOM   1863  CD1 TYR O 246      13.524  23.269  42.038  1.00 98.98           C  
ATOM   1864  CD2 TYR O 246      11.371  23.704  42.969  1.00 98.98           C  
ATOM   1865  CE1 TYR O 246      13.869  22.529  43.165  1.00 98.97           C  
ATOM   1866  CE2 TYR O 246      11.707  22.967  44.101  1.00 98.97           C  
ATOM   1867  CZ  TYR O 246      12.956  22.382  44.192  1.00 98.97           C  
ATOM   1868  OH  TYR O 246      13.293  21.655  45.311  1.00 98.93           O  
ATOM   1869  N   ARG O 247      11.513  27.301  38.858  1.00 99.00           N  
ATOM   1870  CA  ARG O 247      11.611  27.972  37.563  1.00 99.00           C  
ATOM   1871  C   ARG O 247      12.617  29.117  37.625  1.00 99.00           C  
ATOM   1872  O   ARG O 247      13.510  29.221  36.781  1.00 98.99           O  
ATOM   1873  CB  ARG O 247      10.247  28.512  37.111  1.00 99.00           C  
ATOM   1874  CG  ARG O 247      10.318  29.211  35.750  1.00 98.95           C  
ATOM   1875  CD  ARG O 247       9.036  29.962  35.400  1.00 98.92           C  
ATOM   1876  NE  ARG O 247       8.802  31.122  36.254  1.00 98.84           N  
ATOM   1877  CZ  ARG O 247       9.395  32.311  36.119  1.00 98.88           C  
ATOM   1878  NH1 ARG O 247      10.292  32.531  35.155  1.00 98.33           N  
ATOM   1879  NH2 ARG O 247       9.096  33.286  36.955  1.00 98.25           N  
ATOM   1880  N   LYS O 248      12.459  29.984  38.620  1.00 98.99           N  
ATOM   1881  CA  LYS O 248      13.341  31.145  38.742  1.00 98.99           C  
ATOM   1882  C   LYS O 248      14.788  30.725  38.967  1.00 98.99           C  
ATOM   1883  O   LYS O 248      15.707  31.317  38.390  1.00 98.98           O  
ATOM   1884  CB  LYS O 248      12.865  32.060  39.874  1.00 98.98           C  
ATOM   1885  CG  LYS O 248      11.564  32.789  39.560  0.98 95.75           C  
ATOM   1886  CD  LYS O 248      11.069  33.561  40.776  0.96 94.11           C  
ATOM   1887  CE  LYS O 248       9.716  34.203  40.523  0.94 89.81           C  
ATOM   1888  NZ  LYS O 248       9.214  34.894  41.746  0.92 81.02           N  
ATOM   1889  N   ALA O 249      15.003  29.695  39.794  1.00 98.99           N  
ATOM   1890  CA  ALA O 249      16.361  29.227  40.058  1.00 98.99           C  
ATOM   1891  C   ALA O 249      17.026  28.707  38.785  1.00 98.99           C  
ATOM   1892  O   ALA O 249      18.174  29.052  38.483  1.00 98.97           O  
ATOM   1893  CB  ALA O 249      16.349  28.146  41.137  1.00 98.98           C  
ATOM   1894  N   ALA O 250      16.305  27.868  38.032  1.00 99.00           N  
ATOM   1895  CA  ALA O 250      16.860  27.292  36.809  1.00 99.00           C  
ATOM   1896  C   ALA O 250      17.076  28.360  35.742  1.00 98.99           C  
ATOM   1897  O   ALA O 250      18.094  28.351  35.039  1.00 98.99           O  
ATOM   1898  CB  ALA O 250      15.950  26.187  36.282  1.00 98.99           C  
ATOM   1899  N   TRP O 251      16.118  29.273  35.613  1.00 98.99           N  
ATOM   1900  CA  TRP O 251      16.224  30.315  34.590  1.00 98.99           C  
ATOM   1901  C   TRP O 251      17.384  31.266  34.881  1.00 98.99           C  
ATOM   1902  O   TRP O 251      18.158  31.604  33.979  1.00 98.98           O  
ATOM   1903  CB  TRP O 251      14.900  31.084  34.464  1.00 98.99           C  
ATOM   1904  CG  TRP O 251      14.888  31.978  33.260  1.00 98.99           C  
ATOM   1905  CD1 TRP O 251      15.022  33.335  33.238  1.00 98.99           C  
ATOM   1906  CD2 TRP O 251      14.776  31.563  31.892  1.00 98.99           C  
ATOM   1907  NE1 TRP O 251      14.992  33.794  31.940  1.00 98.98           N  
ATOM   1908  CE2 TRP O 251      14.845  32.730  31.094  1.00 98.98           C  
ATOM   1909  CE3 TRP O 251      14.624  30.322  31.263  1.00 98.98           C  
ATOM   1910  CZ2 TRP O 251      14.771  32.684  29.701  1.00 98.97           C  
ATOM   1911  CZ3 TRP O 251      14.549  30.277  29.874  1.00 98.97           C  
ATOM   1912  CH2 TRP O 251      14.624  31.452  29.112  1.00 98.97           C  
ATOM   1913  N   GLU O 252      17.520  31.693  36.131  1.00 98.98           N  
ATOM   1914  CA  GLU O 252      18.619  32.596  36.474  1.00 98.96           C  
ATOM   1915  C   GLU O 252      19.977  31.921  36.306  1.00 98.96           C  
ATOM   1916  O   GLU O 252      20.944  32.562  35.887  1.00 98.90           O  
ATOM   1917  CB  GLU O 252      18.457  33.145  37.890  1.00 98.92           C  
ATOM   1918  CG  GLU O 252      17.324  34.156  38.019  0.99 92.85           C  
ATOM   1919  CD  GLU O 252      17.497  35.382  37.132  0.98 91.60           C  
ATOM   1920  OE1 GLU O 252      18.651  35.806  36.894  0.97 86.51           O  
ATOM   1921  OE2 GLU O 252      16.466  35.920  36.674  0.97 89.30           O  
ATOM   1922  N   ALA O 253      20.053  30.619  36.611  1.00 98.96           N  
ATOM   1923  CA  ALA O 253      21.301  29.887  36.406  1.00 98.95           C  
ATOM   1924  C   ALA O 253      21.666  29.845  34.922  1.00 98.92           C  
ATOM   1925  O   ALA O 253      22.834  30.005  34.554  1.00 98.86           O  
ATOM   1926  CB  ALA O 253      21.183  28.479  36.977  1.00 98.94           C  
ATOM   1927  N   TYR O 254      20.661  29.636  34.066  1.00 98.96           N  
ATOM   1928  CA  TYR O 254      20.862  29.670  32.618  1.00 98.96           C  
ATOM   1929  C   TYR O 254      21.334  31.052  32.146  1.00 98.94           C  
ATOM   1930  O   TYR O 254      22.300  31.158  31.384  1.00 98.90           O  
ATOM   1931  CB  TYR O 254      19.562  29.248  31.919  1.00 98.97           C  
ATOM   1932  CG  TYR O 254      19.368  29.765  30.513  1.00 98.97           C  
ATOM   1933  CD1 TYR O 254      20.121  29.284  29.451  1.00 98.95           C  
ATOM   1934  CD2 TYR O 254      18.414  30.737  30.259  1.00 98.95           C  
ATOM   1935  CE1 TYR O 254      19.922  29.766  28.166  1.00 98.93           C  
ATOM   1936  CE2 TYR O 254      18.208  31.223  28.979  1.00 98.92           C  
ATOM   1937  CZ  TYR O 254      18.963  30.736  27.939  1.00 98.94           C  
ATOM   1938  OH  TYR O 254      18.754  31.220  26.670  1.00 98.89           O  
ATOM   1939  N   LEU O 255      20.659  32.113  32.592  1.00 98.93           N  
ATOM   1940  CA  LEU O 255      21.046  33.459  32.173  1.00 98.91           C  
ATOM   1941  C   LEU O 255      22.471  33.795  32.594  1.00 98.84           C  
ATOM   1942  O   LEU O 255      23.228  34.388  31.820  1.00 98.70           O  
ATOM   1943  CB  LEU O 255      20.086  34.508  32.740  1.00 98.90           C  
ATOM   1944  CG  LEU O 255      18.658  34.509  32.209  1.00 98.84           C  
ATOM   1945  CD1 LEU O 255      17.884  35.642  32.873  1.00 98.73           C  
ATOM   1946  CD2 LEU O 255      18.617  34.648  30.690  1.00 98.67           C  
ATOM   1947  N   SER O 256      22.843  33.414  33.814  1.00 98.64           N  
ATOM   1948  CA  SER O 256      24.195  33.689  34.300  1.00 98.45           C  
ATOM   1949  C   SER O 256      25.239  32.956  33.468  1.00 98.48           C  
ATOM   1950  O   SER O 256      26.299  33.506  33.156  1.00 97.93           O  
ATOM   1951  CB  SER O 256      24.317  33.301  35.772  1.00 97.75           C  
ATOM   1952  OG  SER O 256      23.486  34.117  36.574  0.99 87.51           O  
ATOM   1953  N   ARG O 257      24.939  31.706  33.097  1.00 98.51           N  
ATOM   1954  CA  ARG O 257      25.830  30.915  32.252  1.00 98.28           C  
ATOM   1955  C   ARG O 257      25.999  31.555  30.876  1.00 98.29           C  
ATOM   1956  O   ARG O 257      27.085  31.525  30.288  1.00 97.83           O  
ATOM   1957  CB  ARG O 257      25.258  29.501  32.119  1.00 96.99           C  
ATOM   1958  CG  ARG O 257      26.196  28.456  31.584  1.00 93.96           C  
ATOM   1959  CD  ARG O 257      25.458  27.127  31.483  1.00 95.06           C  
ATOM   1960  NE  ARG O 257      24.672  27.038  30.263  1.00 96.39           N  
ATOM   1961  CZ  ARG O 257      23.620  26.236  30.098  1.00 97.66           C  
ATOM   1962  NH1 ARG O 257      23.186  25.466  31.098  1.00 95.09           N  
ATOM   1963  NH2 ARG O 257      23.003  26.199  28.927  1.00 95.45           N  
ATOM   1964  N   LEU O 258      24.905  32.135  30.346  0.99 98.19           N  
ATOM   1965  CA  LEU O 258      24.919  32.833  29.058  0.99 97.92           C  
ATOM   1966  C   LEU O 258      25.715  34.125  29.100  0.99 97.07           C  
ATOM   1967  O   LEU O 258      26.149  34.622  28.055  0.99 92.65           O  
ATOM   1968  CB  LEU O 258      23.497  33.209  28.646  0.99 97.32           C  
ATOM   1969  CG  LEU O 258      22.671  32.400  27.683  0.99 96.07           C  
ATOM   1970  CD1 LEU O 258      21.446  33.226  27.311  0.99 94.93           C  
ATOM   1971  CD2 LEU O 258      23.466  32.017  26.443  0.98 94.73           C  
ATOM   1972  N   GLY O 259      25.873  34.697  30.275  0.86 96.82           N  
ATOM   1973  CA  GLY O 259      26.552  35.973  30.436  0.87 96.37           C  
ATOM   1974  C   GLY O 259      25.626  37.168  30.356  0.87 95.13           C  
ATOM   1975  O   GLY O 259      26.081  38.291  30.115  0.87 87.23           O  
ATOM   1976  N   VAL O 260      24.342  36.913  30.550  0.51 94.75           N  
ATOM   1977  CA  VAL O 260      23.331  37.970  30.532  0.54 94.14           C  
ATOM   1978  C   VAL O 260      23.123  38.544  31.930  0.53 89.31           C  
ATOM   1979  O   VAL O 260      23.074  39.783  32.084  0.52 80.20           O  
ATOM   1980  CB  VAL O 260      22.006  37.437  29.960  0.53 90.63           C  
ATOM   1981  CG1 VAL O 260      20.870  38.439  30.139  0.52 85.29           C  
ATOM   1982  CG2 VAL O 260      22.183  37.077  28.507  0.52 84.59           C  
ATOM   1983  OXT VAL O 260      23.007  37.775  32.886  0.29 85.63           O  
TER    1984      VAL O 260                                                      
ENDMDL                                                                          
END                                                                             
