# Supplementary material for: Accurate structure prediction of biomolecular interactions with AlphaFold 3
Source: Nature. 2024 May 8;630(8016):493–500. doi: 10.1038/s41586-024-07487-w (PMC11168924; doi:10.1038/s41586-024-07487-w)
Supplement: Supplementary file 3 — AF3 predictions for the Posebusters benchmark and outputs of the Posebusters checks for those predictions. [file 41586_2024_7487_MOESM3_ESM.zip › 6ZX3_QRZ_pred_lig_pose.sdf]

6ZX3_QRZ_A_501
     RDKit          3D

 24 25  0  0  0  0  0  0  0  0999 V2000
   15.5480   10.1453   38.0451 C   0  0  0  0  0  0  0  0  0  0  0  0
   14.2526    9.8122   34.5722 C   0  0  0  0  0  0  0  0  0  0  0  0
   13.3228   12.6532   42.8935 O   0  0  0  0  0  0  0  0  0  0  0  0
   12.1595   13.3599   42.2480 P   0  0  0  0  0  5  0  0  0  0  0  0
   12.5020   14.7768   41.8810 O   0  0  0  0  0  0  0  0  0  0  0  0
   10.8886   13.2633   43.0697 O   0  0  0  0  0  0  0  0  0  0  0  0
   11.7854   12.6134   40.8854 O   0  0  0  0  0  0  0  0  0  0  0  0
   12.7563   12.3881   39.8970 C   0  0  0  0  0  0  0  0  0  0  0  0
   12.0766   11.7998   38.6673 C   0  0  2  0  0  0  0  0  0  0  0  0
   11.4907   10.4237   38.8959 C   0  0  1  0  0  0  0  0  0  0  0  0
   10.2984   10.2913   38.1139 O   0  0  0  0  0  0  0  0  0  0  0  0
   12.5715    9.4823   38.3707 C   0  0  1  0  0  0  0  0  0  0  0  0
   12.0423    8.2632   37.8659 O   0  0  0  0  0  0  0  0  0  0  0  0
   13.0493   11.6662   37.6327 O   0  0  0  0  0  0  0  0  0  0  0  0
   13.2128   10.3098   37.2640 C   0  0  1  0  0  0  0  0  0  0  0  0
   14.6357   10.0463   37.0153 N   0  0  0  0  0  0  0  0  0  0  0  0
   15.0907    9.7156   35.7439 C   0  0  0  0  0  0  0  0  0  0  0  0
   16.4262    9.3737   35.5494 C   0  0  0  0  0  0  0  0  0  0  0  0
   17.3390    9.4762   36.6242 C   0  0  0  0  0  0  0  0  0  0  0  0
   18.5411    9.2473   36.4631 O   0  0  0  0  0  0  0  0  0  0  0  0
   16.8577    9.8614   37.8277 N   0  0  0  0  0  0  0  0  0  0  0  0
   15.2086   10.5288   39.1782 O   0  0  0  0  0  0  0  0  0  0  0  0
   13.9016   11.3950   34.0488 S   0  0  0  0  0  0  0  0  0  0  0  0
   14.0061    8.7950   33.8061 N   0  0  0  0  0  0  0  0  0  0  0  0
  3  4  1  0
  4  5  2  0
  4  6  1  0
  4  7  1  0
  7  8  1  0
  9  8  1  1
  9 10  1  0
 10 11  1  6
 10 12  1  0
 12 13  1  6
  9 14  1  0
 14 15  1  0
 12 15  1  0
 15 16  1  1
  1 16  1  0
  2 17  1  0
 16 17  1  0
 17 18  2  0
 18 19  1  0
 19 20  2  0
 19 21  1  0
  1 21  1  0
  1 22  2  0
  2 23  2  0
  2 24  1  0
M  END
