# Supplementary material for: Accurate structure prediction of biomolecular interactions with AlphaFold 3
Source: Nature. 2024 May 8;630(8016):493–500. doi: 10.1038/s41586-024-07487-w (PMC11168924; doi:10.1038/s41586-024-07487-w)
Supplement: Supplementary file 3 — AF3 predictions for the Posebusters benchmark and outputs of the Posebusters checks for those predictions. [file 41586_2024_7487_MOESM3_ESM.zip › 6ZXQ_IMO_pred_context_pose.pdb]

TITLE     6ZXQ                                                                  
REVDAT   1   01-OCT-21         0                                                
REMARK   6                                                                      
REMARK   6 PDB GENERATED WITH DEEPMIND STRUCTURE CLASS VERSION 1.0.2.           
SEQRES   1 O  419  MET ALA ASP VAL VAL VAL GLY ILE GLN TRP GLY ASP GLU          
SEQRES   2 O  419  GLY LYS GLY LYS ILE VAL ASP ARG ILE ALA LYS ASP TYR          
SEQRES   3 O  419  ASP PHE VAL VAL ARG TYR GLN GLY GLY HIS ASN ALA GLY          
SEQRES   4 O  419  HIS THR ILE VAL HIS LYS GLY VAL LYS HIS SER LEU HIS          
SEQRES   5 O  419  LEU MET PRO SER GLY VAL LEU TYR PRO LYS CYS LYS ASN          
SEQRES   6 O  419  ILE ILE SER SER ALA VAL VAL VAL SER VAL LYS ASP LEU          
SEQRES   7 O  419  CYS GLU GLU ILE SER ALA PHE GLU ASP LEU GLU ASN ARG          
SEQRES   8 O  419  LEU PHE VAL SER ASP ARG ALA HIS VAL ILE LEU PRO TYR          
SEQRES   9 O  419  HIS ALA LYS LYS ASP ALA PHE LYS GLU LYS SER GLN ASN          
SEQRES  10 O  419  ILE GLY THR THR LYS LYS GLY ILE GLY PRO CYS TYR GLU          
SEQRES  11 O  419  ASP LYS MET ALA ARG SER GLY ILE ARG MET GLY ASP LEU          
SEQRES  12 O  419  LEU ASP ASP LYS ILE LEU GLU GLU LYS LEU ASN ALA HIS          
SEQRES  13 O  419  PHE LYS ALA ILE GLU PRO PHE LYS LYS ALA TYR ASP LEU          
SEQRES  14 O  419  GLY GLU ASN TYR GLU LYS ASP LEU MET GLY TYR PHE LYS          
SEQRES  15 O  419  THR TYR ALA PRO LYS ILE CYS PRO PHE ILE LYS ASP THR          
SEQRES  16 O  419  THR SER MET LEU ILE GLU ALA ASN GLN LYS GLY GLU LYS          
SEQRES  17 O  419  ILE LEU LEU GLU GLY ALA GLN GLY THR LEU LEU ASP ILE          
SEQRES  18 O  419  ASP LEU GLY THR TYR PRO PHE VAL THR SER SER ASN THR          
SEQRES  19 O  419  THR SER ALA SER ALA CYS VAL SER THR GLY LEU ASN PRO          
SEQRES  20 O  419  LYS ALA ILE ASN GLU VAL ILE GLY ILE THR LYS ALA TYR          
SEQRES  21 O  419  SER THR ARG VAL GLY ASN GLY PRO PHE PRO SER GLU ASP          
SEQRES  22 O  419  THR THR PRO MET GLY ASP HIS LEU ARG THR LYS GLY ALA          
SEQRES  23 O  419  GLU PHE GLY THR THR THR LYS ARG PRO ARG ARG CYS GLY          
SEQRES  24 O  419  TRP LEU ASP LEU VAL ALA LEU LYS TYR ALA CYS ALA LEU          
SEQRES  25 O  419  ASN GLY CYS THR GLN LEU ALA LEU MET LYS LEU ASP VAL          
SEQRES  26 O  419  LEU ASP GLY ILE ASP ALA ILE LYS VAL CYS VAL ALA TYR          
SEQRES  27 O  419  GLU ARG LYS GLY GLU ARG LEU GLU ILE PHE PRO SER ASP          
SEQRES  28 O  419  LEU LYS ASP CYS VAL PRO ILE TYR GLN THR PHE LYS GLY          
SEQRES  29 O  419  TRP GLU LYS SER VAL GLY VAL ARG LYS LEU ASP ASP LEU          
SEQRES  30 O  419  GLU PRO ASN VAL ARG GLU TYR ILE ARG PHE ILE GLU LYS          
SEQRES  31 O  419  GLU VAL GLY VAL LYS ILE ARG LEU ILE SER THR SER PRO          
SEQRES  32 O  419  GLU ARG GLU ASP THR ILE PHE LEU LEU GLU HIS HIS HIS          
SEQRES  33 O  419  HIS HIS HIS                                                  
HET    HDA  V   1       8                                                       
HET    GDP  R   1      28                                                       
HET     MG  X   1       1                                                       
HETNAM     HDA ?                                                                
HETNAM     GDP ?                                                                
HETNAM      MG ?                                                                
MODEL        1                                                                  
ATOM      1  N   MET O   1      -6.628  16.036  25.170  0.92 88.08           N  
ATOM      2  CA  MET O   1      -7.972  16.108  24.552  0.93 93.32           C  
ATOM      3  C   MET O   1      -8.173  14.862  23.707  0.93 95.88           C  
ATOM      4  O   MET O   1      -7.253  14.497  22.973  0.93 93.69           O  
ATOM      5  CB  MET O   1      -8.094  17.370  23.701  0.94 85.65           C  
ATOM      6  CG  MET O   1      -9.487  17.539  23.086  0.89 76.93           C  
ATOM      7  SD  MET O   1      -9.659  19.090  22.167  0.88 72.67           S  
ATOM      8  CE  MET O   1      -8.831  18.658  20.624  0.88 65.00           C  
ATOM      9  N   ALA O   2      -9.309  14.215  23.829  1.00 97.93           N  
ATOM     10  CA  ALA O   2      -9.628  13.009  23.084  1.00 98.50           C  
ATOM     11  C   ALA O   2     -10.954  13.178  22.343  1.00 98.71           C  
ATOM     12  O   ALA O   2     -11.951  13.567  22.947  1.00 98.57           O  
ATOM     13  CB  ALA O   2      -9.646  11.808  24.041  1.00 98.19           C  
ATOM     14  N   ASP O   3     -10.951  12.840  21.063  1.00 98.84           N  
ATOM     15  CA  ASP O   3     -12.149  12.778  20.230  1.00 98.86           C  
ATOM     16  C   ASP O   3     -12.451  11.314  19.905  1.00 98.91           C  
ATOM     17  O   ASP O   3     -11.539  10.492  19.779  1.00 98.87           O  
ATOM     18  CB  ASP O   3     -11.966  13.627  18.960  1.00 98.73           C  
ATOM     19  CG  ASP O   3     -11.719  15.110  19.252  1.00 98.44           C  
ATOM     20  OD1 ASP O   3     -12.309  15.645  20.217  1.00 97.58           O  
ATOM     21  OD2 ASP O   3     -10.926  15.738  18.519  1.00 97.26           O  
ATOM     22  N   VAL O   4     -13.725  10.970  19.767  1.00 98.92           N  
ATOM     23  CA  VAL O   4     -14.173   9.599  19.494  1.00 98.93           C  
ATOM     24  C   VAL O   4     -14.766   9.515  18.096  1.00 98.93           C  
ATOM     25  O   VAL O   4     -15.641  10.299  17.739  1.00 98.84           O  
ATOM     26  CB  VAL O   4     -15.188   9.102  20.548  1.00 98.85           C  
ATOM     27  CG1 VAL O   4     -15.508   7.613  20.345  1.00 98.37           C  
ATOM     28  CG2 VAL O   4     -14.680   9.277  21.981  1.00 98.46           C  
ATOM     29  N   VAL O   5     -14.360   8.510  17.332  1.00 98.94           N  
ATOM     30  CA  VAL O   5     -15.050   8.076  16.113  1.00 98.94           C  
ATOM     31  C   VAL O   5     -15.802   6.786  16.422  1.00 98.94           C  
ATOM     32  O   VAL O   5     -15.191   5.771  16.761  1.00 98.85           O  
ATOM     33  CB  VAL O   5     -14.075   7.904  14.935  1.00 98.87           C  
ATOM     34  CG1 VAL O   5     -14.767   7.305  13.704  1.00 98.52           C  
ATOM     35  CG2 VAL O   5     -13.488   9.257  14.521  1.00 98.56           C  
ATOM     36  N   VAL O   6     -17.121   6.805  16.294  1.00 98.94           N  
ATOM     37  CA  VAL O   6     -17.978   5.665  16.643  1.00 98.93           C  
ATOM     38  C   VAL O   6     -18.992   5.377  15.534  1.00 98.95           C  
ATOM     39  O   VAL O   6     -19.609   6.285  14.986  1.00 98.85           O  
ATOM     40  CB  VAL O   6     -18.634   5.886  18.025  1.00 98.71           C  
ATOM     41  CG1 VAL O   6     -19.582   7.087  18.070  1.00 96.65           C  
ATOM     42  CG2 VAL O   6     -19.373   4.641  18.501  1.00 96.80           C  
ATOM     43  N   GLY O   7     -19.178   4.109  15.199  1.00 98.96           N  
ATOM     44  CA  GLY O   7     -20.243   3.685  14.295  1.00 98.95           C  
ATOM     45  C   GLY O   7     -21.599   3.736  14.999  1.00 98.96           C  
ATOM     46  O   GLY O   7     -21.742   3.204  16.099  1.00 98.88           O  
ATOM     47  N   ILE O   8     -22.595   4.339  14.364  1.00 98.95           N  
ATOM     48  CA  ILE O   8     -23.934   4.524  14.947  1.00 98.94           C  
ATOM     49  C   ILE O   8     -25.016   3.663  14.269  1.00 98.93           C  
ATOM     50  O   ILE O   8     -26.212   3.913  14.419  1.00 98.76           O  
ATOM     51  CB  ILE O   8     -24.306   6.026  15.063  1.00 98.82           C  
ATOM     52  CG1 ILE O   8     -24.362   6.723  13.690  1.00 98.10           C  
ATOM     53  CG2 ILE O   8     -23.326   6.728  16.017  1.00 97.71           C  
ATOM     54  CD1 ILE O   8     -25.011   8.114  13.760  1.00 97.10           C  
ATOM     55  N   GLN O   9     -24.589   2.612  13.553  1.00 98.94           N  
ATOM     56  CA  GLN O   9     -25.465   1.596  12.948  1.00 98.94           C  
ATOM     57  C   GLN O   9     -25.014   0.186  13.377  1.00 98.92           C  
ATOM     58  O   GLN O   9     -24.540  -0.006  14.502  1.00 98.72           O  
ATOM     59  CB  GLN O   9     -25.495   1.798  11.414  1.00 98.86           C  
ATOM     60  CG  GLN O   9     -26.004   3.185  10.978  1.00 98.64           C  
ATOM     61  CD  GLN O   9     -25.997   3.327   9.453  1.00 98.70           C  
ATOM     62  OE1 GLN O   9     -24.985   3.137   8.799  1.00 95.64           O  
ATOM     63  NE2 GLN O   9     -27.108   3.644   8.845  1.00 95.40           N  
ATOM     64  N   TRP O  10     -25.128  -0.818  12.481  1.00 98.91           N  
ATOM     65  CA  TRP O  10     -24.651  -2.194  12.709  1.00 98.87           C  
ATOM     66  C   TRP O  10     -23.234  -2.443  12.159  1.00 98.85           C  
ATOM     67  O   TRP O  10     -22.939  -3.518  11.629  1.00 98.53           O  
ATOM     68  CB  TRP O  10     -25.670  -3.206  12.166  1.00 98.76           C  
ATOM     69  CG  TRP O  10     -26.938  -3.327  12.964  1.00 98.65           C  
ATOM     70  CD1 TRP O  10     -27.081  -4.010  14.119  1.00 98.16           C  
ATOM     71  CD2 TRP O  10     -28.248  -2.751  12.654  1.00 98.53           C  
ATOM     72  NE1 TRP O  10     -28.397  -3.907  14.568  1.00 97.84           N  
ATOM     73  CE2 TRP O  10     -29.142  -3.133  13.692  1.00 98.19           C  
ATOM     74  CE3 TRP O  10     -28.756  -1.956  11.601  1.00 97.77           C  
ATOM     75  CZ2 TRP O  10     -30.504  -2.734  13.700  1.00 97.28           C  
ATOM     76  CZ3 TRP O  10     -30.112  -1.558  11.616  1.00 96.66           C  
ATOM     77  CH2 TRP O  10     -30.973  -1.947  12.658  1.00 96.54           C  
ATOM     78  N   GLY O  11     -22.345  -1.482  12.299  1.00 98.85           N  
ATOM     79  CA  GLY O  11     -20.979  -1.547  11.780  1.00 98.83           C  
ATOM     80  C   GLY O  11     -20.873  -1.267  10.283  1.00 98.87           C  
ATOM     81  O   GLY O  11     -21.869  -1.080   9.576  1.00 98.66           O  
ATOM     82  N   ASP O  12     -19.636  -1.223   9.804  1.00 98.74           N  
ATOM     83  CA  ASP O  12     -19.268  -0.977   8.402  1.00 98.65           C  
ATOM     84  C   ASP O  12     -19.713   0.394   7.857  1.00 98.69           C  
ATOM     85  O   ASP O  12     -19.867   0.577   6.642  1.00 98.24           O  
ATOM     86  CB  ASP O  12     -19.723  -2.143   7.512  1.00 98.38           C  
ATOM     87  CG  ASP O  12     -19.247  -3.503   8.005  1.00 98.15           C  
ATOM     88  OD1 ASP O  12     -18.068  -3.609   8.406  1.00 96.75           O  
ATOM     89  OD2 ASP O  12     -20.040  -4.471   7.937  1.00 96.62           O  
ATOM     90  N   GLU O  13     -19.891   1.366   8.738  1.00 98.86           N  
ATOM     91  CA  GLU O  13     -20.350   2.713   8.391  1.00 98.86           C  
ATOM     92  C   GLU O  13     -19.313   3.504   7.586  1.00 98.81           C  
ATOM     93  O   GLU O  13     -19.673   4.415   6.846  1.00 98.37           O  
ATOM     94  CB  GLU O  13     -20.761   3.487   9.652  1.00 98.77           C  
ATOM     95  CG  GLU O  13     -21.848   2.780  10.490  1.00 98.52           C  
ATOM     96  CD  GLU O  13     -21.287   1.848  11.580  1.00 98.68           C  
ATOM     97  OE1 GLU O  13     -22.035   1.519  12.519  1.00 97.32           O  
ATOM     98  OE2 GLU O  13     -20.097   1.477  11.506  1.00 97.69           O  
ATOM     99  N   GLY O  14     -18.041   3.135   7.719  1.00 98.86           N  
ATOM    100  CA  GLY O  14     -16.906   3.829   7.096  1.00 98.84           C  
ATOM    101  C   GLY O  14     -15.963   4.465   8.121  1.00 98.91           C  
ATOM    102  O   GLY O  14     -15.286   5.446   7.809  1.00 98.75           O  
ATOM    103  N   LYS O  15     -15.887   3.902   9.316  1.00 98.90           N  
ATOM    104  CA  LYS O  15     -15.023   4.373  10.412  1.00 98.90           C  
ATOM    105  C   LYS O  15     -13.561   4.506   9.978  1.00 98.90           C  
ATOM    106  O   LYS O  15     -12.964   5.563  10.168  1.00 98.83           O  
ATOM    107  CB  LYS O  15     -15.119   3.427  11.622  1.00 98.78           C  
ATOM    108  CG  LYS O  15     -16.525   3.378  12.240  1.00 98.25           C  
ATOM    109  CD  LYS O  15     -16.617   2.395  13.423  1.00 98.07           C  
ATOM    110  CE  LYS O  15     -16.443   0.936  13.013  1.00 97.69           C  
ATOM    111  NZ  LYS O  15     -17.544   0.423  12.130  1.00 97.99           N  
ATOM    112  N   GLY O  16     -13.034   3.476   9.331  1.00 98.89           N  
ATOM    113  CA  GLY O  16     -11.644   3.483   8.857  1.00 98.86           C  
ATOM    114  C   GLY O  16     -11.331   4.654   7.927  1.00 98.90           C  
ATOM    115  O   GLY O  16     -10.312   5.321   8.107  1.00 98.79           O  
ATOM    116  N   LYS O  17     -12.222   4.973   6.997  1.00 98.88           N  
ATOM    117  CA  LYS O  17     -12.037   6.131   6.110  1.00 98.86           C  
ATOM    118  C   LYS O  17     -11.970   7.438   6.900  1.00 98.83           C  
ATOM    119  O   LYS O  17     -11.095   8.253   6.620  1.00 98.61           O  
ATOM    120  CB  LYS O  17     -13.140   6.201   5.029  1.00 98.69           C  
ATOM    121  CG  LYS O  17     -12.981   7.474   4.174  1.00 98.10           C  
ATOM    122  CD  LYS O  17     -13.953   7.619   3.005  1.00 97.55           C  
ATOM    123  CE  LYS O  17     -13.759   9.028   2.434  1.00 96.95           C  
ATOM    124  NZ  LYS O  17     -14.564   9.314   1.230  1.00 96.94           N  
ATOM    125  N   ILE O  18     -12.886   7.672   7.830  1.00 98.88           N  
ATOM    126  CA  ILE O  18     -12.920   8.936   8.581  1.00 98.86           C  
ATOM    127  C   ILE O  18     -11.721   9.055   9.516  1.00 98.85           C  
ATOM    128  O   ILE O  18     -11.085  10.104   9.532  1.00 98.67           O  
ATOM    129  CB  ILE O  18     -14.258   9.115   9.327  1.00 98.77           C  
ATOM    130  CG1 ILE O  18     -15.434   9.261   8.335  1.00 98.16           C  
ATOM    131  CG2 ILE O  18     -14.219  10.318  10.284  1.00 98.26           C  
ATOM    132  CD1 ILE O  18     -15.333  10.420   7.323  1.00 96.51           C  
ATOM    133  N   VAL O  19     -11.370   7.989  10.230  1.00 98.91           N  
ATOM    134  CA  VAL O  19     -10.188   7.987  11.098  1.00 98.91           C  
ATOM    135  C   VAL O  19      -8.934   8.308  10.288  1.00 98.88           C  
ATOM    136  O   VAL O  19      -8.232   9.255  10.624  1.00 98.74           O  
ATOM    137  CB  VAL O  19     -10.045   6.657  11.859  1.00 98.86           C  
ATOM    138  CG1 VAL O  19      -8.726   6.584  12.630  1.00 98.60           C  
ATOM    139  CG2 VAL O  19     -11.185   6.504  12.870  1.00 98.67           C  
ATOM    140  N   ASP O  20      -8.694   7.610   9.188  1.00 98.84           N  
ATOM    141  CA  ASP O  20      -7.569   7.892   8.286  1.00 98.79           C  
ATOM    142  C   ASP O  20      -7.582   9.344   7.778  1.00 98.73           C  
ATOM    143  O   ASP O  20      -6.552  10.021   7.762  1.00 98.39           O  
ATOM    144  CB  ASP O  20      -7.630   6.899   7.116  1.00 98.67           C  
ATOM    145  CG  ASP O  20      -6.697   7.292   5.966  1.00 98.39           C  
ATOM    146  OD1 ASP O  20      -5.477   7.083   6.062  1.00 96.74           O  
ATOM    147  OD2 ASP O  20      -7.187   7.839   4.950  1.00 96.66           O  
ATOM    148  N   ARG O  21      -8.771   9.844   7.399  1.00 98.65           N  
ATOM    149  CA  ARG O  21      -8.888  11.194   6.832  1.00 98.47           C  
ATOM    150  C   ARG O  21      -8.495  12.300   7.809  1.00 98.40           C  
ATOM    151  O   ARG O  21      -7.977  13.326   7.361  1.00 97.69           O  
ATOM    152  CB  ARG O  21     -10.320  11.397   6.305  1.00 97.98           C  
ATOM    153  CG  ARG O  21     -10.552  12.761   5.641  1.00 95.88           C  
ATOM    154  CD  ARG O  21      -9.614  12.988   4.461  1.00 91.90           C  
ATOM    155  NE  ARG O  21      -9.748  14.325   3.882  1.00 89.00           N  
ATOM    156  CZ  ARG O  21      -9.124  15.424   4.281  1.00 87.01           C  
ATOM    157  NH1 ARG O  21      -8.327  15.443   5.321  0.99 79.25           N  
ATOM    158  NH2 ARG O  21      -9.301  16.533   3.618  0.99 79.36           N  
ATOM    159  N   ILE O  22      -8.735  12.120   9.110  1.00 98.54           N  
ATOM    160  CA  ILE O  22      -8.478  13.141  10.138  1.00 98.43           C  
ATOM    161  C   ILE O  22      -7.265  12.831  11.023  1.00 98.46           C  
ATOM    162  O   ILE O  22      -6.793  13.725  11.720  1.00 98.25           O  
ATOM    163  CB  ILE O  22      -9.748  13.446  10.972  1.00 98.23           C  
ATOM    164  CG1 ILE O  22     -10.129  12.279  11.907  1.00 97.39           C  
ATOM    165  CG2 ILE O  22     -10.904  13.853  10.038  1.00 96.85           C  
ATOM    166  CD1 ILE O  22     -11.388  12.523  12.749  1.00 97.18           C  
ATOM    167  N   ALA O  23      -6.715  11.618  10.973  1.00 98.51           N  
ATOM    168  CA  ALA O  23      -5.637  11.172  11.861  1.00 98.50           C  
ATOM    169  C   ALA O  23      -4.371  12.043  11.826  1.00 98.51           C  
ATOM    170  O   ALA O  23      -3.650  12.118  12.815  1.00 98.08           O  
ATOM    171  CB  ALA O  23      -5.278   9.724  11.509  1.00 98.18           C  
ATOM    172  N   LYS O  24      -4.110  12.728  10.716  1.00 98.08           N  
ATOM    173  CA  LYS O  24      -2.964  13.644  10.571  1.00 97.60           C  
ATOM    174  C   LYS O  24      -2.948  14.797  11.589  1.00 97.76           C  
ATOM    175  O   LYS O  24      -1.894  15.393  11.799  1.00 96.47           O  
ATOM    176  CB  LYS O  24      -2.935  14.206   9.140  1.00 95.84           C  
ATOM    177  CG  LYS O  24      -4.134  15.110   8.849  0.95 87.00           C  
ATOM    178  CD  LYS O  24      -4.074  15.739   7.456  0.93 82.70           C  
ATOM    179  CE  LYS O  24      -5.253  16.707   7.364  0.92 73.23           C  
ATOM    180  NZ  LYS O  24      -5.225  17.508   6.125  0.92 64.71           N  
ATOM    181  N   ASP O  25      -4.097  15.113  12.179  1.00 98.03           N  
ATOM    182  CA  ASP O  25      -4.269  16.200  13.144  1.00 97.72           C  
ATOM    183  C   ASP O  25      -4.198  15.701  14.599  1.00 98.08           C  
ATOM    184  O   ASP O  25      -4.443  16.470  15.531  1.00 97.62           O  
ATOM    185  CB  ASP O  25      -5.586  16.943  12.835  1.00 96.76           C  
ATOM    186  CG  ASP O  25      -5.653  17.526  11.413  1.00 94.65           C  
ATOM    187  OD1 ASP O  25      -4.630  18.051  10.914  1.00 91.61           O  
ATOM    188  OD2 ASP O  25      -6.730  17.450  10.780  1.00 90.05           O  
ATOM    189  N   TYR O  26      -3.846  14.423  14.795  1.00 98.60           N  
ATOM    190  CA  TYR O  26      -3.764  13.775  16.100  1.00 98.70           C  
ATOM    191  C   TYR O  26      -2.383  13.151  16.335  1.00 98.66           C  
ATOM    192  O   TYR O  26      -1.742  12.644  15.412  1.00 98.42           O  
ATOM    193  CB  TYR O  26      -4.866  12.712  16.233  1.00 98.72           C  
ATOM    194  CG  TYR O  26      -6.277  13.275  16.223  1.00 98.76           C  
ATOM    195  CD1 TYR O  26      -6.945  13.561  17.426  1.00 98.58           C  
ATOM    196  CD2 TYR O  26      -6.928  13.530  15.000  1.00 98.59           C  
ATOM    197  CE1 TYR O  26      -8.247  14.087  17.418  1.00 98.46           C  
ATOM    198  CE2 TYR O  26      -8.227  14.062  14.973  1.00 98.49           C  
ATOM    199  CZ  TYR O  26      -8.885  14.338  16.186  1.00 98.55           C  
ATOM    200  OH  TYR O  26     -10.162  14.859  16.168  1.00 98.24           O  
ATOM    201  N   ASP O  27      -1.973  13.129  17.589  1.00 98.80           N  
ATOM    202  CA  ASP O  27      -0.726  12.492  18.023  1.00 98.78           C  
ATOM    203  C   ASP O  27      -0.903  10.976  18.188  1.00 98.79           C  
ATOM    204  O   ASP O  27       0.013  10.195  17.915  1.00 98.61           O  
ATOM    205  CB  ASP O  27      -0.271  13.126  19.343  1.00 98.66           C  
ATOM    206  CG  ASP O  27      -0.083  14.638  19.222  1.00 98.33           C  
ATOM    207  OD1 ASP O  27       0.819  15.057  18.463  1.00 97.05           O  
ATOM    208  OD2 ASP O  27      -0.865  15.378  19.869  1.00 96.82           O  
ATOM    209  N   PHE O  28      -2.103  10.556  18.592  1.00 98.88           N  
ATOM    210  CA  PHE O  28      -2.455   9.151  18.792  1.00 98.90           C  
ATOM    211  C   PHE O  28      -3.730   8.765  18.046  1.00 98.91           C  
ATOM    212  O   PHE O  28      -4.708   9.510  18.034  1.00 98.83           O  
ATOM    213  CB  PHE O  28      -2.622   8.857  20.291  1.00 98.83           C  
ATOM    214  CG  PHE O  28      -1.349   8.951  21.102  1.00 98.71           C  
ATOM    215  CD1 PHE O  28      -0.595   7.790  21.374  1.00 97.98           C  
ATOM    216  CD2 PHE O  28      -0.911  10.193  21.599  1.00 97.94           C  
ATOM    217  CE1 PHE O  28       0.580   7.866  22.138  1.00 97.24           C  
ATOM    218  CE2 PHE O  28       0.266  10.279  22.358  1.00 97.25           C  
ATOM    219  CZ  PHE O  28       1.010   9.111  22.628  1.00 97.50           C  
ATOM    220  N   VAL O  29      -3.758   7.536  17.525  1.00 98.94           N  
ATOM    221  CA  VAL O  29      -4.988   6.842  17.116  1.00 98.95           C  
ATOM    222  C   VAL O  29      -5.101   5.538  17.897  1.00 98.95           C  
ATOM    223  O   VAL O  29      -4.162   4.743  17.931  1.00 98.90           O  
ATOM    224  CB  VAL O  29      -5.062   6.600  15.599  1.00 98.90           C  
ATOM    225  CG1 VAL O  29      -6.303   5.788  15.212  1.00 98.64           C  
ATOM    226  CG2 VAL O  29      -5.137   7.935  14.846  1.00 98.70           C  
ATOM    227  N   VAL O  30      -6.247   5.300  18.516  1.00 98.95           N  
ATOM    228  CA  VAL O  30      -6.437   4.228  19.498  1.00 98.95           C  
ATOM    229  C   VAL O  30      -7.642   3.366  19.137  1.00 98.95           C  
ATOM    230  O   VAL O  30      -8.782   3.809  19.235  1.00 98.88           O  
ATOM    231  CB  VAL O  30      -6.594   4.805  20.922  1.00 98.90           C  
ATOM    232  CG1 VAL O  30      -6.589   3.679  21.961  1.00 98.61           C  
ATOM    233  CG2 VAL O  30      -5.488   5.808  21.276  1.00 98.71           C  
ATOM    234  N   ARG O  31      -7.417   2.087  18.794  1.00 98.94           N  
ATOM    235  CA  ARG O  31      -8.476   1.073  18.752  1.00 98.90           C  
ATOM    236  C   ARG O  31      -8.815   0.657  20.183  1.00 98.93           C  
ATOM    237  O   ARG O  31      -7.955   0.114  20.880  1.00 98.81           O  
ATOM    238  CB  ARG O  31      -8.027  -0.131  17.912  1.00 98.39           C  
ATOM    239  CG  ARG O  31      -8.253   0.045  16.395  1.00 93.58           C  
ATOM    240  CD  ARG O  31      -9.749  -0.043  15.970  1.00 90.38           C  
ATOM    241  NE  ARG O  31     -10.383  -1.288  16.433  1.00 91.12           N  
ATOM    242  CZ  ARG O  31     -10.244  -2.503  15.904  1.00 92.15           C  
ATOM    243  NH1 ARG O  31      -9.627  -2.701  14.768  1.00 83.61           N  
ATOM    244  NH2 ARG O  31     -10.719  -3.550  16.521  1.00 83.48           N  
ATOM    245  N   TYR O  32     -10.033   0.890  20.631  1.00 98.73           N  
ATOM    246  CA  TYR O  32     -10.371   0.713  22.049  1.00 98.61           C  
ATOM    247  C   TYR O  32     -11.176  -0.549  22.386  1.00 98.47           C  
ATOM    248  O   TYR O  32     -11.257  -0.923  23.556  1.00 97.68           O  
ATOM    249  CB  TYR O  32     -11.033   1.989  22.586  1.00 98.42           C  
ATOM    250  CG  TYR O  32     -12.325   2.397  21.908  1.00 98.61           C  
ATOM    251  CD1 TYR O  32     -12.333   3.499  21.031  1.00 98.03           C  
ATOM    252  CD2 TYR O  32     -13.529   1.719  22.192  1.00 97.92           C  
ATOM    253  CE1 TYR O  32     -13.533   3.922  20.442  1.00 97.60           C  
ATOM    254  CE2 TYR O  32     -14.734   2.128  21.602  1.00 97.45           C  
ATOM    255  CZ  TYR O  32     -14.729   3.235  20.730  1.00 97.82           C  
ATOM    256  OH  TYR O  32     -15.907   3.652  20.154  1.00 96.67           O  
ATOM    257  N   GLN O  33     -11.751  -1.242  21.413  1.00 98.68           N  
ATOM    258  CA  GLN O  33     -12.493  -2.498  21.642  1.00 98.61           C  
ATOM    259  C   GLN O  33     -12.583  -3.370  20.381  1.00 98.72           C  
ATOM    260  O   GLN O  33     -12.108  -2.983  19.310  1.00 98.38           O  
ATOM    261  CB  GLN O  33     -13.888  -2.193  22.249  1.00 97.85           C  
ATOM    262  CG  GLN O  33     -14.825  -1.329  21.382  1.00 96.32           C  
ATOM    263  CD  GLN O  33     -15.510  -2.077  20.235  1.00 97.28           C  
ATOM    264  OE1 GLN O  33     -15.615  -3.286  20.218  1.00 90.23           O  
ATOM    265  NE2 GLN O  33     -16.008  -1.372  19.245  1.00 89.63           N  
ATOM    266  N   GLY O  34     -13.207  -4.545  20.519  1.00 98.77           N  
ATOM    267  CA  GLY O  34     -13.328  -5.523  19.448  1.00 98.78           C  
ATOM    268  C   GLY O  34     -12.012  -6.262  19.191  1.00 98.86           C  
ATOM    269  O   GLY O  34     -11.107  -6.274  20.019  1.00 98.64           O  
ATOM    270  N   GLY O  35     -11.919  -6.889  18.035  1.00 98.85           N  
ATOM    271  CA  GLY O  35     -10.725  -7.605  17.585  1.00 98.85           C  
ATOM    272  C   GLY O  35     -10.662  -7.606  16.064  1.00 98.89           C  
ATOM    273  O   GLY O  35     -11.207  -6.713  15.409  1.00 98.73           O  
ATOM    274  N   HIS O  36     -10.070  -8.649  15.487  1.00 98.84           N  
ATOM    275  CA  HIS O  36      -9.993  -8.821  14.030  1.00 98.81           C  
ATOM    276  C   HIS O  36     -11.317  -9.306  13.378  1.00 98.79           C  
ATOM    277  O   HIS O  36     -11.333  -9.754  12.225  1.00 98.34           O  
ATOM    278  CB  HIS O  36      -8.797  -9.728  13.698  1.00 98.62           C  
ATOM    279  CG  HIS O  36      -8.949 -11.147  14.174  1.00 98.66           C  
ATOM    280  ND1 HIS O  36      -9.037 -11.557  15.484  1.00 94.51           N  
ATOM    281  CD2 HIS O  36      -9.003 -12.273  13.393  1.00 93.91           C  
ATOM    282  CE1 HIS O  36      -9.147 -12.894  15.500  1.00 95.31           C  
ATOM    283  NE2 HIS O  36      -9.128 -13.356  14.244  1.00 96.19           N  
ATOM    284  N   ASN O  37     -12.442  -9.228  14.090  1.00 98.79           N  
ATOM    285  CA  ASN O  37     -13.780  -9.225  13.504  1.00 98.75           C  
ATOM    286  C   ASN O  37     -14.052  -7.934  12.719  1.00 98.72           C  
ATOM    287  O   ASN O  37     -14.774  -7.970  11.714  1.00 98.18           O  
ATOM    288  CB  ASN O  37     -14.838  -9.444  14.601  1.00 98.56           C  
ATOM    289  CG  ASN O  37     -14.808  -8.445  15.758  1.00 98.63           C  
ATOM    290  OD1 ASN O  37     -13.814  -7.791  16.030  1.00 95.72           O  
ATOM    291  ND2 ASN O  37     -15.891  -8.332  16.488  1.00 95.08           N  
ATOM    292  N   ALA O  38     -13.453  -6.835  13.160  1.00 98.79           N  
ATOM    293  CA  ALA O  38     -13.487  -5.573  12.442  1.00 98.75           C  
ATOM    294  C   ALA O  38     -12.786  -5.682  11.082  1.00 98.74           C  
ATOM    295  O   ALA O  38     -11.870  -6.485  10.882  1.00 98.27           O  
ATOM    296  CB  ALA O  38     -12.851  -4.482  13.313  1.00 98.47           C  
ATOM    297  N   GLY O  39     -13.201  -4.838  10.163  1.00 98.59           N  
ATOM    298  CA  GLY O  39     -12.535  -4.624   8.893  1.00 98.46           C  
ATOM    299  C   GLY O  39     -12.742  -3.177   8.478  1.00 98.40           C  
ATOM    300  O   GLY O  39     -13.824  -2.816   8.014  1.00 97.47           O  
ATOM    301  N   HIS O  40     -11.723  -2.358   8.667  1.00 98.68           N  
ATOM    302  CA  HIS O  40     -11.752  -0.933   8.354  1.00 98.66           C  
ATOM    303  C   HIS O  40     -10.980  -0.706   7.057  1.00 98.54           C  
ATOM    304  O   HIS O  40      -9.872  -1.211   6.883  1.00 97.98           O  
ATOM    305  CB  HIS O  40     -11.175  -0.120   9.519  1.00 98.49           C  
ATOM    306  CG  HIS O  40     -11.972  -0.176  10.796  1.00 98.49           C  
ATOM    307  ND1 HIS O  40     -11.788   0.673  11.877  1.00 95.99           N  
ATOM    308  CD2 HIS O  40     -13.002  -1.016  11.134  1.00 96.27           C  
ATOM    309  CE1 HIS O  40     -12.677   0.347  12.827  1.00 96.25           C  
ATOM    310  NE2 HIS O  40     -13.428  -0.677  12.405  1.00 96.83           N  
ATOM    311  N   THR O  41     -11.576   0.007   6.134  1.00 98.64           N  
ATOM    312  CA  THR O  41     -11.017   0.184   4.792  1.00 98.64           C  
ATOM    313  C   THR O  41     -10.559   1.615   4.584  1.00 98.67           C  
ATOM    314  O   THR O  41     -11.339   2.556   4.728  1.00 98.37           O  
ATOM    315  CB  THR O  41     -12.020  -0.226   3.708  1.00 98.40           C  
ATOM    316  OG1 THR O  41     -12.527  -1.521   3.960  1.00 97.02           O  
ATOM    317  CG2 THR O  41     -11.369  -0.272   2.325  1.00 97.21           C  
ATOM    318  N   ILE O  42      -9.305   1.756   4.164  1.00 98.60           N  
ATOM    319  CA  ILE O  42      -8.707   3.015   3.720  1.00 98.59           C  
ATOM    320  C   ILE O  42      -8.448   2.896   2.223  1.00 98.56           C  
ATOM    321  O   ILE O  42      -7.912   1.885   1.766  1.00 98.15           O  
ATOM    322  CB  ILE O  42      -7.411   3.312   4.502  1.00 98.42           C  
ATOM    323  CG1 ILE O  42      -7.672   3.363   6.022  0.99 97.73           C  
ATOM    324  CG2 ILE O  42      -6.778   4.618   3.992  0.99 97.81           C  
ATOM    325  CD1 ILE O  42      -6.390   3.385   6.859  0.99 96.02           C  
ATOM    326  N   VAL O  43      -8.813   3.913   1.469  0.99 98.47           N  
ATOM    327  CA  VAL O  43      -8.458   4.036   0.052  1.00 98.50           C  
ATOM    328  C   VAL O  43      -7.766   5.373  -0.138  0.99 98.46           C  
ATOM    329  O   VAL O  43      -8.345   6.426   0.127  0.99 98.03           O  
ATOM    330  CB  VAL O  43      -9.678   3.881  -0.876  1.00 98.36           C  
ATOM    331  CG1 VAL O  43      -9.254   3.924  -2.353  0.99 97.66           C  
ATOM    332  CG2 VAL O  43     -10.402   2.548  -0.643  0.99 97.87           C  
ATOM    333  N   HIS O  44      -6.515   5.340  -0.583  0.99 97.88           N  
ATOM    334  CA  HIS O  44      -5.744   6.542  -0.854  0.99 97.57           C  
ATOM    335  C   HIS O  44      -4.985   6.393  -2.171  0.99 97.53           C  
ATOM    336  O   HIS O  44      -4.189   5.464  -2.318  0.99 96.46           O  
ATOM    337  CB  HIS O  44      -4.793   6.833   0.311  0.99 96.68           C  
ATOM    338  CG  HIS O  44      -4.002   8.097   0.107  0.99 95.76           C  
ATOM    339  ND1 HIS O  44      -4.521   9.306  -0.320  0.99 86.11           N  
ATOM    340  CD2 HIS O  44      -2.654   8.275   0.257  0.99 86.34           C  
ATOM    341  CE1 HIS O  44      -3.513  10.186  -0.426  0.99 86.82           C  
ATOM    342  NE2 HIS O  44      -2.372   9.594  -0.080  0.99 88.40           N  
ATOM    343  N   LYS O  45      -5.233   7.297  -3.110  0.99 96.64           N  
ATOM    344  CA  LYS O  45      -4.645   7.273  -4.463  0.99 96.67           C  
ATOM    345  C   LYS O  45      -4.817   5.913  -5.159  0.99 97.04           C  
ATOM    346  O   LYS O  45      -3.883   5.386  -5.761  0.99 95.18           O  
ATOM    347  CB  LYS O  45      -3.178   7.736  -4.418  0.99 95.57           C  
ATOM    348  CG  LYS O  45      -3.019   9.179  -3.916  0.94 92.82           C  
ATOM    349  CD  LYS O  45      -1.539   9.576  -3.928  0.93 87.53           C  
ATOM    350  CE  LYS O  45      -1.402  11.030  -3.488  0.92 79.96           C  
ATOM    351  NZ  LYS O  45       0.018  11.464  -3.462  0.90 70.75           N  
ATOM    352  N   GLY O  46      -5.994   5.339  -5.017  0.99 96.13           N  
ATOM    353  CA  GLY O  46      -6.332   4.031  -5.586  0.99 96.11           C  
ATOM    354  C   GLY O  46      -5.760   2.820  -4.839  0.99 96.86           C  
ATOM    355  O   GLY O  46      -6.128   1.690  -5.159  0.99 95.12           O  
ATOM    356  N   VAL O  47      -4.912   3.018  -3.837  0.99 97.73           N  
ATOM    357  CA  VAL O  47      -4.396   1.927  -3.001  0.99 97.85           C  
ATOM    358  C   VAL O  47      -5.377   1.662  -1.866  0.99 98.21           C  
ATOM    359  O   VAL O  47      -5.744   2.569  -1.121  0.99 97.88           O  
ATOM    360  CB  VAL O  47      -2.986   2.221  -2.462  0.99 97.06           C  
ATOM    361  CG1 VAL O  47      -2.441   1.031  -1.657  0.99 94.85           C  
ATOM    362  CG2 VAL O  47      -2.008   2.502  -3.609  0.99 94.76           C  
ATOM    363  N   LYS O  48      -5.790   0.404  -1.734  0.99 98.06           N  
ATOM    364  CA  LYS O  48      -6.732  -0.043  -0.711  0.99 98.06           C  
ATOM    365  C   LYS O  48      -5.996  -0.774   0.408  0.99 98.04           C  
ATOM    366  O   LYS O  48      -5.300  -1.751   0.152  0.99 97.23           O  
ATOM    367  CB  LYS O  48      -7.810  -0.919  -1.367  0.99 97.45           C  
ATOM    368  CG  LYS O  48      -8.849  -1.433  -0.358  0.98 94.03           C  
ATOM    369  CD  LYS O  48      -9.930  -2.268  -1.055  0.97 90.08           C  
ATOM    370  CE  LYS O  48     -10.887  -2.808   0.006  0.97 81.32           C  
ATOM    371  NZ  LYS O  48     -11.977  -3.619  -0.592  0.96 73.36           N  
ATOM    372  N   HIS O  49      -6.248  -0.364   1.637  1.00 98.12           N  
ATOM    373  CA  HIS O  49      -5.795  -1.031   2.859  1.00 98.01           C  
ATOM    374  C   HIS O  49      -7.010  -1.566   3.612  1.00 98.13           C  
ATOM    375  O   HIS O  49      -8.002  -0.855   3.775  1.00 97.57           O  
ATOM    376  CB  HIS O  49      -4.978  -0.057   3.723  1.00 97.50           C  
ATOM    377  CG  HIS O  49      -3.828   0.576   2.982  1.00 96.73           C  
ATOM    378  ND1 HIS O  49      -2.527   0.101   2.954  1.00 86.66           N  
ATOM    379  CD2 HIS O  49      -3.863   1.704   2.196  1.00 86.76           C  
ATOM    380  CE1 HIS O  49      -1.807   0.920   2.175  1.00 88.70           C  
ATOM    381  NE2 HIS O  49      -2.585   1.896   1.702  1.00 90.31           N  
ATOM    382  N   SER O  50      -6.954  -2.819   4.052  1.00 98.32           N  
ATOM    383  CA  SER O  50      -7.985  -3.432   4.893  1.00 98.19           C  
ATOM    384  C   SER O  50      -7.352  -3.770   6.233  1.00 98.21           C  
ATOM    385  O   SER O  50      -6.498  -4.653   6.293  1.00 97.24           O  
ATOM    386  CB  SER O  50      -8.568  -4.685   4.230  1.00 97.41           C  
ATOM    387  OG  SER O  50      -9.183  -4.353   2.989  1.00 92.33           O  
ATOM    388  N   LEU O  51      -7.757  -3.067   7.273  1.00 98.57           N  
ATOM    389  CA  LEU O  51      -7.207  -3.197   8.623  1.00 98.65           C  
ATOM    390  C   LEU O  51      -8.212  -3.914   9.516  1.00 98.72           C  
ATOM    391  O   LEU O  51      -9.414  -3.645   9.441  1.00 98.42           O  
ATOM    392  CB  LEU O  51      -6.859  -1.798   9.173  1.00 98.44           C  
ATOM    393  CG  LEU O  51      -5.950  -0.940   8.268  1.00 97.91           C  
ATOM    394  CD1 LEU O  51      -5.733   0.429   8.907  1.00 97.06           C  
ATOM    395  CD2 LEU O  51      -4.581  -1.588   8.023  1.00 96.91           C  
ATOM    396  N   HIS O  52      -7.735  -4.820  10.364  1.00 98.73           N  
ATOM    397  CA  HIS O  52      -8.580  -5.603  11.270  1.00 98.75           C  
ATOM    398  C   HIS O  52      -8.288  -5.282  12.735  1.00 98.76           C  
ATOM    399  O   HIS O  52      -9.206  -4.986  13.506  1.00 98.49           O  
ATOM    400  CB  HIS O  52      -8.414  -7.095  10.967  1.00 98.60           C  
ATOM    401  CG  HIS O  52      -8.774  -7.475   9.552  1.00 98.42           C  
ATOM    402  ND1 HIS O  52     -10.052  -7.548   9.047  1.00 93.44           N  
ATOM    403  CD2 HIS O  52      -7.927  -7.791   8.513  1.00 93.93           C  
ATOM    404  CE1 HIS O  52      -9.980  -7.901   7.752  1.00 94.93           C  
ATOM    405  NE2 HIS O  52      -8.701  -8.056   7.396  1.00 95.63           N  
ATOM    406  N   LEU O  53      -7.016  -5.319  13.120  1.00 98.80           N  
ATOM    407  CA  LEU O  53      -6.525  -4.947  14.454  1.00 98.81           C  
ATOM    408  C   LEU O  53      -5.774  -3.617  14.431  1.00 98.84           C  
ATOM    409  O   LEU O  53      -5.901  -2.824  15.367  1.00 98.65           O  
ATOM    410  CB  LEU O  53      -5.616  -6.072  14.991  1.00 98.64           C  
ATOM    411  CG  LEU O  53      -6.382  -7.338  15.424  1.00 97.93           C  
ATOM    412  CD1 LEU O  53      -5.422  -8.516  15.555  1.00 97.18           C  
ATOM    413  CD2 LEU O  53      -7.067  -7.125  16.779  1.00 96.94           C  
ATOM    414  N   MET O  54      -5.015  -3.378  13.375  1.00 98.82           N  
ATOM    415  CA  MET O  54      -4.223  -2.155  13.215  1.00 98.81           C  
ATOM    416  C   MET O  54      -5.125  -0.911  13.238  1.00 98.86           C  
ATOM    417  O   MET O  54      -6.104  -0.859  12.491  1.00 98.72           O  
ATOM    418  CB  MET O  54      -3.441  -2.233  11.896  1.00 98.56           C  
ATOM    419  CG  MET O  54      -2.417  -1.094  11.745  1.00 97.44           C  
ATOM    420  SD  MET O  54      -1.073  -1.127  12.963  1.00 96.59           S  
ATOM    421  CE  MET O  54      -0.194  -2.620  12.452  1.00 91.37           C  
ATOM    422  N   PRO O  55      -4.805   0.104  14.052  1.00 98.88           N  
ATOM    423  CA  PRO O  55      -5.530   1.367  14.018  1.00 98.86           C  
ATOM    424  C   PRO O  55      -5.349   2.099  12.685  1.00 98.85           C  
ATOM    425  O   PRO O  55      -4.289   2.037  12.057  1.00 98.63           O  
ATOM    426  CB  PRO O  55      -5.005   2.177  15.210  1.00 98.76           C  
ATOM    427  CG  PRO O  55      -4.401   1.121  16.140  1.00 98.26           C  
ATOM    428  CD  PRO O  55      -3.873   0.075  15.167  1.00 98.82           C  
ATOM    429  N   SER O  56      -6.371   2.838  12.268  1.00 98.68           N  
ATOM    430  CA  SER O  56      -6.398   3.499  10.953  1.00 98.62           C  
ATOM    431  C   SER O  56      -5.520   4.758  10.851  1.00 98.55           C  
ATOM    432  O   SER O  56      -5.491   5.401   9.805  1.00 97.89           O  
ATOM    433  CB  SER O  56      -7.848   3.782  10.539  1.00 98.41           C  
ATOM    434  OG  SER O  56      -8.589   2.575  10.470  1.00 97.51           O  
ATOM    435  N   GLY O  57      -4.761   5.093  11.887  1.00 98.63           N  
ATOM    436  CA  GLY O  57      -3.707   6.113  11.840  1.00 98.53           C  
ATOM    437  C   GLY O  57      -2.374   5.633  11.250  1.00 98.48           C  
ATOM    438  O   GLY O  57      -1.451   6.431  11.095  1.00 97.97           O  
ATOM    439  N   VAL O  58      -2.259   4.357  10.901  1.00 98.41           N  
ATOM    440  CA  VAL O  58      -0.988   3.705  10.538  1.00 98.18           C  
ATOM    441  C   VAL O  58      -0.285   4.306   9.309  1.00 97.97           C  
ATOM    442  O   VAL O  58       0.940   4.209   9.199  1.00 97.09           O  
ATOM    443  CB  VAL O  58      -1.217   2.189  10.359  1.00 97.70           C  
ATOM    444  CG1 VAL O  58      -2.025   1.855   9.092  1.00 96.23           C  
ATOM    445  CG2 VAL O  58       0.098   1.410  10.351  1.00 96.17           C  
ATOM    446  N   LEU O  59      -1.019   4.949   8.410  1.00 97.92           N  
ATOM    447  CA  LEU O  59      -0.436   5.556   7.204  1.00 97.54           C  
ATOM    448  C   LEU O  59       0.291   6.885   7.481  1.00 97.20           C  
ATOM    449  O   LEU O  59       0.959   7.403   6.589  1.00 96.07           O  
ATOM    450  CB  LEU O  59      -1.521   5.730   6.125  1.00 97.20           C  
ATOM    451  CG  LEU O  59      -2.214   4.427   5.668  1.00 96.34           C  
ATOM    452  CD1 LEU O  59      -3.146   4.734   4.494  1.00 94.32           C  
ATOM    453  CD2 LEU O  59      -1.224   3.352   5.209  1.00 93.68           C  
ATOM    454  N   TYR O  60       0.197   7.424   8.699  1.00 97.45           N  
ATOM    455  CA  TYR O  60       0.840   8.679   9.076  1.00 97.32           C  
ATOM    456  C   TYR O  60       2.084   8.414   9.933  1.00 97.02           C  
ATOM    457  O   TYR O  60       1.948   7.992  11.081  1.00 96.12           O  
ATOM    458  CB  TYR O  60      -0.168   9.580   9.802  1.00 97.13           C  
ATOM    459  CG  TYR O  60      -1.349   9.967   8.932  1.00 96.85           C  
ATOM    460  CD1 TYR O  60      -1.237  11.029   8.010  1.00 95.10           C  
ATOM    461  CD2 TYR O  60      -2.555   9.247   9.020  1.00 95.09           C  
ATOM    462  CE1 TYR O  60      -2.328  11.385   7.198  1.00 93.92           C  
ATOM    463  CE2 TYR O  60      -3.650   9.592   8.210  1.00 93.85           C  
ATOM    464  CZ  TYR O  60      -3.533  10.666   7.306  1.00 93.90           C  
ATOM    465  OH  TYR O  60      -4.612  11.017   6.524  1.00 92.24           O  
ATOM    466  N   PRO O  61       3.291   8.698   9.434  1.00 96.38           N  
ATOM    467  CA  PRO O  61       4.533   8.379  10.150  1.00 95.57           C  
ATOM    468  C   PRO O  61       4.646   8.984  11.551  1.00 95.56           C  
ATOM    469  O   PRO O  61       5.249   8.379  12.436  1.00 93.52           O  
ATOM    470  CB  PRO O  61       5.660   8.889   9.244  1.00 93.95           C  
ATOM    471  CG  PRO O  61       5.051   8.815   7.845  1.00 91.24           C  
ATOM    472  CD  PRO O  61       3.581   9.149   8.092  1.00 94.53           C  
ATOM    473  N   LYS O  62       4.062  10.161  11.764  1.00 95.79           N  
ATOM    474  CA  LYS O  62       4.100  10.865  13.060  1.00 95.66           C  
ATOM    475  C   LYS O  62       3.036  10.396  14.050  1.00 96.43           C  
ATOM    476  O   LYS O  62       3.107  10.760  15.217  1.00 95.23           O  
ATOM    477  CB  LYS O  62       3.987  12.378  12.836  1.00 93.80           C  
ATOM    478  CG  LYS O  62       5.195  12.949  12.073  0.90 82.36           C  
ATOM    479  CD  LYS O  62       5.109  14.481  12.031  0.87 71.46           C  
ATOM    480  CE  LYS O  62       6.329  15.060  11.322  0.87 60.85           C  
ATOM    481  NZ  LYS O  62       6.315  16.542  11.335  0.87 50.18           N  
ATOM    482  N   CYS O  63       2.054   9.628  13.589  1.00 97.72           N  
ATOM    483  CA  CYS O  63       0.963   9.180  14.445  1.00 97.85           C  
ATOM    484  C   CYS O  63       1.367   7.903  15.196  1.00 98.08           C  
ATOM    485  O   CYS O  63       1.809   6.922  14.586  1.00 97.60           O  
ATOM    486  CB  CYS O  63      -0.292   8.989  13.589  1.00 96.95           C  
ATOM    487  SG  CYS O  63      -1.698   8.641  14.672  1.00 86.81           S  
ATOM    488  N   LYS O  64       1.178   7.908  16.504  1.00 98.61           N  
ATOM    489  CA  LYS O  64       1.329   6.709  17.336  1.00 98.70           C  
ATOM    490  C   LYS O  64       0.007   5.951  17.358  1.00 98.81           C  
ATOM    491  O   LYS O  64      -1.035   6.522  17.673  1.00 98.72           O  
ATOM    492  CB  LYS O  64       1.781   7.094  18.746  1.00 98.46           C  
ATOM    493  CG  LYS O  64       3.177   7.729  18.773  0.99 97.12           C  
ATOM    494  CD  LYS O  64       3.517   8.167  20.198  0.99 92.88           C  
ATOM    495  CE  LYS O  64       4.848   8.912  20.251  0.98 85.02           C  
ATOM    496  NZ  LYS O  64       5.052   9.534  21.582  0.98 77.08           N  
ATOM    497  N   ASN O  65       0.043   4.670  17.035  1.00 98.89           N  
ATOM    498  CA  ASN O  65      -1.142   3.821  16.997  1.00 98.90           C  
ATOM    499  C   ASN O  65      -1.168   2.911  18.222  1.00 98.93           C  
ATOM    500  O   ASN O  65      -0.181   2.241  18.514  1.00 98.86           O  
ATOM    501  CB  ASN O  65      -1.167   3.027  15.679  1.00 98.79           C  
ATOM    502  CG  ASN O  65      -1.379   3.942  14.487  1.00 98.38           C  
ATOM    503  OD1 ASN O  65      -2.497   4.220  14.085  1.00 90.19           O  
ATOM    504  ND2 ASN O  65      -0.316   4.466  13.915  1.00 89.58           N  
ATOM    505  N   ILE O  66      -2.290   2.872  18.917  1.00 98.94           N  
ATOM    506  CA  ILE O  66      -2.455   2.048  20.120  1.00 98.95           C  
ATOM    507  C   ILE O  66      -3.573   1.026  19.919  1.00 98.96           C  
ATOM    508  O   ILE O  66      -4.685   1.353  19.507  1.00 98.91           O  
ATOM    509  CB  ILE O  66      -2.648   2.934  21.377  1.00 98.90           C  
ATOM    510  CG1 ILE O  66      -1.334   3.712  21.656  1.00 98.45           C  
ATOM    511  CG2 ILE O  66      -3.058   2.079  22.594  1.00 98.59           C  
ATOM    512  CD1 ILE O  66      -1.358   4.619  22.889  1.00 95.48           C  
ATOM    513  N   ILE O  67      -3.287  -0.221  20.284  1.00 98.96           N  
ATOM    514  CA  ILE O  67      -4.290  -1.260  20.519  1.00 98.96           C  
ATOM    515  C   ILE O  67      -4.526  -1.311  22.029  1.00 98.97           C  
ATOM    516  O   ILE O  67      -3.665  -1.772  22.782  1.00 98.91           O  
ATOM    517  CB  ILE O  67      -3.830  -2.613  19.927  1.00 98.93           C  
ATOM    518  CG1 ILE O  67      -3.685  -2.498  18.389  1.00 98.69           C  
ATOM    519  CG2 ILE O  67      -4.840  -3.714  20.296  1.00 98.74           C  
ATOM    520  CD1 ILE O  67      -3.097  -3.750  17.721  1.00 97.92           C  
ATOM    521  N   SER O  68      -5.661  -0.800  22.472  1.00 98.93           N  
ATOM    522  CA  SER O  68      -5.955  -0.584  23.891  1.00 98.91           C  
ATOM    523  C   SER O  68      -6.472  -1.842  24.609  1.00 98.93           C  
ATOM    524  O   SER O  68      -6.690  -2.891  24.004  1.00 98.77           O  
ATOM    525  CB  SER O  68      -6.909   0.610  24.024  1.00 98.59           C  
ATOM    526  OG  SER O  68      -6.993   1.002  25.377  1.00 94.83           O  
ATOM    527  N   SER O  69      -6.669  -1.744  25.925  1.00 98.89           N  
ATOM    528  CA  SER O  69      -6.829  -2.898  26.824  1.00 98.82           C  
ATOM    529  C   SER O  69      -8.090  -3.737  26.602  1.00 98.83           C  
ATOM    530  O   SER O  69      -8.095  -4.929  26.922  1.00 98.35           O  
ATOM    531  CB  SER O  69      -6.785  -2.421  28.275  1.00 98.25           C  
ATOM    532  OG  SER O  69      -7.939  -1.671  28.591  1.00 90.34           O  
ATOM    533  N   ALA O  70      -9.162  -3.169  26.064  1.00 98.84           N  
ATOM    534  CA  ALA O  70     -10.404  -3.898  25.782  1.00 98.79           C  
ATOM    535  C   ALA O  70     -10.447  -4.517  24.375  1.00 98.80           C  
ATOM    536  O   ALA O  70     -11.432  -5.176  24.030  1.00 98.35           O  
ATOM    537  CB  ALA O  70     -11.607  -2.993  26.073  1.00 98.48           C  
ATOM    538  N   VAL O  71      -9.385  -4.366  23.579  1.00 98.93           N  
ATOM    539  CA  VAL O  71      -9.230  -5.117  22.324  1.00 98.94           C  
ATOM    540  C   VAL O  71      -8.826  -6.556  22.644  1.00 98.95           C  
ATOM    541  O   VAL O  71      -8.012  -6.798  23.532  1.00 98.86           O  
ATOM    542  CB  VAL O  71      -8.223  -4.445  21.367  1.00 98.89           C  
ATOM    543  CG1 VAL O  71      -8.134  -5.183  20.026  1.00 98.60           C  
ATOM    544  CG2 VAL O  71      -8.630  -2.994  21.066  1.00 98.67           C  
ATOM    545  N   VAL O  72      -9.381  -7.512  21.907  1.00 98.95           N  
ATOM    546  CA  VAL O  72      -8.938  -8.915  21.942  1.00 98.95           C  
ATOM    547  C   VAL O  72      -8.047  -9.198  20.734  1.00 98.94           C  
ATOM    548  O   VAL O  72      -8.414  -8.898  19.597  1.00 98.83           O  
ATOM    549  CB  VAL O  72     -10.119  -9.900  22.052  1.00 98.88           C  
ATOM    550  CG1 VAL O  72     -10.740  -9.848  23.452  1.00 98.47           C  
ATOM    551  CG2 VAL O  72     -11.222  -9.652  21.015  1.00 98.54           C  
ATOM    552  N   VAL O  73      -6.865  -9.746  20.980  1.00 98.94           N  
ATOM    553  CA  VAL O  73      -5.766  -9.768  20.006  1.00 98.94           C  
ATOM    554  C   VAL O  73      -5.397 -11.201  19.633  1.00 98.94           C  
ATOM    555  O   VAL O  73      -4.952 -11.979  20.471  1.00 98.84           O  
ATOM    556  CB  VAL O  73      -4.541  -8.996  20.544  1.00 98.89           C  
ATOM    557  CG1 VAL O  73      -3.414  -8.952  19.510  1.00 98.59           C  
ATOM    558  CG2 VAL O  73      -4.902  -7.549  20.911  1.00 98.66           C  
ATOM    559  N   SER O  74      -5.516 -11.542  18.351  1.00 98.87           N  
ATOM    560  CA  SER O  74      -4.849 -12.719  17.785  1.00 98.82           C  
ATOM    561  C   SER O  74      -3.407 -12.349  17.441  1.00 98.81           C  
ATOM    562  O   SER O  74      -3.159 -11.511  16.573  1.00 98.60           O  
ATOM    563  CB  SER O  74      -5.592 -13.231  16.551  1.00 98.64           C  
ATOM    564  OG  SER O  74      -4.822 -14.211  15.871  1.00 97.91           O  
ATOM    565  N   VAL O  75      -2.460 -12.982  18.107  1.00 98.60           N  
ATOM    566  CA  VAL O  75      -1.028 -12.694  17.930  1.00 98.47           C  
ATOM    567  C   VAL O  75      -0.582 -12.955  16.489  1.00 98.55           C  
ATOM    568  O   VAL O  75       0.145 -12.148  15.914  1.00 98.16           O  
ATOM    569  CB  VAL O  75      -0.196 -13.526  18.928  1.00 97.52           C  
ATOM    570  CG1 VAL O  75       1.293 -13.219  18.829  1.00 90.45           C  
ATOM    571  CG2 VAL O  75      -0.618 -13.251  20.374  1.00 91.25           C  
ATOM    572  N   LYS O  76      -1.057 -14.045  15.888  1.00 98.59           N  
ATOM    573  CA  LYS O  76      -0.746 -14.388  14.493  1.00 98.53           C  
ATOM    574  C   LYS O  76      -1.289 -13.339  13.519  1.00 98.53           C  
ATOM    575  O   LYS O  76      -0.524 -12.820  12.714  1.00 98.20           O  
ATOM    576  CB  LYS O  76      -1.290 -15.783  14.164  1.00 98.21           C  
ATOM    577  CG  LYS O  76      -1.047 -16.182  12.702  0.99 96.71           C  
ATOM    578  CD  LYS O  76      -1.524 -17.622  12.426  0.98 93.67           C  
ATOM    579  CE  LYS O  76      -1.347 -18.010  10.960  0.98 86.97           C  
ATOM    580  NZ  LYS O  76      -2.386 -17.409  10.080  0.97 79.48           N  
ATOM    581  N   ASP O  77      -2.568 -13.027  13.625  1.00 98.67           N  
ATOM    582  CA  ASP O  77      -3.216 -12.074  12.718  1.00 98.63           C  
ATOM    583  C   ASP O  77      -2.605 -10.670  12.858  1.00 98.62           C  
ATOM    584  O   ASP O  77      -2.381  -9.993  11.857  1.00 98.34           O  
ATOM    585  CB  ASP O  77      -4.728 -12.058  12.979  1.00 98.44           C  
ATOM    586  CG  ASP O  77      -5.408 -13.395  12.647  1.00 97.88           C  
ATOM    587  OD1 ASP O  77      -5.743 -13.632  11.470  1.00 95.49           O  
ATOM    588  OD2 ASP O  77      -5.619 -14.203  13.579  1.00 95.16           O  
ATOM    589  N   LEU O  78      -2.238 -10.266  14.073  1.00 98.74           N  
ATOM    590  CA  LEU O  78      -1.545  -8.991  14.274  1.00 98.73           C  
ATOM    591  C   LEU O  78      -0.135  -8.993  13.667  1.00 98.69           C  
ATOM    592  O   LEU O  78       0.256  -8.006  13.052  1.00 98.52           O  
ATOM    593  CB  LEU O  78      -1.523  -8.638  15.771  1.00 98.64           C  
ATOM    594  CG  LEU O  78      -0.905  -7.254  16.074  1.00 98.28           C  
ATOM    595  CD1 LEU O  78      -1.588  -6.104  15.327  1.00 97.81           C  
ATOM    596  CD2 LEU O  78      -1.013  -6.960  17.566  1.00 97.66           C  
ATOM    597  N   CYS O  79       0.613 -10.089  13.791  1.00 98.38           N  
ATOM    598  CA  CYS O  79       1.915 -10.211  13.121  1.00 98.18           C  
ATOM    599  C   CYS O  79       1.785 -10.091  11.598  1.00 98.05           C  
ATOM    600  O   CYS O  79       2.612  -9.442  10.962  1.00 97.49           O  
ATOM    601  CB  CYS O  79       2.578 -11.553  13.474  1.00 97.87           C  
ATOM    602  SG  CYS O  79       3.208 -11.567  15.166  1.00 95.54           S  
ATOM    603  N   GLU O  80       0.753 -10.702  11.021  1.00 98.10           N  
ATOM    604  CA  GLU O  80       0.478 -10.610   9.583  1.00 97.75           C  
ATOM    605  C   GLU O  80       0.158  -9.163   9.170  1.00 97.79           C  
ATOM    606  O   GLU O  80       0.749  -8.669   8.215  1.00 97.35           O  
ATOM    607  CB  GLU O  80      -0.661 -11.575   9.192  1.00 97.15           C  
ATOM    608  CG  GLU O  80      -0.205 -13.048   9.220  0.98 91.60           C  
ATOM    609  CD  GLU O  80      -1.334 -14.073   8.983  0.97 87.33           C  
ATOM    610  OE1 GLU O  80      -1.042 -15.290   9.075  0.97 81.35           O  
ATOM    611  OE2 GLU O  80      -2.499 -13.696   8.743  0.97 83.25           O  
ATOM    612  N   GLU O  81      -0.673  -8.456   9.932  1.00 98.24           N  
ATOM    613  CA  GLU O  81      -0.951  -7.036   9.663  1.00 98.22           C  
ATOM    614  C   GLU O  81       0.303  -6.163   9.795  1.00 98.08           C  
ATOM    615  O   GLU O  81       0.568  -5.354   8.913  1.00 97.58           O  
ATOM    616  CB  GLU O  81      -2.062  -6.503  10.577  1.00 97.72           C  
ATOM    617  CG  GLU O  81      -3.461  -6.941  10.107  1.00 92.23           C  
ATOM    618  CD  GLU O  81      -4.578  -6.250  10.899  1.00 96.40           C  
ATOM    619  OE1 GLU O  81      -5.272  -6.937  11.675  1.00 90.91           O  
ATOM    620  OE2 GLU O  81      -4.780  -5.023  10.754  1.00 92.69           O  
ATOM    621  N   ILE O  82       1.099  -6.348  10.840  1.00 98.23           N  
ATOM    622  CA  ILE O  82       2.359  -5.614  11.039  1.00 98.09           C  
ATOM    623  C   ILE O  82       3.312  -5.815   9.856  1.00 97.77           C  
ATOM    624  O   ILE O  82       3.933  -4.859   9.396  1.00 97.07           O  
ATOM    625  CB  ILE O  82       3.021  -6.030  12.377  1.00 98.05           C  
ATOM    626  CG1 ILE O  82       2.236  -5.417  13.554  1.00 97.59           C  
ATOM    627  CG2 ILE O  82       4.501  -5.613  12.455  1.00 97.45           C  
ATOM    628  CD1 ILE O  82       2.596  -6.017  14.915  1.00 96.38           C  
ATOM    629  N   SER O  83       3.397  -7.034   9.332  1.00 97.55           N  
ATOM    630  CA  SER O  83       4.295  -7.356   8.213  1.00 96.98           C  
ATOM    631  C   SER O  83       3.963  -6.622   6.903  1.00 96.62           C  
ATOM    632  O   SER O  83       4.807  -6.567   6.011  1.00 94.65           O  
ATOM    633  CB  SER O  83       4.342  -8.872   7.987  1.00 95.87           C  
ATOM    634  OG  SER O  83       3.176  -9.381   7.373  0.99 84.13           O  
ATOM    635  N   ALA O  84       2.759  -6.063   6.796  1.00 96.32           N  
ATOM    636  CA  ALA O  84       2.350  -5.274   5.638  1.00 95.67           C  
ATOM    637  C   ALA O  84       2.826  -3.808   5.692  1.00 95.57           C  
ATOM    638  O   ALA O  84       2.650  -3.078   4.715  1.00 93.74           O  
ATOM    639  CB  ALA O  84       0.824  -5.373   5.502  1.00 94.41           C  
ATOM    640  N   PHE O  85       3.404  -3.371   6.808  1.00 95.54           N  
ATOM    641  CA  PHE O  85       3.864  -1.999   7.015  1.00 95.15           C  
ATOM    642  C   PHE O  85       5.357  -1.956   7.336  1.00 94.07           C  
ATOM    643  O   PHE O  85       5.901  -2.833   8.006  1.00 91.28           O  
ATOM    644  CB  PHE O  85       3.040  -1.319   8.118  1.00 95.24           C  
ATOM    645  CG  PHE O  85       1.556  -1.259   7.821  1.00 95.91           C  
ATOM    646  CD1 PHE O  85       1.041  -0.279   6.954  0.99 94.41           C  
ATOM    647  CD2 PHE O  85       0.689  -2.218   8.374  0.99 94.40           C  
ATOM    648  CE1 PHE O  85      -0.323  -0.265   6.628  0.99 93.69           C  
ATOM    649  CE2 PHE O  85      -0.676  -2.213   8.054  0.99 94.11           C  
ATOM    650  CZ  PHE O  85      -1.180  -1.233   7.178  0.99 94.75           C  
ATOM    651  N   GLU O  86       6.002  -0.902   6.891  0.98 90.14           N  
ATOM    652  CA  GLU O  86       7.403  -0.629   7.212  0.98 88.37           C  
ATOM    653  C   GLU O  86       7.497   0.255   8.463  0.98 87.96           C  
ATOM    654  O   GLU O  86       6.656   1.128   8.694  0.98 81.29           O  
ATOM    655  CB  GLU O  86       8.095   0.019   6.002  0.98 84.42           C  
ATOM    656  CG  GLU O  86       8.171  -0.934   4.802  0.87 74.24           C  
ATOM    657  CD  GLU O  86       8.832  -0.321   3.554  0.86 67.13           C  
ATOM    658  OE1 GLU O  86       8.949  -1.056   2.545  0.86 58.93           O  
ATOM    659  OE2 GLU O  86       9.196   0.876   3.584  0.86 59.56           O  
ATOM    660  N   ASP O  87       8.528   0.044   9.248  0.99 88.93           N  
ATOM    661  CA  ASP O  87       8.949   0.895  10.364  0.99 89.95           C  
ATOM    662  C   ASP O  87       7.818   1.290  11.337  0.99 92.21           C  
ATOM    663  O   ASP O  87       7.417   2.451  11.472  0.99 87.99           O  
ATOM    664  CB  ASP O  87       9.743   2.091   9.815  0.99 82.79           C  
ATOM    665  CG  ASP O  87      10.495   2.843  10.914  0.94 72.13           C  
ATOM    666  OD1 ASP O  87      10.760   2.227  11.976  0.94 63.20           O  
ATOM    667  OD2 ASP O  87      10.803   4.030  10.684  0.94 64.54           O  
ATOM    668  N   LEU O  88       7.285   0.284  12.027  0.99 94.82           N  
ATOM    669  CA  LEU O  88       6.291   0.480  13.093  0.99 96.00           C  
ATOM    670  C   LEU O  88       6.925   0.663  14.479  0.99 95.87           C  
ATOM    671  O   LEU O  88       6.194   0.863  15.455  0.99 93.58           O  
ATOM    672  CB  LEU O  88       5.263  -0.664  13.085  0.99 95.81           C  
ATOM    673  CG  LEU O  88       4.346  -0.695  11.846  0.99 95.51           C  
ATOM    674  CD1 LEU O  88       3.375  -1.870  11.983  0.99 94.07           C  
ATOM    675  CD2 LEU O  88       3.512   0.580  11.693  0.99 93.84           C  
ATOM    676  N   GLU O  89       8.242   0.626  14.587  0.99 94.16           N  
ATOM    677  CA  GLU O  89       8.927   0.876  15.851  0.99 93.14           C  
ATOM    678  C   GLU O  89       8.583   2.289  16.368  0.99 93.29           C  
ATOM    679  O   GLU O  89       8.617   3.278  15.635  0.99 89.42           O  
ATOM    680  CB  GLU O  89      10.438   0.658  15.686  0.99 89.80           C  
ATOM    681  CG  GLU O  89      11.127   0.547  17.051  0.92 77.43           C  
ATOM    682  CD  GLU O  89      12.635   0.299  16.985  0.91 72.41           C  
ATOM    683  OE1 GLU O  89      13.211   0.054  18.071  0.91 64.82           O  
ATOM    684  OE2 GLU O  89      13.220   0.373  15.887  0.91 64.39           O  
ATOM    685  N   ASN O  90       8.183   2.369  17.627  1.00 95.71           N  
ATOM    686  CA  ASN O  90       7.670   3.603  18.254  1.00 96.21           C  
ATOM    687  C   ASN O  90       6.426   4.225  17.583  1.00 97.18           C  
ATOM    688  O   ASN O  90       6.047   5.356  17.910  1.00 95.75           O  
ATOM    689  CB  ASN O  90       8.817   4.608  18.448  1.00 93.83           C  
ATOM    690  CG  ASN O  90       9.938   4.017  19.283  0.98 85.50           C  
ATOM    691  OD1 ASN O  90       9.718   3.560  20.393  0.98 74.24           O  
ATOM    692  ND2 ASN O  90      11.145   4.018  18.771  0.98 72.18           N  
ATOM    693  N   ARG O  91       5.768   3.493  16.689  1.00 97.74           N  
ATOM    694  CA  ARG O  91       4.523   3.909  16.018  1.00 97.81           C  
ATOM    695  C   ARG O  91       3.334   3.011  16.334  1.00 98.37           C  
ATOM    696  O   ARG O  91       2.199   3.444  16.151  1.00 98.14           O  
ATOM    697  CB  ARG O  91       4.735   3.976  14.504  1.00 96.48           C  
ATOM    698  CG  ARG O  91       5.762   5.039  14.078  0.99 93.12           C  
ATOM    699  CD  ARG O  91       5.941   5.036  12.553  0.99 88.43           C  
ATOM    700  NE  ARG O  91       4.672   5.264  11.860  0.99 85.19           N  
ATOM    701  CZ  ARG O  91       4.310   4.767  10.690  0.99 82.55           C  
ATOM    702  NH1 ARG O  91       5.127   4.096   9.924  0.99 74.53           N  
ATOM    703  NH2 ARG O  91       3.081   4.933  10.275  0.99 75.01           N  
ATOM    704  N   LEU O  92       3.582   1.787  16.799  1.00 98.64           N  
ATOM    705  CA  LEU O  92       2.552   0.864  17.260  1.00 98.76           C  
ATOM    706  C   LEU O  92       2.843   0.439  18.701  1.00 98.82           C  
ATOM    707  O   LEU O  92       3.969   0.079  19.040  1.00 98.73           O  
ATOM    708  CB  LEU O  92       2.474  -0.345  16.306  1.00 98.71           C  
ATOM    709  CG  LEU O  92       1.430  -1.405  16.718  1.00 98.43           C  
ATOM    710  CD1 LEU O  92      -0.004  -0.877  16.620  1.00 98.10           C  
ATOM    711  CD2 LEU O  92       1.556  -2.634  15.830  1.00 97.96           C  
ATOM    712  N   PHE O  93       1.800   0.430  19.521  1.00 98.89           N  
ATOM    713  CA  PHE O  93       1.858  -0.049  20.898  1.00 98.90           C  
ATOM    714  C   PHE O  93       0.634  -0.910  21.184  1.00 98.92           C  
ATOM    715  O   PHE O  93      -0.497  -0.539  20.860  1.00 98.84           O  
ATOM    716  CB  PHE O  93       1.937   1.138  21.863  1.00 98.83           C  
ATOM    717  CG  PHE O  93       3.059   2.115  21.563  1.00 98.67           C  
ATOM    718  CD1 PHE O  93       4.361   1.878  22.046  1.00 97.90           C  
ATOM    719  CD2 PHE O  93       2.814   3.242  20.756  1.00 97.79           C  
ATOM    720  CE1 PHE O  93       5.407   2.762  21.734  1.00 96.99           C  
ATOM    721  CE2 PHE O  93       3.852   4.127  20.437  1.00 96.96           C  
ATOM    722  CZ  PHE O  93       5.151   3.888  20.930  1.00 97.06           C  
ATOM    723  N   VAL O  94       0.852  -2.049  21.811  1.00 98.94           N  
ATOM    724  CA  VAL O  94      -0.209  -2.992  22.190  1.00 98.94           C  
ATOM    725  C   VAL O  94      -0.302  -3.025  23.707  1.00 98.95           C  
ATOM    726  O   VAL O  94       0.707  -3.216  24.380  1.00 98.89           O  
ATOM    727  CB  VAL O  94       0.053  -4.397  21.613  1.00 98.87           C  
ATOM    728  CG1 VAL O  94      -1.120  -5.340  21.921  1.00 98.47           C  
ATOM    729  CG2 VAL O  94       0.250  -4.361  20.095  1.00 98.51           C  
ATOM    730  N   SER O  95      -1.494  -2.849  24.247  1.00 98.94           N  
ATOM    731  CA  SER O  95      -1.699  -2.876  25.692  1.00 98.95           C  
ATOM    732  C   SER O  95      -1.284  -4.221  26.289  1.00 98.95           C  
ATOM    733  O   SER O  95      -1.754  -5.270  25.849  1.00 98.90           O  
ATOM    734  CB  SER O  95      -3.161  -2.590  26.038  1.00 98.90           C  
ATOM    735  OG  SER O  95      -3.352  -2.605  27.439  1.00 98.51           O  
ATOM    736  N   ASP O  96      -0.488  -4.178  27.335  1.00 98.93           N  
ATOM    737  CA  ASP O  96      -0.139  -5.330  28.170  1.00 98.91           C  
ATOM    738  C   ASP O  96      -1.371  -5.957  28.856  1.00 98.92           C  
ATOM    739  O   ASP O  96      -1.369  -7.142  29.196  1.00 98.79           O  
ATOM    740  CB  ASP O  96       0.908  -4.878  29.205  1.00 98.78           C  
ATOM    741  CG  ASP O  96       0.407  -3.836  30.219  1.00 98.17           C  
ATOM    742  OD1 ASP O  96      -0.527  -3.061  29.894  1.00 95.73           O  
ATOM    743  OD2 ASP O  96       0.943  -3.806  31.344  1.00 94.96           O  
ATOM    744  N   ARG O  97      -2.464  -5.195  28.981  1.00 98.90           N  
ATOM    745  CA  ARG O  97      -3.752  -5.635  29.536  1.00 98.88           C  
ATOM    746  C   ARG O  97      -4.709  -6.240  28.496  1.00 98.89           C  
ATOM    747  O   ARG O  97      -5.725  -6.811  28.898  1.00 98.70           O  
ATOM    748  CB  ARG O  97      -4.432  -4.468  30.279  1.00 98.70           C  
ATOM    749  CG  ARG O  97      -3.615  -3.953  31.475  1.00 97.85           C  
ATOM    750  CD  ARG O  97      -4.360  -2.819  32.194  1.00 95.99           C  
ATOM    751  NE  ARG O  97      -3.583  -2.286  33.333  1.00 92.73           N  
ATOM    752  CZ  ARG O  97      -2.606  -1.386  33.260  1.00 91.37           C  
ATOM    753  NH1 ARG O  97      -2.236  -0.846  32.136  1.00 85.42           N  
ATOM    754  NH2 ARG O  97      -1.957  -1.008  34.318  1.00 87.18           N  
ATOM    755  N   ALA O  98      -4.433  -6.136  27.212  1.00 98.92           N  
ATOM    756  CA  ALA O  98      -5.292  -6.701  26.169  1.00 98.94           C  
ATOM    757  C   ALA O  98      -5.290  -8.237  26.237  1.00 98.95           C  
ATOM    758  O   ALA O  98      -4.265  -8.851  26.515  1.00 98.88           O  
ATOM    759  CB  ALA O  98      -4.857  -6.181  24.794  1.00 98.89           C  
ATOM    760  N   HIS O  99      -6.435  -8.854  25.983  1.00 98.95           N  
ATOM    761  CA  HIS O  99      -6.569 -10.310  26.049  1.00 98.95           C  
ATOM    762  C   HIS O  99      -6.173 -10.979  24.734  1.00 98.95           C  
ATOM    763  O   HIS O  99      -6.457 -10.469  23.650  1.00 98.86           O  
ATOM    764  CB  HIS O  99      -7.985 -10.703  26.490  1.00 98.88           C  
ATOM    765  CG  HIS O  99      -8.169 -10.617  27.983  1.00 98.68           C  
ATOM    766  ND1 HIS O  99      -8.238 -11.698  28.840  1.00 92.11           N  
ATOM    767  CD2 HIS O  99      -8.237  -9.485  28.758  1.00 92.49           C  
ATOM    768  CE1 HIS O  99      -8.347 -11.236  30.097  1.00 92.97           C  
ATOM    769  NE2 HIS O  99      -8.348  -9.898  30.079  1.00 94.31           N  
ATOM    770  N   VAL O 100      -5.551 -12.156  24.839  1.00 98.93           N  
ATOM    771  CA  VAL O 100      -5.079 -12.947  23.695  1.00 98.93           C  
ATOM    772  C   VAL O 100      -6.191 -13.865  23.199  1.00 98.92           C  
ATOM    773  O   VAL O 100      -6.722 -14.678  23.960  1.00 98.79           O  
ATOM    774  CB  VAL O 100      -3.817 -13.751  24.061  1.00 98.83           C  
ATOM    775  CG1 VAL O 100      -3.276 -14.526  22.854  1.00 98.28           C  
ATOM    776  CG2 VAL O 100      -2.696 -12.839  24.576  1.00 98.29           C  
ATOM    777  N   ILE O 101      -6.525 -13.770  21.918  1.00 98.91           N  
ATOM    778  CA  ILE O 101      -7.390 -14.745  21.243  1.00 98.90           C  
ATOM    779  C   ILE O 101      -6.561 -15.992  20.934  1.00 98.83           C  
ATOM    780  O   ILE O 101      -5.577 -15.927  20.195  1.00 98.45           O  
ATOM    781  CB  ILE O 101      -8.019 -14.174  19.951  1.00 98.81           C  
ATOM    782  CG1 ILE O 101      -8.827 -12.891  20.237  1.00 97.91           C  
ATOM    783  CG2 ILE O 101      -8.921 -15.236  19.295  1.00 98.07           C  
ATOM    784  CD1 ILE O 101      -9.327 -12.193  18.968  1.00 95.46           C  
ATOM    785  N   LEU O 102      -6.997 -17.130  21.451  1.00 98.69           N  
ATOM    786  CA  LEU O 102      -6.366 -18.426  21.205  1.00 98.60           C  
ATOM    787  C   LEU O 102      -7.048 -19.146  20.030  1.00 98.56           C  
ATOM    788  O   LEU O 102      -8.240 -18.938  19.792  1.00 98.22           O  
ATOM    789  CB  LEU O 102      -6.429 -19.270  22.494  1.00 98.42           C  
ATOM    790  CG  LEU O 102      -5.760 -18.630  23.727  1.00 97.98           C  
ATOM    791  CD1 LEU O 102      -5.958 -19.529  24.945  1.00 97.18           C  
ATOM    792  CD2 LEU O 102      -4.259 -18.412  23.525  1.00 96.89           C  
ATOM    793  N   PRO O 103      -6.369 -20.069  19.348  1.00 97.96           N  
ATOM    794  CA  PRO O 103      -7.010 -20.960  18.371  1.00 97.54           C  
ATOM    795  C   PRO O 103      -8.237 -21.697  18.936  1.00 97.76           C  
ATOM    796  O   PRO O 103      -9.243 -21.849  18.243  1.00 97.56           O  
ATOM    797  CB  PRO O 103      -5.910 -21.938  17.938  1.00 96.70           C  
ATOM    798  CG  PRO O 103      -4.624 -21.130  18.137  1.00 95.32           C  
ATOM    799  CD  PRO O 103      -4.933 -20.294  19.379  1.00 96.96           C  
ATOM    800  N   TYR O 104      -8.191 -22.078  20.208  1.00 97.94           N  
ATOM    801  CA  TYR O 104      -9.334 -22.609  20.954  1.00 98.08           C  
ATOM    802  C   TYR O 104     -10.573 -21.701  20.883  1.00 98.34           C  
ATOM    803  O   TYR O 104     -11.676 -22.191  20.650  1.00 98.22           O  
ATOM    804  CB  TYR O 104      -8.917 -22.797  22.418  1.00 97.79           C  
ATOM    805  CG  TYR O 104     -10.082 -22.964  23.379  1.00 97.32           C  
ATOM    806  CD1 TYR O 104     -10.480 -21.889  24.198  1.00 95.49           C  
ATOM    807  CD2 TYR O 104     -10.795 -24.182  23.437  1.00 95.53           C  
ATOM    808  CE1 TYR O 104     -11.566 -22.028  25.075  1.00 94.34           C  
ATOM    809  CE2 TYR O 104     -11.883 -24.331  24.306  1.00 94.18           C  
ATOM    810  CZ  TYR O 104     -12.265 -23.250  25.126  1.00 94.25           C  
ATOM    811  OH  TYR O 104     -13.330 -23.384  25.986  1.00 91.76           O  
ATOM    812  N   HIS O 105     -10.409 -20.393  21.024  1.00 98.56           N  
ATOM    813  CA  HIS O 105     -11.530 -19.457  20.997  1.00 98.68           C  
ATOM    814  C   HIS O 105     -12.245 -19.473  19.639  1.00 98.68           C  
ATOM    815  O   HIS O 105     -13.472 -19.518  19.596  1.00 98.62           O  
ATOM    816  CB  HIS O 105     -11.052 -18.039  21.344  1.00 98.71           C  
ATOM    817  CG  HIS O 105     -10.489 -17.882  22.732  1.00 98.73           C  
ATOM    818  ND1 HIS O 105      -9.431 -17.061  23.082  1.00 95.87           N  
ATOM    819  CD2 HIS O 105     -10.936 -18.463  23.888  1.00 96.47           C  
ATOM    820  CE1 HIS O 105      -9.253 -17.153  24.410  1.00 97.02           C  
ATOM    821  NE2 HIS O 105     -10.152 -17.995  24.922  1.00 97.41           N  
ATOM    822  N   ALA O 106     -11.509 -19.530  18.542  1.00 98.59           N  
ATOM    823  CA  ALA O 106     -12.093 -19.634  17.205  1.00 98.53           C  
ATOM    824  C   ALA O 106     -12.832 -20.970  16.997  1.00 98.55           C  
ATOM    825  O   ALA O 106     -13.911 -21.003  16.403  1.00 98.30           O  
ATOM    826  CB  ALA O 106     -10.979 -19.428  16.173  1.00 98.22           C  
ATOM    827  N   LYS O 107     -12.298 -22.063  17.520  1.00 98.27           N  
ATOM    828  CA  LYS O 107     -12.954 -23.380  17.478  1.00 98.17           C  
ATOM    829  C   LYS O 107     -14.233 -23.402  18.324  1.00 98.33           C  
ATOM    830  O   LYS O 107     -15.258 -23.893  17.852  1.00 98.13           O  
ATOM    831  CB  LYS O 107     -11.968 -24.460  17.944  1.00 97.76           C  
ATOM    832  CG  LYS O 107     -10.854 -24.785  16.928  0.99 96.20           C  
ATOM    833  CD  LYS O 107     -11.351 -25.665  15.775  0.98 92.59           C  
ATOM    834  CE  LYS O 107     -10.181 -26.225  14.958  0.98 86.17           C  
ATOM    835  NZ  LYS O 107     -10.559 -27.454  14.195  0.97 78.60           N  
ATOM    836  N   LYS O 108     -14.209 -22.822  19.521  1.00 98.46           N  
ATOM    837  CA  LYS O 108     -15.391 -22.680  20.386  1.00 98.51           C  
ATOM    838  C   LYS O 108     -16.466 -21.808  19.730  1.00 98.51           C  
ATOM    839  O   LYS O 108     -17.636 -22.180  19.752  1.00 98.30           O  
ATOM    840  CB  LYS O 108     -14.968 -22.133  21.763  1.00 98.42           C  
ATOM    841  CG  LYS O 108     -16.130 -22.071  22.773  1.00 97.94           C  
ATOM    842  CD  LYS O 108     -15.667 -21.608  24.163  1.00 96.95           C  
ATOM    843  CE  LYS O 108     -16.843 -21.489  25.131  1.00 94.49           C  
ATOM    844  NZ  LYS O 108     -16.447 -20.931  26.456  1.00 90.82           N  
ATOM    845  N   ASP O 109     -16.078 -20.715  19.113  1.00 98.67           N  
ATOM    846  CA  ASP O 109     -16.979 -19.823  18.367  1.00 98.72           C  
ATOM    847  C   ASP O 109     -17.697 -20.584  17.240  1.00 98.66           C  
ATOM    848  O   ASP O 109     -18.927 -20.634  17.190  1.00 98.40           O  
ATOM    849  CB  ASP O 109     -16.140 -18.650  17.837  1.00 98.73           C  
ATOM    850  CG  ASP O 109     -16.944 -17.484  17.256  1.00 98.61           C  
ATOM    851  OD1 ASP O 109     -18.191 -17.552  17.234  1.00 97.65           O  
ATOM    852  OD2 ASP O 109     -16.285 -16.503  16.835  1.00 97.63           O  
ATOM    853  N   ALA O 110     -16.943 -21.299  16.409  1.00 98.46           N  
ATOM    854  CA  ALA O 110     -17.502 -22.129  15.346  1.00 98.23           C  
ATOM    855  C   ALA O 110     -18.434 -23.236  15.866  1.00 98.25           C  
ATOM    856  O   ALA O 110     -19.419 -23.568  15.204  1.00 97.77           O  
ATOM    857  CB  ALA O 110     -16.349 -22.721  14.530  1.00 97.66           C  
ATOM    858  N   PHE O 111     -18.142 -23.799  17.035  1.00 98.25           N  
ATOM    859  CA  PHE O 111     -19.009 -24.788  17.673  1.00 98.19           C  
ATOM    860  C   PHE O 111     -20.323 -24.158  18.160  1.00 98.21           C  
ATOM    861  O   PHE O 111     -21.399 -24.663  17.843  1.00 97.83           O  
ATOM    862  CB  PHE O 111     -18.250 -25.468  18.817  1.00 98.00           C  
ATOM    863  CG  PHE O 111     -19.087 -26.475  19.575  1.00 97.72           C  
ATOM    864  CD1 PHE O 111     -19.761 -26.095  20.749  1.00 96.07           C  
ATOM    865  CD2 PHE O 111     -19.219 -27.789  19.095  1.00 95.97           C  
ATOM    866  CE1 PHE O 111     -20.552 -27.021  21.447  1.00 94.84           C  
ATOM    867  CE2 PHE O 111     -20.006 -28.723  19.785  1.00 95.10           C  
ATOM    868  CZ  PHE O 111     -20.673 -28.336  20.965  1.00 95.52           C  
ATOM    869  N   LYS O 112     -20.251 -23.032  18.874  1.00 98.20           N  
ATOM    870  CA  LYS O 112     -21.430 -22.319  19.399  1.00 98.06           C  
ATOM    871  C   LYS O 112     -22.361 -21.839  18.283  1.00 98.22           C  
ATOM    872  O   LYS O 112     -23.574 -21.938  18.422  1.00 97.70           O  
ATOM    873  CB  LYS O 112     -20.990 -21.139  20.279  1.00 97.31           C  
ATOM    874  CG  LYS O 112     -20.419 -21.582  21.639  0.98 93.00           C  
ATOM    875  CD  LYS O 112     -19.890 -20.409  22.481  0.98 86.88           C  
ATOM    876  CE  LYS O 112     -21.018 -19.497  22.990  0.97 78.78           C  
ATOM    877  NZ  LYS O 112     -20.534 -18.449  23.922  0.97 69.54           N  
ATOM    878  N   GLU O 113     -21.808 -21.406  17.167  1.00 98.30           N  
ATOM    879  CA  GLU O 113     -22.591 -20.962  16.005  1.00 98.24           C  
ATOM    880  C   GLU O 113     -23.496 -22.039  15.407  1.00 98.21           C  
ATOM    881  O   GLU O 113     -24.519 -21.701  14.809  1.00 97.45           O  
ATOM    882  CB  GLU O 113     -21.652 -20.417  14.910  1.00 97.46           C  
ATOM    883  CG  GLU O 113     -21.308 -18.939  15.108  1.00 93.64           C  
ATOM    884  CD  GLU O 113     -22.539 -18.057  14.888  1.00 96.95           C  
ATOM    885  OE1 GLU O 113     -23.167 -17.644  15.878  1.00 91.73           O  
ATOM    886  OE2 GLU O 113     -22.905 -17.792  13.728  0.99 93.21           O  
ATOM    887  N   LYS O 114     -23.190 -23.309  15.595  1.00 97.75           N  
ATOM    888  CA  LYS O 114     -24.061 -24.402  15.131  1.00 97.47           C  
ATOM    889  C   LYS O 114     -25.452 -24.361  15.775  1.00 97.63           C  
ATOM    890  O   LYS O 114     -26.403 -24.837  15.168  1.00 96.37           O  
ATOM    891  CB  LYS O 114     -23.417 -25.767  15.419  0.99 96.76           C  
ATOM    892  CG  LYS O 114     -22.098 -25.997  14.668  0.96 93.92           C  
ATOM    893  CD  LYS O 114     -21.506 -27.361  15.039  0.95 90.18           C  
ATOM    894  CE  LYS O 114     -20.176 -27.584  14.314  0.94 84.27           C  
ATOM    895  NZ  LYS O 114     -19.562 -28.891  14.662  0.93 76.06           N  
ATOM    896  N   SER O 115     -25.556 -23.827  16.983  0.99 97.74           N  
ATOM    897  CA  SER O 115     -26.818 -23.732  17.726  0.99 97.56           C  
ATOM    898  C   SER O 115     -27.317 -22.296  17.887  0.99 97.69           C  
ATOM    899  O   SER O 115     -28.522 -22.071  17.826  0.99 96.07           O  
ATOM    900  CB  SER O 115     -26.669 -24.397  19.096  0.99 96.27           C  
ATOM    901  OG  SER O 115     -25.605 -23.833  19.838  0.99 85.58           O  
ATOM    902  N   GLN O 116     -26.420 -21.330  18.079  0.99 97.58           N  
ATOM    903  CA  GLN O 116     -26.808 -19.933  18.299  0.99 97.46           C  
ATOM    904  C   GLN O 116     -27.159 -19.203  17.000  0.99 97.73           C  
ATOM    905  O   GLN O 116     -28.035 -18.345  17.008  0.99 96.35           O  
ATOM    906  CB  GLN O 116     -25.700 -19.187  19.049  0.99 96.14           C  
ATOM    907  CG  GLN O 116     -25.521 -19.699  20.481  0.99 91.85           C  
ATOM    908  CD  GLN O 116     -24.562 -18.841  21.315  0.99 88.31           C  
ATOM    909  OE1 GLN O 116     -23.555 -18.336  20.850  0.98 79.71           O  
ATOM    910  NE2 GLN O 116     -24.848 -18.663  22.578  0.98 75.97           N  
ATOM    911  N   ASN O 117     -26.503 -19.524  15.912  1.00 98.04           N  
ATOM    912  CA  ASN O 117     -26.715 -18.955  14.581  1.00 98.10           C  
ATOM    913  C   ASN O 117     -26.836 -17.412  14.577  1.00 98.35           C  
ATOM    914  O   ASN O 117     -27.721 -16.832  13.938  1.00 97.03           O  
ATOM    915  CB  ASN O 117     -27.889 -19.691  13.909  1.00 96.65           C  
ATOM    916  CG  ASN O 117     -27.925 -19.480  12.401  0.99 88.70           C  
ATOM    917  OD1 ASN O 117     -26.917 -19.266  11.742  0.99 76.98           O  
ATOM    918  ND2 ASN O 117     -29.094 -19.553  11.810  0.99 74.64           N  
ATOM    919  N   ILE O 118     -25.937 -16.752  15.310  1.00 98.28           N  
ATOM    920  CA  ILE O 118     -25.856 -15.280  15.369  1.00 98.44           C  
ATOM    921  C   ILE O 118     -25.303 -14.729  14.048  1.00 98.48           C  
ATOM    922  O   ILE O 118     -25.682 -13.641  13.605  1.00 97.78           O  
ATOM    923  CB  ILE O 118     -24.997 -14.854  16.587  1.00 98.19           C  
ATOM    924  CG1 ILE O 118     -25.728 -15.225  17.901  1.00 96.92           C  
ATOM    925  CG2 ILE O 118     -24.670 -13.351  16.556  1.00 97.17           C  
ATOM    926  CD1 ILE O 118     -24.863 -15.099  19.161  0.99 93.08           C  
ATOM    927  N   GLY O 119     -24.447 -15.500  13.399  1.00 98.49           N  
ATOM    928  CA  GLY O 119     -23.684 -15.067  12.232  1.00 98.55           C  
ATOM    929  C   GLY O 119     -22.406 -14.342  12.634  1.00 98.71           C  
ATOM    930  O   GLY O 119     -22.067 -13.306  12.047  1.00 98.30           O  
ATOM    931  N   THR O 120     -21.693 -14.865  13.630  1.00 98.75           N  
ATOM    932  CA  THR O 120     -20.410 -14.309  14.070  1.00 98.76           C  
ATOM    933  C   THR O 120     -19.385 -14.333  12.933  1.00 98.75           C  
ATOM    934  O   THR O 120     -19.540 -15.004  11.908  1.00 98.39           O  
ATOM    935  CB  THR O 120     -19.827 -15.021  15.309  1.00 98.62           C  
ATOM    936  OG1 THR O 120     -19.279 -16.267  14.975  1.00 97.96           O  
ATOM    937  CG2 THR O 120     -20.823 -15.193  16.451  1.00 97.99           C  
ATOM    938  N   THR O 121     -18.309 -13.596  13.107  1.00 98.80           N  
ATOM    939  CA  THR O 121     -17.182 -13.636  12.168  1.00 98.79           C  
ATOM    940  C   THR O 121     -16.328 -14.904  12.308  1.00 98.73           C  
ATOM    941  O   THR O 121     -15.442 -15.123  11.486  1.00 98.34           O  
ATOM    942  CB  THR O 121     -16.309 -12.381  12.285  1.00 98.72           C  
ATOM    943  OG1 THR O 121     -15.766 -12.290  13.589  1.00 98.20           O  
ATOM    944  CG2 THR O 121     -17.093 -11.098  12.001  1.00 98.26           C  
ATOM    945  N   LYS O 122     -16.598 -15.739  13.312  1.00 98.67           N  
ATOM    946  CA  LYS O 122     -15.851 -16.961  13.671  1.00 98.61           C  
ATOM    947  C   LYS O 122     -14.362 -16.701  13.935  1.00 98.71           C  
ATOM    948  O   LYS O 122     -13.503 -17.536  13.650  1.00 98.32           O  
ATOM    949  CB  LYS O 122     -16.093 -18.091  12.658  1.00 98.08           C  
ATOM    950  CG  LYS O 122     -17.579 -18.466  12.546  0.99 96.59           C  
ATOM    951  CD  LYS O 122     -17.761 -19.665  11.610  0.99 92.17           C  
ATOM    952  CE  LYS O 122     -19.247 -20.022  11.558  0.98 84.72           C  
ATOM    953  NZ  LYS O 122     -19.513 -21.180  10.674  0.98 75.93           N  
ATOM    954  N   LYS O 123     -14.070 -15.524  14.487  1.00 98.76           N  
ATOM    955  CA  LYS O 123     -12.709 -15.119  14.861  1.00 98.80           C  
ATOM    956  C   LYS O 123     -12.374 -15.399  16.333  1.00 98.82           C  
ATOM    957  O   LYS O 123     -11.285 -15.057  16.779  1.00 98.52           O  
ATOM    958  CB  LYS O 123     -12.491 -13.645  14.481  1.00 98.67           C  
ATOM    959  CG  LYS O 123     -12.610 -13.349  12.975  1.00 98.12           C  
ATOM    960  CD  LYS O 123     -11.582 -14.121  12.144  1.00 96.81           C  
ATOM    961  CE  LYS O 123     -11.607 -13.644  10.691  1.00 93.54           C  
ATOM    962  NZ  LYS O 123     -10.512 -14.264   9.906  1.00 89.53           N  
ATOM    963  N   GLY O 124     -13.283 -16.019  17.069  1.00 98.86           N  
ATOM    964  CA  GLY O 124     -13.103 -16.329  18.491  1.00 98.89           C  
ATOM    965  C   GLY O 124     -13.341 -15.145  19.426  1.00 98.94           C  
ATOM    966  O   GLY O 124     -12.924 -15.189  20.582  1.00 98.86           O  
ATOM    967  N   ILE O 125     -14.002 -14.095  18.941  1.00 98.92           N  
ATOM    968  CA  ILE O 125     -14.193 -12.843  19.692  1.00 98.93           C  
ATOM    969  C   ILE O 125     -15.026 -13.081  20.958  1.00 98.94           C  
ATOM    970  O   ILE O 125     -14.575 -12.766  22.059  1.00 98.87           O  
ATOM    971  CB  ILE O 125     -14.854 -11.769  18.796  1.00 98.87           C  
ATOM    972  CG1 ILE O 125     -14.078 -11.525  17.479  1.00 98.38           C  
ATOM    973  CG2 ILE O 125     -15.060 -10.458  19.569  1.00 98.63           C  
ATOM    974  CD1 ILE O 125     -12.630 -11.060  17.635  1.00 97.10           C  
ATOM    975  N   GLY O 126     -16.206 -13.655  20.808  1.00 98.92           N  
ATOM    976  CA  GLY O 126     -17.099 -13.979  21.923  1.00 98.89           C  
ATOM    977  C   GLY O 126     -16.421 -14.860  22.977  1.00 98.91           C  
ATOM    978  O   GLY O 126     -16.316 -14.428  24.125  1.00 98.80           O  
ATOM    979  N   PRO O 127     -15.881 -16.026  22.611  1.00 98.88           N  
ATOM    980  CA  PRO O 127     -15.168 -16.894  23.552  1.00 98.83           C  
ATOM    981  C   PRO O 127     -13.979 -16.240  24.266  1.00 98.85           C  
ATOM    982  O   PRO O 127     -13.751 -16.531  25.438  1.00 98.73           O  
ATOM    983  CB  PRO O 127     -14.713 -18.086  22.710  1.00 98.67           C  
ATOM    984  CG  PRO O 127     -15.815 -18.191  21.663  1.00 98.06           C  
ATOM    985  CD  PRO O 127     -16.125 -16.725  21.368  1.00 98.68           C  
ATOM    986  N   CYS O 128     -13.243 -15.350  23.611  1.00 98.91           N  
ATOM    987  CA  CYS O 128     -12.143 -14.631  24.261  1.00 98.93           C  
ATOM    988  C   CYS O 128     -12.658 -13.629  25.309  1.00 98.93           C  
ATOM    989  O   CYS O 128     -12.112 -13.555  26.411  1.00 98.87           O  
ATOM    990  CB  CYS O 128     -11.289 -13.950  23.192  1.00 98.92           C  
ATOM    991  SG  CYS O 128      -9.810 -13.216  23.954  1.00 98.83           S  
ATOM    992  N   TYR O 129     -13.719 -12.885  25.001  1.00 98.91           N  
ATOM    993  CA  TYR O 129     -14.373 -12.022  25.991  1.00 98.91           C  
ATOM    994  C   TYR O 129     -15.033 -12.823  27.122  1.00 98.88           C  
ATOM    995  O   TYR O 129     -15.037 -12.363  28.259  1.00 98.76           O  
ATOM    996  CB  TYR O 129     -15.402 -11.106  25.310  1.00 98.90           C  
ATOM    997  CG  TYR O 129     -14.802  -9.887  24.624  1.00 98.92           C  
ATOM    998  CD1 TYR O 129     -14.107  -8.917  25.381  1.00 98.80           C  
ATOM    999  CD2 TYR O 129     -14.972  -9.692  23.240  1.00 98.79           C  
ATOM   1000  CE1 TYR O 129     -13.579  -7.772  24.765  1.00 98.72           C  
ATOM   1001  CE2 TYR O 129     -14.454  -8.548  22.613  1.00 98.70           C  
ATOM   1002  CZ  TYR O 129     -13.758  -7.589  23.379  1.00 98.78           C  
ATOM   1003  OH  TYR O 129     -13.250  -6.467  22.763  1.00 98.56           O  
ATOM   1004  N   GLU O 130     -15.535 -14.015  26.837  1.00 98.80           N  
ATOM   1005  CA  GLU O 130     -16.085 -14.937  27.836  1.00 98.67           C  
ATOM   1006  C   GLU O 130     -15.008 -15.319  28.869  1.00 98.66           C  
ATOM   1007  O   GLU O 130     -15.205 -15.113  30.065  1.00 98.28           O  
ATOM   1008  CB  GLU O 130     -16.684 -16.147  27.093  1.00 98.12           C  
ATOM   1009  CG  GLU O 130     -17.710 -16.959  27.893  1.00 89.97           C  
ATOM   1010  CD  GLU O 130     -18.327 -18.110  27.053  1.00 89.70           C  
ATOM   1011  OE1 GLU O 130     -19.302 -18.733  27.514  1.00 84.73           O  
ATOM   1012  OE2 GLU O 130     -17.844 -18.414  25.938  1.00 85.90           O  
ATOM   1013  N   ASP O 131     -13.830 -15.722  28.414  1.00 98.57           N  
ATOM   1014  CA  ASP O 131     -12.695 -16.043  29.293  1.00 98.50           C  
ATOM   1015  C   ASP O 131     -12.147 -14.807  30.027  1.00 98.56           C  
ATOM   1016  O   ASP O 131     -11.754 -14.899  31.195  1.00 98.31           O  
ATOM   1017  CB  ASP O 131     -11.577 -16.729  28.487  1.00 98.24           C  
ATOM   1018  CG  ASP O 131     -11.845 -18.206  28.164  1.00 97.58           C  
ATOM   1019  OD1 ASP O 131     -12.825 -18.787  28.694  1.00 95.63           O  
ATOM   1020  OD2 ASP O 131     -11.034 -18.779  27.403  1.00 95.16           O  
ATOM   1021  N   LYS O 132     -12.171 -13.631  29.389  1.00 98.84           N  
ATOM   1022  CA  LYS O 132     -11.854 -12.360  30.067  1.00 98.88           C  
ATOM   1023  C   LYS O 132     -12.788 -12.122  31.258  1.00 98.82           C  
ATOM   1024  O   LYS O 132     -12.310 -11.832  32.357  1.00 98.56           O  
ATOM   1025  CB  LYS O 132     -11.915 -11.192  29.058  1.00 98.87           C  
ATOM   1026  CG  LYS O 132     -11.759  -9.809  29.717  1.00 98.72           C  
ATOM   1027  CD  LYS O 132     -11.862  -8.669  28.689  1.00 98.35           C  
ATOM   1028  CE  LYS O 132     -11.837  -7.314  29.400  1.00 96.97           C  
ATOM   1029  NZ  LYS O 132     -11.950  -6.173  28.451  1.00 95.46           N  
ATOM   1030  N   MET O 133     -14.085 -12.268  31.064  1.00 98.78           N  
ATOM   1031  CA  MET O 133     -15.083 -12.070  32.128  1.00 98.66           C  
ATOM   1032  C   MET O 133     -15.021 -13.165  33.195  1.00 98.51           C  
ATOM   1033  O   MET O 133     -15.176 -12.874  34.380  1.00 97.67           O  
ATOM   1034  CB  MET O 133     -16.491 -11.974  31.524  1.00 98.37           C  
ATOM   1035  CG  MET O 133     -16.674 -10.737  30.632  1.00 95.23           C  
ATOM   1036  SD  MET O 133     -16.303  -9.142  31.412  1.00 90.31           S  
ATOM   1037  CE  MET O 133     -16.502  -8.055  29.976  1.00 81.21           C  
ATOM   1038  N   ALA O 134     -14.689 -14.390  32.803  1.00 98.24           N  
ATOM   1039  CA  ALA O 134     -14.421 -15.497  33.719  1.00 97.85           C  
ATOM   1040  C   ALA O 134     -13.094 -15.355  34.493  1.00 97.66           C  
ATOM   1041  O   ALA O 134     -12.838 -16.126  35.419  1.00 96.71           O  
ATOM   1042  CB  ALA O 134     -14.470 -16.804  32.923  1.00 97.31           C  
ATOM   1043  N   ARG O 135     -12.254 -14.377  34.144  1.00 98.01           N  
ATOM   1044  CA  ARG O 135     -10.934 -14.113  34.755  1.00 97.76           C  
ATOM   1045  C   ARG O 135      -9.934 -15.268  34.588  1.00 97.41           C  
ATOM   1046  O   ARG O 135      -9.022 -15.410  35.404  1.00 94.96           O  
ATOM   1047  CB  ARG O 135     -11.079 -13.662  36.224  1.00 97.18           C  
ATOM   1048  CG  ARG O 135     -11.967 -12.421  36.424  1.00 95.89           C  
ATOM   1049  CD  ARG O 135     -12.531 -12.370  37.845  1.00 94.58           C  
ATOM   1050  NE  ARG O 135     -13.527 -13.429  38.056  1.00 91.97           N  
ATOM   1051  CZ  ARG O 135     -14.600 -13.366  38.824  1.00 92.03           C  
ATOM   1052  NH1 ARG O 135     -14.870 -12.307  39.542  1.00 87.64           N  
ATOM   1053  NH2 ARG O 135     -15.432 -14.368  38.871  1.00 87.86           N  
ATOM   1054  N   SER O 136     -10.078 -16.043  33.522  1.00 97.49           N  
ATOM   1055  CA  SER O 136      -9.198 -17.166  33.159  1.00 96.81           C  
ATOM   1056  C   SER O 136      -8.368 -16.909  31.890  1.00 96.98           C  
ATOM   1057  O   SER O 136      -7.615 -17.780  31.458  1.00 94.70           O  
ATOM   1058  CB  SER O 136     -10.037 -18.439  33.008  1.00 94.63           C  
ATOM   1059  OG  SER O 136     -11.028 -18.262  32.018  1.00 88.30           O  
ATOM   1060  N   GLY O 137      -8.498 -15.733  31.295  1.00 97.52           N  
ATOM   1061  CA  GLY O 137      -7.816 -15.387  30.046  1.00 97.62           C  
ATOM   1062  C   GLY O 137      -6.312 -15.122  30.192  1.00 98.07           C  
ATOM   1063  O   GLY O 137      -5.823 -14.696  31.239  1.00 97.49           O  
ATOM   1064  N   ILE O 138      -5.601 -15.314  29.085  1.00 98.61           N  
ATOM   1065  CA  ILE O 138      -4.206 -14.894  28.915  1.00 98.72           C  
ATOM   1066  C   ILE O 138      -4.208 -13.458  28.376  1.00 98.82           C  
ATOM   1067  O   ILE O 138      -4.995 -13.130  27.484  1.00 98.72           O  
ATOM   1068  CB  ILE O 138      -3.448 -15.873  27.984  1.00 98.54           C  
ATOM   1069  CG1 ILE O 138      -3.491 -17.305  28.578  1.00 97.77           C  
ATOM   1070  CG2 ILE O 138      -1.998 -15.408  27.757  1.00 97.90           C  
ATOM   1071  CD1 ILE O 138      -2.854 -18.389  27.690  1.00 95.17           C  
ATOM   1072  N   ARG O 139      -3.329 -12.603  28.910  1.00 98.82           N  
ATOM   1073  CA  ARG O 139      -3.189 -11.208  28.458  1.00 98.83           C  
ATOM   1074  C   ARG O 139      -1.878 -11.001  27.708  1.00 98.86           C  
ATOM   1075  O   ARG O 139      -0.939 -11.765  27.885  1.00 98.72           O  
ATOM   1076  CB  ARG O 139      -3.298 -10.249  29.655  1.00 98.63           C  
ATOM   1077  CG  ARG O 139      -4.687 -10.304  30.327  1.00 97.81           C  
ATOM   1078  CD  ARG O 139      -4.799  -9.288  31.473  1.00 96.74           C  
ATOM   1079  NE  ARG O 139      -3.866  -9.610  32.566  1.00 94.69           N  
ATOM   1080  CZ  ARG O 139      -3.582  -8.849  33.612  1.00 94.44           C  
ATOM   1081  NH1 ARG O 139      -4.176  -7.697  33.799  1.00 89.74           N  
ATOM   1082  NH2 ARG O 139      -2.680  -9.237  34.478  1.00 90.08           N  
ATOM   1083  N   MET O 140      -1.804  -9.942  26.927  1.00 98.92           N  
ATOM   1084  CA  MET O 140      -0.599  -9.634  26.142  1.00 98.93           C  
ATOM   1085  C   MET O 140       0.664  -9.504  27.009  1.00 98.93           C  
ATOM   1086  O   MET O 140       1.714 -10.006  26.620  1.00 98.81           O  
ATOM   1087  CB  MET O 140      -0.810  -8.348  25.332  1.00 98.86           C  
ATOM   1088  CG  MET O 140      -1.871  -8.494  24.225  1.00 98.19           C  
ATOM   1089  SD  MET O 140      -1.551  -9.782  22.979  1.00 97.73           S  
ATOM   1090  CE  MET O 140       0.005  -9.201  22.274  1.00 92.41           C  
ATOM   1091  N   GLY O 141       0.558  -8.909  28.180  1.00 98.86           N  
ATOM   1092  CA  GLY O 141       1.685  -8.797  29.118  1.00 98.82           C  
ATOM   1093  C   GLY O 141       2.242 -10.134  29.607  1.00 98.84           C  
ATOM   1094  O   GLY O 141       3.421 -10.211  29.937  1.00 98.58           O  
ATOM   1095  N   ASP O 142       1.437 -11.195  29.584  1.00 98.81           N  
ATOM   1096  CA  ASP O 142       1.896 -12.531  29.979  1.00 98.75           C  
ATOM   1097  C   ASP O 142       2.909 -13.120  28.981  1.00 98.68           C  
ATOM   1098  O   ASP O 142       3.657 -14.025  29.331  1.00 98.34           O  
ATOM   1099  CB  ASP O 142       0.705 -13.490  30.121  1.00 98.64           C  
ATOM   1100  CG  ASP O 142      -0.401 -13.020  31.071  1.00 98.39           C  
ATOM   1101  OD1 ASP O 142      -0.135 -12.498  32.176  1.00 97.42           O  
ATOM   1102  OD2 ASP O 142      -1.591 -13.245  30.754  1.00 97.21           O  
ATOM   1103  N   LEU O 143       2.948 -12.609  27.758  1.00 98.78           N  
ATOM   1104  CA  LEU O 143       3.910 -13.037  26.736  1.00 98.74           C  
ATOM   1105  C   LEU O 143       5.325 -12.496  26.992  1.00 98.64           C  
ATOM   1106  O   LEU O 143       6.267 -12.953  26.346  1.00 97.97           O  
ATOM   1107  CB  LEU O 143       3.439 -12.627  25.326  1.00 98.60           C  
ATOM   1108  CG  LEU O 143       2.201 -13.381  24.784  1.00 97.98           C  
ATOM   1109  CD1 LEU O 143       0.882 -12.819  25.280  1.00 96.44           C  
ATOM   1110  CD2 LEU O 143       2.166 -13.287  23.261  1.00 96.19           C  
ATOM   1111  N   LEU O 144       5.475 -11.529  27.893  1.00 98.63           N  
ATOM   1112  CA  LEU O 144       6.770 -10.933  28.245  1.00 98.52           C  
ATOM   1113  C   LEU O 144       7.559 -11.777  29.254  1.00 98.27           C  
ATOM   1114  O   LEU O 144       8.735 -11.500  29.477  1.00 97.09           O  
ATOM   1115  CB  LEU O 144       6.557  -9.510  28.792  1.00 98.42           C  
ATOM   1116  CG  LEU O 144       5.870  -8.524  27.829  1.00 98.08           C  
ATOM   1117  CD1 LEU O 144       5.652  -7.186  28.531  1.00 97.43           C  
ATOM   1118  CD2 LEU O 144       6.710  -8.274  26.577  1.00 97.17           C  
ATOM   1119  N   ASP O 145       6.922 -12.769  29.865  1.00 98.14           N  
ATOM   1120  CA  ASP O 145       7.545 -13.665  30.835  1.00 97.78           C  
ATOM   1121  C   ASP O 145       7.218 -15.119  30.470  1.00 97.75           C  
ATOM   1122  O   ASP O 145       6.083 -15.580  30.617  1.00 97.15           O  
ATOM   1123  CB  ASP O 145       7.089 -13.281  32.253  1.00 97.19           C  
ATOM   1124  CG  ASP O 145       7.773 -14.101  33.359  0.99 95.61           C  
ATOM   1125  OD1 ASP O 145       7.935 -15.334  33.195  0.99 92.73           O  
ATOM   1126  OD2 ASP O 145       8.118 -13.508  34.407  0.99 91.45           O  
ATOM   1127  N   ASP O 146       8.226 -15.848  30.013  1.00 96.90           N  
ATOM   1128  CA  ASP O 146       8.079 -17.229  29.545  1.00 96.39           C  
ATOM   1129  C   ASP O 146       7.523 -18.166  30.629  1.00 96.85           C  
ATOM   1130  O   ASP O 146       6.748 -19.071  30.319  1.00 96.04           O  
ATOM   1131  CB  ASP O 146       9.437 -17.760  29.051  1.00 94.69           C  
ATOM   1132  CG  ASP O 146       9.914 -17.171  27.718  0.97 88.60           C  
ATOM   1133  OD1 ASP O 146       9.064 -16.732  26.908  0.97 84.22           O  
ATOM   1134  OD2 ASP O 146      11.142 -17.203  27.482  0.97 82.90           O  
ATOM   1135  N   LYS O 147       7.869 -17.938  31.901  1.00 97.46           N  
ATOM   1136  CA  LYS O 147       7.344 -18.753  33.007  1.00 97.80           C  
ATOM   1137  C   LYS O 147       5.864 -18.498  33.246  1.00 98.07           C  
ATOM   1138  O   LYS O 147       5.101 -19.448  33.400  1.00 97.58           O  
ATOM   1139  CB  LYS O 147       8.115 -18.486  34.303  1.00 97.22           C  
ATOM   1140  CG  LYS O 147       9.363 -19.353  34.423  0.86 84.29           C  
ATOM   1141  CD  LYS O 147       9.995 -19.129  35.799  0.83 77.47           C  
ATOM   1142  CE  LYS O 147      11.151 -20.093  36.012  0.83 64.86           C  
ATOM   1143  NZ  LYS O 147      11.760 -19.894  37.345  0.83 55.90           N  
ATOM   1144  N   ILE O 148       5.452 -17.234  33.254  1.00 97.92           N  
ATOM   1145  CA  ILE O 148       4.039 -16.868  33.419  1.00 98.01           C  
ATOM   1146  C   ILE O 148       3.218 -17.402  32.248  1.00 98.12           C  
ATOM   1147  O   ILE O 148       2.129 -17.945  32.449  1.00 97.68           O  
ATOM   1148  CB  ILE O 148       3.884 -15.339  33.567  1.00 97.52           C  
ATOM   1149  CG1 ILE O 148       4.548 -14.878  34.886  0.99 94.10           C  
ATOM   1150  CG2 ILE O 148       2.400 -14.927  33.530  0.99 93.93           C  
ATOM   1151  CD1 ILE O 148       4.519 -13.363  35.118  0.98 84.13           C  
ATOM   1152  N   LEU O 149       3.734 -17.285  31.030  1.00 98.00           N  
ATOM   1153  CA  LEU O 149       3.072 -17.820  29.846  1.00 97.98           C  
ATOM   1154  C   LEU O 149       2.920 -19.343  29.941  1.00 98.00           C  
ATOM   1155  O   LEU O 149       1.827 -19.851  29.707  1.00 97.77           O  
ATOM   1156  CB  LEU O 149       3.840 -17.389  28.584  1.00 97.86           C  
ATOM   1157  CG  LEU O 149       3.212 -17.907  27.270  1.00 97.55           C  
ATOM   1158  CD1 LEU O 149       1.771 -17.426  27.077  1.00 96.86           C  
ATOM   1159  CD2 LEU O 149       4.045 -17.439  26.082  1.00 96.63           C  
ATOM   1160  N   GLU O 150       3.974 -20.059  30.318  1.00 97.55           N  
ATOM   1161  CA  GLU O 150       3.936 -21.516  30.468  1.00 97.29           C  
ATOM   1162  C   GLU O 150       2.925 -21.953  31.542  1.00 97.58           C  
ATOM   1163  O   GLU O 150       2.112 -22.843  31.293  1.00 97.23           O  
ATOM   1164  CB  GLU O 150       5.348 -22.038  30.760  1.00 96.43           C  
ATOM   1165  CG  GLU O 150       5.419 -23.570  30.711  0.95 90.77           C  
ATOM   1166  CD  GLU O 150       6.826 -24.150  30.931  0.93 83.53           C  
ATOM   1167  OE1 GLU O 150       7.002 -25.349  30.620  0.93 75.86           O  
ATOM   1168  OE2 GLU O 150       7.723 -23.428  31.418  0.93 76.51           O  
ATOM   1169  N   GLU O 151       2.891 -21.290  32.700  1.00 97.91           N  
ATOM   1170  CA  GLU O 151       1.892 -21.562  33.744  1.00 97.93           C  
ATOM   1171  C   GLU O 151       0.460 -21.352  33.235  1.00 98.05           C  
ATOM   1172  O   GLU O 151      -0.414 -22.199  33.440  1.00 97.66           O  
ATOM   1173  CB  GLU O 151       2.123 -20.668  34.974  1.00 97.39           C  
ATOM   1174  CG  GLU O 151       3.162 -21.247  35.938  0.95 85.15           C  
ATOM   1175  CD  GLU O 151       3.277 -20.455  37.248  0.93 80.66           C  
ATOM   1176  OE1 GLU O 151       3.882 -21.012  38.193  0.93 73.38           O  
ATOM   1177  OE2 GLU O 151       2.764 -19.317  37.328  0.93 73.87           O  
ATOM   1178  N   LYS O 152       0.214 -20.258  32.528  1.00 98.13           N  
ATOM   1179  CA  LYS O 152      -1.118 -19.961  31.983  1.00 98.08           C  
ATOM   1180  C   LYS O 152      -1.517 -20.909  30.857  1.00 98.14           C  
ATOM   1181  O   LYS O 152      -2.683 -21.298  30.792  1.00 97.72           O  
ATOM   1182  CB  LYS O 152      -1.196 -18.500  31.527  1.00 97.56           C  
ATOM   1183  CG  LYS O 152      -1.258 -17.559  32.737  0.99 95.49           C  
ATOM   1184  CD  LYS O 152      -1.664 -16.157  32.310  0.99 90.88           C  
ATOM   1185  CE  LYS O 152      -1.785 -15.272  33.550  0.98 84.08           C  
ATOM   1186  NZ  LYS O 152      -2.350 -13.949  33.215  0.98 76.60           N  
ATOM   1187  N   LEU O 153      -0.589 -21.330  30.027  1.00 97.99           N  
ATOM   1188  CA  LEU O 153      -0.832 -22.350  29.011  1.00 97.95           C  
ATOM   1189  C   LEU O 153      -1.147 -23.704  29.648  1.00 97.98           C  
ATOM   1190  O   LEU O 153      -2.116 -24.343  29.245  1.00 97.69           O  
ATOM   1191  CB  LEU O 153       0.366 -22.449  28.055  1.00 97.75           C  
ATOM   1192  CG  LEU O 153       0.498 -21.269  27.073  1.00 97.28           C  
ATOM   1193  CD1 LEU O 153       1.789 -21.415  26.269  1.00 96.41           C  
ATOM   1194  CD2 LEU O 153      -0.672 -21.200  26.088  1.00 96.17           C  
ATOM   1195  N   ASN O 154      -0.435 -24.103  30.684  1.00 97.76           N  
ATOM   1196  CA  ASN O 154      -0.727 -25.346  31.404  1.00 97.65           C  
ATOM   1197  C   ASN O 154      -2.114 -25.326  32.063  1.00 97.78           C  
ATOM   1198  O   ASN O 154      -2.848 -26.317  32.012  1.00 97.42           O  
ATOM   1199  CB  ASN O 154       0.389 -25.595  32.433  1.00 97.24           C  
ATOM   1200  CG  ASN O 154       1.673 -26.097  31.783  0.99 95.50           C  
ATOM   1201  OD1 ASN O 154       1.647 -26.786  30.776  0.99 90.42           O  
ATOM   1202  ND2 ASN O 154       2.813 -25.811  32.365  0.99 89.39           N  
ATOM   1203  N   ALA O 155      -2.512 -24.194  32.638  1.00 97.72           N  
ATOM   1204  CA  ALA O 155      -3.863 -24.007  33.165  1.00 97.57           C  
ATOM   1205  C   ALA O 155      -4.919 -24.073  32.051  1.00 97.62           C  
ATOM   1206  O   ALA O 155      -5.947 -24.730  32.218  1.00 97.11           O  
ATOM   1207  CB  ALA O 155      -3.914 -22.680  33.928  1.00 97.02           C  
ATOM   1208  N   HIS O 156      -4.646 -23.453  30.907  1.00 97.93           N  
ATOM   1209  CA  HIS O 156      -5.509 -23.515  29.727  1.00 97.88           C  
ATOM   1210  C   HIS O 156      -5.683 -24.954  29.233  1.00 97.72           C  
ATOM   1211  O   HIS O 156      -6.813 -25.401  29.054  1.00 97.30           O  
ATOM   1212  CB  HIS O 156      -4.951 -22.591  28.631  1.00 97.77           C  
ATOM   1213  CG  HIS O 156      -5.693 -22.699  27.328  1.00 97.86           C  
ATOM   1214  ND1 HIS O 156      -7.038 -22.437  27.145  1.00 93.68           N  
ATOM   1215  CD2 HIS O 156      -5.193 -23.110  26.118  1.00 94.44           C  
ATOM   1216  CE1 HIS O 156      -7.341 -22.684  25.860  1.00 94.70           C  
ATOM   1217  NE2 HIS O 156      -6.236 -23.093  25.216  1.00 95.42           N  
ATOM   1218  N   PHE O 157      -4.603 -25.713  29.088  1.00 97.68           N  
ATOM   1219  CA  PHE O 157      -4.654 -27.106  28.640  1.00 97.58           C  
ATOM   1220  C   PHE O 157      -5.513 -27.983  29.547  1.00 97.37           C  
ATOM   1221  O   PHE O 157      -6.345 -28.745  29.053  1.00 96.81           O  
ATOM   1222  CB  PHE O 157      -3.230 -27.672  28.532  1.00 97.39           C  
ATOM   1223  CG  PHE O 157      -2.321 -26.985  27.531  1.00 97.45           C  
ATOM   1224  CD1 PHE O 157      -2.837 -26.450  26.336  1.00 96.67           C  
ATOM   1225  CD2 PHE O 157      -0.942 -26.890  27.787  1.00 96.70           C  
ATOM   1226  CE1 PHE O 157      -1.989 -25.823  25.412  1.00 96.15           C  
ATOM   1227  CE2 PHE O 157      -0.088 -26.271  26.868  1.00 96.30           C  
ATOM   1228  CZ  PHE O 157      -0.614 -25.733  25.678  1.00 96.31           C  
ATOM   1229  N   LYS O 158      -5.399 -27.810  30.862  1.00 97.18           N  
ATOM   1230  CA  LYS O 158      -6.280 -28.502  31.814  1.00 96.99           C  
ATOM   1231  C   LYS O 158      -7.744 -28.102  31.659  1.00 96.84           C  
ATOM   1232  O   LYS O 158      -8.617 -28.959  31.734  1.00 95.97           O  
ATOM   1233  CB  LYS O 158      -5.823 -28.231  33.255  1.00 96.39           C  
ATOM   1234  CG  LYS O 158      -4.657 -29.132  33.661  0.90 83.05           C  
ATOM   1235  CD  LYS O 158      -4.278 -28.876  35.125  0.86 79.01           C  
ATOM   1236  CE  LYS O 158      -3.180 -29.841  35.554  0.86 67.37           C  
ATOM   1237  NZ  LYS O 158      -2.712 -29.569  36.933  0.86 58.82           N  
ATOM   1238  N   ALA O 159      -8.019 -26.830  31.447  1.00 96.69           N  
ATOM   1239  CA  ALA O 159      -9.385 -26.329  31.332  1.00 96.24           C  
ATOM   1240  C   ALA O 159     -10.096 -26.810  30.057  1.00 96.18           C  
ATOM   1241  O   ALA O 159     -11.301 -27.045  30.079  1.00 95.35           O  
ATOM   1242  CB  ALA O 159      -9.347 -24.798  31.408  1.00 95.55           C  
ATOM   1243  N   ILE O 160      -9.373 -26.981  28.961  1.00 96.39           N  
ATOM   1244  CA  ILE O 160      -9.955 -27.370  27.664  1.00 96.03           C  
ATOM   1245  C   ILE O 160     -10.037 -28.879  27.454  1.00 96.03           C  
ATOM   1246  O   ILE O 160     -10.744 -29.310  26.544  1.00 95.37           O  
ATOM   1247  CB  ILE O 160      -9.217 -26.708  26.485  1.00 94.86           C  
ATOM   1248  CG1 ILE O 160      -7.783 -27.268  26.354  0.99 91.29           C  
ATOM   1249  CG2 ILE O 160      -9.261 -25.181  26.631  0.99 90.45           C  
ATOM   1250  CD1 ILE O 160      -7.061 -26.845  25.090  0.99 86.70           C  
ATOM   1251  N   GLU O 161      -9.351 -29.677  28.255  1.00 96.07           N  
ATOM   1252  CA  GLU O 161      -9.270 -31.134  28.074  1.00 95.84           C  
ATOM   1253  C   GLU O 161     -10.651 -31.796  27.859  1.00 96.10           C  
ATOM   1254  O   GLU O 161     -10.804 -32.554  26.901  1.00 95.11           O  
ATOM   1255  CB  GLU O 161      -8.499 -31.761  29.252  1.00 94.70           C  
ATOM   1256  CG  GLU O 161      -8.034 -33.206  29.004  0.96 86.22           C  
ATOM   1257  CD  GLU O 161      -7.076 -33.323  27.803  0.96 81.92           C  
ATOM   1258  OE1 GLU O 161      -7.092 -34.357  27.113  0.96 75.00           O  
ATOM   1259  OE2 GLU O 161      -6.335 -32.357  27.517  0.95 75.50           O  
ATOM   1260  N   PRO O 162     -11.699 -31.451  28.636  1.00 95.81           N  
ATOM   1261  CA  PRO O 162     -13.036 -32.019  28.427  1.00 95.74           C  
ATOM   1262  C   PRO O 162     -13.682 -31.636  27.089  1.00 95.75           C  
ATOM   1263  O   PRO O 162     -14.612 -32.306  26.638  1.00 94.67           O  
ATOM   1264  CB  PRO O 162     -13.884 -31.504  29.600  1.00 95.16           C  
ATOM   1265  CG  PRO O 162     -12.863 -31.103  30.665  0.99 93.14           C  
ATOM   1266  CD  PRO O 162     -11.709 -30.602  29.819  0.99 95.55           C  
ATOM   1267  N   PHE O 163     -13.224 -30.569  26.449  1.00 95.43           N  
ATOM   1268  CA  PHE O 163     -13.842 -29.982  25.258  1.00 95.30           C  
ATOM   1269  C   PHE O 163     -13.076 -30.268  23.964  1.00 95.88           C  
ATOM   1270  O   PHE O 163     -13.601 -29.985  22.885  1.00 95.28           O  
ATOM   1271  CB  PHE O 163     -14.010 -28.469  25.468  1.00 94.27           C  
ATOM   1272  CG  PHE O 163     -14.751 -28.097  26.735  0.99 93.83           C  
ATOM   1273  CD1 PHE O 163     -16.141 -28.296  26.829  0.99 90.71           C  
ATOM   1274  CD2 PHE O 163     -14.054 -27.564  27.834  0.99 90.51           C  
ATOM   1275  CE1 PHE O 163     -16.827 -27.962  28.005  0.99 89.20           C  
ATOM   1276  CE2 PHE O 163     -14.730 -27.228  29.013  0.99 88.99           C  
ATOM   1277  CZ  PHE O 163     -16.121 -27.427  29.098  0.99 88.92           C  
ATOM   1278  N   LYS O 164     -11.897 -30.862  24.031  0.99 95.20           N  
ATOM   1279  CA  LYS O 164     -11.046 -31.138  22.855  0.99 95.08           C  
ATOM   1280  C   LYS O 164     -11.801 -31.813  21.718  0.99 95.36           C  
ATOM   1281  O   LYS O 164     -11.742 -31.354  20.581  0.99 93.96           O  
ATOM   1282  CB  LYS O 164      -9.869 -32.035  23.250  0.99 93.07           C  
ATOM   1283  CG  LYS O 164      -8.694 -31.245  23.831  0.96 89.32           C  
ATOM   1284  CD  LYS O 164      -7.530 -32.213  24.046  0.95 88.28           C  
ATOM   1285  CE  LYS O 164      -6.280 -31.490  24.490  0.95 83.05           C  
ATOM   1286  NZ  LYS O 164      -5.215 -32.476  24.787  0.95 78.16           N  
ATOM   1287  N   LYS O 165     -12.547 -32.865  22.035  0.99 95.46           N  
ATOM   1288  CA  LYS O 165     -13.289 -33.636  21.036  0.99 95.26           C  
ATOM   1289  C   LYS O 165     -14.484 -32.855  20.483  0.99 95.64           C  
ATOM   1290  O   LYS O 165     -14.725 -32.876  19.280  0.99 94.29           O  
ATOM   1291  CB  LYS O 165     -13.696 -34.974  21.658  0.99 93.81           C  
ATOM   1292  CG  LYS O 165     -13.919 -36.056  20.596  0.84 80.96           C  
ATOM   1293  CD  LYS O 165     -14.228 -37.404  21.256  0.81 73.80           C  
ATOM   1294  CE  LYS O 165     -14.296 -38.505  20.209  0.81 62.42           C  
ATOM   1295  NZ  LYS O 165     -14.523 -39.838  20.813  0.80 53.96           N  
ATOM   1296  N   ALA O 166     -15.209 -32.145  21.338  0.99 95.96           N  
ATOM   1297  CA  ALA O 166     -16.378 -31.360  20.936  0.99 95.99           C  
ATOM   1298  C   ALA O 166     -16.005 -30.172  20.035  0.99 96.45           C  
ATOM   1299  O   ALA O 166     -16.751 -29.835  19.115  0.99 95.42           O  
ATOM   1300  CB  ALA O 166     -17.109 -30.892  22.198  0.99 94.96           C  
ATOM   1301  N   TYR O 167     -14.860 -29.556  20.277  0.99 96.51           N  
ATOM   1302  CA  TYR O 167     -14.381 -28.391  19.528  0.99 96.71           C  
ATOM   1303  C   TYR O 167     -13.391 -28.750  18.419  0.99 96.19           C  
ATOM   1304  O   TYR O 167     -12.885 -27.847  17.759  0.99 94.47           O  
ATOM   1305  CB  TYR O 167     -13.799 -27.350  20.502  0.99 96.54           C  
ATOM   1306  CG  TYR O 167     -14.749 -26.812  21.562  0.99 96.79           C  
ATOM   1307  CD1 TYR O 167     -16.154 -26.932  21.436  0.99 95.19           C  
ATOM   1308  CD2 TYR O 167     -14.215 -26.167  22.693  0.99 95.44           C  
ATOM   1309  CE1 TYR O 167     -17.009 -26.444  22.436  0.98 94.32           C  
ATOM   1310  CE2 TYR O 167     -15.060 -25.669  23.694  0.99 94.65           C  
ATOM   1311  CZ  TYR O 167     -16.454 -25.817  23.563  0.99 94.93           C  
ATOM   1312  OH  TYR O 167     -17.282 -25.344  24.557  0.99 93.03           O  
ATOM   1313  N   ASP O 168     -13.131 -30.033  18.203  0.99 95.50           N  
ATOM   1314  CA  ASP O 168     -12.224 -30.513  17.159  0.99 94.99           C  
ATOM   1315  C   ASP O 168     -10.835 -29.839  17.228  0.99 95.67           C  
ATOM   1316  O   ASP O 168     -10.366 -29.199  16.283  0.99 93.71           O  
ATOM   1317  CB  ASP O 168     -12.935 -30.388  15.798  0.99 92.14           C  
ATOM   1318  CG  ASP O 168     -12.134 -31.009  14.660  0.95 83.82           C  
ATOM   1319  OD1 ASP O 168     -11.603 -32.125  14.871  0.94 76.92           O  
ATOM   1320  OD2 ASP O 168     -12.060 -30.361  13.594  0.94 75.99           O  
ATOM   1321  N   LEU O 169     -10.212 -29.916  18.402  0.98 94.97           N  
ATOM   1322  CA  LEU O 169      -8.918 -29.259  18.658  0.98 94.69           C  
ATOM   1323  C   LEU O 169      -7.719 -30.058  18.129  0.98 92.49           C  
ATOM   1324  O   LEU O 169      -6.639 -29.493  17.985  0.98 87.08           O  
ATOM   1325  CB  LEU O 169      -8.768 -28.954  20.158  0.98 94.54           C  
ATOM   1326  CG  LEU O 169      -9.769 -27.926  20.709  0.97 94.30           C  
ATOM   1327  CD1 LEU O 169      -9.562 -27.760  22.210  0.97 91.68           C  
ATOM   1328  CD2 LEU O 169      -9.618 -26.549  20.058  0.97 91.44           C  
ATOM   1329  N   GLY O 170      -7.904 -31.333  17.826  0.98 90.86           N  
ATOM   1330  CA  GLY O 170      -6.822 -32.227  17.404  0.98 90.12           C  
ATOM   1331  C   GLY O 170      -5.997 -32.773  18.577  0.98 91.86           C  
ATOM   1332  O   GLY O 170      -5.993 -32.215  19.674  0.98 88.76           O  
ATOM   1333  N   GLU O 171      -5.297 -33.858  18.321  0.97 91.30           N  
ATOM   1334  CA  GLU O 171      -4.522 -34.562  19.357  0.98 91.48           C  
ATOM   1335  C   GLU O 171      -3.262 -33.793  19.784  0.98 92.88           C  
ATOM   1336  O   GLU O 171      -2.826 -33.897  20.924  0.98 90.73           O  
ATOM   1337  CB  GLU O 171      -4.134 -35.953  18.842  0.97 88.05           C  
ATOM   1338  CG  GLU O 171      -5.351 -36.858  18.605  0.82 75.63           C  
ATOM   1339  CD  GLU O 171      -4.993 -38.264  18.105  0.81 67.83           C  
ATOM   1340  OE1 GLU O 171      -5.911 -39.122  18.118  0.81 61.86           O  
ATOM   1341  OE2 GLU O 171      -3.833 -38.485  17.702  0.80 61.38           O  
ATOM   1342  N   ASN O 172      -2.702 -32.993  18.886  0.99 94.13           N  
ATOM   1343  CA  ASN O 172      -1.454 -32.258  19.110  0.99 95.46           C  
ATOM   1344  C   ASN O 172      -1.674 -30.796  19.511  0.99 96.57           C  
ATOM   1345  O   ASN O 172      -0.735 -30.002  19.450  0.99 95.85           O  
ATOM   1346  CB  ASN O 172      -0.565 -32.386  17.863  0.99 93.98           C  
ATOM   1347  CG  ASN O 172      -0.068 -33.803  17.649  0.96 89.59           C  
ATOM   1348  OD1 ASN O 172       0.415 -34.473  18.550  0.96 81.35           O  
ATOM   1349  ND2 ASN O 172      -0.144 -34.288  16.435  0.96 79.01           N  
ATOM   1350  N   TYR O 173      -2.884 -30.434  19.919  0.99 96.08           N  
ATOM   1351  CA  TYR O 173      -3.245 -29.037  20.199  0.99 96.43           C  
ATOM   1352  C   TYR O 173      -2.254 -28.320  21.126  0.99 97.09           C  
ATOM   1353  O   TYR O 173      -1.853 -27.193  20.833  0.99 97.02           O  
ATOM   1354  CB  TYR O 173      -4.656 -28.986  20.803  0.99 95.90           C  
ATOM   1355  CG  TYR O 173      -5.078 -27.577  21.186  0.99 95.91           C  
ATOM   1356  CD1 TYR O 173      -4.957 -27.128  22.517  0.99 93.83           C  
ATOM   1357  CD2 TYR O 173      -5.526 -26.680  20.192  0.99 93.99           C  
ATOM   1358  CE1 TYR O 173      -5.272 -25.804  22.857  0.99 93.04           C  
ATOM   1359  CE2 TYR O 173      -5.844 -25.352  20.517  0.99 92.83           C  
ATOM   1360  CZ  TYR O 173      -5.714 -24.917  21.853  0.99 93.41           C  
ATOM   1361  OH  TYR O 173      -6.014 -23.616  22.176  0.99 91.22           O  
ATOM   1362  N   GLU O 174      -1.825 -28.956  22.209  1.00 96.83           N  
ATOM   1363  CA  GLU O 174      -0.872 -28.367  23.162  1.00 97.10           C  
ATOM   1364  C   GLU O 174       0.460 -28.044  22.490  1.00 97.51           C  
ATOM   1365  O   GLU O 174       0.988 -26.938  22.622  1.00 97.15           O  
ATOM   1366  CB  GLU O 174      -0.616 -29.314  24.342  0.99 96.18           C  
ATOM   1367  CG  GLU O 174      -1.832 -29.549  25.243  0.97 91.95           C  
ATOM   1368  CD  GLU O 174      -2.761 -30.679  24.805  0.97 88.62           C  
ATOM   1369  OE1 GLU O 174      -3.506 -31.174  25.676  0.97 81.79           O  
ATOM   1370  OE2 GLU O 174      -2.789 -31.058  23.608  0.97 82.54           O  
ATOM   1371  N   LYS O 175       0.967 -28.992  21.725  1.00 97.43           N  
ATOM   1372  CA  LYS O 175       2.258 -28.862  21.047  1.00 97.52           C  
ATOM   1373  C   LYS O 175       2.203 -27.792  19.959  1.00 97.77           C  
ATOM   1374  O   LYS O 175       3.115 -26.971  19.846  1.00 97.14           O  
ATOM   1375  CB  LYS O 175       2.647 -30.233  20.488  0.99 96.60           C  
ATOM   1376  CG  LYS O 175       4.161 -30.420  20.439  0.86 83.70           C  
ATOM   1377  CD  LYS O 175       4.490 -31.804  19.870  0.83 78.23           C  
ATOM   1378  CE  LYS O 175       5.982 -32.081  19.931  0.82 66.20           C  
ATOM   1379  NZ  LYS O 175       6.306 -33.397  19.332  0.82 58.06           N  
ATOM   1380  N   ASP O 176       1.118 -27.758  19.219  0.99 97.51           N  
ATOM   1381  CA  ASP O 176       0.876 -26.762  18.175  1.00 97.37           C  
ATOM   1382  C   ASP O 176       0.726 -25.357  18.770  1.00 97.61           C  
ATOM   1383  O   ASP O 176       1.277 -24.397  18.230  1.00 97.23           O  
ATOM   1384  CB  ASP O 176      -0.374 -27.147  17.366  1.00 96.66           C  
ATOM   1385  CG  ASP O 176      -0.215 -28.426  16.534  0.99 95.14           C  
ATOM   1386  OD1 ASP O 176       0.940 -28.841  16.279  0.99 92.99           O  
ATOM   1387  OD2 ASP O 176      -1.262 -28.983  16.133  0.99 92.09           O  
ATOM   1388  N   LEU O 177       0.041 -25.232  19.911  1.00 97.86           N  
ATOM   1389  CA  LEU O 177      -0.120 -23.949  20.594  1.00 98.05           C  
ATOM   1390  C   LEU O 177       1.200 -23.435  21.184  1.00 98.15           C  
ATOM   1391  O   LEU O 177       1.498 -22.245  21.075  1.00 97.86           O  
ATOM   1392  CB  LEU O 177      -1.211 -24.071  21.671  1.00 97.87           C  
ATOM   1393  CG  LEU O 177      -1.606 -22.711  22.283  1.00 97.34           C  
ATOM   1394  CD1 LEU O 177      -2.242 -21.777  21.245  1.00 96.16           C  
ATOM   1395  CD2 LEU O 177      -2.613 -22.907  23.405  1.00 96.03           C  
ATOM   1396  N   MET O 178       2.015 -24.305  21.744  1.00 97.66           N  
ATOM   1397  CA  MET O 178       3.366 -23.933  22.182  1.00 97.46           C  
ATOM   1398  C   MET O 178       4.220 -23.459  20.997  1.00 97.64           C  
ATOM   1399  O   MET O 178       4.895 -22.429  21.086  1.00 97.16           O  
ATOM   1400  CB  MET O 178       4.045 -25.112  22.886  1.00 96.51           C  
ATOM   1401  CG  MET O 178       3.436 -25.413  24.262  0.98 90.79           C  
ATOM   1402  SD  MET O 178       4.170 -26.875  25.054  0.97 83.77           S  
ATOM   1403  CE  MET O 178       5.750 -26.189  25.605  0.97 71.22           C  
ATOM   1404  N   GLY O 179       4.152 -24.162  19.879  1.00 97.62           N  
ATOM   1405  CA  GLY O 179       4.823 -23.757  18.639  1.00 97.60           C  
ATOM   1406  C   GLY O 179       4.312 -22.418  18.095  1.00 97.84           C  
ATOM   1407  O   GLY O 179       5.106 -21.584  17.655  1.00 97.40           O  
ATOM   1408  N   TYR O 180       3.003 -22.194  18.182  1.00 97.75           N  
ATOM   1409  CA  TYR O 180       2.358 -20.931  17.813  1.00 97.74           C  
ATOM   1410  C   TYR O 180       2.937 -19.752  18.604  1.00 97.86           C  
ATOM   1411  O   TYR O 180       3.412 -18.786  18.002  1.00 97.64           O  
ATOM   1412  CB  TYR O 180       0.843 -21.079  18.016  1.00 97.53           C  
ATOM   1413  CG  TYR O 180       0.040 -19.801  17.882  1.00 97.64           C  
ATOM   1414  CD1 TYR O 180      -0.145 -18.956  18.996  1.00 96.46           C  
ATOM   1415  CD2 TYR O 180      -0.541 -19.456  16.647  1.00 96.57           C  
ATOM   1416  CE1 TYR O 180      -0.903 -17.786  18.884  1.00 95.99           C  
ATOM   1417  CE2 TYR O 180      -1.305 -18.289  16.522  1.00 95.90           C  
ATOM   1418  CZ  TYR O 180      -1.485 -17.454  17.643  1.00 96.47           C  
ATOM   1419  OH  TYR O 180      -2.244 -16.312  17.524  1.00 95.26           O  
ATOM   1420  N   PHE O 181       2.982 -19.845  19.929  1.00 98.06           N  
ATOM   1421  CA  PHE O 181       3.553 -18.771  20.748  1.00 98.15           C  
ATOM   1422  C   PHE O 181       5.051 -18.597  20.518  1.00 98.06           C  
ATOM   1423  O   PHE O 181       5.512 -17.467  20.379  1.00 97.65           O  
ATOM   1424  CB  PHE O 181       3.234 -18.997  22.230  1.00 98.06           C  
ATOM   1425  CG  PHE O 181       1.833 -18.562  22.598  1.00 98.12           C  
ATOM   1426  CD1 PHE O 181       1.494 -17.195  22.594  1.00 97.20           C  
ATOM   1427  CD2 PHE O 181       0.853 -19.512  22.933  1.00 97.29           C  
ATOM   1428  CE1 PHE O 181       0.193 -16.780  22.912  1.00 96.77           C  
ATOM   1429  CE2 PHE O 181      -0.450 -19.106  23.251  1.00 96.80           C  
ATOM   1430  CZ  PHE O 181      -0.782 -17.737  23.241  1.00 96.89           C  
ATOM   1431  N   LYS O 182       5.790 -19.683  20.370  1.00 97.79           N  
ATOM   1432  CA  LYS O 182       7.232 -19.623  20.073  1.00 97.61           C  
ATOM   1433  C   LYS O 182       7.531 -18.907  18.751  1.00 97.85           C  
ATOM   1434  O   LYS O 182       8.581 -18.292  18.608  1.00 97.28           O  
ATOM   1435  CB  LYS O 182       7.789 -21.052  20.088  1.00 96.58           C  
ATOM   1436  CG  LYS O 182       9.287 -21.081  20.400  0.89 83.23           C  
ATOM   1437  CD  LYS O 182       9.774 -22.529  20.540  0.84 77.73           C  
ATOM   1438  CE  LYS O 182      11.217 -22.542  21.020  0.83 64.64           C  
ATOM   1439  NZ  LYS O 182      11.714 -23.917  21.265  0.82 56.61           N  
ATOM   1440  N   THR O 183       6.603 -18.966  17.808  1.00 97.91           N  
ATOM   1441  CA  THR O 183       6.736 -18.316  16.498  1.00 97.85           C  
ATOM   1442  C   THR O 183       6.353 -16.840  16.542  1.00 97.79           C  
ATOM   1443  O   THR O 183       7.065 -15.999  15.988  1.00 97.08           O  
ATOM   1444  CB  THR O 183       5.882 -19.048  15.447  1.00 97.48           C  
ATOM   1445  OG1 THR O 183       6.271 -20.402  15.370  1.00 94.37           O  
ATOM   1446  CG2 THR O 183       6.036 -18.461  14.041  1.00 93.76           C  
ATOM   1447  N   TYR O 184       5.229 -16.506  17.169  1.00 98.11           N  
ATOM   1448  CA  TYR O 184       4.611 -15.180  17.045  1.00 97.95           C  
ATOM   1449  C   TYR O 184       4.865 -14.253  18.234  1.00 97.81           C  
ATOM   1450  O   TYR O 184       4.950 -13.043  18.027  1.00 97.38           O  
ATOM   1451  CB  TYR O 184       3.109 -15.341  16.770  1.00 97.70           C  
ATOM   1452  CG  TYR O 184       2.787 -16.063  15.476  1.00 97.61           C  
ATOM   1453  CD1 TYR O 184       3.131 -15.486  14.236  1.00 96.52           C  
ATOM   1454  CD2 TYR O 184       2.151 -17.320  15.501  1.00 96.63           C  
ATOM   1455  CE1 TYR O 184       2.856 -16.158  13.034  1.00 95.91           C  
ATOM   1456  CE2 TYR O 184       1.869 -18.001  14.307  1.00 95.89           C  
ATOM   1457  CZ  TYR O 184       2.226 -17.417  13.078  1.00 95.87           C  
ATOM   1458  OH  TYR O 184       1.954 -18.086  11.903  1.00 94.05           O  
ATOM   1459  N   ALA O 185       5.017 -14.773  19.454  1.00 97.85           N  
ATOM   1460  CA  ALA O 185       5.267 -13.942  20.635  1.00 97.74           C  
ATOM   1461  C   ALA O 185       6.531 -13.073  20.492  1.00 97.89           C  
ATOM   1462  O   ALA O 185       6.409 -11.863  20.678  1.00 97.54           O  
ATOM   1463  CB  ALA O 185       5.261 -14.796  21.910  1.00 97.15           C  
ATOM   1464  N   PRO O 186       7.685 -13.594  20.066  1.00 97.84           N  
ATOM   1465  CA  PRO O 186       8.886 -12.760  19.930  1.00 97.72           C  
ATOM   1466  C   PRO O 186       8.728 -11.594  18.952  1.00 97.80           C  
ATOM   1467  O   PRO O 186       9.375 -10.562  19.111  1.00 97.29           O  
ATOM   1468  CB  PRO O 186       9.994 -13.711  19.465  1.00 97.11           C  
ATOM   1469  CG  PRO O 186       9.525 -15.082  19.945  1.00 95.28           C  
ATOM   1470  CD  PRO O 186       8.013 -14.979  19.783  1.00 97.28           C  
ATOM   1471  N   LYS O 187       7.845 -11.726  17.961  1.00 97.58           N  
ATOM   1472  CA  LYS O 187       7.581 -10.679  16.962  1.00 97.43           C  
ATOM   1473  C   LYS O 187       6.685  -9.567  17.498  1.00 97.54           C  
ATOM   1474  O   LYS O 187       6.746  -8.451  16.994  1.00 96.95           O  
ATOM   1475  CB  LYS O 187       6.935 -11.289  15.708  1.00 96.98           C  
ATOM   1476  CG  LYS O 187       7.810 -12.354  15.035  0.98 94.77           C  
ATOM   1477  CD  LYS O 187       7.121 -12.861  13.762  0.97 91.51           C  
ATOM   1478  CE  LYS O 187       7.980 -13.934  13.096  0.96 84.36           C  
ATOM   1479  NZ  LYS O 187       7.329 -14.455  11.870  0.96 76.42           N  
ATOM   1480  N   ILE O 188       5.852  -9.878  18.480  1.00 97.96           N  
ATOM   1481  CA  ILE O 188       4.870  -8.931  19.020  1.00 98.09           C  
ATOM   1482  C   ILE O 188       5.319  -8.302  20.339  1.00 98.41           C  
ATOM   1483  O   ILE O 188       4.954  -7.162  20.625  1.00 98.19           O  
ATOM   1484  CB  ILE O 188       3.478  -9.614  19.111  1.00 96.90           C  
ATOM   1485  CG1 ILE O 188       2.333  -8.662  18.758  1.00 84.48           C  
ATOM   1486  CG2 ILE O 188       3.214 -10.257  20.476  1.00 85.24           C  
ATOM   1487  CD1 ILE O 188       2.309  -8.337  17.260  1.00 78.77           C  
ATOM   1488  N   CYS O 189       6.145  -8.989  21.117  1.00 98.27           N  
ATOM   1489  CA  CYS O 189       6.645  -8.514  22.408  1.00 98.33           C  
ATOM   1490  C   CYS O 189       7.269  -7.105  22.364  1.00 98.42           C  
ATOM   1491  O   CYS O 189       6.987  -6.334  23.282  1.00 98.16           O  
ATOM   1492  CB  CYS O 189       7.627  -9.541  22.996  1.00 98.09           C  
ATOM   1493  SG  CYS O 189       6.717 -10.975  23.644  1.00 96.44           S  
ATOM   1494  N   PRO O 190       8.030  -6.708  21.334  1.00 98.08           N  
ATOM   1495  CA  PRO O 190       8.582  -5.349  21.259  1.00 97.88           C  
ATOM   1496  C   PRO O 190       7.532  -4.227  21.281  1.00 98.14           C  
ATOM   1497  O   PRO O 190       7.838  -3.111  21.701  1.00 97.75           O  
ATOM   1498  CB  PRO O 190       9.388  -5.312  19.955  1.00 96.97           C  
ATOM   1499  CG  PRO O 190       9.783  -6.774  19.735  1.00 94.58           C  
ATOM   1500  CD  PRO O 190       8.553  -7.520  20.245  1.00 97.10           C  
ATOM   1501  N   PHE O 191       6.300  -4.518  20.864  1.00 98.53           N  
ATOM   1502  CA  PHE O 191       5.205  -3.544  20.806  1.00 98.66           C  
ATOM   1503  C   PHE O 191       4.378  -3.487  22.098  1.00 98.77           C  
ATOM   1504  O   PHE O 191       3.582  -2.559  22.267  1.00 98.69           O  
ATOM   1505  CB  PHE O 191       4.307  -3.866  19.600  1.00 98.56           C  
ATOM   1506  CG  PHE O 191       5.036  -3.878  18.269  1.00 98.47           C  
ATOM   1507  CD1 PHE O 191       5.361  -2.668  17.632  1.00 97.93           C  
ATOM   1508  CD2 PHE O 191       5.412  -5.096  17.669  1.00 97.93           C  
ATOM   1509  CE1 PHE O 191       6.045  -2.669  16.404  1.00 97.52           C  
ATOM   1510  CE2 PHE O 191       6.096  -5.107  16.442  1.00 97.51           C  
ATOM   1511  CZ  PHE O 191       6.412  -3.890  15.806  1.00 97.59           C  
ATOM   1512  N   ILE O 192       4.532  -4.439  23.009  1.00 98.82           N  
ATOM   1513  CA  ILE O 192       3.729  -4.526  24.234  1.00 98.86           C  
ATOM   1514  C   ILE O 192       4.199  -3.470  25.236  1.00 98.83           C  
ATOM   1515  O   ILE O 192       5.361  -3.445  25.648  1.00 98.63           O  
ATOM   1516  CB  ILE O 192       3.736  -5.949  24.834  1.00 98.85           C  
ATOM   1517  CG1 ILE O 192       3.195  -6.978  23.808  1.00 98.65           C  
ATOM   1518  CG2 ILE O 192       2.878  -5.984  26.117  1.00 98.65           C  
ATOM   1519  CD1 ILE O 192       3.348  -8.443  24.246  1.00 98.00           C  
ATOM   1520  N   LYS O 193       3.278  -2.598  25.648  1.00 98.82           N  
ATOM   1521  CA  LYS O 193       3.539  -1.502  26.605  1.00 98.75           C  
ATOM   1522  C   LYS O 193       2.349  -1.297  27.543  1.00 98.83           C  
ATOM   1523  O   LYS O 193       1.229  -1.687  27.233  1.00 98.62           O  
ATOM   1524  CB  LYS O 193       3.833  -0.194  25.838  1.00 98.20           C  
ATOM   1525  CG  LYS O 193       5.065  -0.213  24.917  0.98 90.20           C  
ATOM   1526  CD  LYS O 193       6.402  -0.376  25.649  0.97 83.84           C  
ATOM   1527  CE  LYS O 193       7.517  -0.526  24.598  0.96 73.62           C  
ATOM   1528  NZ  LYS O 193       8.807  -0.946  25.182  0.96 64.03           N  
ATOM   1529  N   ASP O 194       2.576  -0.596  28.656  1.00 98.83           N  
ATOM   1530  CA  ASP O 194       1.487  -0.051  29.472  1.00 98.81           C  
ATOM   1531  C   ASP O 194       0.850   1.160  28.768  1.00 98.83           C  
ATOM   1532  O   ASP O 194       1.134   2.327  29.063  1.00 98.66           O  
ATOM   1533  CB  ASP O 194       1.952   0.276  30.902  1.00 98.67           C  
ATOM   1534  CG  ASP O 194       0.786   0.753  31.797  1.00 98.21           C  
ATOM   1535  OD1 ASP O 194      -0.379   0.782  31.336  1.00 96.93           O  
ATOM   1536  OD2 ASP O 194       1.038   1.113  32.965  1.00 96.04           O  
ATOM   1537  N   THR O 195      -0.024   0.873  27.820  1.00 98.83           N  
ATOM   1538  CA  THR O 195      -0.720   1.896  27.025  1.00 98.82           C  
ATOM   1539  C   THR O 195      -1.683   2.733  27.861  1.00 98.81           C  
ATOM   1540  O   THR O 195      -2.011   3.848  27.473  1.00 98.60           O  
ATOM   1541  CB  THR O 195      -1.505   1.269  25.868  1.00 98.71           C  
ATOM   1542  OG1 THR O 195      -2.501   0.395  26.351  1.00 98.09           O  
ATOM   1543  CG2 THR O 195      -0.603   0.484  24.912  1.00 98.00           C  
ATOM   1544  N   THR O 196      -2.145   2.229  29.005  1.00 98.72           N  
ATOM   1545  CA  THR O 196      -3.015   2.977  29.920  1.00 98.64           C  
ATOM   1546  C   THR O 196      -2.261   4.178  30.477  1.00 98.66           C  
ATOM   1547  O   THR O 196      -2.729   5.308  30.359  1.00 98.32           O  
ATOM   1548  CB  THR O 196      -3.517   2.089  31.071  1.00 98.20           C  
ATOM   1549  OG1 THR O 196      -4.076   0.890  30.581  1.00 94.39           O  
ATOM   1550  CG2 THR O 196      -4.589   2.787  31.903  1.00 94.04           C  
ATOM   1551  N   SER O 197      -1.069   3.954  31.019  1.00 98.62           N  
ATOM   1552  CA  SER O 197      -0.207   5.028  31.526  1.00 98.54           C  
ATOM   1553  C   SER O 197       0.218   5.986  30.416  1.00 98.64           C  
ATOM   1554  O   SER O 197       0.170   7.197  30.617  1.00 98.32           O  
ATOM   1555  CB  SER O 197       1.022   4.439  32.220  1.00 97.81           C  
ATOM   1556  OG  SER O 197       0.613   3.605  33.293  1.00 83.22           O  
ATOM   1557  N   MET O 198       0.542   5.464  29.232  1.00 98.68           N  
ATOM   1558  CA  MET O 198       0.882   6.299  28.070  1.00 98.67           C  
ATOM   1559  C   MET O 198      -0.239   7.278  27.707  1.00 98.72           C  
ATOM   1560  O   MET O 198       0.025   8.453  27.477  1.00 98.46           O  
ATOM   1561  CB  MET O 198       1.177   5.430  26.837  1.00 98.30           C  
ATOM   1562  CG  MET O 198       2.496   4.658  26.933  1.00 91.43           C  
ATOM   1563  SD  MET O 198       2.805   3.550  25.524  1.00 93.65           S  
ATOM   1564  CE  MET O 198       2.931   4.744  24.176  1.00 83.84           C  
ATOM   1565  N   LEU O 199      -1.480   6.814  27.662  1.00 98.73           N  
ATOM   1566  CA  LEU O 199      -2.621   7.650  27.277  1.00 98.72           C  
ATOM   1567  C   LEU O 199      -3.013   8.647  28.366  1.00 98.67           C  
ATOM   1568  O   LEU O 199      -3.355   9.783  28.046  1.00 98.40           O  
ATOM   1569  CB  LEU O 199      -3.809   6.754  26.900  1.00 98.65           C  
ATOM   1570  CG  LEU O 199      -3.634   6.044  25.543  1.00 98.41           C  
ATOM   1571  CD1 LEU O 199      -4.729   4.996  25.370  1.00 98.11           C  
ATOM   1572  CD2 LEU O 199      -3.715   7.023  24.369  1.00 98.08           C  
ATOM   1573  N   ILE O 200      -2.929   8.264  29.634  1.00 98.45           N  
ATOM   1574  CA  ILE O 200      -3.138   9.194  30.750  1.00 98.26           C  
ATOM   1575  C   ILE O 200      -2.112  10.333  30.677  1.00 98.26           C  
ATOM   1576  O   ILE O 200      -2.488  11.502  30.742  1.00 97.97           O  
ATOM   1577  CB  ILE O 200      -3.080   8.449  32.104  1.00 97.97           C  
ATOM   1578  CG1 ILE O 200      -4.325   7.543  32.260  1.00 97.05           C  
ATOM   1579  CG2 ILE O 200      -3.007   9.442  33.285  1.00 96.93           C  
ATOM   1580  CD1 ILE O 200      -4.214   6.532  33.412  1.00 94.57           C  
ATOM   1581  N   GLU O 201      -0.835  10.005  30.490  1.00 98.46           N  
ATOM   1582  CA  GLU O 201       0.241  10.992  30.385  1.00 98.39           C  
ATOM   1583  C   GLU O 201       0.087  11.875  29.136  1.00 98.45           C  
ATOM   1584  O   GLU O 201       0.223  13.093  29.233  1.00 98.19           O  
ATOM   1585  CB  GLU O 201       1.593  10.264  30.400  1.00 97.96           C  
ATOM   1586  CG  GLU O 201       2.754  11.244  30.530  0.97 85.22           C  
ATOM   1587  CD  GLU O 201       4.146  10.601  30.425  0.96 79.47           C  
ATOM   1588  OE1 GLU O 201       5.132  11.369  30.535  0.96 72.31           O  
ATOM   1589  OE2 GLU O 201       4.252   9.387  30.177  0.96 71.97           O  
ATOM   1590  N   ALA O 202      -0.256  11.288  27.991  1.00 98.51           N  
ATOM   1591  CA  ALA O 202      -0.509  12.025  26.751  1.00 98.51           C  
ATOM   1592  C   ALA O 202      -1.623  13.064  26.932  1.00 98.52           C  
ATOM   1593  O   ALA O 202      -1.457  14.234  26.591  1.00 98.25           O  
ATOM   1594  CB  ALA O 202      -0.859  11.013  25.652  1.00 98.36           C  
ATOM   1595  N   ASN O 203      -2.724  12.665  27.553  1.00 98.45           N  
ATOM   1596  CA  ASN O 203      -3.830  13.576  27.843  1.00 98.36           C  
ATOM   1597  C   ASN O 203      -3.425  14.689  28.826  1.00 98.25           C  
ATOM   1598  O   ASN O 203      -3.792  15.846  28.628  1.00 97.59           O  
ATOM   1599  CB  ASN O 203      -5.014  12.753  28.362  1.00 98.15           C  
ATOM   1600  CG  ASN O 203      -6.237  13.621  28.604  1.00 97.54           C  
ATOM   1601  OD1 ASN O 203      -6.777  14.244  27.706  1.00 93.09           O  
ATOM   1602  ND2 ASN O 203      -6.695  13.690  29.830  1.00 92.51           N  
ATOM   1603  N   GLN O 204      -2.635  14.373  29.852  1.00 98.00           N  
ATOM   1604  CA  GLN O 204      -2.115  15.374  30.802  1.00 97.70           C  
ATOM   1605  C   GLN O 204      -1.169  16.381  30.135  1.00 97.75           C  
ATOM   1606  O   GLN O 204      -1.159  17.550  30.518  1.00 97.13           O  
ATOM   1607  CB  GLN O 204      -1.379  14.666  31.945  1.00 97.29           C  
ATOM   1608  CG  GLN O 204      -2.336  13.980  32.931  0.99 95.12           C  
ATOM   1609  CD  GLN O 204      -1.600  13.129  33.979  0.99 92.35           C  
ATOM   1610  OE1 GLN O 204      -0.406  12.904  33.929  0.99 86.72           O  
ATOM   1611  NE2 GLN O 204      -2.305  12.636  34.962  0.99 84.59           N  
ATOM   1612  N   LYS O 205      -0.412  15.952  29.131  1.00 98.06           N  
ATOM   1613  CA  LYS O 205       0.461  16.822  28.324  1.00 98.03           C  
ATOM   1614  C   LYS O 205      -0.300  17.664  27.295  1.00 98.01           C  
ATOM   1615  O   LYS O 205       0.290  18.550  26.688  1.00 97.09           O  
ATOM   1616  CB  LYS O 205       1.535  15.964  27.644  1.00 97.71           C  
ATOM   1617  CG  LYS O 205       2.577  15.461  28.651  0.98 95.25           C  
ATOM   1618  CD  LYS O 205       3.555  14.501  27.964  0.97 91.62           C  
ATOM   1619  CE  LYS O 205       4.606  14.038  28.960  0.96 84.32           C  
ATOM   1620  NZ  LYS O 205       5.471  12.980  28.390  0.96 75.98           N  
ATOM   1621  N   GLY O 206      -1.592  17.409  27.106  1.00 97.79           N  
ATOM   1622  CA  GLY O 206      -2.407  18.093  26.102  1.00 97.64           C  
ATOM   1623  C   GLY O 206      -2.229  17.555  24.682  1.00 98.07           C  
ATOM   1624  O   GLY O 206      -2.634  18.229  23.732  1.00 97.35           O  
ATOM   1625  N   GLU O 207      -1.652  16.375  24.524  1.00 98.49           N  
ATOM   1626  CA  GLU O 207      -1.572  15.693  23.226  1.00 98.49           C  
ATOM   1627  C   GLU O 207      -2.976  15.316  22.722  1.00 98.47           C  
ATOM   1628  O   GLU O 207      -3.909  15.073  23.497  1.00 97.91           O  
ATOM   1629  CB  GLU O 207      -0.648  14.465  23.307  1.00 98.23           C  
ATOM   1630  CG  GLU O 207       0.830  14.860  23.514  1.00 96.98           C  
ATOM   1631  CD  GLU O 207       1.768  13.652  23.631  1.00 95.76           C  
ATOM   1632  OE1 GLU O 207       2.668  13.492  22.782  1.00 89.59           O  
ATOM   1633  OE2 GLU O 207       1.619  12.867  24.592  1.00 89.95           O  
ATOM   1634  N   LYS O 208      -3.145  15.278  21.404  1.00 98.73           N  
ATOM   1635  CA  LYS O 208      -4.430  14.975  20.770  1.00 98.72           C  
ATOM   1636  C   LYS O 208      -4.580  13.478  20.509  1.00 98.83           C  
ATOM   1637  O   LYS O 208      -3.763  12.865  19.828  1.00 98.73           O  
ATOM   1638  CB  LYS O 208      -4.595  15.767  19.477  1.00 98.29           C  
ATOM   1639  CG  LYS O 208      -4.939  17.247  19.728  0.98 93.69           C  
ATOM   1640  CD  LYS O 208      -5.283  17.902  18.389  0.97 85.63           C  
ATOM   1641  CE  LYS O 208      -5.858  19.296  18.573  0.96 74.82           C  
ATOM   1642  NZ  LYS O 208      -6.405  19.792  17.287  0.95 65.40           N  
ATOM   1643  N   ILE O 209      -5.658  12.908  21.002  1.00 98.89           N  
ATOM   1644  CA  ILE O 209      -5.946  11.473  20.939  1.00 98.92           C  
ATOM   1645  C   ILE O 209      -7.229  11.257  20.132  1.00 98.92           C  
ATOM   1646  O   ILE O 209      -8.273  11.812  20.464  1.00 98.85           O  
ATOM   1647  CB  ILE O 209      -6.052  10.890  22.367  1.00 98.89           C  
ATOM   1648  CG1 ILE O 209      -4.764  11.153  23.194  1.00 98.65           C  
ATOM   1649  CG2 ILE O 209      -6.352   9.385  22.298  1.00 98.71           C  
ATOM   1650  CD1 ILE O 209      -4.924  10.880  24.694  1.00 97.78           C  
ATOM   1651  N   LEU O 210      -7.162  10.424  19.099  1.00 98.94           N  
ATOM   1652  CA  LEU O 210      -8.331   9.984  18.334  1.00 98.95           C  
ATOM   1653  C   LEU O 210      -8.677   8.538  18.705  1.00 98.96           C  
ATOM   1654  O   LEU O 210      -7.878   7.626  18.507  1.00 98.91           O  
ATOM   1655  CB  LEU O 210      -8.053  10.151  16.833  1.00 98.91           C  
ATOM   1656  CG  LEU O 210      -9.270   9.860  15.933  1.00 98.74           C  
ATOM   1657  CD1 LEU O 210     -10.431  10.828  16.194  1.00 98.59           C  
ATOM   1658  CD2 LEU O 210      -8.859  10.004  14.467  1.00 98.49           C  
ATOM   1659  N   LEU O 211      -9.873   8.326  19.213  1.00 98.97           N  
ATOM   1660  CA  LEU O 211     -10.359   7.029  19.673  1.00 98.96           C  
ATOM   1661  C   LEU O 211     -11.198   6.372  18.570  1.00 98.96           C  
ATOM   1662  O   LEU O 211     -12.290   6.841  18.241  1.00 98.85           O  
ATOM   1663  CB  LEU O 211     -11.138   7.225  20.993  1.00 98.91           C  
ATOM   1664  CG  LEU O 211     -10.342   7.933  22.113  1.00 98.50           C  
ATOM   1665  CD1 LEU O 211     -11.226   8.163  23.335  1.00 97.33           C  
ATOM   1666  CD2 LEU O 211      -9.125   7.130  22.566  1.00 96.91           C  
ATOM   1667  N   GLU O 212     -10.692   5.288  17.992  1.00 98.95           N  
ATOM   1668  CA  GLU O 212     -11.316   4.559  16.882  1.00 98.94           C  
ATOM   1669  C   GLU O 212     -12.173   3.391  17.398  1.00 98.93           C  
ATOM   1670  O   GLU O 212     -11.657   2.348  17.823  1.00 98.81           O  
ATOM   1671  CB  GLU O 212     -10.229   4.092  15.896  1.00 98.87           C  
ATOM   1672  CG  GLU O 212     -10.798   3.335  14.687  1.00 98.65           C  
ATOM   1673  CD  GLU O 212      -9.720   2.880  13.688  1.00 98.72           C  
ATOM   1674  OE1 GLU O 212     -10.092   2.340  12.625  1.00 97.68           O  
ATOM   1675  OE2 GLU O 212      -8.509   3.062  13.928  1.00 97.94           O  
ATOM   1676  N   GLY O 213     -13.481   3.545  17.317  1.00 98.88           N  
ATOM   1677  CA  GLY O 213     -14.428   2.468  17.572  1.00 98.82           C  
ATOM   1678  C   GLY O 213     -14.364   1.370  16.513  1.00 98.87           C  
ATOM   1679  O   GLY O 213     -14.038   1.606  15.351  1.00 98.55           O  
ATOM   1680  N   ALA O 214     -14.739   0.156  16.908  1.00 98.88           N  
ATOM   1681  CA  ALA O 214     -15.028  -0.943  15.994  1.00 98.86           C  
ATOM   1682  C   ALA O 214     -16.512  -1.333  16.075  1.00 98.87           C  
ATOM   1683  O   ALA O 214     -17.217  -0.959  17.020  1.00 98.61           O  
ATOM   1684  CB  ALA O 214     -14.077  -2.110  16.292  1.00 98.64           C  
ATOM   1685  N   GLN O 215     -16.971  -2.097  15.094  1.00 98.85           N  
ATOM   1686  CA  GLN O 215     -18.386  -2.455  14.966  1.00 98.84           C  
ATOM   1687  C   GLN O 215     -19.299  -1.213  14.903  1.00 98.83           C  
ATOM   1688  O   GLN O 215     -18.929  -0.190  14.315  1.00 98.47           O  
ATOM   1689  CB  GLN O 215     -18.783  -3.487  16.053  1.00 98.68           C  
ATOM   1690  CG  GLN O 215     -18.068  -4.848  15.919  1.00 98.22           C  
ATOM   1691  CD  GLN O 215     -16.610  -4.850  16.380  1.00 98.41           C  
ATOM   1692  OE1 GLN O 215     -16.290  -4.495  17.499  1.00 93.74           O  
ATOM   1693  NE2 GLN O 215     -15.703  -5.269  15.536  1.00 93.32           N  
ATOM   1694  N   GLY O 216     -20.505  -1.301  15.456  1.00 98.89           N  
ATOM   1695  CA  GLY O 216     -21.451  -0.189  15.526  1.00 98.88           C  
ATOM   1696  C   GLY O 216     -22.294  -0.266  16.792  1.00 98.92           C  
ATOM   1697  O   GLY O 216     -22.435  -1.341  17.380  1.00 98.79           O  
ATOM   1698  N   THR O 217     -22.880   0.847  17.184  1.00 98.95           N  
ATOM   1699  CA  THR O 217     -23.666   0.987  18.424  1.00 98.94           C  
ATOM   1700  C   THR O 217     -24.769  -0.067  18.564  1.00 98.94           C  
ATOM   1701  O   THR O 217     -24.985  -0.596  19.649  1.00 98.82           O  
ATOM   1702  CB  THR O 217     -24.292   2.390  18.463  1.00 98.87           C  
ATOM   1703  OG1 THR O 217     -23.264   3.356  18.438  1.00 98.06           O  
ATOM   1704  CG2 THR O 217     -25.145   2.645  19.703  1.00 98.20           C  
ATOM   1705  N   LEU O 218     -25.429  -0.428  17.474  1.00 98.94           N  
ATOM   1706  CA  LEU O 218     -26.528  -1.408  17.486  1.00 98.92           C  
ATOM   1707  C   LEU O 218     -26.048  -2.870  17.598  1.00 98.91           C  
ATOM   1708  O   LEU O 218     -26.864  -3.788  17.671  1.00 98.69           O  
ATOM   1709  CB  LEU O 218     -27.411  -1.193  16.244  1.00 98.82           C  
ATOM   1710  CG  LEU O 218     -27.915   0.255  16.058  1.00 98.23           C  
ATOM   1711  CD1 LEU O 218     -28.646   0.370  14.728  1.00 96.64           C  
ATOM   1712  CD2 LEU O 218     -28.867   0.688  17.179  1.00 96.48           C  
ATOM   1713  N   LEU O 219     -24.729  -3.086  17.624  1.00 98.94           N  
ATOM   1714  CA  LEU O 219     -24.072  -4.354  17.941  1.00 98.94           C  
ATOM   1715  C   LEU O 219     -23.492  -4.376  19.366  1.00 98.93           C  
ATOM   1716  O   LEU O 219     -22.810  -5.340  19.717  1.00 98.82           O  
ATOM   1717  CB  LEU O 219     -22.968  -4.648  16.901  1.00 98.91           C  
ATOM   1718  CG  LEU O 219     -23.448  -4.936  15.470  1.00 98.78           C  
ATOM   1719  CD1 LEU O 219     -22.227  -5.090  14.555  1.00 98.65           C  
ATOM   1720  CD2 LEU O 219     -24.253  -6.236  15.382  1.00 98.58           C  
ATOM   1721  N   ASP O 220     -23.728  -3.342  20.156  1.00 98.93           N  
ATOM   1722  CA  ASP O 220     -23.301  -3.301  21.555  1.00 98.93           C  
ATOM   1723  C   ASP O 220     -23.915  -4.469  22.347  1.00 98.91           C  
ATOM   1724  O   ASP O 220     -25.092  -4.793  22.167  1.00 98.80           O  
ATOM   1725  CB  ASP O 220     -23.681  -1.944  22.163  1.00 98.89           C  
ATOM   1726  CG  ASP O 220     -23.082  -1.755  23.556  1.00 98.80           C  
ATOM   1727  OD1 ASP O 220     -23.620  -2.355  24.515  1.00 98.18           O  
ATOM   1728  OD2 ASP O 220     -22.061  -1.042  23.673  1.00 98.14           O  
ATOM   1729  N   ILE O 221     -23.106  -5.101  23.206  1.00 98.90           N  
ATOM   1730  CA  ILE O 221     -23.529  -6.282  23.973  1.00 98.89           C  
ATOM   1731  C   ILE O 221     -24.699  -5.982  24.927  1.00 98.85           C  
ATOM   1732  O   ILE O 221     -25.536  -6.859  25.141  1.00 98.52           O  
ATOM   1733  CB  ILE O 221     -22.309  -6.898  24.704  1.00 98.81           C  
ATOM   1734  CG1 ILE O 221     -22.610  -8.226  25.433  1.00 98.30           C  
ATOM   1735  CG2 ILE O 221     -21.678  -5.931  25.711  1.00 98.31           C  
ATOM   1736  CD1 ILE O 221     -23.109  -9.352  24.528  1.00 96.14           C  
ATOM   1737  N   ASP O 222     -24.776  -4.766  25.455  1.00 98.74           N  
ATOM   1738  CA  ASP O 222     -25.816  -4.347  26.401  1.00 98.62           C  
ATOM   1739  C   ASP O 222     -26.939  -3.564  25.706  1.00 98.57           C  
ATOM   1740  O   ASP O 222     -28.126  -3.776  25.974  1.00 98.07           O  
ATOM   1741  CB  ASP O 222     -25.174  -3.495  27.515  1.00 98.42           C  
ATOM   1742  CG  ASP O 222     -24.197  -4.297  28.376  1.00 97.83           C  
ATOM   1743  OD1 ASP O 222     -24.659  -5.233  29.074  1.00 95.75           O  
ATOM   1744  OD2 ASP O 222     -22.984  -3.984  28.350  1.00 95.35           O  
ATOM   1745  N   LEU O 223     -26.575  -2.667  24.800  1.00 98.64           N  
ATOM   1746  CA  LEU O 223     -27.473  -1.640  24.255  1.00 98.58           C  
ATOM   1747  C   LEU O 223     -27.925  -1.928  22.815  1.00 98.63           C  
ATOM   1748  O   LEU O 223     -28.802  -1.234  22.287  1.00 98.19           O  
ATOM   1749  CB  LEU O 223     -26.766  -0.277  24.362  1.00 98.27           C  
ATOM   1750  CG  LEU O 223     -26.351   0.114  25.800  1.00 97.30           C  
ATOM   1751  CD1 LEU O 223     -25.437   1.335  25.764  1.00 94.98           C  
ATOM   1752  CD2 LEU O 223     -27.572   0.451  26.666  1.00 94.52           C  
ATOM   1753  N   GLY O 224     -27.343  -2.928  22.179  1.00 98.67           N  
ATOM   1754  CA  GLY O 224     -27.683  -3.359  20.832  1.00 98.63           C  
ATOM   1755  C   GLY O 224     -28.819  -4.382  20.774  1.00 98.62           C  
ATOM   1756  O   GLY O 224     -29.530  -4.658  21.742  1.00 98.18           O  
ATOM   1757  N   THR O 225     -28.986  -4.986  19.602  1.00 98.68           N  
ATOM   1758  CA  THR O 225     -30.053  -5.966  19.328  1.00 98.65           C  
ATOM   1759  C   THR O 225     -29.690  -7.368  19.840  1.00 98.66           C  
ATOM   1760  O   THR O 225     -29.493  -8.297  19.049  1.00 98.32           O  
ATOM   1761  CB  THR O 225     -30.418  -5.973  17.832  1.00 98.44           C  
ATOM   1762  OG1 THR O 225     -29.275  -6.197  17.027  1.00 97.63           O  
ATOM   1763  CG2 THR O 225     -31.024  -4.639  17.388  1.00 97.59           C  
ATOM   1764  N   TYR O 226     -29.586  -7.527  21.156  1.00 98.47           N  
ATOM   1765  CA  TYR O 226     -29.241  -8.797  21.808  1.00 98.43           C  
ATOM   1766  C   TYR O 226     -30.242  -9.925  21.440  1.00 98.37           C  
ATOM   1767  O   TYR O 226     -31.444  -9.676  21.392  1.00 97.83           O  
ATOM   1768  CB  TYR O 226     -29.184  -8.580  23.329  1.00 98.32           C  
ATOM   1769  CG  TYR O 226     -28.676  -9.792  24.102  1.00 98.32           C  
ATOM   1770  CD1 TYR O 226     -29.571 -10.790  24.535  1.00 97.88           C  
ATOM   1771  CD2 TYR O 226     -27.300  -9.934  24.368  1.00 97.89           C  
ATOM   1772  CE1 TYR O 226     -29.101 -11.924  25.216  1.00 97.55           C  
ATOM   1773  CE2 TYR O 226     -26.816 -11.061  25.050  1.00 97.56           C  
ATOM   1774  CZ  TYR O 226     -27.723 -12.056  25.469  1.00 97.71           C  
ATOM   1775  OH  TYR O 226     -27.250 -13.171  26.130  1.00 96.87           O  
ATOM   1776  N   PRO O 227     -29.785 -11.177  21.202  1.00 97.94           N  
ATOM   1777  CA  PRO O 227     -28.396 -11.677  21.276  1.00 98.03           C  
ATOM   1778  C   PRO O 227     -27.590 -11.506  19.978  1.00 98.44           C  
ATOM   1779  O   PRO O 227     -26.432 -11.935  19.906  1.00 98.26           O  
ATOM   1780  CB  PRO O 227     -28.562 -13.155  21.644  1.00 97.24           C  
ATOM   1781  CG  PRO O 227     -29.838 -13.540  20.891  1.00 95.97           C  
ATOM   1782  CD  PRO O 227     -30.705 -12.284  21.011  1.00 97.19           C  
ATOM   1783  N   PHE O 228     -28.155 -10.883  18.966  1.00 98.64           N  
ATOM   1784  CA  PHE O 228     -27.524 -10.687  17.656  1.00 98.73           C  
ATOM   1785  C   PHE O 228     -26.605  -9.461  17.661  1.00 98.79           C  
ATOM   1786  O   PHE O 228     -26.824  -8.480  16.939  1.00 98.69           O  
ATOM   1787  CB  PHE O 228     -28.597 -10.624  16.565  1.00 98.63           C  
ATOM   1788  CG  PHE O 228     -29.494 -11.839  16.507  1.00 98.51           C  
ATOM   1789  CD1 PHE O 228     -29.050 -13.007  15.863  1.00 97.94           C  
ATOM   1790  CD2 PHE O 228     -30.766 -11.815  17.102  1.00 97.92           C  
ATOM   1791  CE1 PHE O 228     -29.874 -14.142  15.808  1.00 97.50           C  
ATOM   1792  CE2 PHE O 228     -31.594 -12.945  17.054  1.00 97.45           C  
ATOM   1793  CZ  PHE O 228     -31.147 -14.110  16.403  1.00 97.40           C  
ATOM   1794  N   VAL O 229     -25.560  -9.534  18.496  1.00 98.83           N  
ATOM   1795  CA  VAL O 229     -24.614  -8.462  18.817  1.00 98.86           C  
ATOM   1796  C   VAL O 229     -23.191  -9.019  18.873  1.00 98.88           C  
ATOM   1797  O   VAL O 229     -22.979 -10.234  18.785  1.00 98.74           O  
ATOM   1798  CB  VAL O 229     -24.995  -7.785  20.154  1.00 98.74           C  
ATOM   1799  CG1 VAL O 229     -26.310  -7.005  20.043  1.00 98.37           C  
ATOM   1800  CG2 VAL O 229     -25.111  -8.788  21.309  1.00 98.45           C  
ATOM   1801  N   THR O 230     -22.204  -8.153  19.017  1.00 98.89           N  
ATOM   1802  CA  THR O 230     -20.840  -8.571  19.354  1.00 98.90           C  
ATOM   1803  C   THR O 230     -20.662  -8.660  20.874  1.00 98.90           C  
ATOM   1804  O   THR O 230     -21.476  -8.148  21.636  1.00 98.73           O  
ATOM   1805  CB  THR O 230     -19.802  -7.666  18.665  1.00 98.82           C  
ATOM   1806  OG1 THR O 230     -18.541  -8.294  18.673  1.00 98.13           O  
ATOM   1807  CG2 THR O 230     -19.663  -6.286  19.299  1.00 98.28           C  
ATOM   1808  N   SER O 231     -19.592  -9.310  21.345  1.00 98.87           N  
ATOM   1809  CA  SER O 231     -19.365  -9.531  22.785  1.00 98.84           C  
ATOM   1810  C   SER O 231     -18.556  -8.410  23.459  1.00 98.78           C  
ATOM   1811  O   SER O 231     -17.735  -8.678  24.338  1.00 98.01           O  
ATOM   1812  CB  SER O 231     -18.742 -10.910  23.029  1.00 98.67           C  
ATOM   1813  OG  SER O 231     -19.579 -11.926  22.508  1.00 97.69           O  
ATOM   1814  N   SER O 232     -18.753  -7.166  23.047  1.00 98.85           N  
ATOM   1815  CA  SER O 232     -18.128  -5.990  23.673  1.00 98.84           C  
ATOM   1816  C   SER O 232     -19.049  -4.777  23.592  1.00 98.88           C  
ATOM   1817  O   SER O 232     -19.898  -4.698  22.704  1.00 98.76           O  
ATOM   1818  CB  SER O 232     -16.780  -5.656  23.009  1.00 98.59           C  
ATOM   1819  OG  SER O 232     -16.929  -5.248  21.664  1.00 97.28           O  
ATOM   1820  N   ASN O 233     -18.825  -3.794  24.464  1.00 98.86           N  
ATOM   1821  CA  ASN O 233     -19.462  -2.489  24.332  1.00 98.84           C  
ATOM   1822  C   ASN O 233     -18.836  -1.720  23.163  1.00 98.84           C  
ATOM   1823  O   ASN O 233     -17.617  -1.566  23.082  1.00 98.54           O  
ATOM   1824  CB  ASN O 233     -19.363  -1.714  25.654  1.00 98.66           C  
ATOM   1825  CG  ASN O 233     -20.077  -2.455  26.776  1.00 98.38           C  
ATOM   1826  OD1 ASN O 233     -19.448  -3.110  27.591  1.00 93.98           O  
ATOM   1827  ND2 ASN O 233     -21.392  -2.411  26.803  1.00 92.67           N  
ATOM   1828  N   THR O 234     -19.675  -1.256  22.261  1.00 98.86           N  
ATOM   1829  CA  THR O 234     -19.283  -0.580  21.014  1.00 98.85           C  
ATOM   1830  C   THR O 234     -19.562   0.920  21.040  1.00 98.76           C  
ATOM   1831  O   THR O 234     -19.264   1.618  20.069  1.00 97.86           O  
ATOM   1832  CB  THR O 234     -19.982  -1.213  19.805  1.00 98.76           C  
ATOM   1833  OG1 THR O 234     -21.376  -1.057  19.893  1.00 98.30           O  
ATOM   1834  CG2 THR O 234     -19.701  -2.716  19.692  1.00 98.27           C  
ATOM   1835  N   THR O 235     -20.126   1.423  22.131  1.00 98.77           N  
ATOM   1836  CA  THR O 235     -20.442   2.841  22.335  1.00 98.69           C  
ATOM   1837  C   THR O 235     -19.212   3.638  22.772  1.00 98.72           C  
ATOM   1838  O   THR O 235     -18.214   3.079  23.233  1.00 98.29           O  
ATOM   1839  CB  THR O 235     -21.572   3.015  23.365  1.00 98.10           C  
ATOM   1840  OG1 THR O 235     -21.184   2.455  24.598  1.00 94.48           O  
ATOM   1841  CG2 THR O 235     -22.868   2.330  22.924  1.00 93.62           C  
ATOM   1842  N   SER O 236     -19.288   4.954  22.661  1.00 98.71           N  
ATOM   1843  CA  SER O 236     -18.196   5.871  23.021  1.00 98.72           C  
ATOM   1844  C   SER O 236     -17.727   5.735  24.475  1.00 98.74           C  
ATOM   1845  O   SER O 236     -16.535   5.862  24.746  1.00 98.46           O  
ATOM   1846  CB  SER O 236     -18.631   7.317  22.752  1.00 98.54           C  
ATOM   1847  OG  SER O 236     -19.788   7.630  23.502  1.00 97.80           O  
ATOM   1848  N   ALA O 237     -18.622   5.406  25.400  1.00 98.52           N  
ATOM   1849  CA  ALA O 237     -18.269   5.199  26.808  1.00 98.31           C  
ATOM   1850  C   ALA O 237     -17.226   4.082  27.012  1.00 98.35           C  
ATOM   1851  O   ALA O 237     -16.388   4.170  27.914  1.00 97.70           O  
ATOM   1852  CB  ALA O 237     -19.555   4.902  27.587  1.00 97.61           C  
ATOM   1853  N   SER O 238     -17.226   3.065  26.162  1.00 98.55           N  
ATOM   1854  CA  SER O 238     -16.248   1.973  26.250  1.00 98.46           C  
ATOM   1855  C   SER O 238     -14.815   2.435  25.954  1.00 98.67           C  
ATOM   1856  O   SER O 238     -13.866   1.819  26.444  1.00 98.26           O  
ATOM   1857  CB  SER O 238     -16.649   0.802  25.345  1.00 96.97           C  
ATOM   1858  OG  SER O 238     -16.276   1.010  24.006  1.00 83.70           O  
ATOM   1859  N   ALA O 239     -14.645   3.534  25.228  1.00 98.66           N  
ATOM   1860  CA  ALA O 239     -13.331   4.116  24.975  1.00 98.68           C  
ATOM   1861  C   ALA O 239     -12.653   4.552  26.278  1.00 98.71           C  
ATOM   1862  O   ALA O 239     -11.486   4.233  26.499  1.00 98.41           O  
ATOM   1863  CB  ALA O 239     -13.479   5.282  23.993  1.00 98.41           C  
ATOM   1864  N   CYS O 240     -13.389   5.195  27.179  1.00 98.48           N  
ATOM   1865  CA  CYS O 240     -12.868   5.587  28.491  1.00 98.27           C  
ATOM   1866  C   CYS O 240     -12.468   4.366  29.330  1.00 98.23           C  
ATOM   1867  O   CYS O 240     -11.364   4.314  29.873  1.00 97.60           O  
ATOM   1868  CB  CYS O 240     -13.918   6.431  29.230  1.00 97.82           C  
ATOM   1869  SG  CYS O 240     -14.257   7.969  28.330  1.00 96.76           S  
ATOM   1870  N   VAL O 241     -13.334   3.354  29.376  1.00 98.07           N  
ATOM   1871  CA  VAL O 241     -13.070   2.118  30.136  1.00 97.77           C  
ATOM   1872  C   VAL O 241     -11.812   1.402  29.634  1.00 97.86           C  
ATOM   1873  O   VAL O 241     -11.011   0.916  30.429  1.00 96.68           O  
ATOM   1874  CB  VAL O 241     -14.291   1.175  30.077  1.00 96.75           C  
ATOM   1875  CG1 VAL O 241     -14.045  -0.143  30.825  1.00 93.54           C  
ATOM   1876  CG2 VAL O 241     -15.529   1.835  30.692  1.00 93.99           C  
ATOM   1877  N   SER O 242     -11.618   1.352  28.323  1.00 98.17           N  
ATOM   1878  CA  SER O 242     -10.486   0.665  27.704  1.00 98.36           C  
ATOM   1879  C   SER O 242      -9.159   1.407  27.875  1.00 98.32           C  
ATOM   1880  O   SER O 242      -8.121   0.783  28.108  1.00 97.26           O  
ATOM   1881  CB  SER O 242     -10.771   0.473  26.215  1.00 98.20           C  
ATOM   1882  OG  SER O 242      -9.696  -0.206  25.596  1.00 97.00           O  
ATOM   1883  N   THR O 243      -9.171   2.724  27.720  1.00 98.59           N  
ATOM   1884  CA  THR O 243      -7.950   3.545  27.649  1.00 98.56           C  
ATOM   1885  C   THR O 243      -7.447   3.998  29.013  1.00 98.34           C  
ATOM   1886  O   THR O 243      -6.260   4.296  29.153  1.00 97.14           O  
ATOM   1887  CB  THR O 243      -8.177   4.780  26.771  1.00 98.40           C  
ATOM   1888  OG1 THR O 243      -9.275   5.518  27.252  1.00 97.57           O  
ATOM   1889  CG2 THR O 243      -8.454   4.414  25.310  1.00 97.27           C  
ATOM   1890  N   GLY O 244      -8.322   4.068  30.003  1.00 97.80           N  
ATOM   1891  CA  GLY O 244      -8.049   4.738  31.275  1.00 97.05           C  
ATOM   1892  C   GLY O 244      -8.239   6.260  31.230  1.00 97.34           C  
ATOM   1893  O   GLY O 244      -8.046   6.923  32.251  1.00 95.79           O  
ATOM   1894  N   LEU O 245      -8.651   6.814  30.091  1.00 98.14           N  
ATOM   1895  CA  LEU O 245      -9.067   8.216  30.004  1.00 98.19           C  
ATOM   1896  C   LEU O 245     -10.416   8.387  30.708  1.00 97.89           C  
ATOM   1897  O   LEU O 245     -11.354   7.618  30.478  1.00 96.62           O  
ATOM   1898  CB  LEU O 245      -9.163   8.664  28.532  1.00 98.10           C  
ATOM   1899  CG  LEU O 245      -7.833   8.600  27.756  1.00 97.72           C  
ATOM   1900  CD1 LEU O 245      -8.083   8.925  26.286  1.00 96.89           C  
ATOM   1901  CD2 LEU O 245      -6.800   9.589  28.300  1.00 96.73           C  
ATOM   1902  N   ASN O 246     -10.524   9.393  31.557  1.00 97.39           N  
ATOM   1903  CA  ASN O 246     -11.793   9.668  32.233  1.00 97.02           C  
ATOM   1904  C   ASN O 246     -12.794  10.354  31.270  1.00 97.57           C  
ATOM   1905  O   ASN O 246     -12.371  10.995  30.308  1.00 97.13           O  
ATOM   1906  CB  ASN O 246     -11.526  10.469  33.520  1.00 95.32           C  
ATOM   1907  CG  ASN O 246     -11.158  11.915  33.235  1.00 92.65           C  
ATOM   1908  OD1 ASN O 246     -12.008  12.736  32.951  1.00 86.01           O  
ATOM   1909  ND2 ASN O 246      -9.895  12.262  33.282  1.00 83.76           N  
ATOM   1910  N   PRO O 247     -14.104  10.302  31.543  1.00 96.83           N  
ATOM   1911  CA  PRO O 247     -15.114  10.891  30.650  1.00 96.79           C  
ATOM   1912  C   PRO O 247     -14.940  12.391  30.364  1.00 97.32           C  
ATOM   1913  O   PRO O 247     -15.356  12.863  29.309  1.00 96.89           O  
ATOM   1914  CB  PRO O 247     -16.458  10.616  31.334  1.00 95.79           C  
ATOM   1915  CG  PRO O 247     -16.195   9.330  32.122  1.00 93.49           C  
ATOM   1916  CD  PRO O 247     -14.749   9.504  32.575  1.00 96.14           C  
ATOM   1917  N   LYS O 248     -14.299  13.138  31.262  1.00 96.81           N  
ATOM   1918  CA  LYS O 248     -14.036  14.576  31.056  1.00 96.76           C  
ATOM   1919  C   LYS O 248     -12.945  14.847  30.014  1.00 97.20           C  
ATOM   1920  O   LYS O 248     -12.816  15.986  29.576  1.00 96.31           O  
ATOM   1921  CB  LYS O 248     -13.642  15.252  32.373  1.00 95.77           C  
ATOM   1922  CG  LYS O 248     -14.695  15.138  33.484  0.97 91.53           C  
ATOM   1923  CD  LYS O 248     -14.210  15.887  34.726  0.96 85.78           C  
ATOM   1924  CE  LYS O 248     -15.246  15.806  35.842  0.96 77.49           C  
ATOM   1925  NZ  LYS O 248     -14.788  16.520  37.057  0.95 68.28           N  
ATOM   1926  N   ALA O 249     -12.161  13.846  29.643  1.00 97.60           N  
ATOM   1927  CA  ALA O 249     -11.159  13.966  28.590  1.00 97.75           C  
ATOM   1928  C   ALA O 249     -11.773  13.971  27.184  1.00 98.06           C  
ATOM   1929  O   ALA O 249     -11.115  14.403  26.241  1.00 97.55           O  
ATOM   1930  CB  ALA O 249     -10.143  12.828  28.748  1.00 97.28           C  
ATOM   1931  N   ILE O 250     -13.013  13.494  27.045  1.00 98.42           N  
ATOM   1932  CA  ILE O 250     -13.710  13.439  25.757  1.00 98.46           C  
ATOM   1933  C   ILE O 250     -14.191  14.837  25.375  1.00 98.40           C  
ATOM   1934  O   ILE O 250     -14.864  15.510  26.157  1.00 97.87           O  
ATOM   1935  CB  ILE O 250     -14.865  12.414  25.782  1.00 98.26           C  
ATOM   1936  CG1 ILE O 250     -14.419  11.008  26.265  1.00 97.08           C  
ATOM   1937  CG2 ILE O 250     -15.530  12.324  24.396  1.00 97.23           C  
ATOM   1938  CD1 ILE O 250     -13.228  10.391  25.512  1.00 91.79           C  
ATOM   1939  N   ASN O 251     -13.830  15.253  24.165  1.00 98.54           N  
ATOM   1940  CA  ASN O 251     -14.201  16.542  23.592  1.00 98.35           C  
ATOM   1941  C   ASN O 251     -15.314  16.360  22.548  1.00 98.42           C  
ATOM   1942  O   ASN O 251     -16.469  16.681  22.814  1.00 97.79           O  
ATOM   1943  CB  ASN O 251     -12.927  17.199  23.045  1.00 97.62           C  
ATOM   1944  CG  ASN O 251     -13.213  18.539  22.399  1.00 94.42           C  
ATOM   1945  OD1 ASN O 251     -13.619  19.486  23.053  1.00 85.62           O  
ATOM   1946  ND2 ASN O 251     -13.002  18.643  21.105  1.00 84.32           N  
ATOM   1947  N   GLU O 252     -14.985  15.792  21.391  1.00 98.60           N  
ATOM   1948  CA  GLU O 252     -15.951  15.535  20.325  1.00 98.58           C  
ATOM   1949  C   GLU O 252     -16.252  14.037  20.211  1.00 98.76           C  
ATOM   1950  O   GLU O 252     -15.380  13.185  20.402  1.00 98.68           O  
ATOM   1951  CB  GLU O 252     -15.437  16.093  18.985  1.00 98.20           C  
ATOM   1952  CG  GLU O 252     -15.300  17.631  18.944  1.00 97.05           C  
ATOM   1953  CD  GLU O 252     -16.638  18.376  18.960  1.00 95.88           C  
ATOM   1954  OE1 GLU O 252     -16.692  19.488  19.515  1.00 92.01           O  
ATOM   1955  OE2 GLU O 252     -17.634  17.851  18.396  1.00 92.35           O  
ATOM   1956  N   VAL O 253     -17.488  13.724  19.854  1.00 98.76           N  
ATOM   1957  CA  VAL O 253     -17.908  12.369  19.483  1.00 98.84           C  
ATOM   1958  C   VAL O 253     -18.493  12.417  18.076  1.00 98.86           C  
ATOM   1959  O   VAL O 253     -19.600  12.916  17.860  1.00 98.80           O  
ATOM   1960  CB  VAL O 253     -18.896  11.759  20.497  1.00 98.82           C  
ATOM   1961  CG1 VAL O 253     -19.288  10.334  20.078  1.00 98.61           C  
ATOM   1962  CG2 VAL O 253     -18.295  11.685  21.907  1.00 98.66           C  
ATOM   1963  N   ILE O 254     -17.754  11.874  17.122  1.00 98.88           N  
ATOM   1964  CA  ILE O 254     -18.122  11.836  15.709  1.00 98.90           C  
ATOM   1965  C   ILE O 254     -18.865  10.520  15.441  1.00 98.93           C  
ATOM   1966  O   ILE O 254     -18.254   9.451  15.348  1.00 98.88           O  
ATOM   1967  CB  ILE O 254     -16.884  12.004  14.798  1.00 98.81           C  
ATOM   1968  CG1 ILE O 254     -16.008  13.211  15.218  1.00 98.30           C  
ATOM   1969  CG2 ILE O 254     -17.355  12.129  13.337  1.00 98.47           C  
ATOM   1970  CD1 ILE O 254     -14.698  13.337  14.431  1.00 94.60           C  
ATOM   1971  N   GLY O 255     -20.173  10.590  15.305  1.00 98.93           N  
ATOM   1972  CA  GLY O 255     -21.004   9.450  14.922  1.00 98.93           C  
ATOM   1973  C   GLY O 255     -20.919   9.185  13.418  1.00 98.94           C  
ATOM   1974  O   GLY O 255     -21.229  10.063  12.620  1.00 98.85           O  
ATOM   1975  N   ILE O 256     -20.528   7.978  13.016  1.00 98.97           N  
ATOM   1976  CA  ILE O 256     -20.419   7.600  11.604  1.00 98.97           C  
ATOM   1977  C   ILE O 256     -21.665   6.831  11.172  1.00 98.98           C  
ATOM   1978  O   ILE O 256     -22.001   5.803  11.761  1.00 98.93           O  
ATOM   1979  CB  ILE O 256     -19.133   6.798  11.303  1.00 98.86           C  
ATOM   1980  CG1 ILE O 256     -17.869   7.358  12.004  1.00 96.86           C  
ATOM   1981  CG2 ILE O 256     -18.914   6.727   9.786  1.00 97.79           C  
ATOM   1982  CD1 ILE O 256     -17.550   8.826  11.700  1.00 90.68           C  
ATOM   1983  N   THR O 257     -22.330   7.305  10.123  1.00 98.96           N  
ATOM   1984  CA  THR O 257     -23.476   6.628   9.507  1.00 98.96           C  
ATOM   1985  C   THR O 257     -23.347   6.599   7.988  1.00 98.97           C  
ATOM   1986  O   THR O 257     -22.868   7.549   7.374  1.00 98.90           O  
ATOM   1987  CB  THR O 257     -24.811   7.257   9.948  1.00 98.88           C  
ATOM   1988  OG1 THR O 257     -25.894   6.564   9.374  1.00 98.03           O  
ATOM   1989  CG2 THR O 257     -24.973   8.727   9.572  1.00 97.90           C  
ATOM   1990  N   LYS O 258     -23.802   5.528   7.362  1.00 98.93           N  
ATOM   1991  CA  LYS O 258     -24.065   5.520   5.920  1.00 98.91           C  
ATOM   1992  C   LYS O 258     -25.307   6.357   5.606  1.00 98.93           C  
ATOM   1993  O   LYS O 258     -26.174   6.544   6.461  1.00 98.82           O  
ATOM   1994  CB  LYS O 258     -24.248   4.073   5.427  1.00 98.52           C  
ATOM   1995  CG  LYS O 258     -22.951   3.261   5.508  1.00 96.46           C  
ATOM   1996  CD  LYS O 258     -23.222   1.784   5.203  1.00 95.55           C  
ATOM   1997  CE  LYS O 258     -21.925   0.986   5.302  1.00 94.51           C  
ATOM   1998  NZ  LYS O 258     -22.171  -0.468   5.242  1.00 94.74           N  
ATOM   1999  N   ALA O 259     -25.460   6.761   4.360  1.00 98.94           N  
ATOM   2000  CA  ALA O 259     -26.708   7.336   3.848  1.00 98.93           C  
ATOM   2001  C   ALA O 259     -27.858   6.298   3.747  1.00 98.94           C  
ATOM   2002  O   ALA O 259     -29.010   6.648   3.508  1.00 98.82           O  
ATOM   2003  CB  ALA O 259     -26.400   7.988   2.496  1.00 98.81           C  
ATOM   2004  N   TYR O 260     -27.530   5.038   3.949  1.00 98.94           N  
ATOM   2005  CA  TYR O 260     -28.442   3.893   4.012  1.00 98.95           C  
ATOM   2006  C   TYR O 260     -27.952   2.955   5.129  1.00 98.95           C  
ATOM   2007  O   TYR O 260     -26.996   3.285   5.840  1.00 98.88           O  
ATOM   2008  CB  TYR O 260     -28.477   3.198   2.641  1.00 98.93           C  
ATOM   2009  CG  TYR O 260     -27.138   2.664   2.166  1.00 98.92           C  
ATOM   2010  CD1 TYR O 260     -26.196   3.538   1.579  1.00 98.67           C  
ATOM   2011  CD2 TYR O 260     -26.822   1.303   2.307  1.00 98.68           C  
ATOM   2012  CE1 TYR O 260     -24.962   3.058   1.131  1.00 98.58           C  
ATOM   2013  CE2 TYR O 260     -25.589   0.807   1.863  1.00 98.55           C  
ATOM   2014  CZ  TYR O 260     -24.663   1.689   1.273  1.00 98.71           C  
ATOM   2015  OH  TYR O 260     -23.455   1.216   0.825  1.00 98.28           O  
ATOM   2016  N   SER O 261     -28.562   1.785   5.287  1.00 98.95           N  
ATOM   2017  CA  SER O 261     -28.203   0.850   6.358  1.00 98.94           C  
ATOM   2018  C   SER O 261     -27.685  -0.477   5.821  1.00 98.95           C  
ATOM   2019  O   SER O 261     -28.103  -0.952   4.764  1.00 98.84           O  
ATOM   2020  CB  SER O 261     -29.398   0.625   7.289  1.00 98.76           C  
ATOM   2021  OG  SER O 261     -29.787   1.842   7.896  1.00 96.54           O  
ATOM   2022  N   THR O 262     -26.791  -1.119   6.576  1.00 98.91           N  
ATOM   2023  CA  THR O 262     -26.376  -2.506   6.336  1.00 98.91           C  
ATOM   2024  C   THR O 262     -26.264  -3.284   7.639  1.00 98.90           C  
ATOM   2025  O   THR O 262     -26.018  -2.724   8.707  1.00 98.78           O  
ATOM   2026  CB  THR O 262     -25.052  -2.625   5.561  1.00 98.81           C  
ATOM   2027  OG1 THR O 262     -23.979  -2.088   6.306  1.00 98.17           O  
ATOM   2028  CG2 THR O 262     -25.086  -1.922   4.211  1.00 98.16           C  
ATOM   2029  N   ARG O 263     -26.380  -4.589   7.531  1.00 98.88           N  
ATOM   2030  CA  ARG O 263     -26.112  -5.528   8.621  1.00 98.86           C  
ATOM   2031  C   ARG O 263     -25.468  -6.786   8.051  1.00 98.83           C  
ATOM   2032  O   ARG O 263     -25.960  -7.338   7.065  1.00 98.56           O  
ATOM   2033  CB  ARG O 263     -27.421  -5.819   9.373  1.00 98.63           C  
ATOM   2034  CG  ARG O 263     -27.184  -6.698  10.601  1.00 97.99           C  
ATOM   2035  CD  ARG O 263     -28.452  -6.890  11.435  1.00 97.66           C  
ATOM   2036  NE  ARG O 263     -28.127  -7.661  12.639  1.00 97.50           N  
ATOM   2037  CZ  ARG O 263     -28.522  -7.432  13.874  1.00 98.02           C  
ATOM   2038  NH1 ARG O 263     -29.500  -6.624  14.168  1.00 96.03           N  
ATOM   2039  NH2 ARG O 263     -27.899  -8.008  14.864  1.00 95.76           N  
ATOM   2040  N   VAL O 264     -24.401  -7.290   8.680  1.00 98.55           N  
ATOM   2041  CA  VAL O 264     -23.792  -8.586   8.345  1.00 98.18           C  
ATOM   2042  C   VAL O 264     -24.005  -9.571   9.498  1.00 98.09           C  
ATOM   2043  O   VAL O 264     -23.868  -9.209  10.663  1.00 96.45           O  
ATOM   2044  CB  VAL O 264     -22.318  -8.427   7.910  1.00 96.15           C  
ATOM   2045  CG1 VAL O 264     -21.424  -7.831   8.988  1.00 89.39           C  
ATOM   2046  CG2 VAL O 264     -21.728  -9.755   7.434  1.00 91.25           C  
ATOM   2047  N   GLY O 265     -24.375 -10.806   9.171  1.00 97.97           N  
ATOM   2048  CA  GLY O 265     -24.878 -11.786  10.127  1.00 97.74           C  
ATOM   2049  C   GLY O 265     -26.399 -11.718  10.279  1.00 98.31           C  
ATOM   2050  O   GLY O 265     -27.096 -11.044   9.507  1.00 97.66           O  
ATOM   2051  N   ASN O 266     -26.919 -12.433  11.270  1.00 98.45           N  
ATOM   2052  CA  ASN O 266     -28.351 -12.538  11.538  1.00 98.38           C  
ATOM   2053  C   ASN O 266     -28.829 -11.429  12.488  1.00 98.32           C  
ATOM   2054  O   ASN O 266     -28.052 -10.573  12.923  1.00 97.17           O  
ATOM   2055  CB  ASN O 266     -28.654 -13.970  12.021  1.00 98.03           C  
ATOM   2056  CG  ASN O 266     -28.304 -15.015  10.963  1.00 97.30           C  
ATOM   2057  OD1 ASN O 266     -28.440 -14.788   9.773  1.00 92.28           O  
ATOM   2058  ND2 ASN O 266     -27.837 -16.167  11.373  1.00 91.74           N  
ATOM   2059  N   GLY O 267     -30.120 -11.439  12.795  1.00 98.56           N  
ATOM   2060  CA  GLY O 267     -30.742 -10.497  13.718  1.00 98.59           C  
ATOM   2061  C   GLY O 267     -31.665  -9.477  13.052  1.00 98.75           C  
ATOM   2062  O   GLY O 267     -31.717  -9.386  11.822  1.00 98.54           O  
ATOM   2063  N   PRO O 268     -32.424  -8.724  13.866  1.00 98.66           N  
ATOM   2064  CA  PRO O 268     -33.449  -7.809  13.377  1.00 98.64           C  
ATOM   2065  C   PRO O 268     -32.839  -6.640  12.597  1.00 98.79           C  
ATOM   2066  O   PRO O 268     -31.766  -6.130  12.939  1.00 98.63           O  
ATOM   2067  CB  PRO O 268     -34.210  -7.353  14.627  1.00 97.97           C  
ATOM   2068  CG  PRO O 268     -33.166  -7.461  15.736  1.00 95.37           C  
ATOM   2069  CD  PRO O 268     -32.357  -8.683  15.319  1.00 97.97           C  
ATOM   2070  N   PHE O 269     -33.534  -6.229  11.548  1.00 98.80           N  
ATOM   2071  CA  PHE O 269     -33.162  -5.109  10.695  1.00 98.86           C  
ATOM   2072  C   PHE O 269     -34.439  -4.491  10.099  1.00 98.86           C  
ATOM   2073  O   PHE O 269     -34.809  -4.820   8.975  1.00 98.74           O  
ATOM   2074  CB  PHE O 269     -32.176  -5.603   9.627  1.00 98.84           C  
ATOM   2075  CG  PHE O 269     -31.570  -4.565   8.706  1.00 98.85           C  
ATOM   2076  CD1 PHE O 269     -30.763  -4.998   7.634  1.00 98.64           C  
ATOM   2077  CD2 PHE O 269     -31.777  -3.181   8.888  1.00 98.64           C  
ATOM   2078  CE1 PHE O 269     -30.184  -4.072   6.753  1.00 98.51           C  
ATOM   2079  CE2 PHE O 269     -31.209  -2.246   8.013  1.00 98.51           C  
ATOM   2080  CZ  PHE O 269     -30.411  -2.696   6.939  1.00 98.65           C  
ATOM   2081  N   PRO O 270     -35.139  -3.604  10.828  1.00 98.83           N  
ATOM   2082  CA  PRO O 270     -36.472  -3.119  10.441  1.00 98.78           C  
ATOM   2083  C   PRO O 270     -36.544  -2.500   9.045  1.00 98.83           C  
ATOM   2084  O   PRO O 270     -37.484  -2.771   8.301  1.00 98.59           O  
ATOM   2085  CB  PRO O 270     -36.856  -2.096  11.519  1.00 98.43           C  
ATOM   2086  CG  PRO O 270     -36.100  -2.582  12.749  1.00 96.79           C  
ATOM   2087  CD  PRO O 270     -34.804  -3.125  12.153  1.00 98.51           C  
ATOM   2088  N   SER O 271     -35.549  -1.708   8.663  1.00 98.87           N  
ATOM   2089  CA  SER O 271     -35.487  -1.041   7.356  1.00 98.89           C  
ATOM   2090  C   SER O 271     -34.777  -1.862   6.265  1.00 98.91           C  
ATOM   2091  O   SER O 271     -34.377  -1.297   5.241  1.00 98.78           O  
ATOM   2092  CB  SER O 271     -34.873   0.359   7.505  1.00 98.79           C  
ATOM   2093  OG  SER O 271     -33.521   0.268   7.907  1.00 98.47           O  
ATOM   2094  N   GLU O 272     -34.577  -3.162   6.452  1.00 98.90           N  
ATOM   2095  CA  GLU O 272     -34.018  -4.044   5.418  1.00 98.88           C  
ATOM   2096  C   GLU O 272     -34.908  -4.044   4.172  1.00 98.85           C  
ATOM   2097  O   GLU O 272     -36.123  -4.226   4.259  1.00 98.60           O  
ATOM   2098  CB  GLU O 272     -33.822  -5.467   5.971  1.00 98.81           C  
ATOM   2099  CG  GLU O 272     -33.182  -6.430   4.967  1.00 98.53           C  
ATOM   2100  CD  GLU O 272     -32.775  -7.784   5.567  1.00 98.47           C  
ATOM   2101  OE1 GLU O 272     -32.002  -8.509   4.910  1.00 97.05           O  
ATOM   2102  OE2 GLU O 272     -33.164  -8.129   6.703  1.00 97.12           O  
ATOM   2103  N   ASP O 273     -34.283  -3.870   3.020  1.00 98.80           N  
ATOM   2104  CA  ASP O 273     -34.957  -4.007   1.735  1.00 98.78           C  
ATOM   2105  C   ASP O 273     -34.603  -5.366   1.117  1.00 98.75           C  
ATOM   2106  O   ASP O 273     -33.471  -5.611   0.683  1.00 98.43           O  
ATOM   2107  CB  ASP O 273     -34.620  -2.816   0.825  1.00 98.63           C  
ATOM   2108  CG  ASP O 273     -35.593  -2.723  -0.351  1.00 98.25           C  
ATOM   2109  OD1 ASP O 273     -35.786  -3.743  -1.052  1.00 96.30           O  
ATOM   2110  OD2 ASP O 273     -36.191  -1.639  -0.547  1.00 95.89           O  
ATOM   2111  N   THR O 274     -35.580  -6.264   1.083  1.00 98.59           N  
ATOM   2112  CA  THR O 274     -35.435  -7.621   0.530  1.00 98.36           C  
ATOM   2113  C   THR O 274     -35.835  -7.709  -0.943  1.00 98.23           C  
ATOM   2114  O   THR O 274     -35.899  -8.802  -1.507  1.00 96.79           O  
ATOM   2115  CB  THR O 274     -36.210  -8.649   1.368  1.00 97.60           C  
ATOM   2116  OG1 THR O 274     -37.578  -8.307   1.432  1.00 94.29           O  
ATOM   2117  CG2 THR O 274     -35.693  -8.719   2.804  1.00 93.31           C  
ATOM   2118  N   THR O 275     -36.116  -6.576  -1.565  1.00 98.50           N  
ATOM   2119  CA  THR O 275     -36.442  -6.480  -2.993  1.00 98.46           C  
ATOM   2120  C   THR O 275     -35.168  -6.299  -3.839  1.00 98.57           C  
ATOM   2121  O   THR O 275     -34.073  -6.148  -3.284  1.00 98.23           O  
ATOM   2122  CB  THR O 275     -37.444  -5.341  -3.254  1.00 98.08           C  
ATOM   2123  OG1 THR O 275     -36.821  -4.079  -3.195  1.00 96.82           O  
ATOM   2124  CG2 THR O 275     -38.650  -5.345  -2.308  1.00 96.54           C  
ATOM   2125  N   PRO O 276     -35.276  -6.240  -5.170  1.00 98.56           N  
ATOM   2126  CA  PRO O 276     -34.131  -5.921  -6.036  1.00 98.54           C  
ATOM   2127  C   PRO O 276     -33.415  -4.603  -5.701  1.00 98.65           C  
ATOM   2128  O   PRO O 276     -32.243  -4.444  -6.038  1.00 98.34           O  
ATOM   2129  CB  PRO O 276     -34.706  -5.894  -7.460  1.00 98.18           C  
ATOM   2130  CG  PRO O 276     -35.881  -6.869  -7.382  1.00 96.73           C  
ATOM   2131  CD  PRO O 276     -36.434  -6.605  -5.985  1.00 98.22           C  
ATOM   2132  N   MET O 277     -34.084  -3.671  -5.006  1.00 98.61           N  
ATOM   2133  CA  MET O 277     -33.430  -2.448  -4.523  1.00 98.64           C  
ATOM   2134  C   MET O 277     -32.356  -2.751  -3.464  1.00 98.78           C  
ATOM   2135  O   MET O 277     -31.269  -2.177  -3.515  1.00 98.63           O  
ATOM   2136  CB  MET O 277     -34.487  -1.474  -3.977  1.00 98.16           C  
ATOM   2137  CG  MET O 277     -33.868  -0.135  -3.545  1.00 95.64           C  
ATOM   2138  SD  MET O 277     -32.949   0.739  -4.850  1.00 93.59           S  
ATOM   2139  CE  MET O 277     -34.306   1.222  -5.932  1.00 84.16           C  
ATOM   2140  N   GLY O 278     -32.605  -3.682  -2.559  1.00 98.69           N  
ATOM   2141  CA  GLY O 278     -31.589  -4.131  -1.601  1.00 98.74           C  
ATOM   2142  C   GLY O 278     -30.366  -4.748  -2.289  1.00 98.85           C  
ATOM   2143  O   GLY O 278     -29.221  -4.481  -1.908  1.00 98.75           O  
ATOM   2144  N   ASP O 279     -30.587  -5.506  -3.353  1.00 98.79           N  
ATOM   2145  CA  ASP O 279     -29.502  -6.062  -4.176  1.00 98.76           C  
ATOM   2146  C   ASP O 279     -28.736  -4.968  -4.935  1.00 98.82           C  
ATOM   2147  O   ASP O 279     -27.504  -5.030  -5.028  1.00 98.64           O  
ATOM   2148  CB  ASP O 279     -30.061  -7.109  -5.156  1.00 98.45           C  
ATOM   2149  CG  ASP O 279     -30.576  -8.380  -4.471  0.99 96.35           C  
ATOM   2150  OD1 ASP O 279     -30.104  -8.694  -3.346  0.99 92.75           O  
ATOM   2151  OD2 ASP O 279     -31.408  -9.074  -5.090  0.99 92.05           O  
ATOM   2152  N   HIS O 280     -29.448  -3.948  -5.417  1.00 98.78           N  
ATOM   2153  CA  HIS O 280     -28.830  -2.773  -6.031  1.00 98.79           C  
ATOM   2154  C   HIS O 280     -27.918  -2.040  -5.042  1.00 98.83           C  
ATOM   2155  O   HIS O 280     -26.751  -1.798  -5.357  1.00 98.68           O  
ATOM   2156  CB  HIS O 280     -29.913  -1.839  -6.592  1.00 98.67           C  
ATOM   2157  CG  HIS O 280     -29.337  -0.586  -7.188  1.00 98.42           C  
ATOM   2158  ND1 HIS O 280     -28.740  -0.487  -8.433  1.00 90.44           N  
ATOM   2159  CD2 HIS O 280     -29.248   0.648  -6.598  1.00 91.58           C  
ATOM   2160  CE1 HIS O 280     -28.311   0.772  -8.586  1.00 93.14           C  
ATOM   2161  NE2 HIS O 280     -28.607   1.480  -7.493  1.00 94.73           N  
ATOM   2162  N   LEU O 281     -28.392  -1.761  -3.836  1.00 98.84           N  
ATOM   2163  CA  LEU O 281     -27.587  -1.139  -2.777  1.00 98.87           C  
ATOM   2164  C   LEU O 281     -26.341  -1.976  -2.458  1.00 98.88           C  
ATOM   2165  O   LEU O 281     -25.240  -1.430  -2.353  1.00 98.74           O  
ATOM   2166  CB  LEU O 281     -28.441  -0.952  -1.506  1.00 98.80           C  
ATOM   2167  CG  LEU O 281     -29.554   0.112  -1.599  1.00 98.51           C  
ATOM   2168  CD1 LEU O 281     -30.414   0.049  -0.338  1.00 98.22           C  
ATOM   2169  CD2 LEU O 281     -28.988   1.528  -1.727  1.00 98.12           C  
ATOM   2170  N   ARG O 282     -26.481  -3.301  -2.377  1.00 98.88           N  
ATOM   2171  CA  ARG O 282     -25.345  -4.202  -2.142  1.00 98.88           C  
ATOM   2172  C   ARG O 282     -24.298  -4.103  -3.252  1.00 98.87           C  
ATOM   2173  O   ARG O 282     -23.111  -3.983  -2.957  1.00 98.69           O  
ATOM   2174  CB  ARG O 282     -25.839  -5.643  -1.991  1.00 98.74           C  
ATOM   2175  CG  ARG O 282     -24.721  -6.567  -1.460  1.00 97.95           C  
ATOM   2176  CD  ARG O 282     -25.162  -8.031  -1.348  1.00 96.79           C  
ATOM   2177  NE  ARG O 282     -26.366  -8.186  -0.516  1.00 93.43           N  
ATOM   2178  CZ  ARG O 282     -27.521  -8.685  -0.919  1.00 93.18           C  
ATOM   2179  NH1 ARG O 282     -27.653  -9.316  -2.046  1.00 83.10           N  
ATOM   2180  NH2 ARG O 282     -28.600  -8.540  -0.200  1.00 85.14           N  
ATOM   2181  N   THR O 283     -24.737  -4.150  -4.483  1.00 98.84           N  
ATOM   2182  CA  THR O 283     -23.846  -4.129  -5.648  1.00 98.78           C  
ATOM   2183  C   THR O 283     -23.149  -2.779  -5.775  1.00 98.78           C  
ATOM   2184  O   THR O 283     -21.919  -2.718  -5.817  1.00 98.42           O  
ATOM   2185  CB  THR O 283     -24.630  -4.460  -6.927  1.00 98.45           C  
ATOM   2186  OG1 THR O 283     -25.234  -5.725  -6.780  1.00 91.69           O  
ATOM   2187  CG2 THR O 283     -23.731  -4.537  -8.158  1.00 91.07           C  
ATOM   2188  N   LYS O 284     -23.913  -1.691  -5.763  1.00 98.80           N  
ATOM   2189  CA  LYS O 284     -23.380  -0.334  -5.928  1.00 98.73           C  
ATOM   2190  C   LYS O 284     -22.525   0.096  -4.731  1.00 98.75           C  
ATOM   2191  O   LYS O 284     -21.500   0.756  -4.901  1.00 98.17           O  
ATOM   2192  CB  LYS O 284     -24.552   0.621  -6.183  1.00 98.08           C  
ATOM   2193  CG  LYS O 284     -24.102   1.959  -6.775  0.99 90.97           C  
ATOM   2194  CD  LYS O 284     -25.323   2.769  -7.227  0.98 87.78           C  
ATOM   2195  CE  LYS O 284     -24.917   4.074  -7.900  0.98 82.88           C  
ATOM   2196  NZ  LYS O 284     -26.106   4.834  -8.351  0.97 74.93           N  
ATOM   2197  N   GLY O 285     -22.906  -0.320  -3.539  1.00 98.76           N  
ATOM   2198  CA  GLY O 285     -22.169  -0.066  -2.305  1.00 98.75           C  
ATOM   2199  C   GLY O 285     -20.987  -1.004  -2.054  1.00 98.79           C  
ATOM   2200  O   GLY O 285     -20.263  -0.785  -1.083  1.00 98.53           O  
ATOM   2201  N   ALA O 286     -20.784  -2.025  -2.884  1.00 98.66           N  
ATOM   2202  CA  ALA O 286     -19.835  -3.116  -2.648  1.00 98.56           C  
ATOM   2203  C   ALA O 286     -19.968  -3.707  -1.225  1.00 98.61           C  
ATOM   2204  O   ALA O 286     -18.983  -3.897  -0.501  1.00 97.94           O  
ATOM   2205  CB  ALA O 286     -18.419  -2.662  -3.029  1.00 98.06           C  
ATOM   2206  N   GLU O 287     -21.196  -3.984  -0.826  1.00 98.77           N  
ATOM   2207  CA  GLU O 287     -21.551  -4.384   0.534  1.00 98.79           C  
ATOM   2208  C   GLU O 287     -21.280  -5.878   0.791  1.00 98.79           C  
ATOM   2209  O   GLU O 287     -22.183  -6.710   0.924  1.00 98.62           O  
ATOM   2210  CB  GLU O 287     -22.994  -3.969   0.845  1.00 98.68           C  
ATOM   2211  CG  GLU O 287     -23.189  -2.445   0.881  1.00 98.29           C  
ATOM   2212  CD  GLU O 287     -22.436  -1.731   2.021  1.00 98.57           C  
ATOM   2213  OE1 GLU O 287     -22.533  -0.491   2.111  1.00 96.98           O  
ATOM   2214  OE2 GLU O 287     -21.749  -2.389   2.830  1.00 97.45           O  
ATOM   2215  N   PHE O 288     -19.987  -6.191   0.891  1.00 98.69           N  
ATOM   2216  CA  PHE O 288     -19.467  -7.499   1.264  1.00 98.61           C  
ATOM   2217  C   PHE O 288     -18.494  -7.331   2.431  1.00 98.45           C  
ATOM   2218  O   PHE O 288     -17.653  -6.428   2.421  1.00 97.69           O  
ATOM   2219  CB  PHE O 288     -18.793  -8.168   0.061  1.00 98.48           C  
ATOM   2220  CG  PHE O 288     -19.730  -8.395  -1.112  1.00 98.49           C  
ATOM   2221  CD1 PHE O 288     -20.478  -9.581  -1.202  1.00 97.68           C  
ATOM   2222  CD2 PHE O 288     -19.883  -7.405  -2.100  1.00 97.71           C  
ATOM   2223  CE1 PHE O 288     -21.374  -9.780  -2.266  1.00 97.34           C  
ATOM   2224  CE2 PHE O 288     -20.777  -7.591  -3.165  1.00 97.34           C  
ATOM   2225  CZ  PHE O 288     -21.524  -8.783  -3.249  1.00 97.65           C  
ATOM   2226  N   GLY O 289     -18.605  -8.198   3.434  0.99 98.06           N  
ATOM   2227  CA  GLY O 289     -17.830  -8.111   4.666  0.99 97.76           C  
ATOM   2228  C   GLY O 289     -16.330  -7.975   4.398  0.99 97.99           C  
ATOM   2229  O   GLY O 289     -15.739  -8.826   3.730  0.99 97.31           O  
ATOM   2230  N   THR O 290     -15.711  -6.935   4.939  0.99 97.45           N  
ATOM   2231  CA  THR O 290     -14.267  -6.695   4.776  0.99 97.19           C  
ATOM   2232  C   THR O 290     -13.446  -7.844   5.368  0.99 97.32           C  
ATOM   2233  O   THR O 290     -12.405  -8.202   4.820  0.99 95.87           O  
ATOM   2234  CB  THR O 290     -13.885  -5.348   5.420  0.99 96.43           C  
ATOM   2235  OG1 THR O 290     -14.640  -4.315   4.824  0.99 93.43           O  
ATOM   2236  CG2 THR O 290     -12.411  -4.987   5.226  0.98 94.20           C  
ATOM   2237  N   THR O 291     -13.966  -8.471   6.414  0.98 97.68           N  
ATOM   2238  CA  THR O 291     -13.322  -9.600   7.094  0.98 97.68           C  
ATOM   2239  C   THR O 291     -13.737 -10.953   6.509  0.98 97.64           C  
ATOM   2240  O   THR O 291     -12.884 -11.756   6.126  0.98 96.46           O  
ATOM   2241  CB  THR O 291     -13.643  -9.548   8.595  0.98 97.55           C  
ATOM   2242  OG1 THR O 291     -13.280  -8.289   9.115  0.98 96.27           O  
ATOM   2243  CG2 THR O 291     -12.891 -10.608   9.396  0.98 96.75           C  
ATOM   2244  N   THR O 292     -15.041 -11.227   6.428  0.99 98.22           N  
ATOM   2245  CA  THR O 292     -15.557 -12.567   6.083  0.99 98.15           C  
ATOM   2246  C   THR O 292     -15.961 -12.723   4.620  0.99 98.17           C  
ATOM   2247  O   THR O 292     -16.258 -13.840   4.185  0.99 97.28           O  
ATOM   2248  CB  THR O 292     -16.738 -12.966   6.980  0.99 97.84           C  
ATOM   2249  OG1 THR O 292     -17.835 -12.112   6.748  0.99 96.83           O  
ATOM   2250  CG2 THR O 292     -16.391 -12.927   8.464  0.99 97.05           C  
ATOM   2251  N   LYS O 293     -16.018 -11.642   3.867  1.00 97.92           N  
ATOM   2252  CA  LYS O 293     -16.517 -11.577   2.479  1.00 98.20           C  
ATOM   2253  C   LYS O 293     -17.993 -11.965   2.299  1.00 98.42           C  
ATOM   2254  O   LYS O 293     -18.471 -12.010   1.174  1.00 97.35           O  
ATOM   2255  CB  LYS O 293     -15.591 -12.350   1.519  0.99 97.61           C  
ATOM   2256  CG  LYS O 293     -14.085 -12.032   1.668  0.96 94.41           C  
ATOM   2257  CD  LYS O 293     -13.775 -10.553   1.471  0.95 84.99           C  
ATOM   2258  CE  LYS O 293     -12.265 -10.321   1.584  0.93 75.00           C  
ATOM   2259  NZ  LYS O 293     -11.949  -8.875   1.706  0.92 65.30           N  
ATOM   2260  N   ARG O 294     -18.726 -12.192   3.389  1.00 98.47           N  
ATOM   2261  CA  ARG O 294     -20.171 -12.469   3.323  1.00 98.49           C  
ATOM   2262  C   ARG O 294     -20.914 -11.250   2.755  1.00 98.61           C  
ATOM   2263  O   ARG O 294     -20.546 -10.123   3.099  1.00 98.39           O  
ATOM   2264  CB  ARG O 294     -20.718 -12.816   4.717  1.00 97.96           C  
ATOM   2265  CG  ARG O 294     -20.177 -14.156   5.248  1.00 96.96           C  
ATOM   2266  CD  ARG O 294     -20.703 -14.456   6.663  1.00 96.86           C  
ATOM   2267  NE  ARG O 294     -20.184 -13.506   7.658  1.00 96.58           N  
ATOM   2268  CZ  ARG O 294     -20.615 -13.340   8.901  1.00 97.10           C  
ATOM   2269  NH1 ARG O 294     -21.583 -14.053   9.404  1.00 93.82           N  
ATOM   2270  NH2 ARG O 294     -20.079 -12.429   9.666  1.00 94.17           N  
ATOM   2271  N   PRO O 295     -21.952 -11.451   1.940  1.00 98.69           N  
ATOM   2272  CA  PRO O 295     -22.808 -10.346   1.520  1.00 98.66           C  
ATOM   2273  C   PRO O 295     -23.488  -9.730   2.747  1.00 98.72           C  
ATOM   2274  O   PRO O 295     -24.009 -10.448   3.606  1.00 98.42           O  
ATOM   2275  CB  PRO O 295     -23.812 -10.960   0.535  1.00 98.23           C  
ATOM   2276  CG  PRO O 295     -23.891 -12.426   0.965  1.00 96.35           C  
ATOM   2277  CD  PRO O 295     -22.480 -12.721   1.470  1.00 98.14           C  
ATOM   2278  N   ARG O 296     -23.481  -8.409   2.830  1.00 98.77           N  
ATOM   2279  CA  ARG O 296     -24.229  -7.664   3.843  1.00 98.76           C  
ATOM   2280  C   ARG O 296     -25.688  -7.568   3.401  1.00 98.78           C  
ATOM   2281  O   ARG O 296     -25.973  -7.392   2.215  1.00 98.64           O  
ATOM   2282  CB  ARG O 296     -23.616  -6.269   4.065  1.00 98.55           C  
ATOM   2283  CG  ARG O 296     -22.170  -6.323   4.594  1.00 97.97           C  
ATOM   2284  CD  ARG O 296     -21.551  -4.928   4.608  1.00 97.52           C  
ATOM   2285  NE  ARG O 296     -20.155  -4.952   5.083  1.00 97.18           N  
ATOM   2286  CZ  ARG O 296     -19.187  -4.124   4.734  1.00 97.60           C  
ATOM   2287  NH1 ARG O 296     -19.369  -3.136   3.909  1.00 94.20           N  
ATOM   2288  NH2 ARG O 296     -17.994  -4.280   5.226  1.00 94.41           N  
ATOM   2289  N   ARG O 297     -26.591  -7.639   4.355  1.00 98.86           N  
ATOM   2290  CA  ARG O 297     -27.981  -7.241   4.138  1.00 98.85           C  
ATOM   2291  C   ARG O 297     -28.025  -5.716   4.012  1.00 98.89           C  
ATOM   2292  O   ARG O 297     -27.295  -5.030   4.732  1.00 98.77           O  
ATOM   2293  CB  ARG O 297     -28.866  -7.745   5.285  1.00 98.66           C  
ATOM   2294  CG  ARG O 297     -28.861  -9.276   5.383  1.00 97.85           C  
ATOM   2295  CD  ARG O 297     -29.885  -9.758   6.407  1.00 97.92           C  
ATOM   2296  NE  ARG O 297     -29.456  -9.491   7.784  1.00 97.55           N  
ATOM   2297  CZ  ARG O 297     -30.269  -9.316   8.817  1.00 98.09           C  
ATOM   2298  NH1 ARG O 297     -31.555  -9.208   8.686  1.00 95.34           N  
ATOM   2299  NH2 ARG O 297     -29.795  -9.249  10.024  1.00 95.85           N  
ATOM   2300  N   CYS O 298     -28.839  -5.202   3.114  1.00 98.91           N  
ATOM   2301  CA  CYS O 298     -28.931  -3.776   2.821  1.00 98.92           C  
ATOM   2302  C   CYS O 298     -30.366  -3.283   2.983  1.00 98.92           C  
ATOM   2303  O   CYS O 298     -31.319  -4.038   2.787  1.00 98.79           O  
ATOM   2304  CB  CYS O 298     -28.409  -3.501   1.404  1.00 98.87           C  
ATOM   2305  SG  CYS O 298     -26.665  -3.982   1.262  1.00 98.72           S  
ATOM   2306  N   GLY O 299     -30.506  -2.021   3.322  1.00 98.93           N  
ATOM   2307  CA  GLY O 299     -31.794  -1.370   3.470  1.00 98.93           C  
ATOM   2308  C   GLY O 299     -31.645   0.136   3.603  1.00 98.95           C  
ATOM   2309  O   GLY O 299     -30.572   0.703   3.392  1.00 98.87           O  
ATOM   2310  N   TRP O 300     -32.745   0.779   3.955  1.00 98.95           N  
ATOM   2311  CA  TRP O 300     -32.810   2.228   4.037  1.00 98.94           C  
ATOM   2312  C   TRP O 300     -32.243   2.761   5.353  1.00 98.94           C  
ATOM   2313  O   TRP O 300     -32.063   2.027   6.326  1.00 98.86           O  
ATOM   2314  CB  TRP O 300     -34.257   2.664   3.803  1.00 98.90           C  
ATOM   2315  CG  TRP O 300     -34.809   2.180   2.491  1.00 98.85           C  
ATOM   2316  CD1 TRP O 300     -35.706   1.182   2.331  1.00 98.65           C  
ATOM   2317  CD2 TRP O 300     -34.460   2.640   1.146  1.00 98.74           C  
ATOM   2318  NE1 TRP O 300     -35.962   0.998   0.969  1.00 98.36           N  
ATOM   2319  CE2 TRP O 300     -35.214   1.880   0.215  1.00 98.54           C  
ATOM   2320  CE3 TRP O 300     -33.592   3.634   0.636  1.00 98.56           C  
ATOM   2321  CZ2 TRP O 300     -35.126   2.099  -1.181  1.00 98.04           C  
ATOM   2322  CZ3 TRP O 300     -33.503   3.843  -0.754  1.00 97.75           C  
ATOM   2323  CH2 TRP O 300     -34.261   3.085  -1.647  1.00 97.49           C  
ATOM   2324  N   LEU O 301     -31.964   4.056   5.381  1.00 98.95           N  
ATOM   2325  CA  LEU O 301     -31.562   4.754   6.599  1.00 98.95           C  
ATOM   2326  C   LEU O 301     -32.679   4.671   7.649  1.00 98.95           C  
ATOM   2327  O   LEU O 301     -33.844   4.911   7.341  1.00 98.84           O  
ATOM   2328  CB  LEU O 301     -31.227   6.214   6.243  1.00 98.90           C  
ATOM   2329  CG  LEU O 301     -30.631   7.018   7.413  1.00 98.60           C  
ATOM   2330  CD1 LEU O 301     -29.240   6.498   7.797  1.00 98.17           C  
ATOM   2331  CD2 LEU O 301     -30.495   8.483   7.015  1.00 98.02           C  
ATOM   2332  N   ASP O 302     -32.299   4.370   8.877  1.00 98.93           N  
ATOM   2333  CA  ASP O 302     -33.217   4.245  10.009  1.00 98.93           C  
ATOM   2334  C   ASP O 302     -32.954   5.361  11.028  1.00 98.93           C  
ATOM   2335  O   ASP O 302     -31.986   5.311  11.795  1.00 98.84           O  
ATOM   2336  CB  ASP O 302     -33.067   2.839  10.608  1.00 98.90           C  
ATOM   2337  CG  ASP O 302     -34.077   2.541  11.710  1.00 98.82           C  
ATOM   2338  OD1 ASP O 302     -34.555   3.488  12.382  1.00 98.30           O  
ATOM   2339  OD2 ASP O 302     -34.360   1.345  11.916  1.00 98.20           O  
ATOM   2340  N   LEU O 303     -33.807   6.380  11.028  1.00 98.89           N  
ATOM   2341  CA  LEU O 303     -33.671   7.526  11.934  1.00 98.85           C  
ATOM   2342  C   LEU O 303     -34.056   7.191  13.378  1.00 98.88           C  
ATOM   2343  O   LEU O 303     -33.580   7.861  14.291  1.00 98.70           O  
ATOM   2344  CB  LEU O 303     -34.511   8.712  11.436  1.00 98.56           C  
ATOM   2345  CG  LEU O 303     -34.069   9.313  10.090  1.00 96.87           C  
ATOM   2346  CD1 LEU O 303     -34.907  10.560   9.827  1.00 94.29           C  
ATOM   2347  CD2 LEU O 303     -32.596   9.718  10.070  1.00 94.04           C  
ATOM   2348  N   VAL O 304     -34.880   6.180  13.600  1.00 98.87           N  
ATOM   2349  CA  VAL O 304     -35.219   5.735  14.963  1.00 98.88           C  
ATOM   2350  C   VAL O 304     -33.963   5.171  15.628  1.00 98.89           C  
ATOM   2351  O   VAL O 304     -33.595   5.578  16.733  1.00 98.77           O  
ATOM   2352  CB  VAL O 304     -36.358   4.695  14.962  1.00 98.78           C  
ATOM   2353  CG1 VAL O 304     -36.753   4.312  16.387  1.00 98.35           C  
ATOM   2354  CG2 VAL O 304     -37.602   5.222  14.244  1.00 98.39           C  
ATOM   2355  N   ALA O 305     -33.252   4.308  14.911  1.00 98.90           N  
ATOM   2356  CA  ALA O 305     -31.980   3.750  15.347  1.00 98.90           C  
ATOM   2357  C   ALA O 305     -30.879   4.816  15.466  1.00 98.92           C  
ATOM   2358  O   ALA O 305     -30.133   4.816  16.447  1.00 98.84           O  
ATOM   2359  CB  ALA O 305     -31.597   2.634  14.370  1.00 98.76           C  
ATOM   2360  N   LEU O 306     -30.792   5.751  14.521  1.00 98.90           N  
ATOM   2361  CA  LEU O 306     -29.800   6.833  14.569  1.00 98.88           C  
ATOM   2362  C   LEU O 306     -29.993   7.753  15.773  1.00 98.92           C  
ATOM   2363  O   LEU O 306     -29.019   8.039  16.465  1.00 98.79           O  
ATOM   2364  CB  LEU O 306     -29.829   7.663  13.274  1.00 98.48           C  
ATOM   2365  CG  LEU O 306     -29.156   7.006  12.056  1.00 91.35           C  
ATOM   2366  CD1 LEU O 306     -29.245   7.966  10.873  1.00 84.42           C  
ATOM   2367  CD2 LEU O 306     -27.679   6.699  12.285  1.00 85.57           C  
ATOM   2368  N   LYS O 307     -31.217   8.185  16.051  1.00 98.87           N  
ATOM   2369  CA  LYS O 307     -31.513   9.026  17.222  1.00 98.83           C  
ATOM   2370  C   LYS O 307     -31.114   8.328  18.526  1.00 98.86           C  
ATOM   2371  O   LYS O 307     -30.473   8.945  19.374  1.00 98.70           O  
ATOM   2372  CB  LYS O 307     -33.008   9.403  17.247  1.00 98.61           C  
ATOM   2373  CG  LYS O 307     -33.334  10.514  16.223  1.00 96.88           C  
ATOM   2374  CD  LYS O 307     -34.807  10.952  16.250  0.99 92.21           C  
ATOM   2375  CE  LYS O 307     -35.754   9.882  15.699  0.99 84.40           C  
ATOM   2376  NZ  LYS O 307     -37.158  10.370  15.624  0.99 75.65           N  
ATOM   2377  N   TYR O 308     -31.429   7.049  18.635  1.00 98.88           N  
ATOM   2378  CA  TYR O 308     -31.021   6.232  19.776  1.00 98.88           C  
ATOM   2379  C   TYR O 308     -29.491   6.170  19.919  1.00 98.88           C  
ATOM   2380  O   TYR O 308     -28.954   6.478  20.983  1.00 98.79           O  
ATOM   2381  CB  TYR O 308     -31.619   4.827  19.614  1.00 98.85           C  
ATOM   2382  CG  TYR O 308     -31.165   3.823  20.658  1.00 98.82           C  
ATOM   2383  CD1 TYR O 308     -30.422   2.686  20.279  1.00 98.53           C  
ATOM   2384  CD2 TYR O 308     -31.509   4.011  22.014  1.00 98.55           C  
ATOM   2385  CE1 TYR O 308     -30.037   1.733  21.238  1.00 98.35           C  
ATOM   2386  CE2 TYR O 308     -31.126   3.071  22.981  1.00 98.32           C  
ATOM   2387  CZ  TYR O 308     -30.394   1.929  22.589  1.00 98.39           C  
ATOM   2388  OH  TYR O 308     -30.035   0.990  23.531  1.00 97.79           O  
ATOM   2389  N   ALA O 309     -28.782   5.854  18.846  1.00 98.92           N  
ATOM   2390  CA  ALA O 309     -27.327   5.748  18.864  1.00 98.93           C  
ATOM   2391  C   ALA O 309     -26.630   7.089  19.149  1.00 98.94           C  
ATOM   2392  O   ALA O 309     -25.655   7.124  19.900  1.00 98.87           O  
ATOM   2393  CB  ALA O 309     -26.882   5.142  17.533  1.00 98.86           C  
ATOM   2394  N   CYS O 310     -27.133   8.192  18.608  1.00 98.91           N  
ATOM   2395  CA  CYS O 310     -26.614   9.531  18.901  1.00 98.89           C  
ATOM   2396  C   CYS O 310     -26.768   9.893  20.381  1.00 98.88           C  
ATOM   2397  O   CYS O 310     -25.820  10.393  20.984  1.00 98.70           O  
ATOM   2398  CB  CYS O 310     -27.319  10.566  18.015  1.00 98.81           C  
ATOM   2399  SG  CYS O 310     -26.702  10.426  16.314  1.00 98.28           S  
ATOM   2400  N   ALA O 311     -27.918   9.591  20.973  1.00 98.83           N  
ATOM   2401  CA  ALA O 311     -28.153   9.817  22.395  1.00 98.77           C  
ATOM   2402  C   ALA O 311     -27.226   8.966  23.281  1.00 98.79           C  
ATOM   2403  O   ALA O 311     -26.613   9.490  24.205  1.00 98.53           O  
ATOM   2404  CB  ALA O 311     -29.635   9.554  22.695  1.00 98.51           C  
ATOM   2405  N   LEU O 312     -27.063   7.684  22.959  1.00 98.83           N  
ATOM   2406  CA  LEU O 312     -26.182   6.779  23.709  1.00 98.80           C  
ATOM   2407  C   LEU O 312     -24.717   7.219  23.692  1.00 98.78           C  
ATOM   2408  O   LEU O 312     -24.032   7.141  24.714  1.00 98.33           O  
ATOM   2409  CB  LEU O 312     -26.265   5.362  23.116  1.00 98.53           C  
ATOM   2410  CG  LEU O 312     -27.566   4.589  23.398  1.00 97.33           C  
ATOM   2411  CD1 LEU O 312     -27.447   3.222  22.727  1.00 95.78           C  
ATOM   2412  CD2 LEU O 312     -27.815   4.375  24.894  1.00 95.67           C  
ATOM   2413  N   ASN O 313     -24.232   7.657  22.538  1.00 98.89           N  
ATOM   2414  CA  ASN O 313     -22.828   8.031  22.373  1.00 98.90           C  
ATOM   2415  C   ASN O 313     -22.536   9.475  22.798  1.00 98.86           C  
ATOM   2416  O   ASN O 313     -21.366   9.819  22.967  1.00 98.58           O  
ATOM   2417  CB  ASN O 313     -22.413   7.772  20.921  1.00 98.89           C  
ATOM   2418  CG  ASN O 313     -22.377   6.289  20.592  1.00 98.84           C  
ATOM   2419  OD1 ASN O 313     -21.570   5.531  21.104  1.00 94.92           O  
ATOM   2420  ND2 ASN O 313     -23.252   5.837  19.728  1.00 94.95           N  
ATOM   2421  N   GLY O 314     -23.558  10.316  22.952  1.00 98.78           N  
ATOM   2422  CA  GLY O 314     -23.368  11.754  23.112  1.00 98.71           C  
ATOM   2423  C   GLY O 314     -22.735  12.382  21.867  1.00 98.74           C  
ATOM   2424  O   GLY O 314     -21.789  13.158  21.994  1.00 98.44           O  
ATOM   2425  N   CYS O 315     -23.202  12.010  20.673  1.00 98.81           N  
ATOM   2426  CA  CYS O 315     -22.635  12.521  19.423  1.00 98.83           C  
ATOM   2427  C   CYS O 315     -22.729  14.050  19.369  1.00 98.75           C  
ATOM   2428  O   CYS O 315     -23.807  14.623  19.539  1.00 98.46           O  
ATOM   2429  CB  CYS O 315     -23.340  11.905  18.203  1.00 98.84           C  
ATOM   2430  SG  CYS O 315     -23.025  10.115  18.090  1.00 98.80           S  
ATOM   2431  N   THR O 316     -21.609  14.705  19.093  1.00 98.63           N  
ATOM   2432  CA  THR O 316     -21.515  16.162  18.924  1.00 98.49           C  
ATOM   2433  C   THR O 316     -21.535  16.556  17.450  1.00 98.39           C  
ATOM   2434  O   THR O 316     -21.920  17.671  17.098  1.00 97.99           O  
ATOM   2435  CB  THR O 316     -20.247  16.702  19.588  1.00 98.34           C  
ATOM   2436  OG1 THR O 316     -19.119  16.067  19.030  1.00 98.00           O  
ATOM   2437  CG2 THR O 316     -20.230  16.452  21.095  1.00 97.83           C  
ATOM   2438  N   GLN O 317     -21.155  15.632  16.578  1.00 98.56           N  
ATOM   2439  CA  GLN O 317     -21.189  15.786  15.131  1.00 98.54           C  
ATOM   2440  C   GLN O 317     -21.371  14.430  14.435  1.00 98.74           C  
ATOM   2441  O   GLN O 317     -21.091  13.370  15.007  1.00 98.69           O  
ATOM   2442  CB  GLN O 317     -19.926  16.526  14.642  1.00 97.83           C  
ATOM   2443  CG  GLN O 317     -18.602  15.876  15.075  1.00 92.57           C  
ATOM   2444  CD  GLN O 317     -17.386  16.644  14.553  1.00 95.24           C  
ATOM   2445  OE1 GLN O 317     -17.222  16.845  13.359  1.00 89.03           O  
ATOM   2446  NE2 GLN O 317     -16.514  17.084  15.416  1.00 87.67           N  
ATOM   2447  N   LEU O 318     -21.815  14.471  13.182  1.00 98.74           N  
ATOM   2448  CA  LEU O 318     -21.992  13.287  12.343  1.00 98.75           C  
ATOM   2449  C   LEU O 318     -21.088  13.328  11.114  1.00 98.77           C  
ATOM   2450  O   LEU O 318     -20.820  14.395  10.554  1.00 98.62           O  
ATOM   2451  CB  LEU O 318     -23.472  13.132  11.932  1.00 98.56           C  
ATOM   2452  CG  LEU O 318     -24.472  12.997  13.097  1.00 97.10           C  
ATOM   2453  CD1 LEU O 318     -25.886  12.825  12.542  1.00 95.22           C  
ATOM   2454  CD2 LEU O 318     -24.170  11.791  13.984  1.00 94.62           C  
ATOM   2455  N   ALA O 319     -20.681  12.153  10.660  1.00 98.85           N  
ATOM   2456  CA  ALA O 319     -20.146  11.933   9.324  1.00 98.88           C  
ATOM   2457  C   ALA O 319     -21.132  11.078   8.518  1.00 98.91           C  
ATOM   2458  O   ALA O 319     -21.419   9.937   8.883  1.00 98.84           O  
ATOM   2459  CB  ALA O 319     -18.757  11.300   9.420  1.00 98.79           C  
ATOM   2460  N   LEU O 320     -21.638  11.627   7.421  1.00 98.91           N  
ATOM   2461  CA  LEU O 320     -22.551  10.932   6.514  1.00 98.93           C  
ATOM   2462  C   LEU O 320     -21.763  10.305   5.359  1.00 98.93           C  
ATOM   2463  O   LEU O 320     -21.139  11.000   4.553  1.00 98.85           O  
ATOM   2464  CB  LEU O 320     -23.632  11.910   6.030  1.00 98.87           C  
ATOM   2465  CG  LEU O 320     -24.737  11.243   5.188  1.00 98.60           C  
ATOM   2466  CD1 LEU O 320     -25.564  10.243   6.003  1.00 98.26           C  
ATOM   2467  CD2 LEU O 320     -25.687  12.314   4.657  1.00 98.06           C  
ATOM   2468  N   MET O 321     -21.804   8.990   5.274  1.00 98.94           N  
ATOM   2469  CA  MET O 321     -20.975   8.207   4.366  1.00 98.94           C  
ATOM   2470  C   MET O 321     -21.794   7.646   3.205  1.00 98.95           C  
ATOM   2471  O   MET O 321     -22.981   7.344   3.351  1.00 98.85           O  
ATOM   2472  CB  MET O 321     -20.303   7.058   5.138  1.00 98.88           C  
ATOM   2473  CG  MET O 321     -19.583   7.494   6.422  1.00 98.54           C  
ATOM   2474  SD  MET O 321     -18.220   8.668   6.185  1.00 98.62           S  
ATOM   2475  CE  MET O 321     -17.040   7.608   5.318  1.00 97.50           C  
ATOM   2476  N   LYS O 322     -21.124   7.423   2.082  1.00 98.91           N  
ATOM   2477  CA  LYS O 322     -21.652   6.644   0.952  1.00 98.91           C  
ATOM   2478  C   LYS O 322     -22.909   7.245   0.301  1.00 98.90           C  
ATOM   2479  O   LYS O 322     -23.773   6.498  -0.154  1.00 98.69           O  
ATOM   2480  CB  LYS O 322     -21.828   5.158   1.341  1.00 98.81           C  
ATOM   2481  CG  LYS O 322     -20.575   4.545   1.992  1.00 98.44           C  
ATOM   2482  CD  LYS O 322     -20.680   3.033   2.211  1.00 97.42           C  
ATOM   2483  CE  LYS O 322     -20.640   2.278   0.871  1.00 96.13           C  
ATOM   2484  NZ  LYS O 322     -20.380   0.824   1.035  1.00 95.15           N  
ATOM   2485  N   LEU O 323     -22.996   8.568   0.214  1.00 98.78           N  
ATOM   2486  CA  LEU O 323     -24.058   9.254  -0.542  1.00 98.67           C  
ATOM   2487  C   LEU O 323     -24.113   8.798  -2.003  1.00 98.83           C  
ATOM   2488  O   LEU O 323     -25.194   8.565  -2.535  1.00 98.58           O  
ATOM   2489  CB  LEU O 323     -23.822  10.776  -0.505  1.00 97.10           C  
ATOM   2490  CG  LEU O 323     -24.425  11.467   0.728  1.00 89.23           C  
ATOM   2491  CD1 LEU O 323     -23.903  12.897   0.792  1.00 89.17           C  
ATOM   2492  CD2 LEU O 323     -25.954  11.525   0.654  1.00 89.50           C  
ATOM   2493  N   ASP O 324     -22.960   8.606  -2.609  1.00 98.85           N  
ATOM   2494  CA  ASP O 324     -22.796   8.158  -3.998  1.00 98.88           C  
ATOM   2495  C   ASP O 324     -23.438   6.796  -4.298  1.00 98.91           C  
ATOM   2496  O   ASP O 324     -23.696   6.471  -5.456  1.00 98.80           O  
ATOM   2497  CB  ASP O 324     -21.296   8.114  -4.317  1.00 98.81           C  
ATOM   2498  CG  ASP O 324     -20.521   7.133  -3.426  1.00 98.71           C  
ATOM   2499  OD1 ASP O 324     -20.410   7.383  -2.197  1.00 97.83           O  
ATOM   2500  OD2 ASP O 324     -20.035   6.099  -3.922  1.00 97.63           O  
ATOM   2501  N   VAL O 325     -23.719   6.000  -3.281  1.00 98.92           N  
ATOM   2502  CA  VAL O 325     -24.428   4.722  -3.468  1.00 98.94           C  
ATOM   2503  C   VAL O 325     -25.904   4.941  -3.796  1.00 98.93           C  
ATOM   2504  O   VAL O 325     -26.507   4.089  -4.454  1.00 98.78           O  
ATOM   2505  CB  VAL O 325     -24.244   3.807  -2.242  1.00 98.90           C  
ATOM   2506  CG1 VAL O 325     -24.976   2.465  -2.395  1.00 98.67           C  
ATOM   2507  CG2 VAL O 325     -22.755   3.507  -2.035  1.00 98.73           C  
ATOM   2508  N   LEU O 326     -26.469   6.078  -3.392  1.00 98.93           N  
ATOM   2509  CA  LEU O 326     -27.852   6.455  -3.688  1.00 98.93           C  
ATOM   2510  C   LEU O 326     -28.001   7.206  -5.026  1.00 98.91           C  
ATOM   2511  O   LEU O 326     -29.130   7.455  -5.440  1.00 98.70           O  
ATOM   2512  CB  LEU O 326     -28.428   7.272  -2.515  1.00 98.88           C  
ATOM   2513  CG  LEU O 326     -28.403   6.571  -1.142  1.00 98.67           C  
ATOM   2514  CD1 LEU O 326     -29.046   7.481  -0.095  1.00 98.34           C  
ATOM   2515  CD2 LEU O 326     -29.166   5.245  -1.139  1.00 98.25           C  
ATOM   2516  N   ASP O 327     -26.907   7.521  -5.705  1.00 98.86           N  
ATOM   2517  CA  ASP O 327     -26.944   8.215  -6.997  1.00 98.84           C  
ATOM   2518  C   ASP O 327     -27.793   7.432  -8.017  1.00 98.79           C  
ATOM   2519  O   ASP O 327     -27.623   6.223  -8.194  1.00 98.45           O  
ATOM   2520  CB  ASP O 327     -25.524   8.413  -7.562  1.00 98.75           C  
ATOM   2521  CG  ASP O 327     -24.627   9.395  -6.792  1.00 98.72           C  
ATOM   2522  OD1 ASP O 327     -25.079  10.008  -5.796  1.00 98.11           O  
ATOM   2523  OD2 ASP O 327     -23.452   9.558  -7.195  1.00 98.04           O  
ATOM   2524  N   GLY O 328     -28.692   8.134  -8.696  1.00 98.72           N  
ATOM   2525  CA  GLY O 328     -29.565   7.568  -9.722  1.00 98.61           C  
ATOM   2526  C   GLY O 328     -30.764   6.770  -9.195  1.00 98.63           C  
ATOM   2527  O   GLY O 328     -31.432   6.098  -9.978  1.00 97.67           O  
ATOM   2528  N   ILE O 329     -31.050   6.818  -7.899  1.00 98.65           N  
ATOM   2529  CA  ILE O 329     -32.284   6.254  -7.330  1.00 98.57           C  
ATOM   2530  C   ILE O 329     -33.357   7.347  -7.307  1.00 98.43           C  
ATOM   2531  O   ILE O 329     -33.205   8.340  -6.600  1.00 97.72           O  
ATOM   2532  CB  ILE O 329     -32.044   5.653  -5.925  1.00 98.42           C  
ATOM   2533  CG1 ILE O 329     -30.983   4.528  -5.989  1.00 97.77           C  
ATOM   2534  CG2 ILE O 329     -33.367   5.127  -5.334  1.00 97.76           C  
ATOM   2535  CD1 ILE O 329     -30.633   3.906  -4.623  1.00 96.46           C  
ATOM   2536  N   ASP O 330     -34.470   7.146  -8.000  1.00 98.16           N  
ATOM   2537  CA  ASP O 330     -35.540   8.155  -8.130  1.00 97.80           C  
ATOM   2538  C   ASP O 330     -36.261   8.453  -6.807  1.00 97.86           C  
ATOM   2539  O   ASP O 330     -36.682   9.583  -6.545  1.00 96.19           O  
ATOM   2540  CB  ASP O 330     -36.588   7.664  -9.140  1.00 96.36           C  
ATOM   2541  CG  ASP O 330     -36.058   7.520 -10.567  0.97 85.67           C  
ATOM   2542  OD1 ASP O 330     -35.143   8.287 -10.934  0.97 78.12           O  
ATOM   2543  OD2 ASP O 330     -36.587   6.637 -11.279  0.97 78.65           O  
ATOM   2544  N   ALA O 331     -36.452   7.433  -5.980  1.00 98.01           N  
ATOM   2545  CA  ALA O 331     -37.219   7.508  -4.742  1.00 97.94           C  
ATOM   2546  C   ALA O 331     -36.430   6.896  -3.580  1.00 98.25           C  
ATOM   2547  O   ALA O 331     -36.389   5.675  -3.395  1.00 97.61           O  
ATOM   2548  CB  ALA O 331     -38.576   6.830  -4.959  1.00 96.76           C  
ATOM   2549  N   ILE O 332     -35.836   7.763  -2.766  1.00 98.53           N  
ATOM   2550  CA  ILE O 332     -35.054   7.367  -1.592  1.00 98.65           C  
ATOM   2551  C   ILE O 332     -35.977   7.333  -0.382  1.00 98.70           C  
ATOM   2552  O   ILE O 332     -36.648   8.318  -0.070  1.00 98.42           O  
ATOM   2553  CB  ILE O 332     -33.856   8.317  -1.394  1.00 98.43           C  
ATOM   2554  CG1 ILE O 332     -32.937   8.256  -2.637  1.00 97.08           C  
ATOM   2555  CG2 ILE O 332     -33.083   7.944  -0.113  1.00 97.31           C  
ATOM   2556  CD1 ILE O 332     -31.817   9.289  -2.622  1.00 92.40           C  
ATOM   2557  N   LYS O 333     -36.003   6.210   0.316  1.00 98.74           N  
ATOM   2558  CA  LYS O 333     -36.790   6.049   1.539  1.00 98.76           C  
ATOM   2559  C   LYS O 333     -35.925   6.288   2.773  1.00 98.80           C  
ATOM   2560  O   LYS O 333     -34.747   5.937   2.800  1.00 98.60           O  
ATOM   2561  CB  LYS O 333     -37.432   4.657   1.579  1.00 98.52           C  
ATOM   2562  CG  LYS O 333     -38.443   4.425   0.445  0.99 97.24           C  
ATOM   2563  CD  LYS O 333     -38.999   3.001   0.536  0.99 94.63           C  
ATOM   2564  CE  LYS O 333     -39.931   2.694  -0.629  0.99 88.61           C  
ATOM   2565  NZ  LYS O 333     -40.340   1.268  -0.612  0.99 80.71           N  
ATOM   2566  N   VAL O 334     -36.540   6.846   3.799  1.00 98.85           N  
ATOM   2567  CA  VAL O 334     -35.965   6.961   5.144  1.00 98.87           C  
ATOM   2568  C   VAL O 334     -36.991   6.441   6.138  1.00 98.89           C  
ATOM   2569  O   VAL O 334     -38.137   6.883   6.121  1.00 98.78           O  
ATOM   2570  CB  VAL O 334     -35.562   8.414   5.464  1.00 98.72           C  
ATOM   2571  CG1 VAL O 334     -34.956   8.520   6.866  1.00 97.85           C  
ATOM   2572  CG2 VAL O 334     -34.520   8.936   4.469  1.00 97.93           C  
ATOM   2573  N   CYS O 335     -36.590   5.521   6.998  1.00 98.91           N  
ATOM   2574  CA  CYS O 335     -37.427   5.058   8.096  1.00 98.92           C  
ATOM   2575  C   CYS O 335     -37.453   6.137   9.189  1.00 98.92           C  
ATOM   2576  O   CYS O 335     -36.417   6.464   9.769  1.00 98.82           O  
ATOM   2577  CB  CYS O 335     -36.882   3.723   8.602  1.00 98.89           C  
ATOM   2578  SG  CYS O 335     -37.894   3.123   9.984  1.00 98.71           S  
ATOM   2579  N   VAL O 336     -38.627   6.708   9.448  1.00 98.85           N  
ATOM   2580  CA  VAL O 336     -38.823   7.806  10.416  1.00 98.80           C  
ATOM   2581  C   VAL O 336     -39.514   7.350  11.702  1.00 98.79           C  
ATOM   2582  O   VAL O 336     -39.451   8.038  12.718  1.00 98.54           O  
ATOM   2583  CB  VAL O 336     -39.575   8.989   9.781  1.00 98.62           C  
ATOM   2584  CG1 VAL O 336     -38.744   9.625   8.664  1.00 97.86           C  
ATOM   2585  CG2 VAL O 336     -40.944   8.600   9.215  1.00 97.94           C  
ATOM   2586  N   ALA O 337     -40.156   6.199  11.663  1.00 98.82           N  
ATOM   2587  CA  ALA O 337     -40.799   5.560  12.798  1.00 98.84           C  
ATOM   2588  C   ALA O 337     -40.960   4.060  12.531  1.00 98.88           C  
ATOM   2589  O   ALA O 337     -40.815   3.599  11.394  1.00 98.80           O  
ATOM   2590  CB  ALA O 337     -42.162   6.227  13.038  1.00 98.66           C  
ATOM   2591  N   TYR O 338     -41.330   3.308  13.559  1.00 98.84           N  
ATOM   2592  CA  TYR O 338     -41.839   1.946  13.412  1.00 98.85           C  
ATOM   2593  C   TYR O 338     -43.335   1.911  13.698  1.00 98.78           C  
ATOM   2594  O   TYR O 338     -43.838   2.661  14.534  1.00 98.51           O  
ATOM   2595  CB  TYR O 338     -41.073   0.968  14.317  1.00 98.83           C  
ATOM   2596  CG  TYR O 338     -39.556   1.020  14.243  1.00 98.85           C  
ATOM   2597  CD1 TYR O 338     -38.888   1.228  13.016  1.00 98.66           C  
ATOM   2598  CD2 TYR O 338     -38.801   0.852  15.420  1.00 98.66           C  
ATOM   2599  CE1 TYR O 338     -37.484   1.279  12.970  1.00 98.54           C  
ATOM   2600  CE2 TYR O 338     -37.400   0.892  15.386  1.00 98.56           C  
ATOM   2601  CZ  TYR O 338     -36.744   1.109  14.160  1.00 98.65           C  
ATOM   2602  OH  TYR O 338     -35.371   1.145  14.128  1.00 98.23           O  
ATOM   2603  N   GLU O 339     -44.026   0.997  13.055  1.00 98.72           N  
ATOM   2604  CA  GLU O 339     -45.354   0.562  13.466  1.00 98.64           C  
ATOM   2605  C   GLU O 339     -45.232  -0.791  14.170  1.00 98.65           C  
ATOM   2606  O   GLU O 339     -44.610  -1.721  13.651  1.00 98.26           O  
ATOM   2607  CB  GLU O 339     -46.288   0.512  12.250  1.00 98.20           C  
ATOM   2608  CG  GLU O 339     -47.728   0.215  12.664  0.98 93.23           C  
ATOM   2609  CD  GLU O 339     -48.696   0.111  11.484  0.98 87.86           C  
ATOM   2610  OE1 GLU O 339     -49.844  -0.327  11.726  0.98 80.05           O  
ATOM   2611  OE2 GLU O 339     -48.303   0.451  10.346  0.98 79.74           O  
ATOM   2612  N   ARG O 340     -45.813  -0.897  15.350  1.00 98.31           N  
ATOM   2613  CA  ARG O 340     -45.887  -2.156  16.087  1.00 98.17           C  
ATOM   2614  C   ARG O 340     -47.289  -2.319  16.656  1.00 98.08           C  
ATOM   2615  O   ARG O 340     -47.681  -1.568  17.544  1.00 97.27           O  
ATOM   2616  CB  ARG O 340     -44.802  -2.185  17.177  1.00 97.50           C  
ATOM   2617  CG  ARG O 340     -44.763  -3.546  17.893  0.99 95.82           C  
ATOM   2618  CD  ARG O 340     -43.570  -3.655  18.848  0.99 93.72           C  
ATOM   2619  NE  ARG O 340     -43.680  -2.713  19.972  0.99 90.13           N  
ATOM   2620  CZ  ARG O 340     -42.748  -2.476  20.883  0.99 89.03           C  
ATOM   2621  NH1 ARG O 340     -41.605  -3.110  20.867  0.99 82.16           N  
ATOM   2622  NH2 ARG O 340     -42.955  -1.597  21.830  0.99 81.20           N  
ATOM   2623  N   LYS O 341     -48.021  -3.294  16.161  0.99 96.99           N  
ATOM   2624  CA  LYS O 341     -49.396  -3.597  16.599  0.99 96.54           C  
ATOM   2625  C   LYS O 341     -50.332  -2.372  16.570  0.99 96.75           C  
ATOM   2626  O   LYS O 341     -51.142  -2.193  17.473  0.99 94.49           O  
ATOM   2627  CB  LYS O 341     -49.375  -4.282  17.977  0.99 95.13           C  
ATOM   2628  CG  LYS O 341     -48.556  -5.584  17.999  0.91 90.27           C  
ATOM   2629  CD  LYS O 341     -48.592  -6.190  19.402  0.90 82.90           C  
ATOM   2630  CE  LYS O 341     -47.805  -7.499  19.402  0.89 75.24           C  
ATOM   2631  NZ  LYS O 341     -47.773  -8.109  20.751  0.89 66.64           N  
ATOM   2632  N   GLY O 342     -50.203  -1.548  15.552  0.99 96.89           N  
ATOM   2633  CA  GLY O 342     -51.002  -0.329  15.380  0.99 96.78           C  
ATOM   2634  C   GLY O 342     -50.479   0.905  16.121  0.99 97.12           C  
ATOM   2635  O   GLY O 342     -51.036   1.987  15.947  0.99 95.18           O  
ATOM   2636  N   GLU O 343     -49.413   0.789  16.905  1.00 97.61           N  
ATOM   2637  CA  GLU O 343     -48.782   1.936  17.567  1.00 97.57           C  
ATOM   2638  C   GLU O 343     -47.582   2.447  16.765  1.00 98.13           C  
ATOM   2639  O   GLU O 343     -46.737   1.674  16.308  1.00 97.76           O  
ATOM   2640  CB  GLU O 343     -48.350   1.588  18.996  0.99 96.10           C  
ATOM   2641  CG  GLU O 343     -49.543   1.382  19.929  0.93 82.81           C  
ATOM   2642  CD  GLU O 343     -49.119   1.160  21.389  0.91 75.02           C  
ATOM   2643  OE1 GLU O 343     -49.974   1.361  22.280  0.92 67.55           O  
ATOM   2644  OE2 GLU O 343     -47.948   0.784  21.628  0.91 67.50           O  
ATOM   2645  N   ARG O 344     -47.488   3.772  16.664  1.00 98.31           N  
ATOM   2646  CA  ARG O 344     -46.326   4.450  16.083  1.00 98.39           C  
ATOM   2647  C   ARG O 344     -45.222   4.591  17.138  1.00 98.39           C  
ATOM   2648  O   ARG O 344     -45.432   5.210  18.175  1.00 97.74           O  
ATOM   2649  CB  ARG O 344     -46.764   5.803  15.500  1.00 98.14           C  
ATOM   2650  CG  ARG O 344     -45.617   6.527  14.782  0.99 96.76           C  
ATOM   2651  CD  ARG O 344     -46.095   7.875  14.240  0.99 95.99           C  
ATOM   2652  NE  ARG O 344     -44.977   8.660  13.701  0.99 94.09           N  
ATOM   2653  CZ  ARG O 344     -44.625   8.802  12.431  0.99 94.56           C  
ATOM   2654  NH1 ARG O 344     -45.299   8.273  11.445  0.99 88.57           N  
ATOM   2655  NH2 ARG O 344     -43.561   9.497  12.142  0.99 89.76           N  
ATOM   2656  N   LEU O 345     -44.041   4.070  16.840  1.00 98.47           N  
ATOM   2657  CA  LEU O 345     -42.864   4.101  17.705  1.00 98.48           C  
ATOM   2658  C   LEU O 345     -41.776   4.976  17.067  1.00 98.57           C  
ATOM   2659  O   LEU O 345     -41.271   4.662  15.991  1.00 98.21           O  
ATOM   2660  CB  LEU O 345     -42.358   2.659  17.949  1.00 98.01           C  
ATOM   2661  CG  LEU O 345     -42.216   2.338  19.444  0.99 96.39           C  
ATOM   2662  CD1 LEU O 345     -43.509   1.758  20.009  0.99 93.13           C  
ATOM   2663  CD2 LEU O 345     -41.102   1.322  19.663  0.99 92.25           C  
ATOM   2664  N   GLU O 346     -41.371   6.030  17.757  1.00 97.79           N  
ATOM   2665  CA  GLU O 346     -40.260   6.905  17.336  1.00 97.29           C  
ATOM   2666  C   GLU O 346     -39.016   6.746  18.223  1.00 97.20           C  
ATOM   2667  O   GLU O 346     -37.937   7.240  17.897  1.00 95.53           O  
ATOM   2668  CB  GLU O 346     -40.729   8.367  17.309  1.00 95.91           C  
ATOM   2669  CG  GLU O 346     -41.879   8.570  16.316  0.99 92.67           C  
ATOM   2670  CD  GLU O 346     -42.283  10.034  16.116  0.99 90.83           C  
ATOM   2671  OE1 GLU O 346     -43.026  10.285  15.131  0.99 83.82           O  
ATOM   2672  OE2 GLU O 346     -41.877  10.899  16.921  0.98 84.85           O  
ATOM   2673  N   ILE O 347     -39.161   6.031  19.334  1.00 97.80           N  
ATOM   2674  CA  ILE O 347     -38.073   5.688  20.254  1.00 97.75           C  
ATOM   2675  C   ILE O 347     -37.680   4.232  20.012  1.00 98.07           C  
ATOM   2676  O   ILE O 347     -38.542   3.352  19.986  1.00 97.56           O  
ATOM   2677  CB  ILE O 347     -38.489   5.944  21.721  1.00 96.75           C  
ATOM   2678  CG1 ILE O 347     -38.854   7.437  21.921  0.99 91.22           C  
ATOM   2679  CG2 ILE O 347     -37.358   5.519  22.675  0.99 90.06           C  
ATOM   2680  CD1 ILE O 347     -39.397   7.772  23.315  0.98 80.33           C  
ATOM   2681  N   PHE O 348     -36.378   3.983  19.853  1.00 98.37           N  
ATOM   2682  CA  PHE O 348     -35.845   2.646  19.600  1.00 98.47           C  
ATOM   2683  C   PHE O 348     -36.139   1.708  20.788  1.00 98.36           C  
ATOM   2684  O   PHE O 348     -35.685   1.978  21.900  1.00 97.81           O  
ATOM   2685  CB  PHE O 348     -34.341   2.752  19.325  1.00 98.43           C  
ATOM   2686  CG  PHE O 348     -33.738   1.495  18.735  1.00 98.51           C  
ATOM   2687  CD1 PHE O 348     -33.068   0.570  19.557  1.00 98.02           C  
ATOM   2688  CD2 PHE O 348     -33.817   1.264  17.350  1.00 98.02           C  
ATOM   2689  CE1 PHE O 348     -32.455  -0.564  18.997  1.00 97.68           C  
ATOM   2690  CE2 PHE O 348     -33.211   0.136  16.782  1.00 97.65           C  
ATOM   2691  CZ  PHE O 348     -32.518  -0.777  17.607  1.00 97.74           C  
ATOM   2692  N   PRO O 349     -36.898   0.629  20.586  1.00 98.25           N  
ATOM   2693  CA  PRO O 349     -37.290  -0.258  21.673  1.00 98.01           C  
ATOM   2694  C   PRO O 349     -36.192  -1.280  21.996  1.00 97.99           C  
ATOM   2695  O   PRO O 349     -35.335  -1.590  21.172  1.00 97.17           O  
ATOM   2696  CB  PRO O 349     -38.579  -0.922  21.177  1.00 97.29           C  
ATOM   2697  CG  PRO O 349     -38.337  -1.039  19.673  1.00 96.44           C  
ATOM   2698  CD  PRO O 349     -37.533   0.216  19.342  1.00 97.86           C  
ATOM   2699  N   SER O 350     -36.261  -1.883  23.177  1.00 97.04           N  
ATOM   2700  CA  SER O 350     -35.363  -2.984  23.574  1.00 96.43           C  
ATOM   2701  C   SER O 350     -35.595  -4.288  22.796  1.00 96.40           C  
ATOM   2702  O   SER O 350     -34.718  -5.156  22.770  1.00 93.99           O  
ATOM   2703  CB  SER O 350     -35.508  -3.244  25.075  1.00 94.55           C  
ATOM   2704  OG  SER O 350     -36.863  -3.515  25.399  1.00 89.06           O  
ATOM   2705  N   ASP O 351     -36.759  -4.436  22.173  1.00 96.85           N  
ATOM   2706  CA  ASP O 351     -37.087  -5.541  21.269  1.00 96.53           C  
ATOM   2707  C   ASP O 351     -37.659  -4.984  19.961  1.00 97.28           C  
ATOM   2708  O   ASP O 351     -38.580  -4.168  19.965  1.00 96.64           O  
ATOM   2709  CB  ASP O 351     -38.065  -6.512  21.963  1.00 94.42           C  
ATOM   2710  CG  ASP O 351     -38.334  -7.793  21.154  0.99 89.77           C  
ATOM   2711  OD1 ASP O 351     -37.755  -7.956  20.057  0.99 85.09           O  
ATOM   2712  OD2 ASP O 351     -39.143  -8.625  21.625  0.99 83.81           O  
ATOM   2713  N   LEU O 352     -37.104  -5.437  18.845  1.00 97.42           N  
ATOM   2714  CA  LEU O 352     -37.536  -5.046  17.498  1.00 97.80           C  
ATOM   2715  C   LEU O 352     -38.558  -6.018  16.891  1.00 97.82           C  
ATOM   2716  O   LEU O 352     -38.908  -5.894  15.717  1.00 96.96           O  
ATOM   2717  CB  LEU O 352     -36.309  -4.870  16.587  1.00 97.53           C  
ATOM   2718  CG  LEU O 352     -35.372  -3.710  16.968  1.00 97.08           C  
ATOM   2719  CD1 LEU O 352     -34.227  -3.649  15.957  1.00 95.38           C  
ATOM   2720  CD2 LEU O 352     -36.072  -2.348  16.950  1.00 95.26           C  
ATOM   2721  N   LYS O 353     -39.027  -6.983  17.659  0.99 96.71           N  
ATOM   2722  CA  LYS O 353     -40.049  -7.915  17.187  0.99 96.16           C  
ATOM   2723  C   LYS O 353     -41.300  -7.149  16.734  0.99 96.62           C  
ATOM   2724  O   LYS O 353     -41.766  -6.242  17.420  0.99 95.18           O  
ATOM   2725  CB  LYS O 353     -40.365  -8.924  18.292  0.99 94.24           C  
ATOM   2726  CG  LYS O 353     -41.222 -10.071  17.750  0.90 85.85           C  
ATOM   2727  CD  LYS O 353     -41.501 -11.087  18.853  0.88 78.43           C  
ATOM   2728  CE  LYS O 353     -42.394 -12.179  18.277  0.88 68.48           C  
ATOM   2729  NZ  LYS O 353     -42.729 -13.183  19.310  0.87 59.04           N  
ATOM   2730  N   ASP O 354     -41.821  -7.547  15.578  1.00 96.65           N  
ATOM   2731  CA  ASP O 354     -43.018  -6.966  14.956  1.00 96.87           C  
ATOM   2732  C   ASP O 354     -42.909  -5.463  14.608  1.00 97.55           C  
ATOM   2733  O   ASP O 354     -43.916  -4.833  14.296  1.00 96.80           O  
ATOM   2734  CB  ASP O 354     -44.277  -7.303  15.784  0.99 95.93           C  
ATOM   2735  CG  ASP O 354     -44.403  -8.786  16.163  0.98 93.92           C  
ATOM   2736  OD1 ASP O 354     -44.146  -9.654  15.298  0.98 89.99           O  
ATOM   2737  OD2 ASP O 354     -44.754  -9.076  17.331  0.98 88.68           O  
ATOM   2738  N   CYS O 355     -41.700  -4.876  14.646  1.00 98.04           N  
ATOM   2739  CA  CYS O 355     -41.483  -3.498  14.204  1.00 98.16           C  
ATOM   2740  C   CYS O 355     -41.416  -3.429  12.674  1.00 98.14           C  
ATOM   2741  O   CYS O 355     -40.467  -3.931  12.061  1.00 97.33           O  
ATOM   2742  CB  CYS O 355     -40.220  -2.909  14.851  1.00 97.94           C  
ATOM   2743  SG  CYS O 355     -40.460  -2.679  16.637  1.00 97.60           S  
ATOM   2744  N   VAL O 356     -42.395  -2.766  12.078  1.00 98.49           N  
ATOM   2745  CA  VAL O 356     -42.470  -2.505  10.632  1.00 98.50           C  
ATOM   2746  C   VAL O 356     -42.055  -1.054  10.381  1.00 98.70           C  
ATOM   2747  O   VAL O 356     -42.511  -0.173  11.101  1.00 98.49           O  
ATOM   2748  CB  VAL O 356     -43.885  -2.793  10.096  1.00 97.73           C  
ATOM   2749  CG1 VAL O 356     -43.982  -2.551   8.587  1.00 92.18           C  
ATOM   2750  CG2 VAL O 356     -44.284  -4.253  10.362  1.00 92.48           C  
ATOM   2751  N   PRO O 357     -41.201  -0.762   9.398  1.00 98.73           N  
ATOM   2752  CA  PRO O 357     -40.752   0.602   9.141  1.00 98.76           C  
ATOM   2753  C   PRO O 357     -41.869   1.472   8.555  1.00 98.81           C  
ATOM   2754  O   PRO O 357     -42.552   1.075   7.611  1.00 98.62           O  
ATOM   2755  CB  PRO O 357     -39.575   0.462   8.172  1.00 98.47           C  
ATOM   2756  CG  PRO O 357     -39.921  -0.808   7.395  1.00 97.38           C  
ATOM   2757  CD  PRO O 357     -40.597  -1.682   8.447  1.00 98.41           C  
ATOM   2758  N   ILE O 358     -41.995   2.695   9.056  1.00 98.84           N  
ATOM   2759  CA  ILE O 358     -42.771   3.764   8.426  1.00 98.86           C  
ATOM   2760  C   ILE O 358     -41.784   4.653   7.678  1.00 98.88           C  
ATOM   2761  O   ILE O 358     -40.863   5.211   8.277  1.00 98.77           O  
ATOM   2762  CB  ILE O 358     -43.598   4.554   9.457  1.00 98.75           C  
ATOM   2763  CG1 ILE O 358     -44.591   3.615  10.186  1.00 98.18           C  
ATOM   2764  CG2 ILE O 358     -44.345   5.707   8.758  1.00 98.22           C  
ATOM   2765  CD1 ILE O 358     -45.350   4.284  11.342  1.00 96.00           C  
ATOM   2766  N   TYR O 359     -41.974   4.788   6.371  1.00 98.83           N  
ATOM   2767  CA  TYR O 359     -41.060   5.526   5.509  1.00 98.81           C  
ATOM   2768  C   TYR O 359     -41.573   6.920   5.166  1.00 98.74           C  
ATOM   2769  O   TYR O 359     -42.745   7.109   4.855  1.00 98.39           O  
ATOM   2770  CB  TYR O 359     -40.769   4.725   4.233  1.00 98.77           C  
ATOM   2771  CG  TYR O 359     -39.979   3.452   4.467  1.00 98.78           C  
ATOM   2772  CD1 TYR O 359     -38.661   3.521   4.956  1.00 98.51           C  
ATOM   2773  CD2 TYR O 359     -40.547   2.193   4.180  1.00 98.49           C  
ATOM   2774  CE1 TYR O 359     -37.905   2.355   5.144  1.00 98.30           C  
ATOM   2775  CE2 TYR O 359     -39.800   1.019   4.359  1.00 98.33           C  
ATOM   2776  CZ  TYR O 359     -38.478   1.105   4.839  1.00 98.53           C  
ATOM   2777  OH  TYR O 359     -37.729  -0.038   5.003  1.00 98.03           O  
ATOM   2778  N   GLN O 360     -40.641   7.870   5.112  1.00 98.73           N  
ATOM   2779  CA  GLN O 360     -40.774   9.094   4.332  1.00 98.66           C  
ATOM   2780  C   GLN O 360     -39.948   8.936   3.052  1.00 98.72           C  
ATOM   2781  O   GLN O 360     -38.845   8.385   3.084  1.00 98.39           O  
ATOM   2782  CB  GLN O 360     -40.352  10.290   5.189  1.00 98.14           C  
ATOM   2783  CG  GLN O 360     -40.571  11.631   4.473  1.00 91.84           C  
ATOM   2784  CD  GLN O 360     -40.460  12.832   5.423  0.99 89.58           C  
ATOM   2785  OE1 GLN O 360     -40.542  12.717   6.634  0.99 81.48           O  
ATOM   2786  NE2 GLN O 360     -40.295  14.019   4.897  0.99 77.26           N  
ATOM   2787  N   THR O 361     -40.487   9.389   1.929  1.00 98.65           N  
ATOM   2788  CA  THR O 361     -39.828   9.274   0.622  1.00 98.58           C  
ATOM   2789  C   THR O 361     -39.301  10.628   0.182  1.00 98.55           C  
ATOM   2790  O   THR O 361     -40.013  11.629   0.262  1.00 97.89           O  
ATOM   2791  CB  THR O 361     -40.766   8.680  -0.438  1.00 98.04           C  
ATOM   2792  OG1 THR O 361     -41.267   7.437   0.010  1.00 89.85           O  
ATOM   2793  CG2 THR O 361     -40.061   8.400  -1.762  1.00 88.92           C  
ATOM   2794  N   PHE O 362     -38.072  10.643  -0.319  1.00 98.35           N  
ATOM   2795  CA  PHE O 362     -37.386  11.811  -0.857  1.00 98.30           C  
ATOM   2796  C   PHE O 362     -37.150  11.640  -2.352  1.00 98.31           C  
ATOM   2797  O   PHE O 362     -36.960  10.517  -2.838  1.00 97.75           O  
ATOM   2798  CB  PHE O 362     -36.059  12.018  -0.114  1.00 97.91           C  
ATOM   2799  CG  PHE O 362     -36.270  12.392   1.331  1.00 97.42           C  
ATOM   2800  CD1 PHE O 362     -36.296  13.747   1.712  1.00 94.64           C  
ATOM   2801  CD2 PHE O 362     -36.534  11.391   2.286  1.00 94.73           C  
ATOM   2802  CE1 PHE O 362     -36.622  14.104   3.023  1.00 93.21           C  
ATOM   2803  CE2 PHE O 362     -36.867  11.737   3.596  1.00 93.23           C  
ATOM   2804  CZ  PHE O 362     -36.919  13.100   3.961  1.00 93.64           C  
ATOM   2805  N   LYS O 363     -37.142  12.759  -3.076  1.00 98.01           N  
ATOM   2806  CA  LYS O 363     -36.629  12.757  -4.444  1.00 97.90           C  
ATOM   2807  C   LYS O 363     -35.138  12.438  -4.416  1.00 98.17           C  
ATOM   2808  O   LYS O 363     -34.392  13.027  -3.631  1.00 97.46           O  
ATOM   2809  CB  LYS O 363     -36.883  14.098  -5.138  1.00 96.74           C  
ATOM   2810  CG  LYS O 363     -38.254  14.113  -5.824  0.93 87.55           C  
ATOM   2811  CD  LYS O 363     -38.420  15.410  -6.625  0.90 82.90           C  
ATOM   2812  CE  LYS O 363     -39.702  15.359  -7.447  0.89 73.29           C  
ATOM   2813  NZ  LYS O 363     -39.840  16.567  -8.293  0.89 64.21           N  
ATOM   2814  N   GLY O 364     -34.736  11.549  -5.289  1.00 98.32           N  
ATOM   2815  CA  GLY O 364     -33.340  11.226  -5.516  1.00 98.35           C  
ATOM   2816  C   GLY O 364     -32.606  12.307  -6.311  1.00 98.49           C  
ATOM   2817  O   GLY O 364     -33.096  13.418  -6.522  1.00 97.83           O  
ATOM   2818  N   TRP O 365     -31.415  11.956  -6.736  1.00 98.63           N  
ATOM   2819  CA  TRP O 365     -30.504  12.812  -7.498  1.00 98.66           C  
ATOM   2820  C   TRP O 365     -29.731  11.966  -8.508  1.00 98.67           C  
ATOM   2821  O   TRP O 365     -29.720  10.733  -8.423  1.00 98.36           O  
ATOM   2822  CB  TRP O 365     -29.553  13.521  -6.532  1.00 98.53           C  
ATOM   2823  CG  TRP O 365     -28.816  12.613  -5.581  1.00 98.54           C  
ATOM   2824  CD1 TRP O 365     -27.667  11.941  -5.848  1.00 98.29           C  
ATOM   2825  CD2 TRP O 365     -29.189  12.256  -4.216  1.00 98.62           C  
ATOM   2826  NE1 TRP O 365     -27.289  11.206  -4.728  1.00 98.33           N  
ATOM   2827  CE2 TRP O 365     -28.196  11.385  -3.711  1.00 98.47           C  
ATOM   2828  CE3 TRP O 365     -30.265  12.611  -3.367  1.00 98.45           C  
ATOM   2829  CZ2 TRP O 365     -28.244  10.874  -2.385  1.00 98.17           C  
ATOM   2830  CZ3 TRP O 365     -30.310  12.108  -2.052  1.00 98.01           C  
ATOM   2831  CH2 TRP O 365     -29.318  11.251  -1.567  1.00 97.92           C  
ATOM   2832  N   GLU O 366     -29.067  12.608  -9.438  1.00 98.61           N  
ATOM   2833  CA  GLU O 366     -28.299  11.874 -10.450  1.00 98.58           C  
ATOM   2834  C   GLU O 366     -26.908  11.493  -9.935  1.00 98.67           C  
ATOM   2835  O   GLU O 366     -26.504  10.329 -10.040  1.00 98.19           O  
ATOM   2836  CB  GLU O 366     -28.182  12.679 -11.750  1.00 97.95           C  
ATOM   2837  CG  GLU O 366     -29.530  12.855 -12.465  0.95 84.08           C  
ATOM   2838  CD  GLU O 366     -29.370  13.047 -13.982  0.94 76.09           C  
ATOM   2839  OE1 GLU O 366     -30.388  12.871 -14.698  0.94 68.79           O  
ATOM   2840  OE2 GLU O 366     -28.239  13.315 -14.445  0.94 67.90           O  
ATOM   2841  N   LYS O 367     -26.170  12.456  -9.383  1.00 98.47           N  
ATOM   2842  CA  LYS O 367     -24.748  12.247  -9.122  1.00 98.36           C  
ATOM   2843  C   LYS O 367     -24.233  13.072  -7.946  1.00 98.58           C  
ATOM   2844  O   LYS O 367     -24.261  14.298  -7.980  1.00 98.06           O  
ATOM   2845  CB  LYS O 367     -23.985  12.579 -10.411  1.00 96.85           C  
ATOM   2846  CG  LYS O 367     -22.566  12.022 -10.387  0.95 85.44           C  
ATOM   2847  CD  LYS O 367     -21.884  12.278 -11.731  0.94 82.49           C  
ATOM   2848  CE  LYS O 367     -20.491  11.669 -11.709  0.92 72.51           C  
ATOM   2849  NZ  LYS O 367     -19.800  11.895 -12.997  0.92 64.38           N  
ATOM   2850  N   SER O 368     -23.645  12.411  -6.965  1.00 98.66           N  
ATOM   2851  CA  SER O 368     -22.856  13.014  -5.881  1.00 98.70           C  
ATOM   2852  C   SER O 368     -21.405  12.513  -5.835  1.00 98.73           C  
ATOM   2853  O   SER O 368     -20.568  13.093  -5.147  1.00 98.41           O  
ATOM   2854  CB  SER O 368     -23.550  12.772  -4.537  1.00 98.50           C  
ATOM   2855  OG  SER O 368     -23.438  11.424  -4.133  1.00 98.08           O  
ATOM   2856  N   VAL O 369     -21.090  11.453  -6.567  1.00 98.75           N  
ATOM   2857  CA  VAL O 369     -19.802  10.752  -6.489  1.00 98.76           C  
ATOM   2858  C   VAL O 369     -18.615  11.691  -6.742  1.00 98.74           C  
ATOM   2859  O   VAL O 369     -18.553  12.394  -7.751  1.00 98.25           O  
ATOM   2860  CB  VAL O 369     -19.778   9.517  -7.412  1.00 98.51           C  
ATOM   2861  CG1 VAL O 369     -19.848   9.854  -8.902  1.00 97.17           C  
ATOM   2862  CG2 VAL O 369     -18.539   8.652  -7.160  1.00 97.18           C  
ATOM   2863  N   GLY O 370     -17.664  11.688  -5.805  1.00 98.54           N  
ATOM   2864  CA  GLY O 370     -16.429  12.468  -5.912  1.00 98.43           C  
ATOM   2865  C   GLY O 370     -16.563  13.967  -5.628  1.00 98.53           C  
ATOM   2866  O   GLY O 370     -15.553  14.676  -5.656  1.00 97.78           O  
ATOM   2867  N   VAL O 371     -17.759  14.459  -5.309  1.00 98.63           N  
ATOM   2868  CA  VAL O 371     -17.960  15.869  -4.950  1.00 98.62           C  
ATOM   2869  C   VAL O 371     -17.243  16.180  -3.633  1.00 98.61           C  
ATOM   2870  O   VAL O 371     -17.331  15.425  -2.666  1.00 98.26           O  
ATOM   2871  CB  VAL O 371     -19.460  16.228  -4.885  1.00 98.39           C  
ATOM   2872  CG1 VAL O 371     -19.684  17.677  -4.435  1.00 97.49           C  
ATOM   2873  CG2 VAL O 371     -20.119  16.069  -6.262  1.00 97.73           C  
ATOM   2874  N   ARG O 372     -16.536  17.310  -3.595  1.00 98.39           N  
ATOM   2875  CA  ARG O 372     -15.704  17.735  -2.449  1.00 98.19           C  
ATOM   2876  C   ARG O 372     -16.129  19.068  -1.829  1.00 97.85           C  
ATOM   2877  O   ARG O 372     -15.482  19.531  -0.888  1.00 96.44           O  
ATOM   2878  CB  ARG O 372     -14.228  17.785  -2.873  1.00 97.82           C  
ATOM   2879  CG  ARG O 372     -13.695  16.421  -3.310  1.00 96.87           C  
ATOM   2880  CD  ARG O 372     -12.214  16.515  -3.663  1.00 95.97           C  
ATOM   2881  NE  ARG O 372     -11.712  15.217  -4.127  1.00 94.41           N  
ATOM   2882  CZ  ARG O 372     -10.475  14.914  -4.462  0.99 94.56           C  
ATOM   2883  NH1 ARG O 372      -9.511  15.789  -4.415  1.00 89.97           N  
ATOM   2884  NH2 ARG O 372     -10.198  13.701  -4.844  0.99 90.05           N  
ATOM   2885  N   LYS O 373     -17.170  19.696  -2.352  1.00 97.88           N  
ATOM   2886  CA  LYS O 373     -17.731  20.951  -1.832  1.00 97.66           C  
ATOM   2887  C   LYS O 373     -19.242  20.836  -1.699  1.00 97.97           C  
ATOM   2888  O   LYS O 373     -19.895  20.265  -2.564  1.00 97.41           O  
ATOM   2889  CB  LYS O 373     -17.384  22.116  -2.764  1.00 96.40           C  
ATOM   2890  CG  LYS O 373     -15.873  22.395  -2.843  0.92 87.28           C  
ATOM   2891  CD  LYS O 373     -15.653  23.603  -3.753  0.90 81.97           C  
ATOM   2892  CE  LYS O 373     -14.177  23.945  -3.874  0.89 70.49           C  
ATOM   2893  NZ  LYS O 373     -14.003  25.090  -4.800  0.88 62.12           N  
ATOM   2894  N   LEU O 374     -19.783  21.417  -0.647  1.00 97.19           N  
ATOM   2895  CA  LEU O 374     -21.223  21.378  -0.379  1.00 96.99           C  
ATOM   2896  C   LEU O 374     -22.043  22.013  -1.512  1.00 97.33           C  
ATOM   2897  O   LEU O 374     -23.067  21.456  -1.903  1.00 96.77           O  
ATOM   2898  CB  LEU O 374     -21.502  22.092   0.958  1.00 96.06           C  
ATOM   2899  CG  LEU O 374     -22.979  22.030   1.400  0.99 94.02           C  
ATOM   2900  CD1 LEU O 374     -23.405  20.600   1.755  0.99 91.51           C  
ATOM   2901  CD2 LEU O 374     -23.192  22.923   2.623  0.99 90.66           C  
ATOM   2902  N   ASP O 375     -21.580  23.133  -2.039  1.00 96.95           N  
ATOM   2903  CA  ASP O 375     -22.295  23.888  -3.077  1.00 96.71           C  
ATOM   2904  C   ASP O 375     -22.362  23.155  -4.421  1.00 97.29           C  
ATOM   2905  O   ASP O 375     -23.272  23.409  -5.205  1.00 96.44           O  
ATOM   2906  CB  ASP O 375     -21.652  25.277  -3.234  1.00 95.16           C  
ATOM   2907  CG  ASP O 375     -21.756  26.124  -1.963  0.98 89.96           C  
ATOM   2908  OD1 ASP O 375     -22.727  25.924  -1.192  0.98 84.93           O  
ATOM   2909  OD2 ASP O 375     -20.842  26.943  -1.743  0.98 83.20           O  
ATOM   2910  N   ASP O 376     -21.457  22.208  -4.640  1.00 97.80           N  
ATOM   2911  CA  ASP O 376     -21.435  21.387  -5.854  1.00 97.93           C  
ATOM   2912  C   ASP O 376     -22.388  20.173  -5.762  1.00 98.06           C  
ATOM   2913  O   ASP O 376     -22.583  19.462  -6.745  1.00 97.38           O  
ATOM   2914  CB  ASP O 376     -19.994  20.923  -6.153  1.00 97.62           C  
ATOM   2915  CG  ASP O 376     -18.961  22.037  -6.374  0.99 96.82           C  
ATOM   2916  OD1 ASP O 376     -19.337  23.180  -6.719  0.99 94.97           O  
ATOM   2917  OD2 ASP O 376     -17.750  21.752  -6.193  0.99 94.17           O  
ATOM   2918  N   LEU O 377     -22.977  19.928  -4.597  1.00 98.28           N  
ATOM   2919  CA  LEU O 377     -24.008  18.897  -4.451  1.00 98.32           C  
ATOM   2920  C   LEU O 377     -25.340  19.379  -5.036  1.00 98.28           C  
ATOM   2921  O   LEU O 377     -25.765  20.514  -4.809  1.00 97.74           O  
ATOM   2922  CB  LEU O 377     -24.195  18.500  -2.973  1.00 98.17           C  
ATOM   2923  CG  LEU O 377     -23.020  17.743  -2.333  1.00 97.79           C  
ATOM   2924  CD1 LEU O 377     -23.291  17.555  -0.840  1.00 97.18           C  
ATOM   2925  CD2 LEU O 377     -22.818  16.356  -2.952  1.00 97.00           C  
ATOM   2926  N   GLU O 378     -26.038  18.473  -5.694  1.00 98.32           N  
ATOM   2927  CA  GLU O 378     -27.383  18.736  -6.207  1.00 98.34           C  
ATOM   2928  C   GLU O 378     -28.349  19.155  -5.081  1.00 98.33           C  
ATOM   2929  O   GLU O 378     -28.199  18.733  -3.931  1.00 97.96           O  
ATOM   2930  CB  GLU O 378     -27.923  17.499  -6.924  1.00 98.07           C  
ATOM   2931  CG  GLU O 378     -27.191  17.193  -8.244  1.00 96.66           C  
ATOM   2932  CD  GLU O 378     -27.677  15.880  -8.857  1.00 96.69           C  
ATOM   2933  OE1 GLU O 378     -26.808  15.051  -9.220  0.99 92.36           O  
ATOM   2934  OE2 GLU O 378     -28.905  15.670  -8.924  0.99 93.28           O  
ATOM   2935  N   PRO O 379     -29.375  19.968  -5.383  1.00 98.38           N  
ATOM   2936  CA  PRO O 379     -30.336  20.438  -4.379  1.00 98.24           C  
ATOM   2937  C   PRO O 379     -30.989  19.317  -3.564  1.00 98.26           C  
ATOM   2938  O   PRO O 379     -31.077  19.430  -2.341  1.00 97.85           O  
ATOM   2939  CB  PRO O 379     -31.379  21.240  -5.167  1.00 97.82           C  
ATOM   2940  CG  PRO O 379     -30.588  21.757  -6.369  1.00 96.33           C  
ATOM   2941  CD  PRO O 379     -29.623  20.606  -6.661  1.00 97.86           C  
ATOM   2942  N   ASN O 380     -31.365  18.216  -4.206  1.00 98.40           N  
ATOM   2943  CA  ASN O 380     -32.008  17.084  -3.531  1.00 98.49           C  
ATOM   2944  C   ASN O 380     -31.060  16.362  -2.553  1.00 98.55           C  
ATOM   2945  O   ASN O 380     -31.505  15.887  -1.513  1.00 98.30           O  
ATOM   2946  CB  ASN O 380     -32.555  16.110  -4.586  1.00 98.30           C  
ATOM   2947  CG  ASN O 380     -33.720  16.651  -5.409  1.00 97.63           C  
ATOM   2948  OD1 ASN O 380     -34.317  17.684  -5.137  1.00 92.61           O  
ATOM   2949  ND2 ASN O 380     -34.086  15.944  -6.449  1.00 91.87           N  
ATOM   2950  N   VAL O 381     -29.760  16.332  -2.831  1.00 98.54           N  
ATOM   2951  CA  VAL O 381     -28.751  15.802  -1.895  1.00 98.49           C  
ATOM   2952  C   VAL O 381     -28.683  16.684  -0.656  1.00 98.43           C  
ATOM   2953  O   VAL O 381     -28.706  16.194   0.472  1.00 98.16           O  
ATOM   2954  CB  VAL O 381     -27.345  15.724  -2.529  1.00 98.23           C  
ATOM   2955  CG1 VAL O 381     -26.348  15.089  -1.565  1.00 97.17           C  
ATOM   2956  CG2 VAL O 381     -27.321  14.912  -3.814  1.00 97.45           C  
ATOM   2957  N   ARG O 382     -28.631  17.996  -0.844  1.00 98.16           N  
ATOM   2958  CA  ARG O 382     -28.591  18.963   0.261  1.00 97.98           C  
ATOM   2959  C   ARG O 382     -29.857  18.912   1.113  1.00 98.03           C  
ATOM   2960  O   ARG O 382     -29.765  19.022   2.330  1.00 97.63           O  
ATOM   2961  CB  ARG O 382     -28.334  20.382  -0.282  1.00 97.37           C  
ATOM   2962  CG  ARG O 382     -26.908  20.519  -0.835  0.99 94.89           C  
ATOM   2963  CD  ARG O 382     -26.580  21.959  -1.248  0.99 90.88           C  
ATOM   2964  NE  ARG O 382     -27.178  22.312  -2.553  0.99 84.40           N  
ATOM   2965  CZ  ARG O 382     -27.024  23.471  -3.177  0.98 80.55           C  
ATOM   2966  NH1 ARG O 382     -26.383  24.465  -2.626  0.99 71.34           N  
ATOM   2967  NH2 ARG O 382     -27.504  23.653  -4.377  0.98 71.87           N  
ATOM   2968  N   GLU O 383     -31.015  18.717   0.495  1.00 98.04           N  
ATOM   2969  CA  GLU O 383     -32.278  18.525   1.208  1.00 98.09           C  
ATOM   2970  C   GLU O 383     -32.250  17.249   2.067  1.00 98.35           C  
ATOM   2971  O   GLU O 383     -32.579  17.303   3.253  1.00 98.15           O  
ATOM   2972  CB  GLU O 383     -33.438  18.509   0.204  1.00 97.50           C  
ATOM   2973  CG  GLU O 383     -34.801  18.488   0.909  0.97 84.99           C  
ATOM   2974  CD  GLU O 383     -35.991  18.597  -0.053  0.96 76.52           C  
ATOM   2975  OE1 GLU O 383     -37.118  18.813   0.461  0.95 68.26           O  
ATOM   2976  OE2 GLU O 383     -35.794  18.479  -1.279  0.95 67.97           O  
ATOM   2977  N   TYR O 384     -31.764  16.147   1.515  1.00 98.51           N  
ATOM   2978  CA  TYR O 384     -31.601  14.889   2.243  1.00 98.60           C  
ATOM   2979  C   TYR O 384     -30.676  15.041   3.465  1.00 98.61           C  
ATOM   2980  O   TYR O 384     -31.013  14.611   4.567  1.00 98.52           O  
ATOM   2981  CB  TYR O 384     -31.068  13.826   1.267  1.00 98.62           C  
ATOM   2982  CG  TYR O 384     -31.019  12.429   1.852  1.00 98.68           C  
ATOM   2983  CD1 TYR O 384     -29.790  11.827   2.191  1.00 98.35           C  
ATOM   2984  CD2 TYR O 384     -32.222  11.719   2.050  1.00 98.40           C  
ATOM   2985  CE1 TYR O 384     -29.758  10.525   2.711  1.00 98.20           C  
ATOM   2986  CE2 TYR O 384     -32.203  10.420   2.573  1.00 98.17           C  
ATOM   2987  CZ  TYR O 384     -30.967   9.820   2.899  1.00 98.43           C  
ATOM   2988  OH  TYR O 384     -30.950   8.539   3.399  1.00 97.92           O  
ATOM   2989  N   ILE O 385     -29.540  15.718   3.296  1.00 98.44           N  
ATOM   2990  CA  ILE O 385     -28.588  16.010   4.380  1.00 98.36           C  
ATOM   2991  C   ILE O 385     -29.243  16.858   5.481  1.00 98.33           C  
ATOM   2992  O   ILE O 385     -29.157  16.510   6.660  1.00 98.11           O  
ATOM   2993  CB  ILE O 385     -27.329  16.702   3.803  1.00 98.18           C  
ATOM   2994  CG1 ILE O 385     -26.532  15.714   2.921  1.00 97.40           C  
ATOM   2995  CG2 ILE O 385     -26.425  17.256   4.915  1.00 97.51           C  
ATOM   2996  CD1 ILE O 385     -25.523  16.409   1.996  1.00 95.58           C  
ATOM   2997  N   ARG O 386     -29.922  17.945   5.105  1.00 98.16           N  
ATOM   2998  CA  ARG O 386     -30.606  18.837   6.063  1.00 97.95           C  
ATOM   2999  C   ARG O 386     -31.712  18.117   6.827  1.00 98.20           C  
ATOM   3000  O   ARG O 386     -31.875  18.363   8.016  1.00 97.94           O  
ATOM   3001  CB  ARG O 386     -31.207  20.046   5.331  1.00 97.09           C  
ATOM   3002  CG  ARG O 386     -30.152  21.080   4.916  0.97 85.26           C  
ATOM   3003  CD  ARG O 386     -30.834  22.178   4.090  0.95 82.66           C  
ATOM   3004  NE  ARG O 386     -29.867  23.136   3.538  0.95 73.94           N  
ATOM   3005  CZ  ARG O 386     -30.140  24.102   2.667  0.95 66.11           C  
ATOM   3006  NH1 ARG O 386     -31.352  24.296   2.226  0.95 59.14           N  
ATOM   3007  NH2 ARG O 386     -29.192  24.885   2.221  0.95 58.20           N  
ATOM   3008  N   PHE O 387     -32.440  17.244   6.156  1.00 98.49           N  
ATOM   3009  CA  PHE O 387     -33.475  16.451   6.803  1.00 98.56           C  
ATOM   3010  C   PHE O 387     -32.892  15.541   7.892  1.00 98.58           C  
ATOM   3011  O   PHE O 387     -33.348  15.599   9.031  1.00 98.37           O  
ATOM   3012  CB  PHE O 387     -34.243  15.648   5.746  1.00 98.48           C  
ATOM   3013  CG  PHE O 387     -35.290  14.745   6.358  1.00 98.30           C  
ATOM   3014  CD1 PHE O 387     -35.029  13.373   6.521  1.00 97.14           C  
ATOM   3015  CD2 PHE O 387     -36.506  15.284   6.820  1.00 97.17           C  
ATOM   3016  CE1 PHE O 387     -35.981  12.536   7.130  1.00 96.30           C  
ATOM   3017  CE2 PHE O 387     -37.462  14.460   7.428  1.00 96.38           C  
ATOM   3018  CZ  PHE O 387     -37.199  13.081   7.581  1.00 96.60           C  
ATOM   3019  N   ILE O 388     -31.843  14.782   7.587  1.00 98.68           N  
ATOM   3020  CA  ILE O 388     -31.178  13.910   8.570  1.00 98.67           C  
ATOM   3021  C   ILE O 388     -30.659  14.733   9.752  1.00 98.59           C  
ATOM   3022  O   ILE O 388     -30.905  14.382  10.905  1.00 98.36           O  
ATOM   3023  CB  ILE O 388     -30.029  13.112   7.912  1.00 98.65           C  
ATOM   3024  CG1 ILE O 388     -30.574  12.139   6.842  1.00 98.36           C  
ATOM   3025  CG2 ILE O 388     -29.240  12.316   8.974  1.00 98.32           C  
ATOM   3026  CD1 ILE O 388     -29.481  11.616   5.901  1.00 97.91           C  
ATOM   3027  N   GLU O 389     -29.971  15.832   9.477  1.00 98.19           N  
ATOM   3028  CA  GLU O 389     -29.408  16.712  10.500  1.00 97.82           C  
ATOM   3029  C   GLU O 389     -30.499  17.248  11.443  1.00 97.99           C  
ATOM   3030  O   GLU O 389     -30.327  17.222  12.665  1.00 97.32           O  
ATOM   3031  CB  GLU O 389     -28.658  17.856   9.800  1.00 95.63           C  
ATOM   3032  CG  GLU O 389     -27.954  18.783  10.798  1.00 86.79           C  
ATOM   3033  CD  GLU O 389     -27.272  19.967  10.108  1.00 93.55           C  
ATOM   3034  OE1 GLU O 389     -27.880  21.008   9.914  1.00 88.00           O  
ATOM   3035  OE2 GLU O 389     -26.075  19.903   9.808  1.00 89.77           O  
ATOM   3036  N   LYS O 390     -31.612  17.699  10.885  1.00 98.21           N  
ATOM   3037  CA  LYS O 390     -32.748  18.228  11.647  1.00 98.12           C  
ATOM   3038  C   LYS O 390     -33.411  17.148  12.506  1.00 98.18           C  
ATOM   3039  O   LYS O 390     -33.647  17.385  13.685  1.00 97.52           O  
ATOM   3040  CB  LYS O 390     -33.749  18.859  10.672  1.00 97.58           C  
ATOM   3041  CG  LYS O 390     -34.941  19.494  11.397  0.94 88.34           C  
ATOM   3042  CD  LYS O 390     -36.016  19.912  10.393  0.91 79.27           C  
ATOM   3043  CE  LYS O 390     -37.270  20.333  11.155  0.90 65.80           C  
ATOM   3044  NZ  LYS O 390     -38.452  20.375  10.264  0.90 56.44           N  
ATOM   3045  N   GLU O 391     -33.689  15.992  11.940  1.00 97.94           N  
ATOM   3046  CA  GLU O 391     -34.427  14.928  12.637  1.00 97.73           C  
ATOM   3047  C   GLU O 391     -33.604  14.266  13.750  1.00 97.88           C  
ATOM   3048  O   GLU O 391     -34.141  13.928  14.804  1.00 97.25           O  
ATOM   3049  CB  GLU O 391     -34.890  13.863  11.630  1.00 97.13           C  
ATOM   3050  CG  GLU O 391     -35.971  14.352  10.653  1.00 94.34           C  
ATOM   3051  CD  GLU O 391     -37.220  14.881  11.361  1.00 91.64           C  
ATOM   3052  OE1 GLU O 391     -37.628  16.023  11.044  1.00 85.51           O  
ATOM   3053  OE2 GLU O 391     -37.759  14.170  12.236  0.99 85.46           O  
ATOM   3054  N   VAL O 392     -32.296  14.114  13.528  1.00 98.22           N  
ATOM   3055  CA  VAL O 392     -31.381  13.541  14.526  1.00 98.19           C  
ATOM   3056  C   VAL O 392     -30.988  14.579  15.584  1.00 98.26           C  
ATOM   3057  O   VAL O 392     -30.714  14.217  16.728  1.00 97.57           O  
ATOM   3058  CB  VAL O 392     -30.152  12.916  13.833  1.00 97.31           C  
ATOM   3059  CG1 VAL O 392     -29.184  12.300  14.836  1.00 91.20           C  
ATOM   3060  CG2 VAL O 392     -30.578  11.784  12.885  1.00 91.41           C  
ATOM   3061  N   GLY O 393     -30.971  15.861  15.224  1.00 98.11           N  
ATOM   3062  CA  GLY O 393     -30.601  16.950  16.133  1.00 97.94           C  
ATOM   3063  C   GLY O 393     -29.092  17.090  16.350  1.00 98.17           C  
ATOM   3064  O   GLY O 393     -28.668  17.732  17.312  1.00 97.41           O  
ATOM   3065  N   VAL O 394     -28.280  16.500  15.470  1.00 98.35           N  
ATOM   3066  CA  VAL O 394     -26.810  16.580  15.509  1.00 98.42           C  
ATOM   3067  C   VAL O 394     -26.305  17.063  14.155  1.00 98.38           C  
ATOM   3068  O   VAL O 394     -26.737  16.574  13.108  1.00 98.08           O  
ATOM   3069  CB  VAL O 394     -26.169  15.227  15.883  1.00 98.36           C  
ATOM   3070  CG1 VAL O 394     -24.650  15.359  16.038  1.00 97.90           C  
ATOM   3071  CG2 VAL O 394     -26.722  14.667  17.197  1.00 98.07           C  
ATOM   3072  N   LYS O 395     -25.363  18.005  14.165  1.00 98.08           N  
ATOM   3073  CA  LYS O 395     -24.810  18.591  12.939  1.00 98.01           C  
ATOM   3074  C   LYS O 395     -24.005  17.572  12.138  1.00 98.37           C  
ATOM   3075  O   LYS O 395     -23.126  16.906  12.677  1.00 98.20           O  
ATOM   3076  CB  LYS O 395     -23.942  19.819  13.288  1.00 97.06           C  
ATOM   3077  CG  LYS O 395     -24.756  21.043  13.754  0.96 90.66           C  
ATOM   3078  CD  LYS O 395     -25.517  21.641  12.572  0.95 82.22           C  
ATOM   3079  CE  LYS O 395     -26.372  22.846  12.928  0.94 71.99           C  
ATOM   3080  NZ  LYS O 395     -27.140  23.245  11.720  0.93 62.40           N  
ATOM   3081  N   ILE O 396     -24.247  17.506  10.833  1.00 98.34           N  
ATOM   3082  CA  ILE O 396     -23.392  16.781   9.895  1.00 98.40           C  
ATOM   3083  C   ILE O 396     -22.202  17.680   9.549  1.00 98.28           C  
ATOM   3084  O   ILE O 396     -22.365  18.731   8.940  1.00 97.78           O  
ATOM   3085  CB  ILE O 396     -24.193  16.327   8.653  1.00 98.39           C  
ATOM   3086  CG1 ILE O 396     -25.274  15.295   9.073  1.00 97.94           C  
ATOM   3087  CG2 ILE O 396     -23.249  15.724   7.598  1.00 97.95           C  
ATOM   3088  CD1 ILE O 396     -26.324  15.006   7.997  1.00 96.97           C  
ATOM   3089  N   ARG O 397     -20.998  17.274   9.960  1.00 98.48           N  
ATOM   3090  CA  ARG O 397     -19.749  18.032   9.738  1.00 98.30           C  
ATOM   3091  C   ARG O 397     -18.861  17.417   8.667  1.00 98.34           C  
ATOM   3092  O   ARG O 397     -18.007  18.107   8.129  1.00 97.77           O  
ATOM   3093  CB  ARG O 397     -18.979  18.164  11.062  1.00 97.73           C  
ATOM   3094  CG  ARG O 397     -19.695  18.994  12.135  0.99 93.73           C  
ATOM   3095  CD  ARG O 397     -19.944  20.437  11.685  0.98 88.18           C  
ATOM   3096  NE  ARG O 397     -20.400  21.263  12.815  0.98 80.93           N  
ATOM   3097  CZ  ARG O 397     -20.743  22.532  12.760  0.98 73.07           C  
ATOM   3098  NH1 ARG O 397     -20.786  23.188  11.631  0.98 67.01           N  
ATOM   3099  NH2 ARG O 397     -21.049  23.175  13.850  0.98 64.53           N  
ATOM   3100  N   LEU O 398     -19.057  16.146   8.354  1.00 98.58           N  
ATOM   3101  CA  LEU O 398     -18.312  15.446   7.314  1.00 98.66           C  
ATOM   3102  C   LEU O 398     -19.291  14.716   6.394  1.00 98.79           C  
ATOM   3103  O   LEU O 398     -20.242  14.091   6.856  1.00 98.68           O  
ATOM   3104  CB  LEU O 398     -17.295  14.464   7.926  1.00 98.33           C  
ATOM   3105  CG  LEU O 398     -16.235  15.104   8.849  1.00 96.03           C  
ATOM   3106  CD1 LEU O 398     -16.617  14.990  10.325  1.00 88.59           C  
ATOM   3107  CD2 LEU O 398     -14.891  14.409   8.677  1.00 87.06           C  
ATOM   3108  N   ILE O 399     -19.022  14.760   5.093  1.00 98.78           N  
ATOM   3109  CA  ILE O 399     -19.800  14.034   4.086  1.00 98.81           C  
ATOM   3110  C   ILE O 399     -18.823  13.289   3.186  1.00 98.82           C  
ATOM   3111  O   ILE O 399     -17.864  13.876   2.693  1.00 98.65           O  
ATOM   3112  CB  ILE O 399     -20.704  14.997   3.281  1.00 98.67           C  
ATOM   3113  CG1 ILE O 399     -21.692  15.755   4.200  1.00 97.93           C  
ATOM   3114  CG2 ILE O 399     -21.467  14.222   2.192  1.00 98.14           C  
ATOM   3115  CD1 ILE O 399     -22.327  16.974   3.526  1.00 94.09           C  
ATOM   3116  N   SER O 400     -19.045  11.999   2.972  1.00 98.87           N  
ATOM   3117  CA  SER O 400     -18.208  11.167   2.109  1.00 98.89           C  
ATOM   3118  C   SER O 400     -18.946  10.803   0.825  1.00 98.87           C  
ATOM   3119  O   SER O 400     -20.052  10.262   0.873  1.00 98.71           O  
ATOM   3120  CB  SER O 400     -17.760   9.922   2.863  1.00 98.83           C  
ATOM   3121  OG  SER O 400     -16.967   9.087   2.050  1.00 98.51           O  
ATOM   3122  N   THR O 401     -18.322  11.062  -0.311  1.00 98.84           N  
ATOM   3123  CA  THR O 401     -18.920  10.926  -1.646  1.00 98.83           C  
ATOM   3124  C   THR O 401     -18.257   9.847  -2.508  1.00 98.82           C  
ATOM   3125  O   THR O 401     -18.747   9.535  -3.588  1.00 98.51           O  
ATOM   3126  CB  THR O 401     -18.911  12.272  -2.380  1.00 98.66           C  
ATOM   3127  OG1 THR O 401     -17.592  12.759  -2.483  1.00 97.89           O  
ATOM   3128  CG2 THR O 401     -19.731  13.332  -1.641  1.00 97.76           C  
ATOM   3129  N   SER O 402     -17.170   9.244  -2.032  1.00 98.81           N  
ATOM   3130  CA  SER O 402     -16.570   8.033  -2.607  1.00 98.79           C  
ATOM   3131  C   SER O 402     -15.694   7.301  -1.570  1.00 98.81           C  
ATOM   3132  O   SER O 402     -15.451   7.832  -0.484  1.00 98.60           O  
ATOM   3133  CB  SER O 402     -15.768   8.379  -3.868  1.00 98.56           C  
ATOM   3134  OG  SER O 402     -14.418   8.649  -3.571  1.00 97.74           O  
ATOM   3135  N   PRO O 403     -15.178   6.110  -1.869  1.00 98.71           N  
ATOM   3136  CA  PRO O 403     -14.210   5.438  -0.993  1.00 98.63           C  
ATOM   3137  C   PRO O 403     -12.883   6.193  -0.823  1.00 98.67           C  
ATOM   3138  O   PRO O 403     -12.188   5.963   0.167  1.00 98.20           O  
ATOM   3139  CB  PRO O 403     -13.957   4.067  -1.643  1.00 98.04           C  
ATOM   3140  CG  PRO O 403     -15.155   3.843  -2.563  1.00 96.21           C  
ATOM   3141  CD  PRO O 403     -15.528   5.254  -2.991  1.00 98.29           C  
ATOM   3142  N   GLU O 404     -12.518   7.049  -1.765  1.00 98.51           N  
ATOM   3143  CA  GLU O 404     -11.228   7.743  -1.783  1.00 98.46           C  
ATOM   3144  C   GLU O 404     -11.119   8.731  -0.615  1.00 98.63           C  
ATOM   3145  O   GLU O 404     -12.064   9.462  -0.317  1.00 98.38           O  
ATOM   3146  CB  GLU O 404     -11.044   8.426  -3.154  1.00 97.56           C  
ATOM   3147  CG  GLU O 404      -9.700   9.131  -3.358  0.99 89.89           C  
ATOM   3148  CD  GLU O 404      -8.492   8.213  -3.193  0.99 91.56           C  
ATOM   3149  OE1 GLU O 404      -7.550   8.642  -2.485  0.99 84.46           O  
ATOM   3150  OE2 GLU O 404      -8.482   7.087  -3.738  0.99 85.44           O  
ATOM   3151  N   ARG O 405      -9.962   8.763   0.048  1.00 98.53           N  
ATOM   3152  CA  ARG O 405      -9.701   9.616   1.226  1.00 98.44           C  
ATOM   3153  C   ARG O 405     -10.132  11.066   0.994  1.00 98.43           C  
ATOM   3154  O   ARG O 405     -10.790  11.662   1.845  1.00 97.98           O  
ATOM   3155  CB  ARG O 405      -8.205   9.542   1.576  1.00 97.98           C  
ATOM   3156  CG  ARG O 405      -7.816  10.446   2.756  1.00 96.59           C  
ATOM   3157  CD  ARG O 405      -6.292  10.555   2.909  1.00 96.26           C  
ATOM   3158  NE  ARG O 405      -5.687   9.343   3.467  1.00 95.46           N  
ATOM   3159  CZ  ARG O 405      -4.397   9.079   3.563  1.00 96.30           C  
ATOM   3160  NH1 ARG O 405      -3.487   9.869   3.081  1.00 91.58           N  
ATOM   3161  NH2 ARG O 405      -3.995   8.003   4.176  1.00 92.30           N  
ATOM   3162  N   GLU O 406      -9.747  11.620  -0.145  1.00 98.34           N  
ATOM   3163  CA  GLU O 406      -9.944  13.045  -0.434  1.00 98.19           C  
ATOM   3164  C   GLU O 406     -11.375  13.400  -0.859  1.00 98.38           C  
ATOM   3165  O   GLU O 406     -11.746  14.569  -0.805  1.00 97.93           O  
ATOM   3166  CB  GLU O 406      -8.926  13.507  -1.486  1.00 97.48           C  
ATOM   3167  CG  GLU O 406      -7.457  13.370  -1.037  0.99 93.42           C  
ATOM   3168  CD  GLU O 406      -7.164  14.040   0.314  0.99 87.40           C  
ATOM   3169  OE1 GLU O 406      -6.434  13.421   1.129  0.99 80.14           O  
ATOM   3170  OE2 GLU O 406      -7.671  15.155   0.567  0.98 79.74           O  
ATOM   3171  N   ASP O 407     -12.199  12.425  -1.209  1.00 98.51           N  
ATOM   3172  CA  ASP O 407     -13.605  12.651  -1.567  1.00 98.63           C  
ATOM   3173  C   ASP O 407     -14.462  12.781  -0.296  1.00 98.71           C  
ATOM   3174  O   ASP O 407     -15.351  11.975   0.008  1.00 98.57           O  
ATOM   3175  CB  ASP O 407     -14.098  11.584  -2.554  1.00 98.51           C  
ATOM   3176  CG  ASP O 407     -13.367  11.634  -3.902  1.00 98.23           C  
ATOM   3177  OD1 ASP O 407     -12.689  12.649  -4.199  1.00 97.01           O  
ATOM   3178  OD2 ASP O 407     -13.471  10.639  -4.650  1.00 96.72           O  
ATOM   3179  N   THR O 408     -14.126  13.817   0.475  1.00 98.58           N  
ATOM   3180  CA  THR O 408     -14.740  14.140   1.762  1.00 98.54           C  
ATOM   3181  C   THR O 408     -14.966  15.642   1.854  1.00 98.46           C  
ATOM   3182  O   THR O 408     -14.034  16.427   1.695  1.00 97.81           O  
ATOM   3183  CB  THR O 408     -13.868  13.665   2.934  1.00 98.26           C  
ATOM   3184  OG1 THR O 408     -13.513  12.304   2.777  1.00 96.39           O  
ATOM   3185  CG2 THR O 408     -14.585  13.777   4.276  1.00 96.56           C  
ATOM   3186  N   ILE O 409     -16.197  16.038   2.143  1.00 98.48           N  
ATOM   3187  CA  ILE O 409     -16.599  17.424   2.361  1.00 98.47           C  
ATOM   3188  C   ILE O 409     -16.511  17.702   3.856  1.00 98.36           C  
ATOM   3189  O   ILE O 409     -17.043  16.935   4.661  1.00 97.81           O  
ATOM   3190  CB  ILE O 409     -18.021  17.683   1.810  1.00 98.37           C  
ATOM   3191  CG1 ILE O 409     -18.118  17.293   0.314  1.00 97.85           C  
ATOM   3192  CG2 ILE O 409     -18.419  19.150   2.038  1.00 97.85           C  
ATOM   3193  CD1 ILE O 409     -19.537  17.355  -0.263  1.00 96.86           C  
ATOM   3194  N   PHE O 410     -15.858  18.806   4.220  1.00 97.54           N  
ATOM   3195  CA  PHE O 410     -15.809  19.316   5.588  1.00 97.00           C  
ATOM   3196  C   PHE O 410     -16.680  20.557   5.683  1.00 96.47           C  
ATOM   3197  O   PHE O 410     -16.497  21.508   4.924  1.00 93.88           O  
ATOM   3198  CB  PHE O 410     -14.365  19.625   5.997  1.00 95.66           C  
ATOM   3199  CG  PHE O 410     -13.527  18.387   6.222  0.99 92.86           C  
ATOM   3200  CD1 PHE O 410     -13.314  17.906   7.530  0.99 88.58           C  
ATOM   3201  CD2 PHE O 410     -12.979  17.696   5.128  0.99 87.79           C  
ATOM   3202  CE1 PHE O 410     -12.550  16.751   7.750  0.99 83.39           C  
ATOM   3203  CE2 PHE O 410     -12.223  16.535   5.340  0.99 82.79           C  
ATOM   3204  CZ  PHE O 410     -12.006  16.063   6.657  0.99 81.67           C  
ATOM   3205  N   LEU O 411     -17.603  20.568   6.628  0.97 95.53           N  
ATOM   3206  CA  LEU O 411     -18.492  21.695   6.883  0.97 93.75           C  
ATOM   3207  C   LEU O 411     -18.003  22.437   8.124  0.97 90.37           C  
ATOM   3208  O   LEU O 411     -18.042  21.904   9.237  0.97 83.44           O  
ATOM   3209  CB  LEU O 411     -19.947  21.202   7.007  0.98 92.36           C  
ATOM   3210  CG  LEU O 411     -20.470  20.431   5.779  0.97 90.37           C  
ATOM   3211  CD1 LEU O 411     -21.925  20.029   6.005  0.97 85.76           C  
ATOM   3212  CD2 LEU O 411     -20.393  21.262   4.500  0.96 85.28           C  
ATOM   3213  N   LEU O 412     -17.534  23.663   7.928  0.60 81.59           N  
ATOM   3214  CA  LEU O 412     -17.118  24.543   9.024  0.60 78.30           C  
ATOM   3215  C   LEU O 412     -18.338  25.067   9.796  0.61 75.26           C  
ATOM   3216  O   LEU O 412     -19.430  25.196   9.244  0.61 65.43           O  
ATOM   3217  CB  LEU O 412     -16.257  25.698   8.470  0.64 70.09           C  
ATOM   3218  CG  LEU O 412     -14.906  25.260   7.862  0.57 60.88           C  
ATOM   3219  CD1 LEU O 412     -14.246  26.455   7.173  0.57 53.47           C  
ATOM   3220  CD2 LEU O 412     -13.942  24.729   8.930  0.58 52.78           C  
ATOM   3221  N   GLU O 413     -18.141  25.414  11.056  0.29 68.17           N  
ATOM   3222  CA  GLU O 413     -19.212  25.837  11.976  0.28 65.88           C  
ATOM   3223  C   GLU O 413     -20.083  26.985  11.446  0.29 64.12           C  
ATOM   3224  O   GLU O 413     -21.306  26.948  11.575  0.29 57.89           O  
ATOM   3225  CB  GLU O 413     -18.604  26.266  13.314  0.29 59.56           C  
ATOM   3226  CG  GLU O 413     -18.059  25.074  14.115  0.26 53.09           C  
ATOM   3227  CD  GLU O 413     -17.554  25.472  15.496  0.27 47.38           C  
ATOM   3228  OE1 GLU O 413     -17.546  24.575  16.373  0.26 42.22           O  
ATOM   3229  OE2 GLU O 413     -17.188  26.657  15.678  0.28 43.04           O  
ATOM   3230  N   HIS O 414     -19.472  28.000  10.835  0.16 51.76           N  
ATOM   3231  CA  HIS O 414     -20.163  29.259  10.514  0.17 48.65           C  
ATOM   3232  C   HIS O 414     -21.137  29.197   9.334  0.17 48.83           C  
ATOM   3233  O   HIS O 414     -22.000  30.066   9.229  0.17 45.75           O  
ATOM   3234  CB  HIS O 414     -19.129  30.367  10.309  0.17 42.90           C  
ATOM   3235  CG  HIS O 414     -18.435  30.748  11.586  0.16 39.15           C  
ATOM   3236  ND1 HIS O 414     -19.060  31.186  12.729  0.16 34.53           N  
ATOM   3237  CD2 HIS O 414     -17.091  30.724  11.857  0.15 33.12           C  
ATOM   3238  CE1 HIS O 414     -18.122  31.418  13.667  0.15 29.71           C  
ATOM   3239  NE2 HIS O 414     -16.923  31.150  13.164  0.16 30.65           N  
ATOM   3240  N   HIS O 415     -21.045  28.217   8.456  0.11 49.12           N  
ATOM   3241  CA  HIS O 415     -21.846  28.249   7.220  0.11 47.98           C  
ATOM   3242  C   HIS O 415     -23.346  28.007   7.420  0.11 48.29           C  
ATOM   3243  O   HIS O 415     -24.135  28.342   6.541  0.11 45.79           O  
ATOM   3244  CB  HIS O 415     -21.256  27.294   6.172  0.12 43.84           C  
ATOM   3245  CG  HIS O 415     -20.113  27.909   5.418  0.11 40.35           C  
ATOM   3246  ND1 HIS O 415     -20.196  29.022   4.613  0.11 37.32           N  
ATOM   3247  CD2 HIS O 415     -18.805  27.494   5.385  0.11 36.85           C  
ATOM   3248  CE1 HIS O 415     -18.973  29.279   4.112  0.11 34.02           C  
ATOM   3249  NE2 HIS O 415     -18.113  28.367   4.559  0.11 33.88           N  
ATOM   3250  N   HIS O 416     -23.769  27.482   8.556  0.08 48.30           N  
ATOM   3251  CA  HIS O 416     -25.192  27.205   8.791  0.09 47.97           C  
ATOM   3252  C   HIS O 416     -26.007  28.421   9.250  0.09 47.82           C  
ATOM   3253  O   HIS O 416     -27.233  28.346   9.244  0.09 45.44           O  
ATOM   3254  CB  HIS O 416     -25.341  26.027   9.758  0.09 44.85           C  
ATOM   3255  CG  HIS O 416     -25.145  24.697   9.084  0.09 41.48           C  
ATOM   3256  ND1 HIS O 416     -26.016  24.118   8.184  0.09 39.05           N  
ATOM   3257  CD2 HIS O 416     -24.095  23.830   9.248  0.09 38.78           C  
ATOM   3258  CE1 HIS O 416     -25.505  22.927   7.816  0.09 36.06           C  
ATOM   3259  NE2 HIS O 416     -24.346  22.727   8.448  0.09 35.30           N  
ATOM   3260  N   HIS O 417     -25.369  29.535   9.638  0.06 40.27           N  
ATOM   3261  CA  HIS O 417     -26.104  30.693  10.171  0.06 39.80           C  
ATOM   3262  C   HIS O 417     -26.667  31.649   9.110  0.06 40.50           C  
ATOM   3263  O   HIS O 417     -27.474  32.508   9.457  0.06 39.25           O  
ATOM   3264  CB  HIS O 417     -25.235  31.438  11.190  0.06 37.01           C  
ATOM   3265  CG  HIS O 417     -25.238  30.787  12.543  0.06 33.56           C  
ATOM   3266  ND1 HIS O 417     -26.354  30.579  13.316  0.06 30.84           N  
ATOM   3267  CD2 HIS O 417     -24.167  30.298  13.249  0.06 31.11           C  
ATOM   3268  CE1 HIS O 417     -25.977  29.975  14.458  0.06 28.72           C  
ATOM   3269  NE2 HIS O 417     -24.659  29.796  14.446  0.06 28.71           N  
ATOM   3270  N   HIS O 418     -26.259  31.532   7.852  0.04 38.77           N  
ATOM   3271  CA  HIS O 418     -26.590  32.561   6.853  0.05 38.76           C  
ATOM   3272  C   HIS O 418     -27.826  32.284   5.982  0.05 39.36           C  
ATOM   3273  O   HIS O 418     -28.058  33.037   5.034  0.05 38.46           O  
ATOM   3274  CB  HIS O 418     -25.344  32.933   6.035  0.04 36.93           C  
ATOM   3275  CG  HIS O 418     -24.505  33.981   6.713  0.04 33.48           C  
ATOM   3276  ND1 HIS O 418     -24.946  35.228   7.083  0.04 31.05           N  
ATOM   3277  CD2 HIS O 418     -23.184  33.899   7.069  0.04 31.36           C  
ATOM   3278  CE1 HIS O 418     -23.926  35.890   7.656  0.04 28.76           C  
ATOM   3279  NE2 HIS O 418     -22.840  35.113   7.659  0.04 29.08           N  
ATOM   3280  N   HIS O 419     -28.632  31.278   6.296  0.04 41.12           N  
ATOM   3281  CA  HIS O 419     -29.913  31.069   5.602  0.04 37.05           C  
ATOM   3282  C   HIS O 419     -31.059  30.855   6.571  0.04 34.26           C  
ATOM   3283  O   HIS O 419     -30.917  30.000   7.485  0.04 32.11           O  
ATOM   3284  CB  HIS O 419     -29.795  29.927   4.583  0.04 36.12           C  
ATOM   3285  CG  HIS O 419     -29.097  30.337   3.308  0.04 34.31           C  
ATOM   3286  ND1 HIS O 419     -29.419  31.435   2.556  0.04 32.59           N  
ATOM   3287  CD2 HIS O 419     -28.054  29.721   2.673  0.04 33.02           C  
ATOM   3288  CE1 HIS O 419     -28.597  31.500   1.502  0.04 31.72           C  
ATOM   3289  NE2 HIS O 419     -27.756  30.469   1.542  0.04 33.55           N  
ATOM   3290  OXT HIS O 419     -32.084  31.577   6.378  0.03 32.43           O  
TER    3291      HIS O 419                                                      
HETATM 3292  NA  HDA V   1     -17.325  -6.736   8.459  1.00 96.91           N  
HETATM 3293  C   HDA V   1     -16.146  -6.113   8.693  1.00 96.15           C  
HETATM 3294  O   HDA V   1     -15.827  -5.094   8.017  0.99 96.33           O  
HETATM 3295  OB  HDA V   1     -18.113  -6.373   7.438  0.99 94.62           O  
HETATM 3296  CB  HDA V   1     -17.696  -7.958   9.207  1.00 97.00           C  
HETATM 3297  CG  HDA V   1     -17.487  -9.189   8.345  1.00 97.25           C  
HETATM 3298  OD1 HDA V   1     -16.643  -9.152   7.439  1.00 90.96           O  
HETATM 3299  OD2 HDA V   1     -18.174 -10.189   8.611  1.00 91.69           O  
HETATM 3300  PB  GDP R   1     -15.769   0.314   8.788  1.00 98.44           P  
HETATM 3301  O1B GDP R   1     -14.401   0.907   8.728  1.00 88.07           O  
HETATM 3302  O2B GDP R   1     -16.775   1.221   9.450  1.00 89.92           O  
HETATM 3303  O3B GDP R   1     -15.818  -1.068   9.341  1.00 92.15           O  
HETATM 3304  O3A GDP R   1     -16.253   0.206   7.259  1.00 98.23           O  
HETATM 3305  PA  GDP R   1     -15.717  -0.857   6.150  1.00 98.24           P  
HETATM 3306  O1A GDP R   1     -14.387  -0.423   5.665  1.00 89.35           O  
HETATM 3307  O2A GDP R   1     -15.825  -2.260   6.646  1.00 88.07           O  
HETATM 3308  O5' GDP R   1     -16.851  -0.714   5.039  1.00 98.02           O  
HETATM 3309  C5' GDP R   1     -17.097   0.526   4.406  1.00 97.94           C  
HETATM 3310  C4' GDP R   1     -16.906   0.306   2.908  1.00 98.53           C  
HETATM 3311  O4' GDP R   1     -17.406   1.446   2.232  1.00 98.43           O  
HETATM 3312  C3' GDP R   1     -15.432   0.191   2.509  1.00 98.49           C  
HETATM 3313  O3' GDP R   1     -15.330  -0.700   1.385  1.00 97.77           O  
HETATM 3314  C2' GDP R   1     -15.061   1.616   2.113  1.00 98.50           C  
HETATM 3315  O2' GDP R   1     -13.974   1.674   1.192  1.00 98.07           O  
HETATM 3316  C1' GDP R   1     -16.357   2.084   1.487  1.00 98.66           C  
HETATM 3317  N9  GDP R   1     -16.619   3.527   1.558  1.00 98.83           N  
HETATM 3318  C8  GDP R   1     -16.302   4.411   2.542  1.00 98.75           C  
HETATM 3319  N7  GDP R   1     -16.789   5.626   2.245  1.00 98.75           N  
HETATM 3320  C5  GDP R   1     -17.422   5.509   1.056  1.00 98.84           C  
HETATM 3321  C6  GDP R   1     -18.156   6.413   0.218  1.00 98.84           C  
HETATM 3322  O6  GDP R   1     -18.336   7.614   0.512  1.00 98.72           O  
HETATM 3323  N1  GDP R   1     -18.671   5.903  -0.926  1.00 98.80           N  
HETATM 3324  C2  GDP R   1     -18.523   4.590  -1.289  1.00 98.80           C  
HETATM 3325  N2  GDP R   1     -19.081   4.170  -2.432  1.00 98.52           N  
HETATM 3326  N3  GDP R   1     -17.854   3.711  -0.530  1.00 98.82           N  
HETATM 3327  C4  GDP R   1     -17.315   4.161   0.623  1.00 98.82           C  
HETATM 3328  MG   MG X   1     -15.958  -2.954   8.518  1.00 98.00          MG  
ENDMDL                                                                          
END                                                                             
