# Supplementary material for: Accurate structure prediction of biomolecular interactions with AlphaFold 3
Source: Nature. 2024 May 8;630(8016):493–500. doi: 10.1038/s41586-024-07487-w (PMC11168924; doi:10.1038/s41586-024-07487-w)
Supplement: Supplementary file 3 — AF3 predictions for the Posebusters benchmark and outputs of the Posebusters checks for those predictions. [file 41586_2024_7487_MOESM3_ESM.zip › 6ZXQ_IMO_pred_lig_pose.sdf]

6ZXQ_IMO_A_503
     RDKit          3D

 27 29  0  0  0  0  0  0  0  0999 V2000
  -16.4697   -3.2043   11.7680 P   0  0  0  0  0  5  0  0  0  0  0  0
  -17.6672   -2.3226   11.7214 O   0  0  0  0  0  0  0  0  0  0  0  0
  -20.1052   -5.3997   10.9256 C   0  0  0  0  0  0  0  0  0  0  0  0
  -21.1074   -8.6789   13.6093 C   0  0  1  0  0  0  0  0  0  0  0  0
  -21.1021  -10.0826   13.0166 C   0  0  1  0  0  0  0  0  0  0  0  0
  -22.2080  -10.7244   13.8237 C   0  0  1  0  0  0  0  0  0  0  0  0
  -22.0121  -10.0992   15.2093 C   0  0  1  0  0  0  0  0  0  0  0  0
  -21.1796  -10.9469   16.1655 C   0  0  0  0  0  0  0  0  0  0  0  0
  -15.4570   -2.6840   12.7528 O   0  0  0  0  0  0  0  0  0  0  0  0
  -15.8681   -3.4400   10.4161 O   0  0  0  0  0  0  0  0  0  0  0  0
  -18.5849  -11.3942   16.3255 P   0  0  0  0  0  5  0  0  0  0  0  0
  -18.2805   -9.9910   16.7915 O   0  0  0  0  0  0  0  0  0  0  0  0
  -18.8148  -12.3256   17.4797 O   0  0  0  0  0  0  0  0  0  0  0  0
  -17.5677  -11.9293   15.3530 O   0  0  0  0  0  0  0  0  0  0  0  0
  -19.9648  -11.3450   15.5239 O   0  0  0  0  0  0  0  0  0  0  0  0
  -21.3262   -8.8680   14.9981 O   0  0  0  0  0  0  0  0  0  0  0  0
  -19.8722   -7.9476   13.4410 N   0  0  0  0  0  0  0  0  0  0  0  0
  -19.7173   -6.9524   12.5759 C   0  0  0  0  0  0  0  0  0  0  0  0
  -20.5453   -6.4359   11.6410 N   0  0  0  0  0  0  0  0  0  0  0  0
  -18.8891   -4.8187   11.1127 N   0  0  0  0  0  0  0  0  0  0  0  0
  -18.0441   -5.2884   12.0475 C   0  0  0  0  0  0  0  0  0  0  0  0
  -16.8917   -4.6559   12.3345 O   0  0  0  0  0  0  0  0  0  0  0  0
  -18.4270   -6.4192   12.7958 C   0  0  0  0  0  0  0  0  0  0  0  0
  -17.8219   -7.1587   13.7615 N   0  0  0  0  0  0  0  0  0  0  0  0
  -18.7380   -8.0785   14.1580 C   0  0  0  0  0  0  0  0  0  0  0  0
  -21.3571  -10.0644   11.6125 O   0  0  0  0  0  0  0  0  0  0  0  0
  -23.4812  -10.3477   13.3079 O   0  0  0  0  0  0  0  0  0  0  0  0
  1  2  1  0
  4  5  1  0
  5  6  1  0
  6  7  1  0
  7  8  1  1
  1  9  1  0
  1 10  2  0
 11 12  1  0
 11 13  1  0
 11 14  2  0
  8 15  1  0
 11 15  1  0
  4 16  1  0
  7 16  1  0
  4 17  1  1
 17 18  1  0
  3 19  2  0
 18 19  1  0
  3 20  1  0
 20 21  2  0
  1 22  1  0
 21 22  1  0
 18 23  2  0
 21 23  1  0
 23 24  1  0
 17 25  1  0
 24 25  2  0
  5 26  1  6
  6 27  1  6
M  END
