# Supplementary material for: Accurate structure prediction of biomolecular interactions with AlphaFold 3
Source: Nature. 2024 May 8;630(8016):493–500. doi: 10.1038/s41586-024-07487-w (PMC11168924; doi:10.1038/s41586-024-07487-w)
Supplement: Supplementary file 3 — AF3 predictions for the Posebusters benchmark and outputs of the Posebusters checks for those predictions. [file 41586_2024_7487_MOESM3_ESM.zip › 7A1P_QW2_pred_context_pose.pdb]

TITLE     7A1P                                                                  
REVDAT   1   01-OCT-21         0                                                
REMARK   6                                                                      
REMARK   6 PDB GENERATED WITH DEEPMIND STRUCTURE CLASS VERSION 1.0.2.           
SEQRES   1 O  349  MET ALA ALA THR ALA ALA GLU ALA VAL ALA SER GLY SER          
SEQRES   2 O  349  GLY GLU PRO ARG GLU GLU ALA GLY ALA LEU GLY PRO ALA          
SEQRES   3 O  349  TRP ASP GLU SER GLN LEU ARG SER TYR SER PHE PRO THR          
SEQRES   4 O  349  ARG PRO ILE PRO ARG LEU SER GLN SER ASP PRO ARG ALA          
SEQRES   5 O  349  GLU GLU LEU ILE GLU ASN GLU GLU PRO VAL VAL LEU THR          
SEQRES   6 O  349  ASP THR ASN LEU VAL TYR PRO ALA LEU LYS TRP ASP LEU          
SEQRES   7 O  349  GLU TYR LEU GLN GLU ASN ILE GLY ASN GLY ASP PHE SER          
SEQRES   8 O  349  VAL TYR SER ALA SER THR HIS LYS PHE LEU TYR TYR ASP          
SEQRES   9 O  349  GLU LYS LYS MET ALA ASN PHE GLN ASN PHE LYS PRO ARG          
SEQRES  10 O  349  SER ASN ARG GLU GLU MET LYS PHE HIS GLU PHE VAL GLU          
SEQRES  11 O  349  LYS LEU GLN ASP ILE GLN GLN ARG GLY GLY GLU GLU ARG          
SEQRES  12 O  349  LEU TYR LEU GLN GLN THR LEU ASN ASP THR VAL GLY ARG          
SEQRES  13 O  349  LYS ILE VAL MET ASP PHE LEU GLY PHE ASN TRP ASN TRP          
SEQRES  14 O  349  ILE ASN LYS GLN GLN GLY LYS ARG GLY TRP GLY GLN LEU          
SEQRES  15 O  349  THR SER ASN LEU LEU LEU ILE GLY MET GLU GLY ASN VAL          
SEQRES  16 O  349  THR PRO ALA HIS TYR ASP GLU GLN GLN ASN PHE PHE ALA          
SEQRES  17 O  349  GLN ILE LYS GLY TYR LYS ARG CYS ILE LEU PHE PRO PRO          
SEQRES  18 O  349  ASP GLN PHE GLU CYS LEU TYR PRO TYR PRO VAL HIS HIS          
SEQRES  19 O  349  PRO CYS ASP ARG GLN SER GLN VAL ASP PHE ASP ASN PRO          
SEQRES  20 O  349  ASP TYR GLU ARG PHE PRO ASN PHE GLN ASN VAL VAL GLY          
SEQRES  21 O  349  TYR GLU THR VAL VAL GLY PRO GLY ASP VAL LEU TYR ILE          
SEQRES  22 O  349  PRO MET TYR TRP TRP HIS HIS ILE GLU SER LEU LEU ASN          
SEQRES  23 O  349  GLY GLY ILE THR ILE THR VAL ASN PHE TRP TYR LYS GLY          
SEQRES  24 O  349  ALA PRO THR PRO LYS ARG ILE GLU TYR PRO LEU LYS ALA          
SEQRES  25 O  349  HIS GLN LYS VAL ALA ILE MET ARG ASN ILE GLU LYS MET          
SEQRES  26 O  349  LEU GLY GLU ALA LEU GLY ASN PRO GLN GLU VAL GLY PRO          
SEQRES  27 O  349  LEU LEU ASN THR MET ILE LYS GLY ARG TYR ASN                  
SEQRES   1 V   20  HIS LEU GLU VAL VAL LYS LEU LEU LEU GLU ALA GLY ALA          
SEQRES   2 V   20  ASP VAL ASN ALA GLN ASP LYS                                  
HET     ZN  R   1       1                                                       
HETNAM      ZN ?                                                                
MODEL        1                                                                  
ATOM      1  N   MET O   1      13.203 -54.929  31.338  0.11 76.18           N  
ATOM      2  CA  MET O   1      13.172 -53.678  32.115  0.11 91.37           C  
ATOM      3  C   MET O   1      14.161 -52.629  31.606  0.11 94.58           C  
ATOM      4  O   MET O   1      13.868 -51.434  31.668  0.11 93.93           O  
ATOM      5  CB  MET O   1      13.387 -53.951  33.613  0.09 86.41           C  
ATOM      6  CG  MET O   1      12.080 -54.171  34.367  0.06 80.85           C  
ATOM      7  SD  MET O   1      10.927 -52.780  34.237  0.05 77.61           S  
ATOM      8  CE  MET O   1      11.869 -51.427  34.944  0.05 69.49           C  
ATOM      9  N   ALA O   2      15.331 -53.093  31.111  0.35 94.49           N  
ATOM     10  CA  ALA O   2      16.250 -52.185  30.431  0.36 96.97           C  
ATOM     11  C   ALA O   2      15.562 -51.567  29.210  0.37 97.78           C  
ATOM     12  O   ALA O   2      15.827 -50.416  28.859  0.37 97.05           O  
ATOM     13  CB  ALA O   2      17.525 -52.917  30.015  0.34 95.77           C  
ATOM     14  N   ALA O   3      14.662 -52.340  28.595  0.31 95.90           N  
ATOM     15  CA  ALA O   3      13.868 -51.867  27.464  0.31 97.18           C  
ATOM     16  C   ALA O   3      12.930 -50.732  27.875  0.32 97.76           C  
ATOM     17  O   ALA O   3      12.769 -49.758  27.136  0.32 97.18           O  
ATOM     18  CB  ALA O   3      13.077 -53.021  26.856  0.30 96.41           C  
ATOM     19  N   THR O   4      12.323 -50.858  29.070  0.31 96.13           N  
ATOM     20  CA  THR O   4      11.438 -49.827  29.608  0.31 97.33           C  
ATOM     21  C   THR O   4      12.213 -48.547  29.916  0.32 97.59           C  
ATOM     22  O   THR O   4      11.746 -47.447  29.610  0.32 96.77           O  
ATOM     23  CB  THR O   4      10.723 -50.321  30.881  0.31 96.45           C  
ATOM     24  OG1 THR O   4      10.172 -51.618  30.637  0.26 88.48           O  
ATOM     25  CG2 THR O   4       9.603 -49.377  31.291  0.24 85.46           C  
ATOM     26  N   ALA O   5      13.404 -48.708  30.532  0.32 96.77           N  
ATOM     27  CA  ALA O   5      14.279 -47.581  30.836  0.33 97.35           C  
ATOM     28  C   ALA O   5      14.746 -46.883  29.557  0.34 97.82           C  
ATOM     29  O   ALA O   5      14.809 -45.653  29.509  0.34 97.54           O  
ATOM     30  CB  ALA O   5      15.476 -48.047  31.663  0.33 96.79           C  
ATOM     31  N   ALA O   6      15.060 -47.675  28.529  0.41 97.51           N  
ATOM     32  CA  ALA O   6      15.471 -47.139  27.234  0.42 97.83           C  
ATOM     33  C   ALA O   6      14.355 -46.299  26.607  0.42 98.08           C  
ATOM     34  O   ALA O   6      14.615 -45.234  26.048  0.42 97.70           O  
ATOM     35  CB  ALA O   6      15.886 -48.269  26.297  0.41 97.39           C  
ATOM     36  N   GLU O   7      13.126 -46.778  26.725  0.33 97.66           N  
ATOM     37  CA  GLU O   7      11.963 -46.058  26.204  0.31 98.04           C  
ATOM     38  C   GLU O   7      11.734 -44.737  26.943  0.33 98.08           C  
ATOM     39  O   GLU O   7      11.329 -43.750  26.331  0.32 97.69           O  
ATOM     40  CB  GLU O   7      10.705 -46.930  26.276  0.33 97.60           C  
ATOM     41  CG  GLU O   7      10.684 -48.067  25.265  0.27 94.21           C  
ATOM     42  CD  GLU O   7       9.462 -48.956  25.400  0.25 90.67           C  
ATOM     43  OE1 GLU O   7       8.746 -49.122  24.391  0.24 84.41           O  
ATOM     44  OE2 GLU O   7       9.220 -49.498  26.492  0.24 86.36           O  
ATOM     45  N   ALA O   8      12.010 -44.734  28.261  0.64 97.55           N  
ATOM     46  CA  ALA O   8      11.854 -43.535  29.082  0.64 97.82           C  
ATOM     47  C   ALA O   8      12.866 -42.445  28.708  0.65 98.10           C  
ATOM     48  O   ALA O   8      12.520 -41.261  28.669  0.65 97.33           O  
ATOM     49  CB  ALA O   8      11.977 -43.892  30.562  0.63 96.86           C  
ATOM     50  N   VAL O   9      14.111 -42.852  28.436  0.79 98.24           N  
ATOM     51  CA  VAL O   9      15.172 -41.923  28.042  0.80 98.40           C  
ATOM     52  C   VAL O   9      14.917 -41.354  26.637  0.81 98.45           C  
ATOM     53  O   VAL O   9      15.316 -40.227  26.331  0.80 97.85           O  
ATOM     54  CB  VAL O   9      16.571 -42.596  28.128  0.80 97.80           C  
ATOM     55  CG1 VAL O   9      17.674 -41.666  27.629  0.72 94.54           C  
ATOM     56  CG2 VAL O   9      16.873 -43.009  29.564  0.70 95.10           C  
ATOM     57  N   ALA O  10      14.230 -42.131  25.811  0.76 98.03           N  
ATOM     58  CA  ALA O  10      13.874 -41.698  24.457  0.75 98.38           C  
ATOM     59  C   ALA O  10      12.644 -40.786  24.484  0.77 98.47           C  
ATOM     60  O   ALA O  10      11.594 -41.103  23.914  0.77 97.88           O  
ATOM     61  CB  ALA O  10      13.640 -42.909  23.561  0.78 98.11           C  
ATOM     62  N   SER O  11      12.785 -39.644  25.156  0.85 98.11           N  
ATOM     63  CA  SER O  11      11.673 -38.719  25.372  0.85 98.21           C  
ATOM     64  C   SER O  11      11.593 -37.598  24.327  0.86 98.31           C  
ATOM     65  O   SER O  11      10.748 -36.702  24.447  0.86 97.42           O  
ATOM     66  CB  SER O  11      11.748 -38.133  26.782  0.87 97.24           C  
ATOM     67  OG  SER O  11      12.978 -37.458  26.990  0.82 95.81           O  
ATOM     68  N   GLY O  12      12.450 -37.652  23.314  0.93 98.16           N  
ATOM     69  CA  GLY O  12      12.406 -36.677  22.228  0.92 98.39           C  
ATOM     70  C   GLY O  12      12.648 -35.255  22.692  0.93 98.44           C  
ATOM     71  O   GLY O  12      13.575 -34.997  23.454  0.93 97.44           O  
ATOM     72  N   SER O  13      11.812 -34.331  22.244  0.96 98.45           N  
ATOM     73  CA  SER O  13      11.901 -32.929  22.655  0.96 98.55           C  
ATOM     74  C   SER O  13      11.251 -32.688  24.018  0.96 98.50           C  
ATOM     75  O   SER O  13      11.323 -31.581  24.547  0.96 97.78           O  
ATOM     76  CB  SER O  13      11.266 -32.020  21.605  0.96 98.14           C  
ATOM     77  OG  SER O  13      11.975 -32.101  20.376  0.96 97.88           O  
ATOM     78  N   GLY O  14      10.631 -33.723  24.580  0.93 98.38           N  
ATOM     79  CA  GLY O  14      10.001 -33.650  25.888  0.93 98.38           C  
ATOM     80  C   GLY O  14       8.662 -32.944  25.874  0.94 98.48           C  
ATOM     81  O   GLY O  14       8.057 -32.763  24.816  0.93 97.75           O  
ATOM     82  N   GLU O  15       8.209 -32.547  27.050  0.93 98.52           N  
ATOM     83  CA  GLU O  15       6.940 -31.840  27.186  0.93 98.58           C  
ATOM     84  C   GLU O  15       7.040 -30.445  26.580  0.94 98.58           C  
ATOM     85  O   GLU O  15       8.003 -29.732  26.852  0.94 98.10           O  
ATOM     86  CB  GLU O  15       6.534 -31.738  28.662  0.94 98.26           C  
ATOM     87  CG  GLU O  15       6.042 -33.047  29.268  0.82 94.21           C  
ATOM     88  CD  GLU O  15       4.764 -33.556  28.621  0.80 91.80           C  
ATOM     89  OE1 GLU O  15       3.817 -32.763  28.466  0.78 85.60           O  
ATOM     90  OE2 GLU O  15       4.713 -34.752  28.263  0.78 86.26           O  
ATOM     91  N   PRO O  16       6.059 -30.061  25.751  0.96 98.76           N  
ATOM     92  CA  PRO O  16       6.066 -28.705  25.197  0.96 98.77           C  
ATOM     93  C   PRO O  16       6.096 -27.647  26.291  0.96 98.76           C  
ATOM     94  O   PRO O  16       5.471 -27.824  27.338  0.96 98.38           O  
ATOM     95  CB  PRO O  16       4.756 -28.638  24.410  0.97 98.62           C  
ATOM     96  CG  PRO O  16       4.445 -30.052  24.072  0.97 98.18           C  
ATOM     97  CD  PRO O  16       4.929 -30.854  25.248  0.97 98.77           C  
ATOM     98  N   ARG O  17       6.818 -26.561  26.053  0.97 98.72           N  
ATOM     99  CA  ARG O  17       6.980 -25.501  27.037  0.97 98.68           C  
ATOM    100  C   ARG O  17       5.751 -24.607  27.117  0.97 98.68           C  
ATOM    101  O   ARG O  17       5.049 -24.409  26.125  0.97 98.40           O  
ATOM    102  CB  ARG O  17       8.225 -24.670  26.712  0.98 98.27           C  
ATOM    103  CG  ARG O  17       9.519 -25.475  26.809  0.94 96.33           C  
ATOM    104  CD  ARG O  17      10.737 -24.672  26.368  0.94 96.17           C  
ATOM    105  NE  ARG O  17      10.693 -24.276  24.958  0.93 95.54           N  
ATOM    106  CZ  ARG O  17      10.961 -25.088  23.926  0.93 96.48           C  
ATOM    107  NH1 ARG O  17      11.274 -26.369  24.137  0.93 92.49           N  
ATOM    108  NH2 ARG O  17      10.907 -24.631  22.687  0.93 93.44           N  
ATOM    109  N   GLU O  18       5.515 -24.088  28.296  0.97 98.77           N  
ATOM    110  CA  GLU O  18       4.416 -23.158  28.526  0.97 98.78           C  
ATOM    111  C   GLU O  18       4.924 -21.741  28.295  0.97 98.71           C  
ATOM    112  O   GLU O  18       5.932 -21.343  28.867  0.97 98.26           O  
ATOM    113  CB  GLU O  18       3.888 -23.313  29.950  0.97 98.58           C  
ATOM    114  CG  GLU O  18       2.427 -22.931  30.118  0.89 94.59           C  
ATOM    115  CD  GLU O  18       1.470 -23.959  29.536  0.87 92.76           C  
ATOM    116  OE1 GLU O  18       1.725 -25.175  29.680  0.84 86.20           O  
ATOM    117  OE2 GLU O  18       0.460 -23.555  28.936  0.85 86.69           O  
ATOM    118  N   GLU O  19       4.239 -20.998  27.442  0.97 98.70           N  
ATOM    119  CA  GLU O  19       4.625 -19.618  27.166  0.97 98.75           C  
ATOM    120  C   GLU O  19       4.234 -18.692  28.318  0.97 98.72           C  
ATOM    121  O   GLU O  19       3.262 -18.952  29.026  0.97 98.40           O  
ATOM    122  CB  GLU O  19       4.039 -19.140  25.837  0.96 98.52           C  
ATOM    123  CG  GLU O  19       4.952 -19.440  24.656  0.93 96.46           C  
ATOM    124  CD  GLU O  19       4.281 -19.337  23.297  0.92 95.33           C  
ATOM    125  OE1 GLU O  19       3.051 -19.129  23.228  0.90 89.59           O  
ATOM    126  OE2 GLU O  19       5.002 -19.478  22.282  0.90 90.70           O  
ATOM    127  N   ALA O  20       5.014 -17.631  28.504  0.97 98.70           N  
ATOM    128  CA  ALA O  20       4.809 -16.677  29.593  0.97 98.72           C  
ATOM    129  C   ALA O  20       3.425 -16.028  29.528  0.97 98.72           C  
ATOM    130  O   ALA O  20       2.896 -15.786  28.439  0.97 98.41           O  
ATOM    131  CB  ALA O  20       5.896 -15.608  29.566  0.97 98.54           C  
ATOM    132  N   GLY O  21       2.867 -15.760  30.695  0.97 98.70           N  
ATOM    133  CA  GLY O  21       1.551 -15.147  30.796  0.97 98.71           C  
ATOM    134  C   GLY O  21       0.404 -16.118  30.583  0.97 98.74           C  
ATOM    135  O   GLY O  21      -0.696 -15.701  30.217  0.97 98.37           O  
ATOM    136  N   ALA O  22       0.671 -17.404  30.805  0.98 98.67           N  
ATOM    137  CA  ALA O  22      -0.308 -18.482  30.625  0.98 98.71           C  
ATOM    138  C   ALA O  22      -0.953 -18.445  29.230  0.98 98.71           C  
ATOM    139  O   ALA O  22      -2.175 -18.586  29.091  0.98 98.26           O  
ATOM    140  CB  ALA O  22      -1.368 -18.445  31.727  0.99 98.49           C  
ATOM    141  N   LEU O  23      -0.113 -18.259  28.213  0.99 98.67           N  
ATOM    142  CA  LEU O  23      -0.562 -18.190  26.825  0.99 98.72           C  
ATOM    143  C   LEU O  23      -0.737 -19.572  26.191  0.99 98.70           C  
ATOM    144  O   LEU O  23      -0.990 -19.679  24.986  0.99 98.26           O  
ATOM    145  CB  LEU O  23       0.400 -17.330  25.994  0.99 98.51           C  
ATOM    146  CG  LEU O  23       0.510 -15.842  26.373  0.97 97.33           C  
ATOM    147  CD1 LEU O  23       1.660 -15.187  25.617  0.96 94.78           C  
ATOM    148  CD2 LEU O  23      -0.794 -15.104  26.097  0.96 94.00           C  
ATOM    149  N   GLY O  24      -0.602 -20.607  27.014  0.99 98.51           N  
ATOM    150  CA  GLY O  24      -0.782 -21.976  26.553  0.99 98.55           C  
ATOM    151  C   GLY O  24       0.497 -22.610  26.040  0.99 98.74           C  
ATOM    152  O   GLY O  24       1.561 -21.981  26.069  0.99 98.39           O  
ATOM    153  N   PRO O  25       0.407 -23.864  25.573  1.00 98.74           N  
ATOM    154  CA  PRO O  25       1.601 -24.542  25.056  1.00 98.76           C  
ATOM    155  C   PRO O  25       2.095 -23.888  23.771  1.00 98.82           C  
ATOM    156  O   PRO O  25       1.288 -23.483  22.932  1.00 98.56           O  
ATOM    157  CB  PRO O  25       1.113 -25.971  24.773  1.00 98.35           C  
ATOM    158  CG  PRO O  25      -0.264 -26.063  25.344  1.00 96.67           C  
ATOM    159  CD  PRO O  25      -0.803 -24.675  25.424  1.00 98.43           C  
ATOM    160  N   ALA O  26       3.401 -23.789  23.630  1.00 98.77           N  
ATOM    161  CA  ALA O  26       4.017 -23.195  22.444  1.00 98.78           C  
ATOM    162  C   ALA O  26       3.725 -24.014  21.184  1.00 98.86           C  
ATOM    163  O   ALA O  26       3.597 -23.459  20.093  1.00 98.72           O  
ATOM    164  CB  ALA O  26       5.523 -23.065  22.655  1.00 98.47           C  
ATOM    165  N   TRP O  27       3.624 -25.326  21.353  1.00 98.87           N  
ATOM    166  CA  TRP O  27       3.375 -26.272  20.273  1.00 98.88           C  
ATOM    167  C   TRP O  27       2.867 -27.574  20.878  1.00 98.88           C  
ATOM    168  O   TRP O  27       2.889 -27.736  22.100  1.00 98.80           O  
ATOM    169  CB  TRP O  27       4.664 -26.518  19.465  1.00 98.81           C  
ATOM    170  CG  TRP O  27       5.846 -26.906  20.316  1.00 98.82           C  
ATOM    171  CD1 TRP O  27       6.724 -26.055  20.935  1.00 98.78           C  
ATOM    172  CD2 TRP O  27       6.264 -28.235  20.663  1.00 98.86           C  
ATOM    173  NE1 TRP O  27       7.667 -26.775  21.638  1.00 98.72           N  
ATOM    174  CE2 TRP O  27       7.410 -28.108  21.486  1.00 98.80           C  
ATOM    175  CE3 TRP O  27       5.795 -29.516  20.349  1.00 98.80           C  
ATOM    176  CZ2 TRP O  27       8.083 -29.219  22.006  1.00 98.62           C  
ATOM    177  CZ3 TRP O  27       6.464 -30.621  20.866  1.00 98.68           C  
ATOM    178  CH2 TRP O  27       7.594 -30.465  21.687  1.00 98.60           C  
ATOM    179  N   ASP O  28       2.405 -28.484  20.031  1.00 98.88           N  
ATOM    180  CA  ASP O  28       1.992 -29.803  20.505  1.00 98.85           C  
ATOM    181  C   ASP O  28       2.538 -30.907  19.599  1.00 98.90           C  
ATOM    182  O   ASP O  28       2.998 -30.642  18.489  1.00 98.82           O  
ATOM    183  CB  ASP O  28       0.463 -29.895  20.645  1.00 98.57           C  
ATOM    184  CG  ASP O  28      -0.248 -29.935  19.312  1.00 97.76           C  
ATOM    185  OD1 ASP O  28      -0.557 -28.857  18.767  1.00 96.86           O  
ATOM    186  OD2 ASP O  28      -0.502 -31.049  18.809  1.00 96.20           O  
ATOM    187  N   GLU O  29       2.471 -32.148  20.079  1.00 98.84           N  
ATOM    188  CA  GLU O  29       3.067 -33.306  19.413  1.00 98.78           C  
ATOM    189  C   GLU O  29       2.558 -33.535  17.987  1.00 98.89           C  
ATOM    190  O   GLU O  29       3.300 -34.038  17.146  1.00 98.78           O  
ATOM    191  CB  GLU O  29       2.840 -34.574  20.248  1.00 98.15           C  
ATOM    192  CG  GLU O  29       3.601 -34.611  21.568  0.92 91.53           C  
ATOM    193  CD  GLU O  29       5.049 -35.055  21.430  0.89 88.46           C  
ATOM    194  OE1 GLU O  29       5.345 -35.884  20.541  0.87 83.15           O  
ATOM    195  OE2 GLU O  29       5.885 -34.578  22.223  0.86 84.67           O  
ATOM    196  N   SER O  30       1.312 -33.170  17.709  1.00 98.90           N  
ATOM    197  CA  SER O  30       0.736 -33.378  16.379  1.00 98.91           C  
ATOM    198  C   SER O  30       1.414 -32.521  15.303  1.00 98.94           C  
ATOM    199  O   SER O  30       1.214 -32.755  14.111  1.00 98.89           O  
ATOM    200  CB  SER O  30      -0.772 -33.113  16.392  1.00 98.84           C  
ATOM    201  OG  SER O  30      -1.053 -31.726  16.467  1.00 98.43           O  
ATOM    202  N   GLN O  31       2.208 -31.543  15.725  1.00 98.96           N  
ATOM    203  CA  GLN O  31       2.945 -30.691  14.797  1.00 98.97           C  
ATOM    204  C   GLN O  31       4.297 -31.280  14.393  1.00 98.98           C  
ATOM    205  O   GLN O  31       4.989 -30.710  13.539  1.00 98.96           O  
ATOM    206  CB  GLN O  31       3.136 -29.301  15.406  1.00 98.95           C  
ATOM    207  CG  GLN O  31       1.839 -28.522  15.569  1.00 98.91           C  
ATOM    208  CD  GLN O  31       2.083 -27.168  16.198  1.00 98.94           C  
ATOM    209  OE1 GLN O  31       2.063 -27.027  17.419  1.00 98.43           O  
ATOM    210  NE2 GLN O  31       2.341 -26.165  15.367  1.00 98.41           N  
ATOM    211  N   LEU O  32       4.667 -32.403  14.999  1.00 98.97           N  
ATOM    212  CA  LEU O  32       5.935 -33.074  14.718  1.00 98.96           C  
ATOM    213  C   LEU O  32       5.709 -34.234  13.757  1.00 98.96           C  
ATOM    214  O   LEU O  32       4.786 -35.024  13.936  1.00 98.93           O  
ATOM    215  CB  LEU O  32       6.568 -33.601  16.014  1.00 98.92           C  
ATOM    216  CG  LEU O  32       6.700 -32.624  17.191  1.00 98.81           C  
ATOM    217  CD1 LEU O  32       7.332 -33.329  18.388  1.00 98.77           C  
ATOM    218  CD2 LEU O  32       7.517 -31.394  16.800  1.00 98.71           C  
ATOM    219  N   ARG O  33       6.554 -34.342  12.732  1.00 98.97           N  
ATOM    220  CA  ARG O  33       6.491 -35.477  11.820  1.00 98.97           C  
ATOM    221  C   ARG O  33       6.963 -36.734  12.545  1.00 98.97           C  
ATOM    222  O   ARG O  33       7.734 -36.648  13.510  1.00 98.92           O  
ATOM    223  CB  ARG O  33       7.337 -35.206  10.577  1.00 98.96           C  
ATOM    224  CG  ARG O  33       6.818 -34.047   9.739  1.00 98.86           C  
ATOM    225  CD  ARG O  33       7.734 -33.746   8.556  1.00 98.87           C  
ATOM    226  NE  ARG O  33       7.276 -32.589   7.786  1.00 98.85           N  
ATOM    227  CZ  ARG O  33       6.370 -32.644   6.806  1.00 98.92           C  
ATOM    228  NH1 ARG O  33       5.817 -33.806   6.464  1.00 98.63           N  
ATOM    229  NH2 ARG O  33       6.016 -31.535   6.174  1.00 98.64           N  
ATOM    230  N   SER O  34       6.494 -37.898  12.108  1.00 98.96           N  
ATOM    231  CA  SER O  34       6.865 -39.152  12.760  1.00 98.95           C  
ATOM    232  C   SER O  34       7.943 -39.887  11.969  1.00 98.97           C  
ATOM    233  O   SER O  34       7.868 -39.989  10.743  1.00 98.91           O  
ATOM    234  CB  SER O  34       5.637 -40.045  12.966  1.00 98.81           C  
ATOM    235  OG  SER O  34       5.061 -40.404  11.729  1.00 93.42           O  
ATOM    236  N   TYR O  35       8.930 -40.396  12.692  1.00 98.94           N  
ATOM    237  CA  TYR O  35      10.057 -41.105  12.097  1.00 98.94           C  
ATOM    238  C   TYR O  35      10.283 -42.453  12.774  1.00 98.93           C  
ATOM    239  O   TYR O  35       9.701 -42.745  13.817  1.00 98.88           O  
ATOM    240  CB  TYR O  35      11.321 -40.233  12.143  1.00 98.95           C  
ATOM    241  CG  TYR O  35      11.152 -38.932  11.391  1.00 98.97           C  
ATOM    242  CD1 TYR O  35      10.911 -38.934  10.019  1.00 98.93           C  
ATOM    243  CD2 TYR O  35      11.201 -37.708  12.048  1.00 98.94           C  
ATOM    244  CE1 TYR O  35      10.725 -37.746   9.320  1.00 98.93           C  
ATOM    245  CE2 TYR O  35      11.021 -36.512  11.355  1.00 98.94           C  
ATOM    246  CZ  TYR O  35      10.780 -36.538   9.993  1.00 98.98           C  
ATOM    247  OH  TYR O  35      10.595 -35.360   9.302  1.00 98.96           O  
ATOM    248  N   SER O  36      11.137 -43.271  12.153  1.00 98.90           N  
ATOM    249  CA  SER O  36      11.340 -44.661  12.561  1.00 98.87           C  
ATOM    250  C   SER O  36      12.345 -44.859  13.701  1.00 98.87           C  
ATOM    251  O   SER O  36      12.480 -45.971  14.215  1.00 98.62           O  
ATOM    252  CB  SER O  36      11.796 -45.479  11.350  1.00 98.74           C  
ATOM    253  OG  SER O  36      13.059 -45.020  10.881  1.00 97.67           O  
ATOM    254  N   PHE O  37      13.034 -43.812  14.084  1.00 98.94           N  
ATOM    255  CA  PHE O  37      14.134 -43.921  15.044  1.00 98.94           C  
ATOM    256  C   PHE O  37      13.818 -43.232  16.372  1.00 98.94           C  
ATOM    257  O   PHE O  37      13.020 -42.295  16.411  1.00 98.91           O  
ATOM    258  CB  PHE O  37      15.419 -43.328  14.444  1.00 98.94           C  
ATOM    259  CG  PHE O  37      15.244 -41.940  13.876  1.00 98.98           C  
ATOM    260  CD1 PHE O  37      15.305 -40.817  14.695  1.00 98.94           C  
ATOM    261  CD2 PHE O  37      15.007 -41.758  12.517  1.00 98.94           C  
ATOM    262  CE1 PHE O  37      15.132 -39.537  14.171  1.00 98.91           C  
ATOM    263  CE2 PHE O  37      14.836 -40.482  11.986  1.00 98.94           C  
ATOM    264  CZ  PHE O  37      14.899 -39.373  12.815  1.00 98.98           C  
ATOM    265  N   PRO O  38      14.457 -43.683  17.456  1.00 98.93           N  
ATOM    266  CA  PRO O  38      14.278 -43.024  18.752  1.00 98.91           C  
ATOM    267  C   PRO O  38      15.165 -41.786  18.879  1.00 98.95           C  
ATOM    268  O   PRO O  38      16.168 -41.653  18.167  1.00 98.92           O  
ATOM    269  CB  PRO O  38      14.718 -44.094  19.752  1.00 98.82           C  
ATOM    270  CG  PRO O  38      15.765 -44.870  19.012  1.00 98.50           C  
ATOM    271  CD  PRO O  38      15.343 -44.854  17.555  1.00 98.90           C  
ATOM    272  N   THR O  39      14.795 -40.910  19.787  1.00 98.91           N  
ATOM    273  CA  THR O  39      15.594 -39.724  20.082  1.00 98.91           C  
ATOM    274  C   THR O  39      15.613 -39.439  21.577  1.00 98.90           C  
ATOM    275  O   THR O  39      14.711 -39.845  22.314  1.00 98.83           O  
ATOM    276  CB  THR O  39      15.071 -38.464  19.357  1.00 98.87           C  
ATOM    277  OG1 THR O  39      13.746 -38.165  19.813  1.00 98.56           O  
ATOM    278  CG2 THR O  39      15.067 -38.633  17.844  1.00 98.50           C  
ATOM    279  N   ARG O  40      16.634 -38.718  22.008  1.00 98.89           N  
ATOM    280  CA  ARG O  40      16.735 -38.229  23.374  1.00 98.80           C  
ATOM    281  C   ARG O  40      16.843 -36.703  23.327  1.00 98.89           C  
ATOM    282  O   ARG O  40      17.232 -36.142  22.303  1.00 98.81           O  
ATOM    283  CB  ARG O  40      17.921 -38.860  24.117  1.00 98.14           C  
ATOM    284  CG  ARG O  40      19.281 -38.660  23.473  0.98 89.88           C  
ATOM    285  CD  ARG O  40      20.394 -38.808  24.514  0.97 89.69           C  
ATOM    286  NE  ARG O  40      20.416 -37.641  25.399  0.96 84.61           N  
ATOM    287  CZ  ARG O  40      21.263 -37.475  26.421  0.96 79.15           C  
ATOM    288  NH1 ARG O  40      22.167 -38.406  26.705  0.96 74.44           N  
ATOM    289  NH2 ARG O  40      21.206 -36.377  27.154  0.96 73.87           N  
ATOM    290  N   PRO O  41      16.481 -36.021  24.413  1.00 98.91           N  
ATOM    291  CA  PRO O  41      16.482 -34.555  24.353  1.00 98.90           C  
ATOM    292  C   PRO O  41      17.870 -33.918  24.381  1.00 98.93           C  
ATOM    293  O   PRO O  41      18.773 -34.402  25.068  1.00 98.90           O  
ATOM    294  CB  PRO O  41      15.682 -34.144  25.597  1.00 98.73           C  
ATOM    295  CG  PRO O  41      15.811 -35.297  26.530  1.00 97.98           C  
ATOM    296  CD  PRO O  41      15.914 -36.530  25.674  1.00 98.82           C  
ATOM    297  N   ILE O  42      18.017 -32.842  23.634  1.00 98.97           N  
ATOM    298  CA  ILE O  42      19.194 -31.982  23.734  1.00 98.98           C  
ATOM    299  C   ILE O  42      18.988 -31.105  24.972  1.00 98.97           C  
ATOM    300  O   ILE O  42      17.894 -30.569  25.164  1.00 98.96           O  
ATOM    301  CB  ILE O  42      19.359 -31.113  22.469  1.00 98.98           C  
ATOM    302  CG1 ILE O  42      19.611 -32.003  21.241  1.00 98.96           C  
ATOM    303  CG2 ILE O  42      20.496 -30.096  22.647  1.00 98.94           C  
ATOM    304  CD1 ILE O  42      19.538 -31.263  19.907  1.00 98.95           C  
ATOM    305  N   PRO O  43      20.010 -30.958  25.835  1.00 98.97           N  
ATOM    306  CA  PRO O  43      19.833 -30.125  27.031  1.00 98.97           C  
ATOM    307  C   PRO O  43      19.475 -28.679  26.695  1.00 98.98           C  
ATOM    308  O   PRO O  43      20.019 -28.112  25.744  1.00 98.96           O  
ATOM    309  CB  PRO O  43      21.205 -30.193  27.719  1.00 98.92           C  
ATOM    310  CG  PRO O  43      21.835 -31.449  27.205  1.00 98.67           C  
ATOM    311  CD  PRO O  43      21.342 -31.585  25.788  1.00 98.95           C  
ATOM    312  N   ARG O  44      18.561 -28.112  27.471  1.00 98.96           N  
ATOM    313  CA  ARG O  44      18.198 -26.699  27.393  1.00 98.94           C  
ATOM    314  C   ARG O  44      18.738 -26.020  28.641  1.00 98.97           C  
ATOM    315  O   ARG O  44      18.307 -26.332  29.752  1.00 98.94           O  
ATOM    316  CB  ARG O  44      16.680 -26.508  27.338  1.00 98.74           C  
ATOM    317  CG  ARG O  44      16.030 -26.822  26.003  1.00 95.59           C  
ATOM    318  CD  ARG O  44      14.518 -26.585  26.054  1.00 96.21           C  
ATOM    319  NE  ARG O  44      14.176 -25.195  26.384  1.00 96.37           N  
ATOM    320  CZ  ARG O  44      14.053 -24.204  25.489  1.00 97.33           C  
ATOM    321  NH1 ARG O  44      14.245 -24.431  24.193  1.00 93.35           N  
ATOM    322  NH2 ARG O  44      13.746 -22.982  25.889  1.00 94.74           N  
ATOM    323  N   LEU O  45      19.667 -25.100  28.466  1.00 98.98           N  
ATOM    324  CA  LEU O  45      20.381 -24.509  29.597  1.00 98.98           C  
ATOM    325  C   LEU O  45      20.548 -23.005  29.450  1.00 98.99           C  
ATOM    326  O   LEU O  45      20.492 -22.464  28.349  1.00 98.98           O  
ATOM    327  CB  LEU O  45      21.772 -25.148  29.733  1.00 98.98           C  
ATOM    328  CG  LEU O  45      21.843 -26.664  29.926  1.00 98.92           C  
ATOM    329  CD1 LEU O  45      23.282 -27.147  29.796  1.00 98.89           C  
ATOM    330  CD2 LEU O  45      21.261 -27.085  31.273  1.00 98.86           C  
ATOM    331  N   SER O  46      20.778 -22.344  30.579  1.00 98.99           N  
ATOM    332  CA  SER O  46      21.187 -20.943  30.580  1.00 99.00           C  
ATOM    333  C   SER O  46      22.614 -20.838  30.052  1.00 99.00           C  
ATOM    334  O   SER O  46      23.436 -21.718  30.306  1.00 98.99           O  
ATOM    335  CB  SER O  46      21.128 -20.371  31.997  1.00 98.99           C  
ATOM    336  OG  SER O  46      21.767 -19.105  32.072  1.00 98.86           O  
ATOM    337  N   GLN O  47      22.922 -19.747  29.348  1.00 98.99           N  
ATOM    338  CA  GLN O  47      24.289 -19.511  28.890  1.00 98.99           C  
ATOM    339  C   GLN O  47      25.278 -19.388  30.055  1.00 98.99           C  
ATOM    340  O   GLN O  47      26.475 -19.616  29.876  1.00 98.94           O  
ATOM    341  CB  GLN O  47      24.355 -18.258  27.989  1.00 98.95           C  
ATOM    342  CG  GLN O  47      23.917 -16.957  28.646  1.00 98.51           C  
ATOM    343  CD  GLN O  47      25.012 -16.289  29.464  1.00 98.60           C  
ATOM    344  OE1 GLN O  47      26.200 -16.436  29.182  1.00 95.14           O  
ATOM    345  NE2 GLN O  47      24.611 -15.541  30.488  1.00 93.64           N  
ATOM    346  N   SER O  48      24.779 -19.041  31.241  1.00 98.99           N  
ATOM    347  CA  SER O  48      25.627 -18.905  32.429  1.00 98.98           C  
ATOM    348  C   SER O  48      25.884 -20.237  33.141  1.00 98.99           C  
ATOM    349  O   SER O  48      26.680 -20.294  34.078  1.00 98.95           O  
ATOM    350  CB  SER O  48      25.007 -17.909  33.412  1.00 98.92           C  
ATOM    351  OG  SER O  48      23.814 -18.425  33.986  1.00 97.81           O  
ATOM    352  N   ASP O  49      25.221 -21.291  32.713  1.00 98.99           N  
ATOM    353  CA  ASP O  49      25.372 -22.617  33.317  1.00 98.99           C  
ATOM    354  C   ASP O  49      26.706 -23.231  32.888  1.00 98.99           C  
ATOM    355  O   ASP O  49      26.953 -23.379  31.690  1.00 98.98           O  
ATOM    356  CB  ASP O  49      24.205 -23.518  32.887  1.00 98.98           C  
ATOM    357  CG  ASP O  49      24.084 -24.795  33.702  1.00 98.93           C  
ATOM    358  OD1 ASP O  49      25.121 -25.370  34.098  1.00 98.69           O  
ATOM    359  OD2 ASP O  49      22.940 -25.241  33.927  1.00 98.62           O  
ATOM    360  N   PRO O  50      27.569 -23.599  33.853  1.00 98.99           N  
ATOM    361  CA  PRO O  50      28.852 -24.222  33.499  1.00 98.99           C  
ATOM    362  C   PRO O  50      28.709 -25.480  32.645  1.00 98.99           C  
ATOM    363  O   PRO O  50      29.612 -25.794  31.870  1.00 98.97           O  
ATOM    364  CB  PRO O  50      29.467 -24.571  34.865  1.00 98.93           C  
ATOM    365  CG  PRO O  50      28.820 -23.633  35.823  1.00 97.21           C  
ATOM    366  CD  PRO O  50      27.424 -23.423  35.308  1.00 98.91           C  
ATOM    367  N   ARG O  51      27.588 -26.178  32.778  1.00 98.99           N  
ATOM    368  CA  ARG O  51      27.337 -27.370  31.972  1.00 98.98           C  
ATOM    369  C   ARG O  51      27.193 -27.024  30.492  1.00 98.99           C  
ATOM    370  O   ARG O  51      27.582 -27.808  29.628  1.00 98.98           O  
ATOM    371  CB  ARG O  51      26.083 -28.102  32.457  1.00 98.92           C  
ATOM    372  CG  ARG O  51      26.219 -28.723  33.847  0.99 96.61           C  
ATOM    373  CD  ARG O  51      24.893 -29.348  34.288  0.98 96.23           C  
ATOM    374  NE  ARG O  51      23.844 -28.338  34.432  0.98 94.94           N  
ATOM    375  CZ  ARG O  51      22.553 -28.604  34.652  0.97 93.87           C  
ATOM    376  NH1 ARG O  51      22.132 -29.857  34.759  0.97 89.74           N  
ATOM    377  NH2 ARG O  51      21.680 -27.616  34.760  0.97 89.88           N  
ATOM    378  N   ALA O  52      26.642 -25.852  30.209  1.00 98.99           N  
ATOM    379  CA  ALA O  52      26.516 -25.393  28.824  1.00 98.99           C  
ATOM    380  C   ALA O  52      27.895 -25.165  28.206  1.00 99.00           C  
ATOM    381  O   ALA O  52      28.150 -25.592  27.080  1.00 98.99           O  
ATOM    382  CB  ALA O  52      25.679 -24.117  28.761  1.00 98.98           C  
ATOM    383  N   GLU O  53      28.775 -24.507  28.957  1.00 98.99           N  
ATOM    384  CA  GLU O  53      30.144 -24.267  28.498  1.00 98.98           C  
ATOM    385  C   GLU O  53      30.888 -25.585  28.265  1.00 98.99           C  
ATOM    386  O   GLU O  53      31.641 -25.714  27.298  1.00 98.96           O  
ATOM    387  CB  GLU O  53      30.909 -23.397  29.502  1.00 98.86           C  
ATOM    388  CG  GLU O  53      30.438 -21.947  29.563  1.00 95.86           C  
ATOM    389  CD  GLU O  53      30.884 -21.091  28.384  0.99 96.83           C  
ATOM    390  OE1 GLU O  53      31.650 -21.568  27.525  0.99 94.53           O  
ATOM    391  OE2 GLU O  53      30.470 -19.915  28.323  0.99 95.39           O  
ATOM    392  N   GLU O  54      30.672 -26.553  29.156  1.00 98.99           N  
ATOM    393  CA  GLU O  54      31.291 -27.868  29.026  1.00 98.99           C  
ATOM    394  C   GLU O  54      30.838 -28.575  27.744  1.00 98.99           C  
ATOM    395  O   GLU O  54      31.655 -29.168  27.035  1.00 98.98           O  
ATOM    396  CB  GLU O  54      30.975 -28.732  30.254  1.00 98.95           C  
ATOM    397  CG  GLU O  54      31.668 -30.086  30.254  0.96 93.25           C  
ATOM    398  CD  GLU O  54      31.313 -30.949  31.456  0.94 92.46           C  
ATOM    399  OE1 GLU O  54      30.277 -30.701  32.107  0.92 88.50           O  
ATOM    400  OE2 GLU O  54      32.081 -31.892  31.748  0.91 89.50           O  
ATOM    401  N   LEU O  55      29.545 -28.504  27.457  1.00 99.00           N  
ATOM    402  CA  LEU O  55      29.016 -29.132  26.243  1.00 99.00           C  
ATOM    403  C   LEU O  55      29.611 -28.499  24.983  1.00 99.00           C  
ATOM    404  O   LEU O  55      30.046 -29.216  24.082  1.00 98.99           O  
ATOM    405  CB  LEU O  55      27.483 -29.060  26.223  1.00 98.99           C  
ATOM    406  CG  LEU O  55      26.781 -29.996  27.215  1.00 98.94           C  
ATOM    407  CD1 LEU O  55      25.307 -29.624  27.351  1.00 98.93           C  
ATOM    408  CD2 LEU O  55      26.923 -31.463  26.808  1.00 98.92           C  
ATOM    409  N   ILE O  56      29.656 -27.171  24.937  1.00 99.00           N  
ATOM    410  CA  ILE O  56      30.227 -26.489  23.771  1.00 99.00           C  
ATOM    411  C   ILE O  56      31.707 -26.842  23.614  1.00 99.00           C  
ATOM    412  O   ILE O  56      32.164 -27.142  22.507  1.00 98.99           O  
ATOM    413  CB  ILE O  56      30.023 -24.956  23.839  1.00 98.99           C  
ATOM    414  CG1 ILE O  56      28.526 -24.622  23.876  1.00 98.93           C  
ATOM    415  CG2 ILE O  56      30.684 -24.271  22.635  1.00 98.92           C  
ATOM    416  CD1 ILE O  56      28.215 -23.172  24.237  1.00 98.91           C  
ATOM    417  N   GLU O  57      32.450 -26.830  24.730  1.00 98.99           N  
ATOM    418  CA  GLU O  57      33.875 -27.169  24.711  1.00 98.98           C  
ATOM    419  C   GLU O  57      34.103 -28.586  24.177  1.00 98.98           C  
ATOM    420  O   GLU O  57      35.049 -28.821  23.423  1.00 98.93           O  
ATOM    421  CB  GLU O  57      34.479 -27.017  26.117  1.00 98.93           C  
ATOM    422  CG  GLU O  57      35.976 -27.326  26.214  1.00 98.03           C  
ATOM    423  CD  GLU O  57      36.855 -26.411  25.368  0.99 97.32           C  
ATOM    424  OE1 GLU O  57      36.476 -25.243  25.125  0.99 95.43           O  
ATOM    425  OE2 GLU O  57      37.941 -26.865  24.950  0.99 95.77           O  
ATOM    426  N   ASN O  58      33.230 -29.510  24.556  1.00 98.98           N  
ATOM    427  CA  ASN O  58      33.324 -30.905  24.128  1.00 98.98           C  
ATOM    428  C   ASN O  58      32.628 -31.187  22.795  1.00 98.98           C  
ATOM    429  O   ASN O  58      32.492 -32.347  22.399  1.00 98.96           O  
ATOM    430  CB  ASN O  58      32.789 -31.825  25.226  1.00 98.94           C  
ATOM    431  CG  ASN O  58      33.715 -31.889  26.420  1.00 98.30           C  
ATOM    432  OD1 ASN O  58      34.864 -32.311  26.309  1.00 94.16           O  
ATOM    433  ND2 ASN O  58      33.230 -31.457  27.572  1.00 93.10           N  
ATOM    434  N   GLU O  59      32.190 -30.133  22.127  1.00 98.99           N  
ATOM    435  CA  GLU O  59      31.540 -30.228  20.816  1.00 98.99           C  
ATOM    436  C   GLU O  59      30.315 -31.139  20.842  1.00 98.99           C  
ATOM    437  O   GLU O  59      30.149 -32.030  19.999  1.00 98.98           O  
ATOM    438  CB  GLU O  59      32.548 -30.619  19.729  1.00 98.97           C  
ATOM    439  CG  GLU O  59      33.634 -29.573  19.550  1.00 98.63           C  
ATOM    440  CD  GLU O  59      34.582 -29.892  18.416  1.00 98.28           C  
ATOM    441  OE1 GLU O  59      35.596 -30.569  18.665  1.00 95.36           O  
ATOM    442  OE2 GLU O  59      34.318 -29.467  17.274  1.00 95.46           O  
ATOM    443  N   GLU O  60      29.469 -30.882  21.830  1.00 99.00           N  
ATOM    444  CA  GLU O  60      28.179 -31.553  21.961  1.00 99.00           C  
ATOM    445  C   GLU O  60      27.071 -30.499  21.905  1.00 99.00           C  
ATOM    446  O   GLU O  60      27.269 -29.373  22.367  1.00 99.00           O  
ATOM    447  CB  GLU O  60      28.108 -32.339  23.267  1.00 98.99           C  
ATOM    448  CG  GLU O  60      29.099 -33.497  23.324  1.00 98.60           C  
ATOM    449  CD  GLU O  60      28.945 -34.325  24.585  1.00 98.12           C  
ATOM    450  OE1 GLU O  60      29.318 -33.837  25.674  1.00 95.23           O  
ATOM    451  OE2 GLU O  60      28.448 -35.468  24.490  1.00 95.13           O  
ATOM    452  N   PRO O  61      25.914 -30.846  21.332  1.00 99.00           N  
ATOM    453  CA  PRO O  61      24.872 -29.832  21.157  1.00 99.00           C  
ATOM    454  C   PRO O  61      24.227 -29.392  22.468  1.00 99.00           C  
ATOM    455  O   PRO O  61      24.129 -30.166  23.427  1.00 98.99           O  
ATOM    456  CB  PRO O  61      23.842 -30.524  20.255  1.00 98.98           C  
ATOM    457  CG  PRO O  61      24.045 -31.981  20.509  1.00 98.46           C  
ATOM    458  CD  PRO O  61      25.526 -32.142  20.776  1.00 98.98           C  
ATOM    459  N   VAL O  62      23.779 -28.148  22.482  1.00 99.00           N  
ATOM    460  CA  VAL O  62      23.075 -27.579  23.624  1.00 99.00           C  
ATOM    461  C   VAL O  62      22.182 -26.452  23.118  1.00 99.00           C  
ATOM    462  O   VAL O  62      22.536 -25.755  22.160  1.00 98.99           O  
ATOM    463  CB  VAL O  62      24.062 -27.081  24.722  1.00 98.99           C  
ATOM    464  CG1 VAL O  62      25.009 -26.003  24.179  1.00 98.91           C  
ATOM    465  CG2 VAL O  62      23.333 -26.587  25.967  1.00 98.92           C  
ATOM    466  N   VAL O  63      21.019 -26.309  23.735  1.00 98.99           N  
ATOM    467  CA  VAL O  63      20.162 -25.153  23.485  1.00 98.99           C  
ATOM    468  C   VAL O  63      20.406 -24.148  24.599  1.00 98.99           C  
ATOM    469  O   VAL O  63      20.284 -24.479  25.780  1.00 98.99           O  
ATOM    470  CB  VAL O  63      18.661 -25.516  23.445  1.00 98.98           C  
ATOM    471  CG1 VAL O  63      17.812 -24.254  23.251  1.00 98.85           C  
ATOM    472  CG2 VAL O  63      18.378 -26.524  22.344  1.00 98.90           C  
ATOM    473  N   LEU O  64      20.756 -22.937  24.223  1.00 99.00           N  
ATOM    474  CA  LEU O  64      20.955 -21.845  25.164  1.00 99.00           C  
ATOM    475  C   LEU O  64      19.726 -20.951  25.098  1.00 99.00           C  
ATOM    476  O   LEU O  64      19.370 -20.460  24.022  1.00 98.99           O  
ATOM    477  CB  LEU O  64      22.223 -21.067  24.805  1.00 98.99           C  
ATOM    478  CG  LEU O  64      23.490 -21.928  24.726  1.00 98.87           C  
ATOM    479  CD1 LEU O  64      24.638 -21.129  24.125  1.00 98.80           C  
ATOM    480  CD2 LEU O  64      23.872 -22.469  26.099  1.00 98.74           C  
ATOM    481  N   THR O  65      19.086 -20.764  26.242  1.00 98.99           N  
ATOM    482  CA  THR O  65      17.781 -20.098  26.266  1.00 98.98           C  
ATOM    483  C   THR O  65      17.847 -18.581  26.444  1.00 98.98           C  
ATOM    484  O   THR O  65      16.847 -17.898  26.209  1.00 98.95           O  
ATOM    485  CB  THR O  65      16.900 -20.679  27.386  1.00 98.94           C  
ATOM    486  OG1 THR O  65      17.551 -20.477  28.648  1.00 98.71           O  
ATOM    487  CG2 THR O  65      16.658 -22.172  27.178  1.00 98.75           C  
ATOM    488  N   ASP O  66      18.996 -18.065  26.857  1.00 98.99           N  
ATOM    489  CA  ASP O  66      19.074 -16.668  27.287  1.00 98.99           C  
ATOM    490  C   ASP O  66      20.341 -15.927  26.837  1.00 98.99           C  
ATOM    491  O   ASP O  66      20.868 -15.089  27.574  1.00 98.98           O  
ATOM    492  CB  ASP O  66      18.941 -16.594  28.820  1.00 98.98           C  
ATOM    493  CG  ASP O  66      20.034 -17.386  29.538  1.00 98.96           C  
ATOM    494  OD1 ASP O  66      20.900 -17.987  28.863  1.00 98.89           O  
ATOM    495  OD2 ASP O  66      20.021 -17.413  30.785  1.00 98.84           O  
ATOM    496  N   THR O  67      20.812 -16.225  25.635  1.00 98.99           N  
ATOM    497  CA  THR O  67      22.003 -15.526  25.129  1.00 99.00           C  
ATOM    498  C   THR O  67      21.725 -14.089  24.700  1.00 99.00           C  
ATOM    499  O   THR O  67      22.643 -13.265  24.683  1.00 98.99           O  
ATOM    500  CB  THR O  67      22.612 -16.243  23.909  1.00 98.99           C  
ATOM    501  OG1 THR O  67      21.670 -16.205  22.821  1.00 98.85           O  
ATOM    502  CG2 THR O  67      22.986 -17.682  24.225  1.00 98.80           C  
ATOM    503  N   ASN O  68      20.476 -13.820  24.317  1.00 98.99           N  
ATOM    504  CA  ASN O  68      20.114 -12.566  23.643  1.00 98.99           C  
ATOM    505  C   ASN O  68      20.917 -12.360  22.355  1.00 98.99           C  
ATOM    506  O   ASN O  68      21.139 -11.220  21.936  1.00 98.97           O  
ATOM    507  CB  ASN O  68      20.259 -11.359  24.589  1.00 98.97           C  
ATOM    508  CG  ASN O  68      19.220 -11.366  25.694  1.00 98.66           C  
ATOM    509  OD1 ASN O  68      18.045 -11.627  25.452  1.00 93.92           O  
ATOM    510  ND2 ASN O  68      19.650 -11.082  26.914  1.00 92.96           N  
ATOM    511  N   LEU O  69      21.347 -13.456  21.745  1.00 99.00           N  
ATOM    512  CA  LEU O  69      22.229 -13.368  20.578  1.00 99.00           C  
ATOM    513  C   LEU O  69      21.642 -12.499  19.470  1.00 99.00           C  
ATOM    514  O   LEU O  69      22.338 -11.635  18.931  1.00 98.98           O  
ATOM    515  CB  LEU O  69      22.566 -14.764  20.035  1.00 98.99           C  
ATOM    516  CG  LEU O  69      23.498 -14.802  18.811  1.00 98.97           C  
ATOM    517  CD1 LEU O  69      24.816 -14.065  19.076  1.00 98.96           C  
ATOM    518  CD2 LEU O  69      23.762 -16.240  18.385  1.00 98.96           C  
ATOM    519  N   VAL O  70      20.384 -12.717  19.147  1.00 98.99           N  
ATOM    520  CA  VAL O  70      19.716 -11.960  18.086  1.00 98.99           C  
ATOM    521  C   VAL O  70      18.508 -11.197  18.633  1.00 98.98           C  
ATOM    522  O   VAL O  70      17.493 -11.045  17.951  1.00 98.97           O  
ATOM    523  CB  VAL O  70      19.328 -12.860  16.879  1.00 98.98           C  
ATOM    524  CG1 VAL O  70      20.587 -13.423  16.213  1.00 98.93           C  
ATOM    525  CG2 VAL O  70      18.392 -14.001  17.311  1.00 98.95           C  
ATOM    526  N   TYR O  71      18.626 -10.716  19.864  1.00 98.99           N  
ATOM    527  CA  TYR O  71      17.520 -10.017  20.521  1.00 98.99           C  
ATOM    528  C   TYR O  71      16.824  -8.968  19.632  1.00 98.99           C  
ATOM    529  O   TYR O  71      15.594  -8.979  19.546  1.00 98.98           O  
ATOM    530  CB  TYR O  71      17.972  -9.408  21.863  1.00 98.97           C  
ATOM    531  CG  TYR O  71      16.886  -8.608  22.540  1.00 98.86           C  
ATOM    532  CD1 TYR O  71      15.806  -9.240  23.150  1.00 98.44           C  
ATOM    533  CD2 TYR O  71      16.924  -7.220  22.547  1.00 98.28           C  
ATOM    534  CE1 TYR O  71      14.792  -8.507  23.747  1.00 97.63           C  
ATOM    535  CE2 TYR O  71      15.914  -6.476  23.146  1.00 97.67           C  
ATOM    536  CZ  TYR O  71      14.853  -7.128  23.743  1.00 97.89           C  
ATOM    537  OH  TYR O  71      13.850  -6.398  24.335  1.00 96.66           O  
ATOM    538  N   PRO O  72      17.574  -8.072  18.953  1.00 98.99           N  
ATOM    539  CA  PRO O  72      16.892  -7.075  18.106  1.00 98.98           C  
ATOM    540  C   PRO O  72      16.115  -7.662  16.924  1.00 98.99           C  
ATOM    541  O   PRO O  72      15.229  -6.990  16.390  1.00 98.97           O  
ATOM    542  CB  PRO O  72      18.039  -6.185  17.599  1.00 98.93           C  
ATOM    543  CG  PRO O  72      19.168  -6.419  18.549  1.00 98.62           C  
ATOM    544  CD  PRO O  72      19.037  -7.859  18.957  1.00 98.97           C  
ATOM    545  N   ALA O  73      16.441  -8.883  16.526  1.00 98.98           N  
ATOM    546  CA  ALA O  73      15.757  -9.526  15.404  1.00 98.98           C  
ATOM    547  C   ALA O  73      14.446 -10.203  15.807  1.00 98.99           C  
ATOM    548  O   ALA O  73      13.693 -10.639  14.936  1.00 98.97           O  
ATOM    549  CB  ALA O  73      16.676 -10.541  14.728  1.00 98.97           C  
ATOM    550  N   LEU O  74      14.172 -10.276  17.106  1.00 98.99           N  
ATOM    551  CA  LEU O  74      12.949 -10.952  17.557  1.00 98.99           C  
ATOM    552  C   LEU O  74      11.675 -10.232  17.108  1.00 98.99           C  
ATOM    553  O   LEU O  74      10.599 -10.829  17.098  1.00 98.96           O  
ATOM    554  CB  LEU O  74      12.970 -11.157  19.077  1.00 98.98           C  
ATOM    555  CG  LEU O  74      14.095 -12.075  19.600  1.00 98.91           C  
ATOM    556  CD1 LEU O  74      13.999 -12.229  21.114  1.00 98.88           C  
ATOM    557  CD2 LEU O  74      14.072 -13.440  18.916  1.00 98.82           C  
ATOM    558  N   LYS O  75      11.806  -8.969  16.715  1.00 98.98           N  
ATOM    559  CA  LYS O  75      10.676  -8.220  16.162  1.00 98.98           C  
ATOM    560  C   LYS O  75      10.488  -8.456  14.656  1.00 98.99           C  
ATOM    561  O   LYS O  75       9.505  -7.995  14.075  1.00 98.95           O  
ATOM    562  CB  LYS O  75      10.836  -6.717  16.441  1.00 98.95           C  
ATOM    563  CG  LYS O  75      12.021  -6.049  15.727  1.00 98.56           C  
ATOM    564  CD  LYS O  75      12.125  -4.574  16.126  1.00 98.13           C  
ATOM    565  CE  LYS O  75      13.213  -3.846  15.340  1.00 97.54           C  
ATOM    566  NZ  LYS O  75      14.580  -4.228  15.777  0.99 96.93           N  
ATOM    567  N   TRP O  76      11.425  -9.147  14.015  1.00 98.99           N  
ATOM    568  CA  TRP O  76      11.361  -9.371  12.571  1.00 98.99           C  
ATOM    569  C   TRP O  76      10.151 -10.208  12.175  1.00 98.99           C  
ATOM    570  O   TRP O  76       9.844 -11.230  12.792  1.00 98.98           O  
ATOM    571  CB  TRP O  76      12.628 -10.069  12.064  1.00 98.98           C  
ATOM    572  CG  TRP O  76      13.893  -9.251  12.074  1.00 98.98           C  
ATOM    573  CD1 TRP O  76      14.061  -7.981  12.563  1.00 98.97           C  
ATOM    574  CD2 TRP O  76      15.180  -9.662  11.577  1.00 98.98           C  
ATOM    575  NE1 TRP O  76      15.372  -7.574  12.403  1.00 98.95           N  
ATOM    576  CE2 TRP O  76      16.077  -8.587  11.800  1.00 98.96           C  
ATOM    577  CE3 TRP O  76      15.652 -10.835  10.964  1.00 98.97           C  
ATOM    578  CZ2 TRP O  76      17.429  -8.658  11.431  1.00 98.92           C  
ATOM    579  CZ3 TRP O  76      16.992 -10.902  10.593  1.00 98.93           C  
ATOM    580  CH2 TRP O  76      17.863  -9.826  10.833  1.00 98.90           C  
ATOM    581  N   ASP O  77       9.478  -9.755  11.125  1.00 98.98           N  
ATOM    582  CA  ASP O  77       8.428 -10.514  10.462  1.00 98.98           C  
ATOM    583  C   ASP O  77       8.470 -10.113   8.991  1.00 98.99           C  
ATOM    584  O   ASP O  77       9.326  -9.316   8.592  1.00 98.97           O  
ATOM    585  CB  ASP O  77       7.049 -10.285  11.111  1.00 98.94           C  
ATOM    586  CG  ASP O  77       6.612  -8.822  11.152  1.00 98.80           C  
ATOM    587  OD1 ASP O  77       7.224  -7.967  10.468  1.00 98.40           O  
ATOM    588  OD2 ASP O  77       5.632  -8.531  11.869  1.00 97.94           O  
ATOM    589  N   LEU O  78       7.583 -10.676   8.174  1.00 98.97           N  
ATOM    590  CA  LEU O  78       7.642 -10.409   6.736  1.00 98.97           C  
ATOM    591  C   LEU O  78       7.489  -8.927   6.402  1.00 98.97           C  
ATOM    592  O   LEU O  78       8.200  -8.412   5.539  1.00 98.94           O  
ATOM    593  CB  LEU O  78       6.598 -11.235   5.978  1.00 98.95           C  
ATOM    594  CG  LEU O  78       6.824 -12.751   5.938  1.00 98.84           C  
ATOM    595  CD1 LEU O  78       5.698 -13.419   5.161  1.00 98.74           C  
ATOM    596  CD2 LEU O  78       8.180 -13.101   5.322  1.00 98.69           C  
ATOM    597  N   GLU O  79       6.572  -8.251   7.083  1.00 98.95           N  
ATOM    598  CA  GLU O  79       6.327  -6.826   6.849  1.00 98.93           C  
ATOM    599  C   GLU O  79       7.567  -5.988   7.165  1.00 98.94           C  
ATOM    600  O   GLU O  79       8.000  -5.173   6.349  1.00 98.85           O  
ATOM    601  CB  GLU O  79       5.134  -6.339   7.682  1.00 98.81           C  
ATOM    602  CG  GLU O  79       4.814  -4.859   7.500  0.92 92.72           C  
ATOM    603  CD  GLU O  79       3.708  -4.356   8.418  0.88 88.66           C  
ATOM    604  OE1 GLU O  79       3.615  -4.827   9.573  0.87 82.69           O  
ATOM    605  OE2 GLU O  79       2.934  -3.480   7.984  0.85 84.49           O  
ATOM    606  N   TYR O  80       8.130  -6.195   8.352  1.00 98.96           N  
ATOM    607  CA  TYR O  80       9.312  -5.447   8.777  1.00 98.96           C  
ATOM    608  C   TYR O  80      10.488  -5.698   7.832  1.00 98.96           C  
ATOM    609  O   TYR O  80      11.180  -4.758   7.434  1.00 98.93           O  
ATOM    610  CB  TYR O  80       9.688  -5.825  10.213  1.00 98.96           C  
ATOM    611  CG  TYR O  80      10.893  -5.081  10.761  1.00 98.97           C  
ATOM    612  CD1 TYR O  80      12.182  -5.563  10.562  1.00 98.90           C  
ATOM    613  CD2 TYR O  80      10.737  -3.898  11.483  1.00 98.90           C  
ATOM    614  CE1 TYR O  80      13.287  -4.891  11.069  1.00 98.87           C  
ATOM    615  CE2 TYR O  80      11.839  -3.218  11.997  1.00 98.88           C  
ATOM    616  CZ  TYR O  80      13.111  -3.721  11.786  1.00 98.93           C  
ATOM    617  OH  TYR O  80      14.202  -3.056  12.291  1.00 98.85           O  
ATOM    618  N   LEU O  81      10.701  -6.956   7.470  1.00 98.94           N  
ATOM    619  CA  LEU O  81      11.808  -7.297   6.581  1.00 98.94           C  
ATOM    620  C   LEU O  81      11.608  -6.729   5.179  1.00 98.91           C  
ATOM    621  O   LEU O  81      12.547  -6.203   4.589  1.00 98.84           O  
ATOM    622  CB  LEU O  81      12.027  -8.813   6.541  1.00 98.94           C  
ATOM    623  CG  LEU O  81      12.584  -9.429   7.835  1.00 98.91           C  
ATOM    624  CD1 LEU O  81      12.622 -10.945   7.723  1.00 98.87           C  
ATOM    625  CD2 LEU O  81      13.974  -8.876   8.163  1.00 98.87           C  
ATOM    626  N   GLN O  82      10.392  -6.806   4.647  1.00 98.91           N  
ATOM    627  CA  GLN O  82      10.125  -6.239   3.324  1.00 98.88           C  
ATOM    628  C   GLN O  82      10.441  -4.743   3.299  1.00 98.84           C  
ATOM    629  O   GLN O  82      10.982  -4.233   2.317  1.00 98.66           O  
ATOM    630  CB  GLN O  82       8.678  -6.488   2.891  1.00 98.83           C  
ATOM    631  CG  GLN O  82       8.362  -5.936   1.500  1.00 98.35           C  
ATOM    632  CD  GLN O  82       7.004  -6.359   0.978  1.00 98.18           C  
ATOM    633  OE1 GLN O  82       6.625  -7.529   1.043  1.00 93.54           O  
ATOM    634  NE2 GLN O  82       6.261  -5.409   0.437  1.00 91.80           N  
ATOM    635  N   GLU O  83      10.111  -4.046   4.378  1.00 98.86           N  
ATOM    636  CA  GLU O  83      10.344  -2.601   4.477  1.00 98.81           C  
ATOM    637  C   GLU O  83      11.813  -2.229   4.658  1.00 98.81           C  
ATOM    638  O   GLU O  83      12.228  -1.147   4.241  1.00 98.55           O  
ATOM    639  CB  GLU O  83       9.533  -2.009   5.638  1.00 98.60           C  
ATOM    640  CG  GLU O  83       8.037  -1.943   5.391  0.96 90.62           C  
ATOM    641  CD  GLU O  83       7.241  -1.473   6.598  0.94 88.57           C  
ATOM    642  OE1 GLU O  83       7.841  -1.237   7.668  0.94 83.45           O  
ATOM    643  OE2 GLU O  83       6.006  -1.341   6.475  0.94 84.88           O  
ATOM    644  N   ASN O  84      12.590  -3.120   5.265  1.00 98.62           N  
ATOM    645  CA  ASN O  84      13.924  -2.732   5.727  1.00 98.56           C  
ATOM    646  C   ASN O  84      15.111  -3.527   5.190  1.00 98.52           C  
ATOM    647  O   ASN O  84      16.252  -3.104   5.374  1.00 98.28           O  
ATOM    648  CB  ASN O  84      13.946  -2.750   7.260  1.00 98.55           C  
ATOM    649  CG  ASN O  84      13.022  -1.713   7.859  1.00 98.64           C  
ATOM    650  OD1 ASN O  84      13.276  -0.512   7.756  1.00 96.29           O  
ATOM    651  ND2 ASN O  84      11.933  -2.160   8.464  1.00 95.73           N  
ATOM    652  N   ILE O  85      14.867  -4.650   4.541  1.00 98.59           N  
ATOM    653  CA  ILE O  85      15.980  -5.524   4.163  1.00 98.42           C  
ATOM    654  C   ILE O  85      16.706  -5.094   2.878  1.00 98.25           C  
ATOM    655  O   ILE O  85      17.792  -5.596   2.578  1.00 97.92           O  
ATOM    656  CB  ILE O  85      15.545  -7.011   4.124  1.00 98.24           C  
ATOM    657  CG1 ILE O  85      16.761  -7.943   4.325  1.00 97.84           C  
ATOM    658  CG2 ILE O  85      14.768  -7.319   2.842  1.00 97.65           C  
ATOM    659  CD1 ILE O  85      16.405  -9.329   4.843  1.00 97.82           C  
ATOM    660  N   GLY O  86      16.135  -4.166   2.144  1.00 97.90           N  
ATOM    661  CA  GLY O  86      16.803  -3.604   0.971  1.00 97.71           C  
ATOM    662  C   GLY O  86      16.425  -4.258  -0.349  1.00 98.06           C  
ATOM    663  O   GLY O  86      15.547  -5.125  -0.407  1.00 97.53           O  
ATOM    664  N   ASN O  87      17.111  -3.832  -1.413  1.00 98.18           N  
ATOM    665  CA  ASN O  87      16.796  -4.250  -2.781  1.00 98.06           C  
ATOM    666  C   ASN O  87      17.748  -5.295  -3.360  1.00 98.16           C  
ATOM    667  O   ASN O  87      17.817  -5.465  -4.579  1.00 97.40           O  
ATOM    668  CB  ASN O  87      16.741  -3.022  -3.704  1.00 97.22           C  
ATOM    669  CG  ASN O  87      15.639  -2.048  -3.326  0.98 91.71           C  
ATOM    670  OD1 ASN O  87      15.892  -0.868  -3.083  0.98 84.48           O  
ATOM    671  ND2 ASN O  87      14.412  -2.542  -3.263  0.98 82.44           N  
ATOM    672  N   GLY O  88      18.475  -5.978  -2.495  1.00 98.26           N  
ATOM    673  CA  GLY O  88      19.365  -7.036  -2.951  1.00 98.19           C  
ATOM    674  C   GLY O  88      18.608  -8.254  -3.448  1.00 98.41           C  
ATOM    675  O   GLY O  88      17.380  -8.320  -3.348  1.00 98.34           O  
ATOM    676  N   ASP O  89      19.344  -9.208  -4.003  1.00 98.42           N  
ATOM    677  CA  ASP O  89      18.763 -10.462  -4.469  1.00 98.39           C  
ATOM    678  C   ASP O  89      18.739 -11.490  -3.346  1.00 98.46           C  
ATOM    679  O   ASP O  89      19.650 -11.543  -2.516  1.00 98.33           O  
ATOM    680  CB  ASP O  89      19.553 -11.017  -5.659  1.00 98.18           C  
ATOM    681  CG  ASP O  89      19.441 -10.152  -6.899  1.00 97.39           C  
ATOM    682  OD1 ASP O  89      18.371  -9.550  -7.121  1.00 95.38           O  
ATOM    683  OD2 ASP O  89      20.426 -10.077  -7.658  1.00 94.25           O  
ATOM    684  N   PHE O  90      17.695 -12.299  -3.342  1.00 98.65           N  
ATOM    685  CA  PHE O  90      17.513 -13.348  -2.349  1.00 98.72           C  
ATOM    686  C   PHE O  90      17.305 -14.676  -3.049  1.00 98.75           C  
ATOM    687  O   PHE O  90      16.488 -14.774  -3.967  1.00 98.76           O  
ATOM    688  CB  PHE O  90      16.320 -13.027  -1.435  1.00 98.75           C  
ATOM    689  CG  PHE O  90      16.567 -11.835  -0.549  1.00 98.81           C  
ATOM    690  CD1 PHE O  90      16.407 -10.545  -1.041  1.00 98.67           C  
ATOM    691  CD2 PHE O  90      17.002 -12.003   0.756  1.00 98.69           C  
ATOM    692  CE1 PHE O  90      16.673  -9.440  -0.239  1.00 98.62           C  
ATOM    693  CE2 PHE O  90      17.269 -10.907   1.564  1.00 98.63           C  
ATOM    694  CZ  PHE O  90      17.106  -9.623   1.065  1.00 98.73           C  
ATOM    695  N   SER O  91      18.056 -15.695  -2.617  1.00 98.81           N  
ATOM    696  CA  SER O  91      17.885 -17.047  -3.144  1.00 98.83           C  
ATOM    697  C   SER O  91      16.647 -17.666  -2.524  1.00 98.90           C  
ATOM    698  O   SER O  91      16.545 -17.757  -1.298  1.00 98.90           O  
ATOM    699  CB  SER O  91      19.108 -17.910  -2.836  1.00 98.68           C  
ATOM    700  OG  SER O  91      20.243 -17.466  -3.569  1.00 96.58           O  
ATOM    701  N   VAL O  92      15.721 -18.074  -3.376  1.00 98.90           N  
ATOM    702  CA  VAL O  92      14.485 -18.699  -2.931  1.00 98.94           C  
ATOM    703  C   VAL O  92      14.355 -20.045  -3.617  1.00 98.94           C  
ATOM    704  O   VAL O  92      14.368 -20.124  -4.847  1.00 98.92           O  
ATOM    705  CB  VAL O  92      13.248 -17.817  -3.220  1.00 98.95           C  
ATOM    706  CG1 VAL O  92      11.961 -18.528  -2.790  1.00 98.89           C  
ATOM    707  CG2 VAL O  92      13.374 -16.469  -2.506  1.00 98.91           C  
ATOM    708  N   TYR O  93      14.243 -21.093  -2.814  1.00 98.97           N  
ATOM    709  CA  TYR O  93      14.066 -22.441  -3.331  1.00 98.98           C  
ATOM    710  C   TYR O  93      12.587 -22.779  -3.381  1.00 98.98           C  
ATOM    711  O   TYR O  93      11.835 -22.441  -2.467  1.00 98.97           O  
ATOM    712  CB  TYR O  93      14.822 -23.456  -2.468  1.00 98.96           C  
ATOM    713  CG  TYR O  93      16.320 -23.290  -2.562  1.00 98.92           C  
ATOM    714  CD1 TYR O  93      17.056 -23.995  -3.509  1.00 98.78           C  
ATOM    715  CD2 TYR O  93      16.997 -22.408  -1.721  1.00 98.78           C  
ATOM    716  CE1 TYR O  93      18.435 -23.834  -3.612  1.00 98.63           C  
ATOM    717  CE2 TYR O  93      18.375 -22.236  -1.820  1.00 98.62           C  
ATOM    718  CZ  TYR O  93      19.088 -22.955  -2.765  1.00 98.62           C  
ATOM    719  OH  TYR O  93      20.454 -22.792  -2.862  1.00 98.07           O  
ATOM    720  N   SER O  94      12.185 -23.448  -4.462  1.00 98.96           N  
ATOM    721  CA  SER O  94      10.805 -23.875  -4.651  1.00 98.95           C  
ATOM    722  C   SER O  94      10.764 -25.388  -4.820  1.00 98.96           C  
ATOM    723  O   SER O  94      11.602 -25.952  -5.528  1.00 98.91           O  
ATOM    724  CB  SER O  94      10.199 -23.190  -5.878  1.00 98.77           C  
ATOM    725  OG  SER O  94       8.868 -23.622  -6.095  1.00 90.16           O  
ATOM    726  N   ALA O  95       9.807 -26.039  -4.181  1.00 98.94           N  
ATOM    727  CA  ALA O  95       9.670 -27.491  -4.271  1.00 98.94           C  
ATOM    728  C   ALA O  95       8.208 -27.909  -4.181  1.00 98.94           C  
ATOM    729  O   ALA O  95       7.391 -27.220  -3.567  1.00 98.85           O  
ATOM    730  CB  ALA O  95      10.478 -28.176  -3.169  1.00 98.88           C  
ATOM    731  N   SER O  96       7.895 -29.051  -4.800  1.00 98.84           N  
ATOM    732  CA  SER O  96       6.551 -29.623  -4.714  1.00 98.74           C  
ATOM    733  C   SER O  96       6.426 -30.593  -3.539  1.00 98.76           C  
ATOM    734  O   SER O  96       5.322 -31.006  -3.183  1.00 98.28           O  
ATOM    735  CB  SER O  96       6.176 -30.315  -6.026  1.00 98.24           C  
ATOM    736  OG  SER O  96       7.129 -31.304  -6.365  0.99 92.64           O  
ATOM    737  N   THR O  97       7.565 -30.954  -2.950  1.00 98.81           N  
ATOM    738  CA  THR O  97       7.599 -31.787  -1.751  1.00 98.78           C  
ATOM    739  C   THR O  97       7.999 -30.927  -0.551  1.00 98.89           C  
ATOM    740  O   THR O  97       8.499 -29.810  -0.718  1.00 98.82           O  
ATOM    741  CB  THR O  97       8.581 -32.975  -1.912  1.00 98.30           C  
ATOM    742  OG1 THR O  97       8.652 -33.713  -0.692  1.00 94.88           O  
ATOM    743  CG2 THR O  97       9.981 -32.495  -2.275  1.00 94.88           C  
ATOM    744  N   HIS O  98       7.781 -31.454   0.648  1.00 98.95           N  
ATOM    745  CA  HIS O  98       8.182 -30.745   1.860  1.00 98.97           C  
ATOM    746  C   HIS O  98       9.689 -30.780   2.099  1.00 98.98           C  
ATOM    747  O   HIS O  98      10.198 -29.982   2.885  1.00 98.96           O  
ATOM    748  CB  HIS O  98       7.439 -31.292   3.089  1.00 98.94           C  
ATOM    749  CG  HIS O  98       7.636 -32.760   3.323  1.00 98.92           C  
ATOM    750  ND1 HIS O  98       6.958 -33.722   2.609  1.00 96.16           N  
ATOM    751  CD2 HIS O  98       8.432 -33.419   4.198  1.00 96.07           C  
ATOM    752  CE1 HIS O  98       7.335 -34.918   3.041  1.00 96.63           C  
ATOM    753  NE2 HIS O  98       8.227 -34.765   4.003  1.00 97.53           N  
ATOM    754  N   LYS O  99      10.404 -31.674   1.410  1.00 98.97           N  
ATOM    755  CA  LYS O  99      11.845 -31.822   1.598  1.00 98.97           C  
ATOM    756  C   LYS O  99      12.646 -30.928   0.653  1.00 98.97           C  
ATOM    757  O   LYS O  99      12.510 -31.012  -0.570  1.00 98.90           O  
ATOM    758  CB  LYS O  99      12.265 -33.283   1.431  1.00 98.91           C  
ATOM    759  CG  LYS O  99      11.734 -34.193   2.538  1.00 98.40           C  
ATOM    760  CD  LYS O  99      12.404 -35.569   2.529  1.00 97.56           C  
ATOM    761  CE  LYS O  99      11.884 -36.459   1.401  0.99 95.19           C  
ATOM    762  NZ  LYS O  99      10.491 -36.928   1.658  0.99 92.75           N  
ATOM    763  N   PHE O 100      13.495 -30.099   1.232  1.00 98.98           N  
ATOM    764  CA  PHE O 100      14.393 -29.223   0.484  1.00 98.98           C  
ATOM    765  C   PHE O 100      15.808 -29.772   0.607  1.00 98.98           C  
ATOM    766  O   PHE O 100      16.578 -29.361   1.479  1.00 98.95           O  
ATOM    767  CB  PHE O 100      14.306 -27.783   1.003  1.00 98.98           C  
ATOM    768  CG  PHE O 100      13.036 -27.077   0.619  1.00 98.99           C  
ATOM    769  CD1 PHE O 100      11.860 -27.287   1.334  1.00 98.96           C  
ATOM    770  CD2 PHE O 100      13.011 -26.214  -0.464  1.00 98.96           C  
ATOM    771  CE1 PHE O 100      10.682 -26.643   0.975  1.00 98.95           C  
ATOM    772  CE2 PHE O 100      11.839 -25.563  -0.833  1.00 98.95           C  
ATOM    773  CZ  PHE O 100      10.674 -25.777  -0.110  1.00 98.97           C  
ATOM    774  N   LEU O 101      16.126 -30.721  -0.255  1.00 98.96           N  
ATOM    775  CA  LEU O 101      17.446 -31.346  -0.269  1.00 98.95           C  
ATOM    776  C   LEU O 101      18.457 -30.409  -0.920  1.00 98.94           C  
ATOM    777  O   LEU O 101      18.270 -29.991  -2.066  1.00 98.83           O  
ATOM    778  CB  LEU O 101      17.388 -32.680  -1.022  1.00 98.90           C  
ATOM    779  CG  LEU O 101      18.690 -33.477  -1.145  1.00 98.69           C  
ATOM    780  CD1 LEU O 101      19.172 -33.956   0.224  1.00 98.51           C  
ATOM    781  CD2 LEU O 101      18.491 -34.657  -2.088  1.00 98.40           C  
ATOM    782  N   TYR O 102      19.508 -30.083  -0.190  1.00 98.94           N  
ATOM    783  CA  TYR O 102      20.548 -29.202  -0.714  1.00 98.94           C  
ATOM    784  C   TYR O 102      21.323 -29.881  -1.839  1.00 98.95           C  
ATOM    785  O   TYR O 102      21.595 -31.082  -1.774  1.00 98.90           O  
ATOM    786  CB  TYR O 102      21.520 -28.792   0.397  1.00 98.88           C  
ATOM    787  CG  TYR O 102      22.716 -28.015  -0.107  1.00 98.82           C  
ATOM    788  CD1 TYR O 102      22.624 -26.648  -0.357  1.00 98.58           C  
ATOM    789  CD2 TYR O 102      23.931 -28.650  -0.356  1.00 98.56           C  
ATOM    790  CE1 TYR O 102      23.717 -25.931  -0.834  1.00 98.35           C  
ATOM    791  CE2 TYR O 102      25.029 -27.940  -0.833  1.00 98.30           C  
ATOM    792  CZ  TYR O 102      24.915 -26.581  -1.068  1.00 98.33           C  
ATOM    793  OH  TYR O 102      26.002 -25.873  -1.539  1.00 97.65           O  
ATOM    794  N   TYR O 103      21.690 -29.101  -2.848  1.00 98.93           N  
ATOM    795  CA  TYR O 103      22.572 -29.564  -3.912  1.00 98.92           C  
ATOM    796  C   TYR O 103      23.523 -28.445  -4.317  1.00 98.91           C  
ATOM    797  O   TYR O 103      23.136 -27.281  -4.395  1.00 98.83           O  
ATOM    798  CB  TYR O 103      21.776 -30.087  -5.125  1.00 98.89           C  
ATOM    799  CG  TYR O 103      20.817 -29.083  -5.718  1.00 98.88           C  
ATOM    800  CD1 TYR O 103      19.546 -28.912  -5.176  1.00 98.75           C  
ATOM    801  CD2 TYR O 103      21.178 -28.300  -6.809  1.00 98.74           C  
ATOM    802  CE1 TYR O 103      18.656 -27.982  -5.705  1.00 98.58           C  
ATOM    803  CE2 TYR O 103      20.300 -27.368  -7.347  1.00 98.58           C  
ATOM    804  CZ  TYR O 103      19.039 -27.213  -6.789  1.00 98.64           C  
ATOM    805  OH  TYR O 103      18.162 -26.287  -7.311  1.00 98.22           O  
ATOM    806  N   ASP O 104      24.765 -28.827  -4.548  1.00 98.89           N  
ATOM    807  CA  ASP O 104      25.824 -27.920  -4.977  1.00 98.88           C  
ATOM    808  C   ASP O 104      25.802 -27.843  -6.498  1.00 98.87           C  
ATOM    809  O   ASP O 104      26.119 -28.820  -7.180  1.00 98.80           O  
ATOM    810  CB  ASP O 104      27.175 -28.443  -4.468  1.00 98.82           C  
ATOM    811  CG  ASP O 104      28.353 -27.539  -4.803  1.00 98.63           C  
ATOM    812  OD1 ASP O 104      28.202 -26.606  -5.623  1.00 98.08           O  
ATOM    813  OD2 ASP O 104      29.445 -27.786  -4.250  1.00 97.76           O  
ATOM    814  N   GLU O 105      25.428 -26.690  -7.025  1.00 98.68           N  
ATOM    815  CA  GLU O 105      25.323 -26.498  -8.469  1.00 98.57           C  
ATOM    816  C   GLU O 105      26.655 -26.710  -9.190  1.00 98.51           C  
ATOM    817  O   GLU O 105      26.670 -27.170 -10.332  1.00 98.25           O  
ATOM    818  CB  GLU O 105      24.747 -25.113  -8.775  1.00 98.34           C  
ATOM    819  CG  GLU O 105      23.283 -24.971  -8.349  0.99 97.24           C  
ATOM    820  CD  GLU O 105      22.738 -23.558  -8.470  0.99 97.59           C  
ATOM    821  OE1 GLU O 105      23.321 -22.742  -9.216  0.99 94.94           O  
ATOM    822  OE2 GLU O 105      21.723 -23.259  -7.810  0.99 95.65           O  
ATOM    823  N   LYS O 106      27.761 -26.421  -8.515  1.00 98.50           N  
ATOM    824  CA  LYS O 106      29.094 -26.585  -9.096  1.00 98.46           C  
ATOM    825  C   LYS O 106      29.459 -28.053  -9.339  1.00 98.55           C  
ATOM    826  O   LYS O 106      30.319 -28.347 -10.168  1.00 98.34           O  
ATOM    827  CB  LYS O 106      30.158 -25.938  -8.202  1.00 98.20           C  
ATOM    828  CG  LYS O 106      29.997 -24.430  -8.044  0.92 96.25           C  
ATOM    829  CD  LYS O 106      31.173 -23.804  -7.277  0.90 94.20           C  
ATOM    830  CE  LYS O 106      31.244 -24.269  -5.830  0.87 88.22           C  
ATOM    831  NZ  LYS O 106      30.050 -23.869  -5.030  0.85 80.53           N  
ATOM    832  N   LYS O 107      28.804 -28.970  -8.633  1.00 98.60           N  
ATOM    833  CA  LYS O 107      29.095 -30.402  -8.767  1.00 98.69           C  
ATOM    834  C   LYS O 107      28.142 -31.124  -9.721  1.00 98.69           C  
ATOM    835  O   LYS O 107      28.310 -32.320  -9.968  1.00 98.59           O  
ATOM    836  CB  LYS O 107      29.076 -31.080  -7.393  1.00 98.72           C  
ATOM    837  CG  LYS O 107      30.202 -30.613  -6.477  1.00 98.66           C  
ATOM    838  CD  LYS O 107      30.229 -31.388  -5.165  1.00 98.52           C  
ATOM    839  CE  LYS O 107      31.396 -30.934  -4.299  1.00 98.29           C  
ATOM    840  NZ  LYS O 107      31.466 -31.685  -3.015  0.99 98.13           N  
ATOM    841  N   MET O 108      27.173 -30.417 -10.276  1.00 98.61           N  
ATOM    842  CA  MET O 108      26.162 -31.048 -11.126  1.00 98.63           C  
ATOM    843  C   MET O 108      26.735 -31.624 -12.424  1.00 98.59           C  
ATOM    844  O   MET O 108      26.195 -32.595 -12.953  1.00 98.25           O  
ATOM    845  CB  MET O 108      25.006 -30.082 -11.408  1.00 98.46           C  
ATOM    846  CG  MET O 108      24.103 -29.871 -10.200  0.99 97.77           C  
ATOM    847  SD  MET O 108      22.728 -28.747 -10.484  0.99 97.32           S  
ATOM    848  CE  MET O 108      21.691 -29.747 -11.551  0.99 93.54           C  
ATOM    849  N   ALA O 109      27.826 -31.050 -12.907  0.99 98.32           N  
ATOM    850  CA  ALA O 109      28.497 -31.564 -14.103  0.99 98.22           C  
ATOM    851  C   ALA O 109      29.063 -32.975 -13.889  0.99 98.36           C  
ATOM    852  O   ALA O 109      29.191 -33.742 -14.845  0.99 97.66           O  
ATOM    853  CB  ALA O 109      29.600 -30.609 -14.542  0.99 97.66           C  
ATOM    854  N   ASN O 110      29.394 -33.321 -12.637  0.99 97.82           N  
ATOM    855  CA  ASN O 110      29.919 -34.646 -12.290  0.99 97.71           C  
ATOM    856  C   ASN O 110      28.856 -35.744 -12.360  0.99 97.89           C  
ATOM    857  O   ASN O 110      29.196 -36.920 -12.503  0.99 97.55           O  
ATOM    858  CB  ASN O 110      30.521 -34.643 -10.878  0.99 97.29           C  
ATOM    859  CG  ASN O 110      31.670 -33.666 -10.704  0.99 97.85           C  
ATOM    860  OD1 ASN O 110      32.346 -33.297 -11.665  0.99 95.34           O  
ATOM    861  ND2 ASN O 110      31.901 -33.255  -9.464  0.99 94.75           N  
ATOM    862  N   PHE O 111      27.597 -35.366 -12.231  0.98 97.94           N  
ATOM    863  CA  PHE O 111      26.485 -36.314 -12.160  0.98 97.96           C  
ATOM    864  C   PHE O 111      25.323 -35.812 -13.007  0.98 98.07           C  
ATOM    865  O   PHE O 111      24.364 -35.233 -12.484  0.98 97.69           O  
ATOM    866  CB  PHE O 111      26.045 -36.512 -10.699  0.98 97.58           C  
ATOM    867  CG  PHE O 111      27.006 -37.319  -9.867  0.97 97.38           C  
ATOM    868  CD1 PHE O 111      28.175 -36.749  -9.379  0.97 96.42           C  
ATOM    869  CD2 PHE O 111      26.737 -38.650  -9.574  0.97 96.52           C  
ATOM    870  CE1 PHE O 111      29.065 -37.496  -8.613  0.97 95.33           C  
ATOM    871  CE2 PHE O 111      27.621 -39.402  -8.805  0.97 95.73           C  
ATOM    872  CZ  PHE O 111      28.787 -38.822  -8.325  0.97 95.67           C  
ATOM    873  N   GLN O 112      25.404 -36.033 -14.316  0.98 97.86           N  
ATOM    874  CA  GLN O 112      24.398 -35.521 -15.249  0.98 97.84           C  
ATOM    875  C   GLN O 112      23.015 -36.157 -15.087  0.98 97.94           C  
ATOM    876  O   GLN O 112      22.011 -35.561 -15.482  0.98 96.51           O  
ATOM    877  CB  GLN O 112      24.884 -35.643 -16.697  0.98 96.71           C  
ATOM    878  CG  GLN O 112      25.664 -34.418 -17.175  0.86 90.90           C  
ATOM    879  CD  GLN O 112      27.137 -34.706 -17.419  0.83 87.62           C  
ATOM    880  OE1 GLN O 112      27.519 -35.823 -17.762  0.82 81.07           O  
ATOM    881  NE2 GLN O 112      27.969 -33.685 -17.251  0.82 77.16           N  
ATOM    882  N   ASN O 113      22.959 -37.356 -14.500  0.99 98.03           N  
ATOM    883  CA  ASN O 113      21.675 -38.016 -14.249  0.99 98.18           C  
ATOM    884  C   ASN O 113      20.925 -37.430 -13.051  0.99 98.45           C  
ATOM    885  O   ASN O 113      19.753 -37.744 -12.846  0.99 97.69           O  
ATOM    886  CB  ASN O 113      21.872 -39.521 -14.061  0.99 97.07           C  
ATOM    887  CG  ASN O 113      22.271 -40.228 -15.347  0.90 87.87           C  
ATOM    888  OD1 ASN O 113      21.898 -39.814 -16.445  0.89 79.50           O  
ATOM    889  ND2 ASN O 113      23.033 -41.306 -15.213  0.89 76.95           N  
ATOM    890  N   PHE O 114      21.600 -36.600 -12.273  0.99 98.55           N  
ATOM    891  CA  PHE O 114      20.978 -35.986 -11.105  0.99 98.63           C  
ATOM    892  C   PHE O 114      20.072 -34.827 -11.503  0.99 98.66           C  
ATOM    893  O   PHE O 114      20.509 -33.873 -12.144  0.99 98.49           O  
ATOM    894  CB  PHE O 114      22.030 -35.500 -10.099  1.00 98.56           C  
ATOM    895  CG  PHE O 114      21.446 -34.704  -8.960  0.99 98.70           C  
ATOM    896  CD1 PHE O 114      20.691 -35.333  -7.973  0.99 98.53           C  
ATOM    897  CD2 PHE O 114      21.636 -33.334  -8.882  0.99 98.51           C  
ATOM    898  CE1 PHE O 114      20.134 -34.604  -6.930  0.99 98.34           C  
ATOM    899  CE2 PHE O 114      21.083 -32.595  -7.836  0.99 98.37           C  
ATOM    900  CZ  PHE O 114      20.332 -33.233  -6.860  0.99 98.52           C  
ATOM    901  N   LYS O 115      18.806 -34.929 -11.112  1.00 98.72           N  
ATOM    902  CA  LYS O 115      17.820 -33.880 -11.336  1.00 98.66           C  
ATOM    903  C   LYS O 115      17.331 -33.376  -9.985  1.00 98.71           C  
ATOM    904  O   LYS O 115      16.683 -34.122  -9.249  1.00 98.23           O  
ATOM    905  CB  LYS O 115      16.631 -34.406 -12.160  0.99 98.08           C  
ATOM    906  CG  LYS O 115      16.901 -34.622 -13.639  0.66 88.52           C  
ATOM    907  CD  LYS O 115      16.855 -33.296 -14.415  0.57 84.95           C  
ATOM    908  CE  LYS O 115      16.429 -33.462 -15.859  0.52 75.10           C  
ATOM    909  NZ  LYS O 115      17.315 -34.314 -16.675  0.53 64.09           N  
ATOM    910  N   PRO O 116      17.629 -32.117  -9.649  1.00 98.71           N  
ATOM    911  CA  PRO O 116      17.170 -31.604  -8.352  1.00 98.69           C  
ATOM    912  C   PRO O 116      15.650 -31.528  -8.256  1.00 98.76           C  
ATOM    913  O   PRO O 116      14.977 -31.283  -9.256  1.00 98.48           O  
ATOM    914  CB  PRO O 116      17.799 -30.207  -8.271  1.00 98.09           C  
ATOM    915  CG  PRO O 116      18.164 -29.844  -9.663  1.00 95.74           C  
ATOM    916  CD  PRO O 116      18.423 -31.133 -10.391  1.00 98.21           C  
ATOM    917  N   ARG O 117      15.135 -31.750  -7.058  1.00 98.69           N  
ATOM    918  CA  ARG O 117      13.696 -31.702  -6.809  1.00 98.66           C  
ATOM    919  C   ARG O 117      13.243 -30.326  -6.320  1.00 98.73           C  
ATOM    920  O   ARG O 117      12.051 -30.096  -6.118  1.00 98.27           O  
ATOM    921  CB  ARG O 117      13.286 -32.797  -5.823  1.00 98.05           C  
ATOM    922  CG  ARG O 117      13.417 -34.214  -6.393  0.88 93.40           C  
ATOM    923  CD  ARG O 117      12.183 -35.050  -6.125  0.85 90.27           C  
ATOM    924  NE  ARG O 117      10.990 -34.460  -6.730  0.82 82.72           N  
ATOM    925  CZ  ARG O 117       9.739 -34.760  -6.377  0.80 75.21           C  
ATOM    926  NH1 ARG O 117       9.509 -35.652  -5.416  0.79 70.69           N  
ATOM    927  NH2 ARG O 117       8.716 -34.170  -6.983  0.79 69.21           N  
ATOM    928  N   SER O 118      14.202 -29.432  -6.136  1.00 98.83           N  
ATOM    929  CA  SER O 118      13.899 -28.034  -5.850  1.00 98.85           C  
ATOM    930  C   SER O 118      14.635 -27.168  -6.860  1.00 98.88           C  
ATOM    931  O   SER O 118      15.619 -27.602  -7.460  1.00 98.74           O  
ATOM    932  CB  SER O 118      14.288 -27.659  -4.419  1.00 98.64           C  
ATOM    933  OG  SER O 118      15.695 -27.701  -4.240  1.00 96.74           O  
ATOM    934  N   ASN O 119      14.147 -25.961  -7.052  1.00 98.89           N  
ATOM    935  CA  ASN O 119      14.759 -25.024  -7.986  1.00 98.87           C  
ATOM    936  C   ASN O 119      15.078 -23.726  -7.272  1.00 98.92           C  
ATOM    937  O   ASN O 119      14.265 -23.237  -6.489  1.00 98.83           O  
ATOM    938  CB  ASN O 119      13.822 -24.748  -9.167  1.00 98.42           C  
ATOM    939  CG  ASN O 119      13.432 -26.012  -9.905  0.98 89.51           C  
ATOM    940  OD1 ASN O 119      12.297 -26.483  -9.805  0.98 82.83           O  
ATOM    941  ND2 ASN O 119      14.376 -26.578 -10.641  0.98 80.64           N  
ATOM    942  N   ARG O 120      16.256 -23.170  -7.547  1.00 98.87           N  
ATOM    943  CA  ARG O 120      16.665 -21.902  -6.959  1.00 98.86           C  
ATOM    944  C   ARG O 120      16.331 -20.752  -7.904  1.00 98.84           C  
ATOM    945  O   ARG O 120      16.617 -20.822  -9.098  1.00 98.72           O  
ATOM    946  CB  ARG O 120      18.164 -21.907  -6.638  1.00 98.75           C  
ATOM    947  CG  ARG O 120      18.660 -20.640  -5.929  1.00 98.12           C  
ATOM    948  CD  ARG O 120      20.148 -20.726  -5.587  1.00 97.42           C  
ATOM    949  NE  ARG O 120      20.987 -20.847  -6.775  1.00 96.23           N  
ATOM    950  CZ  ARG O 120      21.417 -19.826  -7.518  1.00 96.12           C  
ATOM    951  NH1 ARG O 120      21.087 -18.574  -7.199  1.00 91.63           N  
ATOM    952  NH2 ARG O 120      22.170 -20.052  -8.580  1.00 92.30           N  
ATOM    953  N   GLU O 121      15.732 -19.718  -7.375  1.00 98.91           N  
ATOM    954  CA  GLU O 121      15.420 -18.516  -8.138  1.00 98.88           C  
ATOM    955  C   GLU O 121      15.864 -17.289  -7.349  1.00 98.90           C  
ATOM    956  O   GLU O 121      15.602 -17.196  -6.151  1.00 98.82           O  
ATOM    957  CB  GLU O 121      13.918 -18.438  -8.440  1.00 98.71           C  
ATOM    958  CG  GLU O 121      13.517 -17.310  -9.385  0.91 92.78           C  
ATOM    959  CD  GLU O 121      12.019 -17.236  -9.646  0.86 91.24           C  
ATOM    960  OE1 GLU O 121      11.280 -18.169  -9.258  0.84 85.81           O  
ATOM    961  OE2 GLU O 121      11.574 -16.238 -10.248  0.84 87.41           O  
ATOM    962  N   GLU O 122      16.536 -16.365  -8.019  1.00 98.79           N  
ATOM    963  CA  GLU O 122      16.925 -15.101  -7.403  1.00 98.77           C  
ATOM    964  C   GLU O 122      15.789 -14.102  -7.578  1.00 98.86           C  
ATOM    965  O   GLU O 122      15.268 -13.944  -8.685  1.00 98.80           O  
ATOM    966  CB  GLU O 122      18.202 -14.542  -8.036  1.00 98.49           C  
ATOM    967  CG  GLU O 122      19.439 -15.410  -7.845  0.99 96.01           C  
ATOM    968  CD  GLU O 122      19.830 -15.568  -6.386  0.98 95.35           C  
ATOM    969  OE1 GLU O 122      20.091 -14.545  -5.724  0.98 90.39           O  
ATOM    970  OE2 GLU O 122      19.875 -16.716  -5.908  0.98 91.24           O  
ATOM    971  N   MET O 123      15.406 -13.439  -6.503  1.00 98.80           N  
ATOM    972  CA  MET O 123      14.336 -12.452  -6.572  1.00 98.85           C  
ATOM    973  C   MET O 123      14.483 -11.410  -5.472  1.00 98.84           C  
ATOM    974  O   MET O 123      15.264 -11.580  -4.541  1.00 98.82           O  
ATOM    975  CB  MET O 123      12.958 -13.131  -6.480  1.00 98.90           C  
ATOM    976  CG  MET O 123      12.667 -13.805  -5.146  1.00 98.84           C  
ATOM    977  SD  MET O 123      11.088 -14.687  -5.118  1.00 98.88           S  
ATOM    978  CE  MET O 123      11.480 -16.116  -6.138  1.00 98.63           C  
ATOM    979  N   LYS O 124      13.717 -10.329  -5.605  1.00 98.86           N  
ATOM    980  CA  LYS O 124      13.680  -9.295  -4.573  1.00 98.87           C  
ATOM    981  C   LYS O 124      12.808  -9.772  -3.419  1.00 98.92           C  
ATOM    982  O   LYS O 124      11.929 -10.618  -3.604  1.00 98.89           O  
ATOM    983  CB  LYS O 124      13.149  -7.972  -5.139  1.00 98.79           C  
ATOM    984  CG  LYS O 124      13.900  -7.458  -6.367  0.99 98.33           C  
ATOM    985  CD  LYS O 124      15.387  -7.258  -6.090  0.99 97.71           C  
ATOM    986  CE  LYS O 124      16.116  -6.804  -7.347  0.98 95.88           C  
ATOM    987  NZ  LYS O 124      17.586  -6.701  -7.121  0.98 93.87           N  
ATOM    988  N   PHE O 125      13.051  -9.222  -2.236  1.00 98.86           N  
ATOM    989  CA  PHE O 125      12.310  -9.673  -1.058  1.00 98.90           C  
ATOM    990  C   PHE O 125      10.799  -9.495  -1.221  1.00 98.92           C  
ATOM    991  O   PHE O 125      10.035 -10.384  -0.843  1.00 98.93           O  
ATOM    992  CB  PHE O 125      12.798  -8.971   0.217  1.00 98.92           C  
ATOM    993  CG  PHE O 125      12.367  -9.671   1.480  1.00 98.96           C  
ATOM    994  CD1 PHE O 125      11.140  -9.385   2.069  1.00 98.92           C  
ATOM    995  CD2 PHE O 125      13.173 -10.640   2.059  1.00 98.92           C  
ATOM    996  CE1 PHE O 125      10.729 -10.049   3.219  1.00 98.92           C  
ATOM    997  CE2 PHE O 125      12.771 -11.309   3.210  1.00 98.92           C  
ATOM    998  CZ  PHE O 125      11.547 -11.009   3.790  1.00 98.96           C  
ATOM    999  N   HIS O 126      10.374  -8.365  -1.801  1.00 98.91           N  
ATOM   1000  CA  HIS O 126       8.942  -8.141  -2.004  1.00 98.91           C  
ATOM   1001  C   HIS O 126       8.326  -9.190  -2.934  1.00 98.93           C  
ATOM   1002  O   HIS O 126       7.170  -9.566  -2.759  1.00 98.89           O  
ATOM   1003  CB  HIS O 126       8.649  -6.709  -2.497  1.00 98.82           C  
ATOM   1004  CG  HIS O 126       9.015  -6.444  -3.926  1.00 98.41           C  
ATOM   1005  ND1 HIS O 126       8.159  -6.706  -4.973  1.00 92.46           N  
ATOM   1006  CD2 HIS O 126      10.140  -5.917  -4.469  1.00 93.38           C  
ATOM   1007  CE1 HIS O 126       8.750  -6.355  -6.104  1.00 94.95           C  
ATOM   1008  NE2 HIS O 126       9.949  -5.871  -5.831  1.00 95.80           N  
ATOM   1009  N   GLU O 127       9.103  -9.675  -3.904  1.00 98.95           N  
ATOM   1010  CA  GLU O 127       8.642 -10.727  -4.815  1.00 98.96           C  
ATOM   1011  C   GLU O 127       8.449 -12.050  -4.076  1.00 98.96           C  
ATOM   1012  O   GLU O 127       7.513 -12.796  -4.362  1.00 98.93           O  
ATOM   1013  CB  GLU O 127       9.622 -10.919  -5.975  1.00 98.93           C  
ATOM   1014  CG  GLU O 127       9.742  -9.717  -6.895  1.00 98.49           C  
ATOM   1015  CD  GLU O 127      10.714  -9.956  -8.038  0.99 98.42           C  
ATOM   1016  OE1 GLU O 127      11.914 -10.198  -7.771  0.99 97.29           O  
ATOM   1017  OE2 GLU O 127      10.279  -9.906  -9.201  0.99 97.34           O  
ATOM   1018  N   PHE O 128       9.348 -12.327  -3.135  1.00 98.98           N  
ATOM   1019  CA  PHE O 128       9.222 -13.510  -2.279  1.00 98.98           C  
ATOM   1020  C   PHE O 128       7.934 -13.445  -1.460  1.00 98.97           C  
ATOM   1021  O   PHE O 128       7.169 -14.412  -1.417  1.00 98.96           O  
ATOM   1022  CB  PHE O 128      10.452 -13.642  -1.368  1.00 98.98           C  
ATOM   1023  CG  PHE O 128      10.285 -14.629  -0.235  1.00 98.99           C  
ATOM   1024  CD1 PHE O 128      10.146 -15.989  -0.490  1.00 98.97           C  
ATOM   1025  CD2 PHE O 128      10.276 -14.196   1.081  1.00 98.97           C  
ATOM   1026  CE1 PHE O 128       9.999 -16.901   0.551  1.00 98.96           C  
ATOM   1027  CE2 PHE O 128      10.132 -15.100   2.131  1.00 98.97           C  
ATOM   1028  CZ  PHE O 128       9.995 -16.453   1.865  1.00 98.98           C  
ATOM   1029  N   VAL O 129       7.680 -12.303  -0.838  1.00 98.97           N  
ATOM   1030  CA  VAL O 129       6.470 -12.111  -0.035  1.00 98.96           C  
ATOM   1031  C   VAL O 129       5.216 -12.252  -0.898  1.00 98.94           C  
ATOM   1032  O   VAL O 129       4.247 -12.897  -0.491  1.00 98.87           O  
ATOM   1033  CB  VAL O 129       6.486 -10.749   0.702  1.00 98.94           C  
ATOM   1034  CG1 VAL O 129       5.175 -10.516   1.453  1.00 98.68           C  
ATOM   1035  CG2 VAL O 129       7.667 -10.685   1.669  1.00 98.78           C  
ATOM   1036  N   GLU O 130       5.241 -11.667  -2.101  1.00 98.91           N  
ATOM   1037  CA  GLU O 130       4.120 -11.753  -3.040  1.00 98.87           C  
ATOM   1038  C   GLU O 130       3.830 -13.194  -3.455  1.00 98.85           C  
ATOM   1039  O   GLU O 130       2.671 -13.616  -3.477  1.00 98.67           O  
ATOM   1040  CB  GLU O 130       4.383 -10.884  -4.273  1.00 98.77           C  
ATOM   1041  CG  GLU O 130       4.237  -9.388  -4.011  0.96 96.41           C  
ATOM   1042  CD  GLU O 130       4.833  -8.512  -5.102  0.95 95.54           C  
ATOM   1043  OE1 GLU O 130       5.245  -9.044  -6.157  0.94 92.41           O  
ATOM   1044  OE2 GLU O 130       4.894  -7.281  -4.898  0.94 93.15           O  
ATOM   1045  N   LYS O 131       4.876 -13.950  -3.774  1.00 98.91           N  
ATOM   1046  CA  LYS O 131       4.719 -15.353  -4.151  1.00 98.88           C  
ATOM   1047  C   LYS O 131       4.182 -16.181  -2.990  1.00 98.88           C  
ATOM   1048  O   LYS O 131       3.363 -17.082  -3.184  1.00 98.76           O  
ATOM   1049  CB  LYS O 131       6.043 -15.927  -4.659  1.00 98.72           C  
ATOM   1050  CG  LYS O 131       6.362 -15.511  -6.094  0.97 93.09           C  
ATOM   1051  CD  LYS O 131       7.733 -16.000  -6.540  0.95 92.20           C  
ATOM   1052  CE  LYS O 131       7.922 -15.823  -8.041  0.92 87.16           C  
ATOM   1053  NZ  LYS O 131       7.899 -14.394  -8.461  0.91 79.71           N  
ATOM   1054  N   LEU O 132       4.639 -15.852  -1.793  1.00 98.90           N  
ATOM   1055  CA  LEU O 132       4.198 -16.528  -0.578  1.00 98.86           C  
ATOM   1056  C   LEU O 132       2.701 -16.328  -0.342  1.00 98.85           C  
ATOM   1057  O   LEU O 132       1.968 -17.295  -0.110  1.00 98.62           O  
ATOM   1058  CB  LEU O 132       5.008 -15.998   0.608  1.00 98.58           C  
ATOM   1059  CG  LEU O 132       5.271 -16.869   1.832  1.00 95.24           C  
ATOM   1060  CD1 LEU O 132       5.881 -18.210   1.445  1.00 92.59           C  
ATOM   1061  CD2 LEU O 132       6.213 -16.116   2.763  1.00 93.38           C  
ATOM   1062  N   GLN O 133       2.254 -15.080  -0.426  1.00 98.70           N  
ATOM   1063  CA  GLN O 133       0.841 -14.778  -0.199  1.00 98.51           C  
ATOM   1064  C   GLN O 133      -0.042 -15.299  -1.337  1.00 98.48           C  
ATOM   1065  O   GLN O 133      -1.189 -15.681  -1.099  1.00 98.13           O  
ATOM   1066  CB  GLN O 133       0.611 -13.286   0.078  1.00 98.17           C  
ATOM   1067  CG  GLN O 133       1.110 -12.310  -0.975  0.94 94.39           C  
ATOM   1068  CD  GLN O 133       1.191 -10.867  -0.488  0.93 93.03           C  
ATOM   1069  OE1 GLN O 133       1.143  -9.933  -1.292  0.92 88.00           O  
ATOM   1070  NE2 GLN O 133       1.330 -10.669   0.816  0.92 84.99           N  
ATOM   1071  N   ASP O 134       0.499 -15.356  -2.562  1.00 98.67           N  
ATOM   1072  CA  ASP O 134      -0.221 -15.922  -3.705  1.00 98.58           C  
ATOM   1073  C   ASP O 134      -0.529 -17.403  -3.483  1.00 98.58           C  
ATOM   1074  O   ASP O 134      -1.659 -17.848  -3.700  1.00 98.22           O  
ATOM   1075  CB  ASP O 134       0.582 -15.727  -4.993  1.00 98.23           C  
ATOM   1076  CG  ASP O 134      -0.110 -16.294  -6.217  0.97 91.58           C  
ATOM   1077  OD1 ASP O 134      -1.214 -15.826  -6.552  0.97 88.21           O  
ATOM   1078  OD2 ASP O 134       0.453 -17.211  -6.845  0.97 87.96           O  
ATOM   1079  N   ILE O 135       0.477 -18.164  -3.046  1.00 98.71           N  
ATOM   1080  CA  ILE O 135       0.313 -19.593  -2.760  1.00 98.69           C  
ATOM   1081  C   ILE O 135      -0.726 -19.804  -1.659  1.00 98.54           C  
ATOM   1082  O   ILE O 135      -1.613 -20.653  -1.785  1.00 98.16           O  
ATOM   1083  CB  ILE O 135       1.656 -20.246  -2.365  1.00 98.73           C  
ATOM   1084  CG1 ILE O 135       2.610 -20.277  -3.566  1.00 98.59           C  
ATOM   1085  CG2 ILE O 135       1.452 -21.662  -1.811  1.00 98.47           C  
ATOM   1086  CD1 ILE O 135       4.071 -20.501  -3.198  0.99 98.56           C  
ATOM   1087  N   GLN O 136      -0.607 -19.028  -0.594  1.00 98.22           N  
ATOM   1088  CA  GLN O 136      -1.498 -19.154   0.559  1.00 97.72           C  
ATOM   1089  C   GLN O 136      -2.948 -18.807   0.219  1.00 97.95           C  
ATOM   1090  O   GLN O 136      -3.867 -19.521   0.626  1.00 96.76           O  
ATOM   1091  CB  GLN O 136      -0.989 -18.294   1.719  0.99 95.74           C  
ATOM   1092  CG  GLN O 136       0.255 -18.873   2.387  0.78 82.08           C  
ATOM   1093  CD  GLN O 136       1.053 -17.873   3.204  0.73 77.03           C  
ATOM   1094  OE1 GLN O 136       0.724 -16.685   3.274  0.72 69.85           O  
ATOM   1095  NE2 GLN O 136       2.125 -18.344   3.827  0.70 65.85           N  
ATOM   1096  N   GLN O 137      -3.146 -17.739  -0.557  0.99 97.89           N  
ATOM   1097  CA  GLN O 137      -4.490 -17.279  -0.908  0.99 97.78           C  
ATOM   1098  C   GLN O 137      -5.218 -18.213  -1.879  0.99 97.86           C  
ATOM   1099  O   GLN O 137      -6.441 -18.317  -1.827  0.99 96.31           O  
ATOM   1100  CB  GLN O 137      -4.444 -15.852  -1.464  0.99 96.82           C  
ATOM   1101  CG  GLN O 137      -4.233 -14.791  -0.387  0.83 86.23           C  
ATOM   1102  CD  GLN O 137      -3.907 -13.418  -0.940  0.80 81.55           C  
ATOM   1103  OE1 GLN O 137      -4.154 -13.115  -2.108  0.80 74.61           O  
ATOM   1104  NE2 GLN O 137      -3.346 -12.562  -0.095  0.80 69.87           N  
ATOM   1105  N   ARG O 138      -4.475 -18.899  -2.758  0.99 97.94           N  
ATOM   1106  CA  ARG O 138      -5.089 -19.829  -3.697  0.99 97.63           C  
ATOM   1107  C   ARG O 138      -5.081 -21.277  -3.198  0.99 97.64           C  
ATOM   1108  O   ARG O 138      -5.593 -22.174  -3.872  0.99 95.84           O  
ATOM   1109  CB  ARG O 138      -4.423 -19.732  -5.077  0.99 96.07           C  
ATOM   1110  CG  ARG O 138      -3.024 -20.292  -5.123  0.91 89.24           C  
ATOM   1111  CD  ARG O 138      -2.419 -20.229  -6.522  0.90 88.65           C  
ATOM   1112  NE  ARG O 138      -1.142 -20.930  -6.591  0.91 88.46           N  
ATOM   1113  CZ  ARG O 138      -0.010 -20.425  -7.086  0.91 88.10           C  
ATOM   1114  NH1 ARG O 138       0.015 -19.194  -7.574  0.92 79.85           N  
ATOM   1115  NH2 ARG O 138       1.096 -21.158  -7.093  0.92 82.58           N  
ATOM   1116  N   GLY O 139      -4.514 -21.505  -2.018  0.99 97.74           N  
ATOM   1117  CA  GLY O 139      -4.432 -22.838  -1.437  0.99 97.67           C  
ATOM   1118  C   GLY O 139      -3.525 -23.779  -2.211  0.99 98.05           C  
ATOM   1119  O   GLY O 139      -3.781 -24.985  -2.274  0.99 96.49           O  
ATOM   1120  N   GLY O 140      -2.474 -23.237  -2.810  0.99 97.87           N  
ATOM   1121  CA  GLY O 140      -1.531 -24.023  -3.594  0.99 97.95           C  
ATOM   1122  C   GLY O 140      -0.670 -24.938  -2.744  0.99 98.11           C  
ATOM   1123  O   GLY O 140      -0.544 -24.739  -1.534  0.99 97.22           O  
ATOM   1124  N   GLU O 141      -0.076 -25.945  -3.389  1.00 98.37           N  
ATOM   1125  CA  GLU O 141       0.752 -26.925  -2.689  1.00 98.32           C  
ATOM   1126  C   GLU O 141       2.250 -26.650  -2.816  1.00 98.51           C  
ATOM   1127  O   GLU O 141       3.059 -27.320  -2.175  1.00 97.88           O  
ATOM   1128  CB  GLU O 141       0.420 -28.336  -3.182  0.99 97.43           C  
ATOM   1129  CG  GLU O 141      -0.995 -28.781  -2.806  0.85 91.81           C  
ATOM   1130  CD  GLU O 141      -1.316 -30.207  -3.209  0.81 86.97           C  
ATOM   1131  OE1 GLU O 141      -0.579 -30.790  -4.030  0.80 80.62           O  
ATOM   1132  OE2 GLU O 141      -2.323 -30.748  -2.704  0.79 82.30           O  
ATOM   1133  N   GLU O 142       2.620 -25.663  -3.628  1.00 98.78           N  
ATOM   1134  CA  GLU O 142       4.019 -25.283  -3.797  1.00 98.78           C  
ATOM   1135  C   GLU O 142       4.598 -24.760  -2.484  1.00 98.88           C  
ATOM   1136  O   GLU O 142       3.914 -24.066  -1.730  1.00 98.79           O  
ATOM   1137  CB  GLU O 142       4.157 -24.215  -4.890  1.00 98.39           C  
ATOM   1138  CG  GLU O 142       5.594 -23.878  -5.273  0.97 94.04           C  
ATOM   1139  CD  GLU O 142       5.710 -22.714  -6.245  0.96 92.96           C  
ATOM   1140  OE1 GLU O 142       4.672 -22.165  -6.672  0.96 88.86           O  
ATOM   1141  OE2 GLU O 142       6.855 -22.343  -6.587  0.95 90.41           O  
ATOM   1142  N   ARG O 143       5.852 -25.107  -2.225  1.00 98.95           N  
ATOM   1143  CA  ARG O 143       6.544 -24.649  -1.027  1.00 98.95           C  
ATOM   1144  C   ARG O 143       7.736 -23.789  -1.391  1.00 98.97           C  
ATOM   1145  O   ARG O 143       8.406 -24.044  -2.393  1.00 98.94           O  
ATOM   1146  CB  ARG O 143       7.018 -25.835  -0.191  1.00 98.80           C  
ATOM   1147  CG  ARG O 143       5.893 -26.651   0.393  1.00 97.42           C  
ATOM   1148  CD  ARG O 143       6.431 -27.826   1.188  1.00 97.55           C  
ATOM   1149  NE  ARG O 143       5.336 -28.518   1.854  1.00 97.84           N  
ATOM   1150  CZ  ARG O 143       4.849 -28.180   3.041  1.00 98.36           C  
ATOM   1151  NH1 ARG O 143       5.376 -27.169   3.724  1.00 96.69           N  
ATOM   1152  NH2 ARG O 143       3.828 -28.858   3.552  1.00 96.65           N  
ATOM   1153  N   LEU O 144       8.003 -22.792  -0.572  1.00 98.99           N  
ATOM   1154  CA  LEU O 144       9.139 -21.898  -0.761  1.00 98.99           C  
ATOM   1155  C   LEU O 144      10.030 -21.902   0.470  1.00 98.99           C  
ATOM   1156  O   LEU O 144       9.548 -22.067   1.593  1.00 98.98           O  
ATOM   1157  CB  LEU O 144       8.671 -20.462  -1.030  1.00 98.98           C  
ATOM   1158  CG  LEU O 144       7.713 -20.211  -2.199  1.00 98.86           C  
ATOM   1159  CD1 LEU O 144       7.331 -18.737  -2.240  1.00 98.81           C  
ATOM   1160  CD2 LEU O 144       8.332 -20.643  -3.522  1.00 98.77           C  
ATOM   1161  N   TYR O 145      11.325 -21.696   0.249  1.00 98.99           N  
ATOM   1162  CA  TYR O 145      12.282 -21.572   1.346  1.00 98.99           C  
ATOM   1163  C   TYR O 145      13.327 -20.543   0.938  1.00 98.99           C  
ATOM   1164  O   TYR O 145      14.114 -20.778   0.016  1.00 98.97           O  
ATOM   1165  CB  TYR O 145      12.942 -22.933   1.647  1.00 98.99           C  
ATOM   1166  CG  TYR O 145      13.375 -23.152   3.090  1.00 98.99           C  
ATOM   1167  CD1 TYR O 145      13.581 -22.086   3.961  1.00 98.92           C  
ATOM   1168  CD2 TYR O 145      13.567 -24.441   3.585  1.00 98.93           C  
ATOM   1169  CE1 TYR O 145      13.959 -22.301   5.285  1.00 98.89           C  
ATOM   1170  CE2 TYR O 145      13.949 -24.668   4.905  1.00 98.90           C  
ATOM   1171  CZ  TYR O 145      14.140 -23.594   5.749  1.00 98.94           C  
ATOM   1172  OH  TYR O 145      14.508 -23.812   7.058  1.00 98.77           O  
ATOM   1173  N   LEU O 146      13.304 -19.399   1.603  1.00 98.98           N  
ATOM   1174  CA  LEU O 146      14.301 -18.365   1.359  1.00 98.98           C  
ATOM   1175  C   LEU O 146      15.546 -18.691   2.170  1.00 98.98           C  
ATOM   1176  O   LEU O 146      15.469 -18.902   3.384  1.00 98.97           O  
ATOM   1177  CB  LEU O 146      13.753 -16.981   1.726  1.00 98.97           C  
ATOM   1178  CG  LEU O 146      14.671 -15.770   1.486  1.00 98.90           C  
ATOM   1179  CD1 LEU O 146      13.840 -14.512   1.248  1.00 98.67           C  
ATOM   1180  CD2 LEU O 146      15.630 -15.550   2.659  1.00 98.60           C  
ATOM   1181  N   GLN O 147      16.690 -18.746   1.502  1.00 98.96           N  
ATOM   1182  CA  GLN O 147      17.972 -19.038   2.144  1.00 98.95           C  
ATOM   1183  C   GLN O 147      19.003 -18.094   1.549  1.00 98.91           C  
ATOM   1184  O   GLN O 147      19.445 -18.283   0.418  1.00 98.76           O  
ATOM   1185  CB  GLN O 147      18.376 -20.500   1.903  1.00 98.91           C  
ATOM   1186  CG  GLN O 147      17.345 -21.513   2.387  1.00 98.62           C  
ATOM   1187  CD  GLN O 147      17.690 -22.961   2.095  1.00 98.65           C  
ATOM   1188  OE1 GLN O 147      16.920 -23.864   2.428  1.00 95.61           O  
ATOM   1189  NE2 GLN O 147      18.837 -23.207   1.481  1.00 94.53           N  
ATOM   1190  N   GLN O 148      19.362 -17.060   2.288  1.00 98.88           N  
ATOM   1191  CA  GLN O 148      20.219 -16.004   1.760  1.00 98.82           C  
ATOM   1192  C   GLN O 148      21.203 -15.508   2.808  1.00 98.80           C  
ATOM   1193  O   GLN O 148      20.803 -15.129   3.905  1.00 98.73           O  
ATOM   1194  CB  GLN O 148      19.356 -14.835   1.257  1.00 98.72           C  
ATOM   1195  CG  GLN O 148      20.154 -13.642   0.730  1.00 98.51           C  
ATOM   1196  CD  GLN O 148      21.033 -14.020  -0.448  1.00 98.62           C  
ATOM   1197  OE1 GLN O 148      20.582 -14.686  -1.384  1.00 96.46           O  
ATOM   1198  NE2 GLN O 148      22.294 -13.609  -0.415  1.00 96.17           N  
ATOM   1199  N   THR O 149      22.479 -15.481   2.457  1.00 98.76           N  
ATOM   1200  CA  THR O 149      23.479 -14.903   3.349  1.00 98.70           C  
ATOM   1201  C   THR O 149      23.248 -13.397   3.441  1.00 98.69           C  
ATOM   1202  O   THR O 149      23.007 -12.738   2.428  1.00 98.51           O  
ATOM   1203  CB  THR O 149      24.912 -15.196   2.872  1.00 98.43           C  
ATOM   1204  OG1 THR O 149      25.088 -14.669   1.555  1.00 95.63           O  
ATOM   1205  CG2 THR O 149      25.193 -16.693   2.859  1.00 95.29           C  
ATOM   1206  N   LEU O 150      23.290 -12.872   4.652  1.00 98.39           N  
ATOM   1207  CA  LEU O 150      23.139 -11.432   4.856  1.00 98.09           C  
ATOM   1208  C   LEU O 150      24.391 -10.728   4.345  1.00 97.78           C  
ATOM   1209  O   LEU O 150      25.503 -11.179   4.611  1.00 97.09           O  
ATOM   1210  CB  LEU O 150      22.898 -11.119   6.339  1.00 97.75           C  
ATOM   1211  CG  LEU O 150      21.590 -11.663   6.933  1.00 96.81           C  
ATOM   1212  CD1 LEU O 150      21.555 -11.444   8.440  1.00 96.31           C  
ATOM   1213  CD2 LEU O 150      20.375 -11.021   6.271  1.00 95.75           C  
ATOM   1214  N   ASN O 151      24.199  -9.648   3.609  1.00 96.13           N  
ATOM   1215  CA  ASN O 151      25.315  -8.942   2.977  1.00 96.25           C  
ATOM   1216  C   ASN O 151      25.158  -7.419   3.057  1.00 96.43           C  
ATOM   1217  O   ASN O 151      24.304  -6.915   3.785  1.00 95.31           O  
ATOM   1218  CB  ASN O 151      25.486  -9.420   1.524  1.00 94.89           C  
ATOM   1219  CG  ASN O 151      24.238  -9.220   0.683  0.99 92.24           C  
ATOM   1220  OD1 ASN O 151      23.577  -8.184   0.764  0.99 89.37           O  
ATOM   1221  ND2 ASN O 151      23.915 -10.209  -0.138  0.99 85.53           N  
ATOM   1222  N   ASP O 152      25.984  -6.702   2.301  1.00 95.24           N  
ATOM   1223  CA  ASP O 152      26.046  -5.235   2.327  1.00 95.04           C  
ATOM   1224  C   ASP O 152      24.773  -4.532   1.856  1.00 96.16           C  
ATOM   1225  O   ASP O 152      24.584  -3.350   2.150  1.00 94.31           O  
ATOM   1226  CB  ASP O 152      27.217  -4.743   1.464  0.99 91.82           C  
ATOM   1227  CG  ASP O 152      28.567  -5.205   1.978  0.95 85.18           C  
ATOM   1228  OD1 ASP O 152      28.755  -5.225   3.212  0.95 80.59           O  
ATOM   1229  OD2 ASP O 152      29.437  -5.542   1.149  0.95 79.82           O  
ATOM   1230  N   THR O 153      23.916  -5.241   1.127  1.00 95.69           N  
ATOM   1231  CA  THR O 153      22.734  -4.609   0.526  1.00 96.08           C  
ATOM   1232  C   THR O 153      21.567  -4.402   1.502  1.00 96.99           C  
ATOM   1233  O   THR O 153      20.555  -3.816   1.121  1.00 95.89           O  
ATOM   1234  CB  THR O 153      22.233  -5.403  -0.703  1.00 94.65           C  
ATOM   1235  OG1 THR O 153      21.689  -6.663  -0.292  0.99 91.89           O  
ATOM   1236  CG2 THR O 153      23.367  -5.637  -1.702  0.99 91.34           C  
ATOM   1237  N   VAL O 154      21.713  -4.869   2.741  1.00 97.64           N  
ATOM   1238  CA  VAL O 154      20.621  -4.706   3.708  1.00 98.01           C  
ATOM   1239  C   VAL O 154      20.474  -3.242   4.124  1.00 98.20           C  
ATOM   1240  O   VAL O 154      21.458  -2.498   4.193  1.00 98.03           O  
ATOM   1241  CB  VAL O 154      20.765  -5.625   4.950  1.00 97.56           C  
ATOM   1242  CG1 VAL O 154      20.819  -7.093   4.522  1.00 95.97           C  
ATOM   1243  CG2 VAL O 154      21.987  -5.252   5.790  0.99 96.22           C  
ATOM   1244  N   GLY O 155      19.239  -2.833   4.379  1.00 97.95           N  
ATOM   1245  CA  GLY O 155      18.934  -1.453   4.731  1.00 98.14           C  
ATOM   1246  C   GLY O 155      19.390  -1.049   6.116  1.00 98.45           C  
ATOM   1247  O   GLY O 155      19.792  -1.886   6.930  1.00 98.33           O  
ATOM   1248  N   ARG O 156      19.313   0.257   6.393  1.00 98.53           N  
ATOM   1249  CA  ARG O 156      19.817   0.863   7.625  1.00 98.51           C  
ATOM   1250  C   ARG O 156      19.262   0.218   8.899  1.00 98.65           C  
ATOM   1251  O   ARG O 156      20.016  -0.025   9.843  1.00 98.47           O  
ATOM   1252  CB  ARG O 156      19.517   2.372   7.637  1.00 98.07           C  
ATOM   1253  CG  ARG O 156      20.097   3.127   8.827  0.90 90.21           C  
ATOM   1254  CD  ARG O 156      19.679   4.596   8.850  0.87 88.56           C  
ATOM   1255  NE  ARG O 156      18.236   4.766   9.043  0.86 82.15           N  
ATOM   1256  CZ  ARG O 156      17.614   4.750  10.226  0.86 74.40           C  
ATOM   1257  NH1 ARG O 156      18.302   4.561  11.348  0.86 67.89           N  
ATOM   1258  NH2 ARG O 156      16.299   4.914  10.293  0.86 70.32           N  
ATOM   1259  N   LYS O 157      17.958  -0.048   8.936  1.00 98.63           N  
ATOM   1260  CA  LYS O 157      17.363  -0.618  10.148  1.00 98.72           C  
ATOM   1261  C   LYS O 157      17.823  -2.048  10.411  1.00 98.79           C  
ATOM   1262  O   LYS O 157      17.986  -2.434  11.569  1.00 98.73           O  
ATOM   1263  CB  LYS O 157      15.837  -0.522  10.103  1.00 98.63           C  
ATOM   1264  CG  LYS O 157      15.331   0.904  10.270  0.97 97.51           C  
ATOM   1265  CD  LYS O 157      13.815   0.963  10.328  0.96 96.00           C  
ATOM   1266  CE  LYS O 157      13.322   2.398  10.380  0.96 92.40           C  
ATOM   1267  NZ  LYS O 157      11.841   2.473  10.275  0.95 85.63           N  
ATOM   1268  N   ILE O 158      18.046  -2.814   9.345  1.00 98.78           N  
ATOM   1269  CA  ILE O 158      18.581  -4.170   9.505  1.00 98.80           C  
ATOM   1270  C   ILE O 158      20.030  -4.109   9.986  1.00 98.81           C  
ATOM   1271  O   ILE O 158      20.429  -4.904  10.835  1.00 98.79           O  
ATOM   1272  CB  ILE O 158      18.458  -4.999   8.200  1.00 98.77           C  
ATOM   1273  CG1 ILE O 158      16.983  -5.133   7.789  1.00 98.50           C  
ATOM   1274  CG2 ILE O 158      19.117  -6.379   8.349  1.00 98.60           C  
ATOM   1275  CD1 ILE O 158      16.070  -5.783   8.834  1.00 98.23           C  
ATOM   1276  N   VAL O 159      20.796  -3.154   9.459  1.00 98.72           N  
ATOM   1277  CA  VAL O 159      22.165  -2.939   9.940  1.00 98.63           C  
ATOM   1278  C   VAL O 159      22.157  -2.628  11.435  1.00 98.61           C  
ATOM   1279  O   VAL O 159      22.950  -3.186  12.192  1.00 98.54           O  
ATOM   1280  CB  VAL O 159      22.889  -1.815   9.155  1.00 98.42           C  
ATOM   1281  CG1 VAL O 159      24.244  -1.501   9.789  1.00 97.35           C  
ATOM   1282  CG2 VAL O 159      23.074  -2.214   7.691  1.00 97.63           C  
ATOM   1283  N   MET O 160      21.240  -1.739  11.859  1.00 98.75           N  
ATOM   1284  CA  MET O 160      21.127  -1.390  13.273  1.00 98.73           C  
ATOM   1285  C   MET O 160      20.769  -2.610  14.122  1.00 98.74           C  
ATOM   1286  O   MET O 160      21.338  -2.802  15.199  1.00 98.68           O  
ATOM   1287  CB  MET O 160      20.100  -0.268  13.486  1.00 98.59           C  
ATOM   1288  CG  MET O 160      20.530   1.084  12.921  0.99 92.75           C  
ATOM   1289  SD  MET O 160      22.113   1.682  13.564  0.98 90.97           S  
ATOM   1290  CE  MET O 160      21.721   1.905  15.296  0.98 82.41           C  
ATOM   1291  N   ASP O 161      19.839  -3.428  13.639  1.00 98.78           N  
ATOM   1292  CA  ASP O 161      19.485  -4.661  14.345  1.00 98.81           C  
ATOM   1293  C   ASP O 161      20.703  -5.581  14.452  1.00 98.78           C  
ATOM   1294  O   ASP O 161      20.991  -6.116  15.525  1.00 98.76           O  
ATOM   1295  CB  ASP O 161      18.338  -5.389  13.629  1.00 98.85           C  
ATOM   1296  CG  ASP O 161      17.016  -4.638  13.699  1.00 98.88           C  
ATOM   1297  OD1 ASP O 161      16.858  -3.760  14.578  1.00 98.72           O  
ATOM   1298  OD2 ASP O 161      16.125  -4.944  12.878  1.00 98.73           O  
ATOM   1299  N   PHE O 162      21.411  -5.731  13.350  1.00 98.74           N  
ATOM   1300  CA  PHE O 162      22.609  -6.569  13.278  1.00 98.66           C  
ATOM   1301  C   PHE O 162      23.677  -6.105  14.270  1.00 98.73           C  
ATOM   1302  O   PHE O 162      24.301  -6.923  14.953  1.00 98.71           O  
ATOM   1303  CB  PHE O 162      23.151  -6.553  11.846  1.00 98.43           C  
ATOM   1304  CG  PHE O 162      24.305  -7.491  11.595  1.00 97.39           C  
ATOM   1305  CD1 PHE O 162      24.083  -8.841  11.354  1.00 96.15           C  
ATOM   1306  CD2 PHE O 162      25.607  -7.020  11.574  1.00 95.80           C  
ATOM   1307  CE1 PHE O 162      25.144  -9.708  11.101  1.00 94.57           C  
ATOM   1308  CE2 PHE O 162      26.676  -7.878  11.323  1.00 94.31           C  
ATOM   1309  CZ  PHE O 162      26.440  -9.223  11.087  1.00 94.24           C  
ATOM   1310  N   LEU O 163      23.874  -4.795  14.363  1.00 98.58           N  
ATOM   1311  CA  LEU O 163      24.841  -4.230  15.310  1.00 98.54           C  
ATOM   1312  C   LEU O 163      24.442  -4.497  16.760  1.00 98.68           C  
ATOM   1313  O   LEU O 163      25.303  -4.532  17.644  1.00 98.66           O  
ATOM   1314  CB  LEU O 163      25.012  -2.721  15.076  1.00 98.34           C  
ATOM   1315  CG  LEU O 163      25.696  -2.302  13.764  1.00 97.37           C  
ATOM   1316  CD1 LEU O 163      25.656  -0.784  13.611  1.00 96.66           C  
ATOM   1317  CD2 LEU O 163      27.136  -2.806  13.698  1.00 96.23           C  
ATOM   1318  N   GLY O 164      23.150  -4.678  16.991  1.00 98.74           N  
ATOM   1319  CA  GLY O 164      22.635  -4.968  18.317  1.00 98.82           C  
ATOM   1320  C   GLY O 164      22.658  -6.439  18.716  1.00 98.88           C  
ATOM   1321  O   GLY O 164      22.228  -6.786  19.821  1.00 98.85           O  
ATOM   1322  N   PHE O 165      23.141  -7.310  17.833  1.00 98.84           N  
ATOM   1323  CA  PHE O 165      23.322  -8.719  18.195  1.00 98.86           C  
ATOM   1324  C   PHE O 165      24.322  -8.811  19.346  1.00 98.89           C  
ATOM   1325  O   PHE O 165      25.118  -7.890  19.564  1.00 98.89           O  
ATOM   1326  CB  PHE O 165      23.819  -9.539  16.997  1.00 98.85           C  
ATOM   1327  CG  PHE O 165      22.793  -9.785  15.908  1.00 98.88           C  
ATOM   1328  CD1 PHE O 165      21.487  -9.303  15.998  1.00 98.69           C  
ATOM   1329  CD2 PHE O 165      23.150 -10.519  14.780  1.00 98.66           C  
ATOM   1330  CE1 PHE O 165      20.562  -9.549  14.982  1.00 98.65           C  
ATOM   1331  CE2 PHE O 165      22.232 -10.769  13.763  1.00 98.70           C  
ATOM   1332  CZ  PHE O 165      20.938 -10.285  13.862  1.00 98.84           C  
ATOM   1333  N   ASN O 166      24.302  -9.907  20.103  1.00 98.97           N  
ATOM   1334  CA  ASN O 166      25.199 -10.040  21.253  1.00 98.98           C  
ATOM   1335  C   ASN O 166      26.583 -10.508  20.817  1.00 98.98           C  
ATOM   1336  O   ASN O 166      26.982 -11.656  21.051  1.00 98.97           O  
ATOM   1337  CB  ASN O 166      24.603 -10.963  22.324  1.00 98.98           C  
ATOM   1338  CG  ASN O 166      25.329 -10.853  23.654  1.00 98.98           C  
ATOM   1339  OD1 ASN O 166      26.424 -10.287  23.736  1.00 98.16           O  
ATOM   1340  ND2 ASN O 166      24.728 -11.389  24.708  1.00 98.12           N  
ATOM   1341  N   TRP O 167      27.312  -9.585  20.192  1.00 98.95           N  
ATOM   1342  CA  TRP O 167      28.652  -9.875  19.695  1.00 98.94           C  
ATOM   1343  C   TRP O 167      29.625 -10.159  20.828  1.00 98.95           C  
ATOM   1344  O   TRP O 167      30.537 -10.961  20.669  1.00 98.94           O  
ATOM   1345  CB  TRP O 167      29.154  -8.725  18.811  1.00 98.90           C  
ATOM   1346  CG  TRP O 167      28.312  -8.566  17.586  1.00 98.90           C  
ATOM   1347  CD1 TRP O 167      27.430  -7.559  17.313  1.00 98.86           C  
ATOM   1348  CD2 TRP O 167      28.231  -9.479  16.481  1.00 98.90           C  
ATOM   1349  NE1 TRP O 167      26.812  -7.786  16.101  1.00 98.80           N  
ATOM   1350  CE2 TRP O 167      27.286  -8.957  15.573  1.00 98.85           C  
ATOM   1351  CE3 TRP O 167      28.872 -10.691  16.169  1.00 98.87           C  
ATOM   1352  CZ2 TRP O 167      26.958  -9.601  14.373  1.00 98.78           C  
ATOM   1353  CZ3 TRP O 167      28.549 -11.330  14.975  1.00 98.84           C  
ATOM   1354  CH2 TRP O 167      27.603 -10.783  14.094  1.00 98.78           C  
ATOM   1355  N   ASN O 168      29.428  -9.523  21.971  1.00 98.98           N  
ATOM   1356  CA  ASN O 168      30.274  -9.782  23.136  1.00 98.98           C  
ATOM   1357  C   ASN O 168      30.264 -11.267  23.494  1.00 98.99           C  
ATOM   1358  O   ASN O 168      31.318 -11.885  23.640  1.00 98.96           O  
ATOM   1359  CB  ASN O 168      29.822  -8.940  24.335  1.00 98.91           C  
ATOM   1360  CG  ASN O 168      30.656  -9.188  25.575  0.99 92.04           C  
ATOM   1361  OD1 ASN O 168      31.887  -9.175  25.528  0.99 86.69           O  
ATOM   1362  ND2 ASN O 168      29.995  -9.417  26.701  0.99 85.19           N  
ATOM   1363  N   TRP O 169      29.081 -11.828  23.621  1.00 98.99           N  
ATOM   1364  CA  TRP O 169      28.956 -13.233  23.991  1.00 98.99           C  
ATOM   1365  C   TRP O 169      29.541 -14.160  22.922  1.00 98.99           C  
ATOM   1366  O   TRP O 169      30.340 -15.048  23.235  1.00 98.99           O  
ATOM   1367  CB  TRP O 169      27.491 -13.606  24.274  1.00 98.99           C  
ATOM   1368  CG  TRP O 169      27.330 -15.063  24.595  1.00 98.99           C  
ATOM   1369  CD1 TRP O 169      27.524 -15.666  25.807  1.00 98.97           C  
ATOM   1370  CD2 TRP O 169      26.999 -16.112  23.674  1.00 98.99           C  
ATOM   1371  NE1 TRP O 169      27.334 -17.025  25.698  1.00 98.98           N  
ATOM   1372  CE2 TRP O 169      27.012 -17.327  24.402  1.00 98.98           C  
ATOM   1373  CE3 TRP O 169      26.692 -16.144  22.305  1.00 98.98           C  
ATOM   1374  CZ2 TRP O 169      26.742 -18.559  23.802  1.00 98.97           C  
ATOM   1375  CZ3 TRP O 169      26.416 -17.373  21.711  1.00 98.97           C  
ATOM   1376  CH2 TRP O 169      26.446 -18.562  22.459  1.00 98.97           C  
ATOM   1377  N   ILE O 170      29.152 -13.960  21.673  1.00 98.99           N  
ATOM   1378  CA  ILE O 170      29.566 -14.896  20.624  1.00 98.99           C  
ATOM   1379  C   ILE O 170      31.051 -14.760  20.272  1.00 98.99           C  
ATOM   1380  O   ILE O 170      31.708 -15.758  19.962  1.00 98.98           O  
ATOM   1381  CB  ILE O 170      28.646 -14.812  19.377  1.00 98.97           C  
ATOM   1382  CG1 ILE O 170      28.715 -16.125  18.573  1.00 98.56           C  
ATOM   1383  CG2 ILE O 170      28.972 -13.587  18.512  1.00 98.51           C  
ATOM   1384  CD1 ILE O 170      27.611 -16.276  17.529  1.00 98.26           C  
ATOM   1385  N   ASN O 171      31.598 -13.544  20.355  1.00 98.99           N  
ATOM   1386  CA  ASN O 171      33.034 -13.354  20.132  1.00 98.99           C  
ATOM   1387  C   ASN O 171      33.852 -14.062  21.207  1.00 98.99           C  
ATOM   1388  O   ASN O 171      34.917 -14.613  20.916  1.00 98.98           O  
ATOM   1389  CB  ASN O 171      33.400 -11.867  20.084  1.00 98.97           C  
ATOM   1390  CG  ASN O 171      32.909 -11.174  18.821  1.00 98.83           C  
ATOM   1391  OD1 ASN O 171      32.475 -11.817  17.864  1.00 97.72           O  
ATOM   1392  ND2 ASN O 171      32.982  -9.852  18.808  1.00 97.51           N  
ATOM   1393  N   LYS O 172      33.345 -14.054  22.445  1.00 98.99           N  
ATOM   1394  CA  LYS O 172      34.009 -14.778  23.530  1.00 98.99           C  
ATOM   1395  C   LYS O 172      33.965 -16.286  23.300  1.00 98.99           C  
ATOM   1396  O   LYS O 172      34.938 -16.983  23.595  1.00 98.97           O  
ATOM   1397  CB  LYS O 172      33.400 -14.408  24.884  1.00 98.92           C  
ATOM   1398  CG  LYS O 172      33.894 -13.071  25.418  0.91 94.05           C  
ATOM   1399  CD  LYS O 172      33.240 -12.720  26.746  0.85 92.73           C  
ATOM   1400  CE  LYS O 172      33.794 -11.415  27.296  0.77 87.07           C  
ATOM   1401  NZ  LYS O 172      33.083 -10.990  28.536  0.75 77.89           N  
ATOM   1402  N   GLN O 173      32.851 -16.776  22.768  1.00 98.99           N  
ATOM   1403  CA  GLN O 173      32.762 -18.200  22.424  1.00 98.99           C  
ATOM   1404  C   GLN O 173      33.782 -18.556  21.344  1.00 98.99           C  
ATOM   1405  O   GLN O 173      34.519 -19.534  21.477  1.00 98.98           O  
ATOM   1406  CB  GLN O 173      31.346 -18.568  21.956  1.00 98.98           C  
ATOM   1407  CG  GLN O 173      30.317 -18.594  23.080  1.00 98.84           C  
ATOM   1408  CD  GLN O 173      30.624 -19.641  24.141  1.00 98.92           C  
ATOM   1409  OE1 GLN O 173      31.062 -20.747  23.830  1.00 97.24           O  
ATOM   1410  NE2 GLN O 173      30.409 -19.287  25.399  1.00 96.65           N  
ATOM   1411  N   GLN O 174      33.828 -17.753  20.291  1.00 98.99           N  
ATOM   1412  CA  GLN O 174      34.792 -17.940  19.203  1.00 98.99           C  
ATOM   1413  C   GLN O 174      36.223 -18.012  19.744  1.00 98.99           C  
ATOM   1414  O   GLN O 174      36.983 -18.909  19.378  1.00 98.98           O  
ATOM   1415  CB  GLN O 174      34.647 -16.791  18.201  1.00 98.98           C  
ATOM   1416  CG  GLN O 174      35.646 -16.789  17.053  1.00 98.80           C  
ATOM   1417  CD  GLN O 174      35.551 -15.519  16.221  1.00 98.79           C  
ATOM   1418  OE1 GLN O 174      35.108 -14.477  16.711  1.00 96.92           O  
ATOM   1419  NE2 GLN O 174      35.963 -15.591  14.963  1.00 96.14           N  
ATOM   1420  N   GLY O 175      36.564 -17.071  20.627  1.00 98.99           N  
ATOM   1421  CA  GLY O 175      37.899 -17.024  21.214  1.00 98.99           C  
ATOM   1422  C   GLY O 175      38.213 -18.213  22.100  1.00 98.99           C  
ATOM   1423  O   GLY O 175      39.273 -18.829  21.969  1.00 98.94           O  
ATOM   1424  N   LYS O 176      37.288 -18.550  23.001  1.00 98.98           N  
ATOM   1425  CA  LYS O 176      37.485 -19.659  23.941  1.00 98.96           C  
ATOM   1426  C   LYS O 176      37.632 -21.007  23.243  1.00 98.97           C  
ATOM   1427  O   LYS O 176      38.350 -21.877  23.735  1.00 98.91           O  
ATOM   1428  CB  LYS O 176      36.333 -19.732  24.947  1.00 98.86           C  
ATOM   1429  CG  LYS O 176      36.407 -18.675  26.041  0.97 97.04           C  
ATOM   1430  CD  LYS O 176      35.328 -18.871  27.107  0.95 95.79           C  
ATOM   1431  CE  LYS O 176      33.956 -18.445  26.618  0.92 93.02           C  
ATOM   1432  NZ  LYS O 176      32.966 -18.368  27.735  0.91 87.93           N  
ATOM   1433  N   ARG O 177      36.949 -21.189  22.115  1.00 98.96           N  
ATOM   1434  CA  ARG O 177      36.988 -22.466  21.402  1.00 98.96           C  
ATOM   1435  C   ARG O 177      38.097 -22.537  20.356  1.00 98.94           C  
ATOM   1436  O   ARG O 177      38.302 -23.584  19.742  1.00 98.85           O  
ATOM   1437  CB  ARG O 177      35.639 -22.773  20.732  1.00 98.92           C  
ATOM   1438  CG  ARG O 177      34.414 -22.608  21.623  1.00 98.57           C  
ATOM   1439  CD  ARG O 177      34.498 -23.345  22.946  1.00 98.49           C  
ATOM   1440  NE  ARG O 177      33.470 -22.821  23.853  1.00 98.59           N  
ATOM   1441  CZ  ARG O 177      33.513 -22.888  25.173  1.00 98.80           C  
ATOM   1442  NH1 ARG O 177      34.534 -23.475  25.792  1.00 97.82           N  
ATOM   1443  NH2 ARG O 177      32.538 -22.356  25.885  1.00 97.89           N  
ATOM   1444  N   GLY O 178      38.809 -21.436  20.159  1.00 98.95           N  
ATOM   1445  CA  GLY O 178      39.869 -21.382  19.160  1.00 98.94           C  
ATOM   1446  C   GLY O 178      39.369 -21.484  17.726  1.00 98.96           C  
ATOM   1447  O   GLY O 178      40.111 -21.915  16.842  1.00 98.91           O  
ATOM   1448  N   TRP O 179      38.125 -21.085  17.503  1.00 98.98           N  
ATOM   1449  CA  TRP O 179      37.526 -21.159  16.174  1.00 98.98           C  
ATOM   1450  C   TRP O 179      38.111 -20.115  15.236  1.00 98.98           C  
ATOM   1451  O   TRP O 179      38.635 -19.090  15.677  1.00 98.95           O  
ATOM   1452  CB  TRP O 179      36.011 -20.958  16.246  1.00 98.99           C  
ATOM   1453  CG  TRP O 179      35.250 -22.035  16.957  1.00 98.99           C  
ATOM   1454  CD1 TRP O 179      35.718 -23.253  17.371  1.00 98.98           C  
ATOM   1455  CD2 TRP O 179      33.867 -21.989  17.342  1.00 98.99           C  
ATOM   1456  NE1 TRP O 179      34.712 -23.965  17.991  1.00 98.98           N  
ATOM   1457  CE2 TRP O 179      33.567 -23.210  17.987  1.00 98.99           C  
ATOM   1458  CE3 TRP O 179      32.854 -21.030  17.193  1.00 98.99           C  
ATOM   1459  CZ2 TRP O 179      32.294 -23.493  18.499  1.00 98.98           C  
ATOM   1460  CZ3 TRP O 179      31.582 -21.311  17.696  1.00 98.98           C  
ATOM   1461  CH2 TRP O 179      31.317 -22.527  18.343  1.00 98.97           C  
ATOM   1462  N   GLY O 180      37.987 -20.376  13.952  1.00 98.97           N  
ATOM   1463  CA  GLY O 180      38.353 -19.406  12.934  1.00 98.98           C  
ATOM   1464  C   GLY O 180      37.307 -18.313  12.787  1.00 98.99           C  
ATOM   1465  O   GLY O 180      36.482 -18.097  13.676  1.00 98.97           O  
ATOM   1466  N   GLN O 181      37.343 -17.619  11.650  1.00 98.96           N  
ATOM   1467  CA  GLN O 181      36.487 -16.456  11.441  1.00 98.96           C  
ATOM   1468  C   GLN O 181      35.019 -16.814  11.221  1.00 98.98           C  
ATOM   1469  O   GLN O 181      34.694 -17.923  10.786  1.00 98.95           O  
ATOM   1470  CB  GLN O 181      36.989 -15.638  10.244  1.00 98.83           C  
ATOM   1471  CG  GLN O 181      36.863 -16.351   8.898  0.98 96.12           C  
ATOM   1472  CD  GLN O 181      37.210 -15.473   7.710  0.98 94.06           C  
ATOM   1473  OE1 GLN O 181      37.977 -15.870   6.837  0.97 88.76           O  
ATOM   1474  NE2 GLN O 181      36.635 -14.282   7.658  0.97 85.59           N  
ATOM   1475  N   LEU O 182      34.159 -15.852  11.513  1.00 98.92           N  
ATOM   1476  CA  LEU O 182      32.763 -15.929  11.092  1.00 98.91           C  
ATOM   1477  C   LEU O 182      32.746 -15.824   9.573  1.00 98.89           C  
ATOM   1478  O   LEU O 182      33.254 -14.851   9.014  1.00 98.85           O  
ATOM   1479  CB  LEU O 182      31.951 -14.778  11.707  1.00 98.90           C  
ATOM   1480  CG  LEU O 182      30.481 -14.671  11.286  1.00 98.84           C  
ATOM   1481  CD1 LEU O 182      29.652 -15.798  11.897  1.00 98.77           C  
ATOM   1482  CD2 LEU O 182      29.901 -13.324  11.687  1.00 98.73           C  
ATOM   1483  N   THR O 183      32.199 -16.829   8.904  1.00 98.90           N  
ATOM   1484  CA  THR O 183      32.191 -16.827   7.440  1.00 98.86           C  
ATOM   1485  C   THR O 183      30.912 -16.234   6.869  1.00 98.81           C  
ATOM   1486  O   THR O 183      30.950 -15.581   5.831  1.00 98.67           O  
ATOM   1487  CB  THR O 183      32.395 -18.242   6.866  1.00 98.83           C  
ATOM   1488  OG1 THR O 183      31.287 -19.075   7.237  1.00 98.47           O  
ATOM   1489  CG2 THR O 183      33.695 -18.854   7.368  1.00 98.39           C  
ATOM   1490  N   SER O 184      29.794 -16.470   7.536  1.00 98.78           N  
ATOM   1491  CA  SER O 184      28.519 -15.955   7.055  1.00 98.77           C  
ATOM   1492  C   SER O 184      27.418 -16.092   8.091  1.00 98.89           C  
ATOM   1493  O   SER O 184      27.528 -16.864   9.047  1.00 98.88           O  
ATOM   1494  CB  SER O 184      28.088 -16.669   5.768  1.00 98.43           C  
ATOM   1495  OG  SER O 184      27.919 -18.058   5.992  1.00 95.94           O  
ATOM   1496  N   ASN O 185      26.370 -15.309   7.876  1.00 98.82           N  
ATOM   1497  CA  ASN O 185      25.104 -15.446   8.577  1.00 98.83           C  
ATOM   1498  C   ASN O 185      24.058 -15.767   7.524  1.00 98.81           C  
ATOM   1499  O   ASN O 185      23.833 -14.960   6.621  1.00 98.76           O  
ATOM   1500  CB  ASN O 185      24.710 -14.152   9.297  1.00 98.83           C  
ATOM   1501  CG  ASN O 185      25.661 -13.780  10.406  1.00 98.83           C  
ATOM   1502  OD1 ASN O 185      26.472 -12.865  10.263  1.00 96.17           O  
ATOM   1503  ND2 ASN O 185      25.561 -14.483  11.523  1.00 95.14           N  
ATOM   1504  N   LEU O 186      23.444 -16.930   7.623  1.00 98.90           N  
ATOM   1505  CA  LEU O 186      22.400 -17.319   6.674  1.00 98.92           C  
ATOM   1506  C   LEU O 186      21.033 -16.976   7.250  1.00 98.95           C  
ATOM   1507  O   LEU O 186      20.699 -17.397   8.358  1.00 98.94           O  
ATOM   1508  CB  LEU O 186      22.484 -18.815   6.358  1.00 98.88           C  
ATOM   1509  CG  LEU O 186      21.649 -19.308   5.171  1.00 98.70           C  
ATOM   1510  CD1 LEU O 186      22.215 -18.788   3.854  1.00 98.62           C  
ATOM   1511  CD2 LEU O 186      21.587 -20.827   5.155  1.00 98.55           C  
ATOM   1512  N   LEU O 187      20.270 -16.198   6.493  1.00 98.93           N  
ATOM   1513  CA  LEU O 187      18.882 -15.909   6.839  1.00 98.93           C  
ATOM   1514  C   LEU O 187      18.009 -16.984   6.212  1.00 98.95           C  
ATOM   1515  O   LEU O 187      18.092 -17.229   5.007  1.00 98.94           O  
ATOM   1516  CB  LEU O 187      18.469 -14.526   6.326  1.00 98.92           C  
ATOM   1517  CG  LEU O 187      16.987 -14.158   6.462  1.00 98.90           C  
ATOM   1518  CD1 LEU O 187      16.578 -14.034   7.930  1.00 98.84           C  
ATOM   1519  CD2 LEU O 187      16.694 -12.862   5.712  1.00 98.85           C  
ATOM   1520  N   LEU O 188      17.190 -17.618   7.029  1.00 98.98           N  
ATOM   1521  CA  LEU O 188      16.313 -18.698   6.592  1.00 98.99           C  
ATOM   1522  C   LEU O 188      14.869 -18.330   6.884  1.00 98.99           C  
ATOM   1523  O   LEU O 188      14.513 -18.089   8.038  1.00 98.99           O  
ATOM   1524  CB  LEU O 188      16.682 -19.992   7.322  1.00 98.96           C  
ATOM   1525  CG  LEU O 188      18.098 -20.497   7.038  1.00 98.41           C  
ATOM   1526  CD1 LEU O 188      18.754 -21.028   8.301  1.00 97.08           C  
ATOM   1527  CD2 LEU O 188      18.066 -21.565   5.961  1.00 96.19           C  
ATOM   1528  N   ILE O 189      14.051 -18.272   5.840  1.00 99.00           N  
ATOM   1529  CA  ILE O 189      12.619 -18.025   6.016  1.00 99.00           C  
ATOM   1530  C   ILE O 189      11.863 -19.139   5.308  1.00 99.00           C  
ATOM   1531  O   ILE O 189      11.899 -19.245   4.079  1.00 98.99           O  
ATOM   1532  CB  ILE O 189      12.169 -16.644   5.490  1.00 99.00           C  
ATOM   1533  CG1 ILE O 189      13.014 -15.525   6.116  1.00 98.98           C  
ATOM   1534  CG2 ILE O 189      10.675 -16.439   5.787  1.00 98.97           C  
ATOM   1535  CD1 ILE O 189      12.664 -14.119   5.630  1.00 98.96           C  
ATOM   1536  N   GLY O 190      11.204 -19.971   6.092  1.00 98.99           N  
ATOM   1537  CA  GLY O 190      10.538 -21.149   5.556  1.00 98.98           C  
ATOM   1538  C   GLY O 190       9.058 -21.204   5.864  1.00 98.99           C  
ATOM   1539  O   GLY O 190       8.584 -20.611   6.835  1.00 98.95           O  
ATOM   1540  N   MET O 191       8.339 -21.927   5.020  1.00 98.99           N  
ATOM   1541  CA  MET O 191       6.923 -22.182   5.254  1.00 98.99           C  
ATOM   1542  C   MET O 191       6.758 -23.300   6.282  1.00 98.99           C  
ATOM   1543  O   MET O 191       7.641 -24.148   6.442  1.00 98.97           O  
ATOM   1544  CB  MET O 191       6.230 -22.573   3.942  1.00 98.97           C  
ATOM   1545  CG  MET O 191       6.169 -21.444   2.926  1.00 98.82           C  
ATOM   1546  SD  MET O 191       5.536 -21.973   1.317  1.00 98.72           S  
ATOM   1547  CE  MET O 191       3.817 -22.306   1.705  1.00 97.73           C  
ATOM   1548  N   GLU O 192       5.617 -23.301   6.964  1.00 98.98           N  
ATOM   1549  CA  GLU O 192       5.293 -24.380   7.893  1.00 98.97           C  
ATOM   1550  C   GLU O 192       5.392 -25.730   7.186  1.00 98.98           C  
ATOM   1551  O   GLU O 192       4.984 -25.876   6.027  1.00 98.94           O  
ATOM   1552  CB  GLU O 192       3.886 -24.180   8.482  1.00 98.90           C  
ATOM   1553  CG  GLU O 192       2.773 -24.131   7.432  1.00 98.39           C  
ATOM   1554  CD  GLU O 192       1.423 -23.722   7.997  1.00 98.44           C  
ATOM   1555  OE1 GLU O 192       1.364 -23.165   9.118  1.00 96.75           O  
ATOM   1556  OE2 GLU O 192       0.409 -23.949   7.312  1.00 97.00           O  
ATOM   1557  N   GLY O 193       5.944 -26.714   7.876  1.00 98.98           N  
ATOM   1558  CA  GLY O 193       6.092 -28.052   7.327  1.00 98.98           C  
ATOM   1559  C   GLY O 193       7.337 -28.278   6.483  1.00 98.99           C  
ATOM   1560  O   GLY O 193       7.633 -29.421   6.136  1.00 98.98           O  
ATOM   1561  N   ASN O 194       8.077 -27.221   6.145  1.00 98.99           N  
ATOM   1562  CA  ASN O 194       9.318 -27.375   5.377  1.00 98.99           C  
ATOM   1563  C   ASN O 194      10.330 -28.223   6.136  1.00 99.00           C  
ATOM   1564  O   ASN O 194      10.458 -28.100   7.358  1.00 98.99           O  
ATOM   1565  CB  ASN O 194       9.950 -26.015   5.059  1.00 98.99           C  
ATOM   1566  CG  ASN O 194       9.296 -25.298   3.890  1.00 98.98           C  
ATOM   1567  OD1 ASN O 194       8.273 -25.735   3.359  1.00 97.60           O  
ATOM   1568  ND2 ASN O 194       9.897 -24.184   3.479  1.00 97.32           N  
ATOM   1569  N   VAL O 195      11.040 -29.062   5.393  1.00 99.00           N  
ATOM   1570  CA  VAL O 195      12.071 -29.921   5.971  1.00 99.00           C  
ATOM   1571  C   VAL O 195      13.387 -29.726   5.227  1.00 99.00           C  
ATOM   1572  O   VAL O 195      13.425 -29.775   3.996  1.00 98.99           O  
ATOM   1573  CB  VAL O 195      11.667 -31.419   5.922  1.00 98.99           C  
ATOM   1574  CG1 VAL O 195      12.838 -32.325   6.324  1.00 98.91           C  
ATOM   1575  CG2 VAL O 195      10.458 -31.680   6.819  1.00 98.95           C  
ATOM   1576  N   THR O 196      14.451 -29.520   5.983  1.00 98.99           N  
ATOM   1577  CA  THR O 196      15.802 -29.638   5.455  1.00 99.00           C  
ATOM   1578  C   THR O 196      16.298 -31.018   5.880  1.00 99.00           C  
ATOM   1579  O   THR O 196      16.472 -31.262   7.077  1.00 98.99           O  
ATOM   1580  CB  THR O 196      16.720 -28.523   5.983  1.00 98.99           C  
ATOM   1581  OG1 THR O 196      16.289 -27.267   5.436  1.00 98.78           O  
ATOM   1582  CG2 THR O 196      18.172 -28.770   5.571  1.00 98.83           C  
ATOM   1583  N   PRO O 197      16.482 -31.941   4.919  1.00 99.00           N  
ATOM   1584  CA  PRO O 197      16.877 -33.308   5.280  1.00 99.00           C  
ATOM   1585  C   PRO O 197      18.260 -33.389   5.924  1.00 99.00           C  
ATOM   1586  O   PRO O 197      19.082 -32.480   5.775  1.00 98.99           O  
ATOM   1587  CB  PRO O 197      16.857 -34.055   3.937  1.00 98.98           C  
ATOM   1588  CG  PRO O 197      15.971 -33.240   3.049  1.00 98.65           C  
ATOM   1589  CD  PRO O 197      16.220 -31.813   3.473  1.00 98.99           C  
ATOM   1590  N   ALA O 198      18.495 -34.500   6.618  1.00 99.00           N  
ATOM   1591  CA  ALA O 198      19.711 -34.694   7.394  1.00 99.00           C  
ATOM   1592  C   ALA O 198      20.985 -34.475   6.580  1.00 99.00           C  
ATOM   1593  O   ALA O 198      21.155 -35.034   5.492  1.00 98.99           O  
ATOM   1594  CB  ALA O 198      19.718 -36.087   8.016  1.00 98.99           C  
ATOM   1595  N   HIS O 199      21.872 -33.681   7.148  1.00 99.00           N  
ATOM   1596  CA  HIS O 199      23.174 -33.416   6.555  1.00 99.00           C  
ATOM   1597  C   HIS O 199      24.123 -32.945   7.644  1.00 99.00           C  
ATOM   1598  O   HIS O 199      23.696 -32.634   8.758  1.00 98.99           O  
ATOM   1599  CB  HIS O 199      23.064 -32.348   5.460  1.00 98.99           C  
ATOM   1600  CG  HIS O 199      22.737 -30.993   6.009  1.00 98.99           C  
ATOM   1601  ND1 HIS O 199      21.453 -30.625   6.360  1.00 98.91           N  
ATOM   1602  CD2 HIS O 199      23.533 -29.934   6.304  1.00 98.84           C  
ATOM   1603  CE1 HIS O 199      21.475 -29.392   6.839  1.00 98.87           C  
ATOM   1604  NE2 HIS O 199      22.723 -28.949   6.816  1.00 98.90           N  
ATOM   1605  N   TYR O 200      25.414 -32.885   7.313  1.00 99.00           N  
ATOM   1606  CA  TYR O 200      26.374 -32.261   8.209  1.00 99.00           C  
ATOM   1607  C   TYR O 200      27.079 -31.118   7.483  1.00 99.00           C  
ATOM   1608  O   TYR O 200      27.134 -31.091   6.250  1.00 98.99           O  
ATOM   1609  CB  TYR O 200      27.383 -33.274   8.779  1.00 99.00           C  
ATOM   1610  CG  TYR O 200      28.336 -33.890   7.776  1.00 98.99           C  
ATOM   1611  CD1 TYR O 200      29.527 -33.255   7.435  1.00 98.94           C  
ATOM   1612  CD2 TYR O 200      28.060 -35.116   7.182  1.00 98.95           C  
ATOM   1613  CE1 TYR O 200      30.417 -33.825   6.527  1.00 98.93           C  
ATOM   1614  CE2 TYR O 200      28.941 -35.694   6.273  1.00 98.94           C  
ATOM   1615  CZ  TYR O 200      30.115 -35.042   5.951  1.00 98.99           C  
ATOM   1616  OH  TYR O 200      30.991 -35.612   5.050  1.00 98.97           O  
ATOM   1617  N   ASP O 201      27.599 -30.184   8.258  1.00 98.99           N  
ATOM   1618  CA  ASP O 201      28.354 -29.059   7.731  1.00 98.99           C  
ATOM   1619  C   ASP O 201      29.782 -29.109   8.251  1.00 98.99           C  
ATOM   1620  O   ASP O 201      30.062 -29.738   9.277  1.00 98.98           O  
ATOM   1621  CB  ASP O 201      27.692 -27.735   8.126  1.00 98.97           C  
ATOM   1622  CG  ASP O 201      26.316 -27.578   7.513  1.00 98.91           C  
ATOM   1623  OD1 ASP O 201      26.211 -27.590   6.267  1.00 98.60           O  
ATOM   1624  OD2 ASP O 201      25.334 -27.455   8.272  1.00 98.67           O  
ATOM   1625  N   GLU O 202      30.670 -28.440   7.541  1.00 98.98           N  
ATOM   1626  CA  GLU O 202      32.076 -28.391   7.932  1.00 98.98           C  
ATOM   1627  C   GLU O 202      32.430 -27.091   8.648  1.00 98.97           C  
ATOM   1628  O   GLU O 202      33.574 -26.632   8.586  1.00 98.91           O  
ATOM   1629  CB  GLU O 202      32.972 -28.617   6.715  1.00 98.92           C  
ATOM   1630  CG  GLU O 202      32.913 -30.037   6.183  1.00 98.68           C  
ATOM   1631  CD  GLU O 202      34.012 -30.292   5.168  1.00 98.73           C  
ATOM   1632  OE1 GLU O 202      33.930 -29.713   4.058  1.00 97.69           O  
ATOM   1633  OE2 GLU O 202      34.956 -31.049   5.479  1.00 97.95           O  
ATOM   1634  N   GLN O 203      31.453 -26.499   9.312  1.00 98.98           N  
ATOM   1635  CA  GLN O 203      31.674 -25.317  10.137  1.00 98.99           C  
ATOM   1636  C   GLN O 203      30.884 -25.428  11.434  1.00 98.99           C  
ATOM   1637  O   GLN O 203      29.884 -26.149  11.499  1.00 98.99           O  
ATOM   1638  CB  GLN O 203      31.280 -24.039   9.388  1.00 98.97           C  
ATOM   1639  CG  GLN O 203      32.141 -23.774   8.153  1.00 98.87           C  
ATOM   1640  CD  GLN O 203      31.922 -22.394   7.572  1.00 98.90           C  
ATOM   1641  OE1 GLN O 203      31.806 -21.409   8.304  1.00 97.51           O  
ATOM   1642  NE2 GLN O 203      31.880 -22.304   6.252  1.00 97.18           N  
ATOM   1643  N   GLN O 204      31.353 -24.711  12.453  1.00 98.99           N  
ATOM   1644  CA  GLN O 204      30.636 -24.612  13.719  1.00 99.00           C  
ATOM   1645  C   GLN O 204      29.450 -23.671  13.530  1.00 99.00           C  
ATOM   1646  O   GLN O 204      29.528 -22.725  12.748  1.00 98.99           O  
ATOM   1647  CB  GLN O 204      31.560 -24.076  14.819  1.00 98.99           C  
ATOM   1648  CG  GLN O 204      32.827 -24.897  15.039  1.00 98.95           C  
ATOM   1649  CD  GLN O 204      32.605 -26.178  15.828  1.00 98.98           C  
ATOM   1650  OE1 GLN O 204      31.477 -26.614  16.053  1.00 98.19           O  
ATOM   1651  NE2 GLN O 204      33.702 -26.792  16.269  1.00 98.15           N  
ATOM   1652  N   ASN O 205      28.373 -23.918  14.243  1.00 99.00           N  
ATOM   1653  CA  ASN O 205      27.122 -23.201  13.991  1.00 99.00           C  
ATOM   1654  C   ASN O 205      26.391 -22.845  15.276  1.00 99.00           C  
ATOM   1655  O   ASN O 205      26.060 -23.723  16.073  1.00 99.00           O  
ATOM   1656  CB  ASN O 205      26.226 -24.076  13.095  1.00 99.00           C  
ATOM   1657  CG  ASN O 205      24.971 -23.373  12.597  1.00 98.99           C  
ATOM   1658  OD1 ASN O 205      24.682 -22.227  12.956  1.00 97.59           O  
ATOM   1659  ND2 ASN O 205      24.214 -24.070  11.753  1.00 97.59           N  
ATOM   1660  N   PHE O 206      26.145 -21.540  15.461  1.00 99.00           N  
ATOM   1661  CA  PHE O 206      25.159 -21.093  16.441  1.00 99.00           C  
ATOM   1662  C   PHE O 206      23.912 -20.717  15.660  1.00 99.00           C  
ATOM   1663  O   PHE O 206      23.912 -19.767  14.874  1.00 98.99           O  
ATOM   1664  CB  PHE O 206      25.664 -19.917  17.279  1.00 99.00           C  
ATOM   1665  CG  PHE O 206      26.638 -20.320  18.353  1.00 98.99           C  
ATOM   1666  CD1 PHE O 206      26.248 -21.176  19.376  1.00 98.92           C  
ATOM   1667  CD2 PHE O 206      27.936 -19.835  18.346  1.00 98.93           C  
ATOM   1668  CE1 PHE O 206      27.140 -21.544  20.379  1.00 98.90           C  
ATOM   1669  CE2 PHE O 206      28.836 -20.198  19.344  1.00 98.92           C  
ATOM   1670  CZ  PHE O 206      28.437 -21.053  20.359  1.00 98.98           C  
ATOM   1671  N   PHE O 207      22.868 -21.489  15.863  1.00 99.00           N  
ATOM   1672  CA  PHE O 207      21.617 -21.462  15.112  1.00 99.00           C  
ATOM   1673  C   PHE O 207      20.593 -20.699  15.950  1.00 99.00           C  
ATOM   1674  O   PHE O 207      20.072 -21.228  16.938  1.00 99.00           O  
ATOM   1675  CB  PHE O 207      21.216 -22.928  14.880  1.00 99.00           C  
ATOM   1676  CG  PHE O 207      19.985 -23.147  14.047  1.00 99.00           C  
ATOM   1677  CD1 PHE O 207      20.073 -23.238  12.665  1.00 98.96           C  
ATOM   1678  CD2 PHE O 207      18.754 -23.342  14.653  1.00 98.96           C  
ATOM   1679  CE1 PHE O 207      18.947 -23.511  11.900  1.00 98.96           C  
ATOM   1680  CE2 PHE O 207      17.622 -23.611  13.895  1.00 98.96           C  
ATOM   1681  CZ  PHE O 207      17.720 -23.695  12.518  1.00 98.99           C  
ATOM   1682  N   ALA O 208      20.336 -19.450  15.581  1.00 99.00           N  
ATOM   1683  CA  ALA O 208      19.523 -18.541  16.388  1.00 99.00           C  
ATOM   1684  C   ALA O 208      18.104 -18.425  15.845  1.00 99.00           C  
ATOM   1685  O   ALA O 208      17.892 -17.938  14.732  1.00 98.99           O  
ATOM   1686  CB  ALA O 208      20.191 -17.170  16.451  1.00 99.00           C  
ATOM   1687  N   GLN O 209      17.152 -18.868  16.643  1.00 99.00           N  
ATOM   1688  CA  GLN O 209      15.752 -18.878  16.225  1.00 99.00           C  
ATOM   1689  C   GLN O 209      15.077 -17.539  16.506  1.00 99.00           C  
ATOM   1690  O   GLN O 209      15.224 -16.973  17.593  1.00 98.99           O  
ATOM   1691  CB  GLN O 209      14.990 -20.025  16.905  1.00 98.99           C  
ATOM   1692  CG  GLN O 209      13.597 -20.267  16.335  1.00 98.94           C  
ATOM   1693  CD  GLN O 209      13.599 -20.668  14.864  1.00 98.98           C  
ATOM   1694  OE1 GLN O 209      14.645 -20.988  14.293  1.00 98.12           O  
ATOM   1695  NE2 GLN O 209      12.428 -20.636  14.238  1.00 98.26           N  
ATOM   1696  N   ILE O 210      14.313 -17.063  15.526  1.00 99.00           N  
ATOM   1697  CA  ILE O 210      13.726 -15.724  15.591  1.00 99.00           C  
ATOM   1698  C   ILE O 210      12.200 -15.745  15.621  1.00 99.00           C  
ATOM   1699  O   ILE O 210      11.585 -15.105  16.478  1.00 98.99           O  
ATOM   1700  CB  ILE O 210      14.245 -14.859  14.417  1.00 99.00           C  
ATOM   1701  CG1 ILE O 210      15.719 -14.518  14.637  1.00 98.98           C  
ATOM   1702  CG2 ILE O 210      13.405 -13.586  14.249  1.00 98.99           C  
ATOM   1703  CD1 ILE O 210      16.439 -14.035  13.389  1.00 98.93           C  
ATOM   1704  N   LYS O 211      11.597 -16.462  14.684  1.00 99.00           N  
ATOM   1705  CA  LYS O 211      10.140 -16.529  14.589  1.00 99.00           C  
ATOM   1706  C   LYS O 211       9.705 -17.964  14.338  1.00 99.00           C  
ATOM   1707  O   LYS O 211      10.337 -18.678  13.562  1.00 98.99           O  
ATOM   1708  CB  LYS O 211       9.632 -15.618  13.464  1.00 98.99           C  
ATOM   1709  CG  LYS O 211       8.116 -15.527  13.344  1.00 98.87           C  
ATOM   1710  CD  LYS O 211       7.706 -14.569  12.229  1.00 98.54           C  
ATOM   1711  CE  LYS O 211       6.199 -14.584  12.016  1.00 97.05           C  
ATOM   1712  NZ  LYS O 211       5.451 -14.069  13.191  1.00 94.29           N  
ATOM   1713  N   GLY O 212       8.612 -18.374  14.983  1.00 98.99           N  
ATOM   1714  CA  GLY O 212       8.102 -19.717  14.826  1.00 98.99           C  
ATOM   1715  C   GLY O 212       8.967 -20.750  15.519  1.00 98.99           C  
ATOM   1716  O   GLY O 212       9.911 -20.410  16.239  1.00 98.97           O  
ATOM   1717  N   TYR O 213       8.639 -22.017  15.282  1.00 98.99           N  
ATOM   1718  CA  TYR O 213       9.293 -23.127  15.966  1.00 98.99           C  
ATOM   1719  C   TYR O 213       9.853 -24.133  14.977  1.00 98.99           C  
ATOM   1720  O   TYR O 213       9.194 -24.505  14.006  1.00 98.99           O  
ATOM   1721  CB  TYR O 213       8.318 -23.811  16.932  1.00 98.98           C  
ATOM   1722  CG  TYR O 213       7.949 -22.908  18.088  1.00 98.97           C  
ATOM   1723  CD1 TYR O 213       6.930 -21.971  17.963  1.00 98.92           C  
ATOM   1724  CD2 TYR O 213       8.650 -22.972  19.286  1.00 98.90           C  
ATOM   1725  CE1 TYR O 213       6.614 -21.113  19.014  1.00 98.84           C  
ATOM   1726  CE2 TYR O 213       8.343 -22.119  20.341  1.00 98.84           C  
ATOM   1727  CZ  TYR O 213       7.326 -21.195  20.196  1.00 98.88           C  
ATOM   1728  OH  TYR O 213       7.018 -20.347  21.239  1.00 98.72           O  
ATOM   1729  N   LYS O 214      11.075 -24.569  15.246  1.00 98.99           N  
ATOM   1730  CA  LYS O 214      11.728 -25.591  14.434  1.00 99.00           C  
ATOM   1731  C   LYS O 214      12.130 -26.780  15.286  1.00 98.99           C  
ATOM   1732  O   LYS O 214      12.713 -26.621  16.360  1.00 98.99           O  
ATOM   1733  CB  LYS O 214      12.966 -25.032  13.730  1.00 98.99           C  
ATOM   1734  CG  LYS O 214      12.655 -24.219  12.484  1.00 98.91           C  
ATOM   1735  CD  LYS O 214      13.936 -23.681  11.867  1.00 98.83           C  
ATOM   1736  CE  LYS O 214      13.703 -23.187  10.449  1.00 98.75           C  
ATOM   1737  NZ  LYS O 214      14.958 -22.661   9.852  1.00 98.80           N  
ATOM   1738  N   ARG O 215      11.819 -27.967  14.797  1.00 98.99           N  
ATOM   1739  CA  ARG O 215      12.292 -29.191  15.420  1.00 98.99           C  
ATOM   1740  C   ARG O 215      13.624 -29.561  14.784  1.00 98.99           C  
ATOM   1741  O   ARG O 215      13.727 -29.675  13.564  1.00 98.99           O  
ATOM   1742  CB  ARG O 215      11.284 -30.317  15.222  1.00 98.97           C  
ATOM   1743  CG  ARG O 215      11.672 -31.636  15.879  1.00 98.83           C  
ATOM   1744  CD  ARG O 215      10.868 -32.744  15.251  1.00 98.80           C  
ATOM   1745  NE  ARG O 215      10.957 -34.005  15.982  1.00 98.79           N  
ATOM   1746  CZ  ARG O 215      10.361 -35.126  15.590  1.00 98.86           C  
ATOM   1747  NH1 ARG O 215       9.653 -35.144  14.466  1.00 98.26           N  
ATOM   1748  NH2 ARG O 215      10.470 -36.225  16.324  1.00 98.47           N  
ATOM   1749  N   CYS O 216      14.634 -29.734  15.609  1.00 99.00           N  
ATOM   1750  CA  CYS O 216      15.984 -30.053  15.170  1.00 99.00           C  
ATOM   1751  C   CYS O 216      16.360 -31.431  15.691  1.00 99.00           C  
ATOM   1752  O   CYS O 216      16.318 -31.666  16.899  1.00 98.99           O  
ATOM   1753  CB  CYS O 216      16.969 -28.999  15.674  1.00 98.99           C  
ATOM   1754  SG  CYS O 216      16.501 -27.299  15.227  1.00 98.98           S  
ATOM   1755  N   ILE O 217      16.698 -32.334  14.775  1.00 99.00           N  
ATOM   1756  CA  ILE O 217      17.117 -33.686  15.147  1.00 99.00           C  
ATOM   1757  C   ILE O 217      18.566 -33.856  14.727  1.00 99.00           C  
ATOM   1758  O   ILE O 217      18.884 -33.762  13.538  1.00 98.99           O  
ATOM   1759  CB  ILE O 217      16.235 -34.779  14.505  1.00 98.99           C  
ATOM   1760  CG1 ILE O 217      14.749 -34.515  14.783  1.00 98.96           C  
ATOM   1761  CG2 ILE O 217      16.653 -36.159  15.034  1.00 98.96           C  
ATOM   1762  CD1 ILE O 217      13.796 -35.474  14.066  1.00 98.94           C  
ATOM   1763  N   LEU O 218      19.439 -34.096  15.702  1.00 99.00           N  
ATOM   1764  CA  LEU O 218      20.878 -34.184  15.488  1.00 99.00           C  
ATOM   1765  C   LEU O 218      21.385 -35.608  15.702  1.00 99.00           C  
ATOM   1766  O   LEU O 218      20.826 -36.364  16.497  1.00 98.99           O  
ATOM   1767  CB  LEU O 218      21.621 -33.216  16.418  1.00 98.99           C  
ATOM   1768  CG  LEU O 218      21.803 -31.769  15.938  1.00 98.80           C  
ATOM   1769  CD1 LEU O 218      20.470 -31.088  15.640  1.00 98.40           C  
ATOM   1770  CD2 LEU O 218      22.594 -30.967  16.962  1.00 98.43           C  
ATOM   1771  N   PHE O 219      22.442 -35.967  14.981  1.00 99.00           N  
ATOM   1772  CA  PHE O 219      23.103 -37.263  15.133  1.00 99.00           C  
ATOM   1773  C   PHE O 219      24.614 -37.031  15.229  1.00 99.00           C  
ATOM   1774  O   PHE O 219      25.166 -36.246  14.457  1.00 98.99           O  
ATOM   1775  CB  PHE O 219      22.806 -38.195  13.946  1.00 99.00           C  
ATOM   1776  CG  PHE O 219      21.344 -38.313  13.604  1.00 99.00           C  
ATOM   1777  CD1 PHE O 219      20.554 -39.295  14.189  1.00 98.98           C  
ATOM   1778  CD2 PHE O 219      20.756 -37.445  12.693  1.00 98.98           C  
ATOM   1779  CE1 PHE O 219      19.201 -39.410  13.869  1.00 98.97           C  
ATOM   1780  CE2 PHE O 219      19.406 -37.546  12.371  1.00 98.98           C  
ATOM   1781  CZ  PHE O 219      18.630 -38.532  12.962  1.00 98.99           C  
ATOM   1782  N   PRO O 220      25.290 -37.716  16.172  1.00 99.00           N  
ATOM   1783  CA  PRO O 220      26.736 -37.508  16.318  1.00 99.00           C  
ATOM   1784  C   PRO O 220      27.525 -37.967  15.094  1.00 99.00           C  
ATOM   1785  O   PRO O 220      27.038 -38.807  14.329  1.00 98.99           O  
ATOM   1786  CB  PRO O 220      27.112 -38.375  17.530  1.00 98.95           C  
ATOM   1787  CG  PRO O 220      25.827 -38.720  18.200  1.00 97.91           C  
ATOM   1788  CD  PRO O 220      24.774 -38.689  17.133  1.00 98.96           C  
ATOM   1789  N   PRO O 221      28.750 -37.451  14.929  1.00 99.00           N  
ATOM   1790  CA  PRO O 221      29.594 -37.871  13.800  1.00 99.00           C  
ATOM   1791  C   PRO O 221      29.870 -39.375  13.748  1.00 99.00           C  
ATOM   1792  O   PRO O 221      30.127 -39.901  12.665  1.00 98.99           O  
ATOM   1793  CB  PRO O 221      30.896 -37.090  14.018  1.00 98.98           C  
ATOM   1794  CG  PRO O 221      30.490 -35.897  14.821  1.00 98.71           C  
ATOM   1795  CD  PRO O 221      29.371 -36.381  15.710  1.00 98.99           C  
ATOM   1796  N   ASP O 222      29.810 -40.067  14.894  1.00 98.99           N  
ATOM   1797  CA  ASP O 222      30.047 -41.514  14.914  1.00 98.99           C  
ATOM   1798  C   ASP O 222      28.878 -42.329  14.353  1.00 98.99           C  
ATOM   1799  O   ASP O 222      28.951 -43.556  14.311  1.00 98.98           O  
ATOM   1800  CB  ASP O 222      30.468 -42.012  16.312  1.00 98.96           C  
ATOM   1801  CG  ASP O 222      29.356 -41.993  17.355  1.00 98.71           C  
ATOM   1802  OD1 ASP O 222      28.176 -41.777  17.015  1.00 98.15           O  
ATOM   1803  OD2 ASP O 222      29.676 -42.216  18.544  1.00 97.83           O  
ATOM   1804  N   GLN O 223      27.821 -41.655  13.895  1.00 98.99           N  
ATOM   1805  CA  GLN O 223      26.710 -42.331  13.224  1.00 98.99           C  
ATOM   1806  C   GLN O 223      26.789 -42.213  11.699  1.00 99.00           C  
ATOM   1807  O   GLN O 223      25.811 -42.474  10.998  1.00 98.99           O  
ATOM   1808  CB  GLN O 223      25.367 -41.851  13.786  1.00 98.95           C  
ATOM   1809  CG  GLN O 223      25.146 -42.396  15.203  1.00 98.42           C  
ATOM   1810  CD  GLN O 223      23.746 -42.188  15.733  1.00 98.55           C  
ATOM   1811  OE1 GLN O 223      22.761 -42.284  14.994  1.00 95.70           O  
ATOM   1812  NE2 GLN O 223      23.640 -41.919  17.030  1.00 94.68           N  
ATOM   1813  N   PHE O 224      27.971 -41.853  11.206  1.00 99.00           N  
ATOM   1814  CA  PHE O 224      28.235 -41.819   9.762  1.00 99.00           C  
ATOM   1815  C   PHE O 224      27.767 -43.110   9.074  1.00 99.00           C  
ATOM   1816  O   PHE O 224      27.120 -43.066   8.027  1.00 98.99           O  
ATOM   1817  CB  PHE O 224      29.742 -41.610   9.529  1.00 98.99           C  
ATOM   1818  CG  PHE O 224      30.144 -41.472   8.073  1.00 98.99           C  
ATOM   1819  CD1 PHE O 224      30.329 -42.596   7.274  1.00 98.89           C  
ATOM   1820  CD2 PHE O 224      30.365 -40.218   7.519  1.00 98.90           C  
ATOM   1821  CE1 PHE O 224      30.724 -42.472   5.944  1.00 98.88           C  
ATOM   1822  CE2 PHE O 224      30.764 -40.083   6.191  1.00 98.89           C  
ATOM   1823  CZ  PHE O 224      30.938 -41.212   5.405  1.00 98.94           C  
ATOM   1824  N   GLU O 225      28.092 -44.267   9.672  1.00 98.99           N  
ATOM   1825  CA  GLU O 225      27.758 -45.565   9.077  1.00 98.99           C  
ATOM   1826  C   GLU O 225      26.256 -45.843   8.996  1.00 98.99           C  
ATOM   1827  O   GLU O 225      25.842 -46.763   8.279  1.00 98.98           O  
ATOM   1828  CB  GLU O 225      28.464 -46.718   9.805  1.00 98.85           C  
ATOM   1829  CG  GLU O 225      28.337 -46.717  11.312  0.99 92.18           C  
ATOM   1830  CD  GLU O 225      29.433 -45.890  11.971  0.99 90.13           C  
ATOM   1831  OE1 GLU O 225      30.561 -46.413  12.119  0.98 87.33           O  
ATOM   1832  OE2 GLU O 225      29.176 -44.719  12.317  0.98 88.18           O  
ATOM   1833  N   CYS O 226      25.458 -45.075   9.721  1.00 99.00           N  
ATOM   1834  CA  CYS O 226      24.004 -45.242   9.713  1.00 99.00           C  
ATOM   1835  C   CYS O 226      23.298 -44.281   8.762  1.00 99.00           C  
ATOM   1836  O   CYS O 226      22.109 -44.456   8.486  1.00 99.00           O  
ATOM   1837  CB  CYS O 226      23.449 -45.039  11.127  1.00 98.99           C  
ATOM   1838  SG  CYS O 226      24.142 -46.164  12.365  1.00 98.87           S  
ATOM   1839  N   LEU O 227      24.015 -43.271   8.277  1.00 99.00           N  
ATOM   1840  CA  LEU O 227      23.372 -42.171   7.553  1.00 99.00           C  
ATOM   1841  C   LEU O 227      23.720 -42.050   6.068  1.00 99.00           C  
ATOM   1842  O   LEU O 227      23.052 -41.297   5.348  1.00 98.99           O  
ATOM   1843  CB  LEU O 227      23.607 -40.859   8.308  1.00 99.00           C  
ATOM   1844  CG  LEU O 227      22.760 -40.805   9.591  1.00 98.94           C  
ATOM   1845  CD1 LEU O 227      23.360 -39.876  10.630  1.00 98.95           C  
ATOM   1846  CD2 LEU O 227      21.324 -40.396   9.267  1.00 98.95           C  
ATOM   1847  N   TYR O 228      24.739 -42.790   5.613  1.00 99.00           N  
ATOM   1848  CA  TYR O 228      24.996 -42.993   4.178  1.00 99.00           C  
ATOM   1849  C   TYR O 228      25.011 -41.705   3.344  1.00 99.00           C  
ATOM   1850  O   TYR O 228      24.177 -41.537   2.448  1.00 98.99           O  
ATOM   1851  CB  TYR O 228      23.969 -43.979   3.600  1.00 99.00           C  
ATOM   1852  CG  TYR O 228      23.935 -45.315   4.316  1.00 99.00           C  
ATOM   1853  CD1 TYR O 228      23.094 -45.522   5.404  1.00 98.99           C  
ATOM   1854  CD2 TYR O 228      24.746 -46.371   3.903  1.00 98.98           C  
ATOM   1855  CE1 TYR O 228      23.062 -46.751   6.062  1.00 98.98           C  
ATOM   1856  CE2 TYR O 228      24.719 -47.603   4.557  1.00 98.98           C  
ATOM   1857  CZ  TYR O 228      23.873 -47.785   5.632  1.00 98.99           C  
ATOM   1858  OH  TYR O 228      23.843 -49.001   6.281  1.00 98.98           O  
ATOM   1859  N   PRO O 229      25.963 -40.815   3.603  1.00 99.00           N  
ATOM   1860  CA  PRO O 229      26.034 -39.615   2.764  1.00 99.00           C  
ATOM   1861  C   PRO O 229      26.308 -39.948   1.300  1.00 99.00           C  
ATOM   1862  O   PRO O 229      26.878 -41.000   0.987  1.00 98.99           O  
ATOM   1863  CB  PRO O 229      27.205 -38.826   3.362  1.00 98.99           C  
ATOM   1864  CG  PRO O 229      28.039 -39.853   4.058  1.00 98.68           C  
ATOM   1865  CD  PRO O 229      27.054 -40.871   4.581  1.00 98.99           C  
ATOM   1866  N   TYR O 230      25.897 -39.061   0.420  1.00 98.99           N  
ATOM   1867  CA  TYR O 230      26.226 -39.163  -0.994  1.00 98.99           C  
ATOM   1868  C   TYR O 230      27.750 -39.129  -1.171  1.00 98.99           C  
ATOM   1869  O   TYR O 230      28.468 -38.654  -0.283  1.00 98.98           O  
ATOM   1870  CB  TYR O 230      25.593 -38.005  -1.769  1.00 98.98           C  
ATOM   1871  CG  TYR O 230      24.096 -38.110  -1.966  1.00 98.98           C  
ATOM   1872  CD1 TYR O 230      23.209 -37.663  -0.990  1.00 98.94           C  
ATOM   1873  CD2 TYR O 230      23.568 -38.640  -3.141  1.00 98.93           C  
ATOM   1874  CE1 TYR O 230      21.830 -37.749  -1.177  1.00 98.91           C  
ATOM   1875  CE2 TYR O 230      22.193 -38.727  -3.341  1.00 98.92           C  
ATOM   1876  CZ  TYR O 230      21.331 -38.283  -2.356  1.00 98.94           C  
ATOM   1877  OH  TYR O 230      19.969 -38.367  -2.547  1.00 98.88           O  
ATOM   1878  N   PRO O 231      28.250 -39.634  -2.306  1.00 98.98           N  
ATOM   1879  CA  PRO O 231      29.683 -39.488  -2.597  1.00 98.98           C  
ATOM   1880  C   PRO O 231      30.107 -38.022  -2.551  1.00 98.98           C  
ATOM   1881  O   PRO O 231      29.299 -37.135  -2.848  1.00 98.97           O  
ATOM   1882  CB  PRO O 231      29.820 -40.051  -4.021  1.00 98.94           C  
ATOM   1883  CG  PRO O 231      28.666 -40.996  -4.170  1.00 98.65           C  
ATOM   1884  CD  PRO O 231      27.544 -40.362  -3.385  1.00 98.94           C  
ATOM   1885  N   VAL O 232      31.358 -37.779  -2.191  1.00 98.98           N  
ATOM   1886  CA  VAL O 232      31.862 -36.411  -2.021  1.00 98.98           C  
ATOM   1887  C   VAL O 232      31.715 -35.557  -3.291  1.00 98.98           C  
ATOM   1888  O   VAL O 232      31.465 -34.350  -3.206  1.00 98.96           O  
ATOM   1889  CB  VAL O 232      33.329 -36.428  -1.519  1.00 98.95           C  
ATOM   1890  CG1 VAL O 232      34.020 -35.080  -1.713  1.00 97.99           C  
ATOM   1891  CG2 VAL O 232      33.358 -36.828  -0.043  1.00 98.05           C  
ATOM   1892  N   HIS O 233      31.839 -36.182  -4.463  1.00 98.96           N  
ATOM   1893  CA  HIS O 233      31.742 -35.439  -5.722  1.00 98.95           C  
ATOM   1894  C   HIS O 233      30.310 -35.256  -6.236  1.00 98.94           C  
ATOM   1895  O   HIS O 233      30.103 -34.582  -7.251  1.00 98.91           O  
ATOM   1896  CB  HIS O 233      32.615 -36.094  -6.796  1.00 98.95           C  
ATOM   1897  CG  HIS O 233      34.074 -36.095  -6.453  1.00 98.94           C  
ATOM   1898  ND1 HIS O 233      34.717 -37.205  -5.947  1.00 96.77           N  
ATOM   1899  CD2 HIS O 233      35.003 -35.113  -6.522  1.00 97.02           C  
ATOM   1900  CE1 HIS O 233      35.986 -36.899  -5.726  1.00 97.62           C  
ATOM   1901  NE2 HIS O 233      36.188 -35.639  -6.065  1.00 98.21           N  
ATOM   1902  N   HIS O 234      29.350 -35.849  -5.551  1.00 98.95           N  
ATOM   1903  CA  HIS O 234      27.936 -35.713  -5.903  1.00 98.96           C  
ATOM   1904  C   HIS O 234      27.429 -34.329  -5.483  1.00 98.96           C  
ATOM   1905  O   HIS O 234      27.895 -33.789  -4.475  1.00 98.95           O  
ATOM   1906  CB  HIS O 234      27.118 -36.818  -5.218  1.00 98.96           C  
ATOM   1907  CG  HIS O 234      25.707 -36.939  -5.714  1.00 98.97           C  
ATOM   1908  ND1 HIS O 234      24.687 -36.128  -5.265  1.00 98.01           N  
ATOM   1909  CD2 HIS O 234      25.151 -37.787  -6.623  1.00 98.13           C  
ATOM   1910  CE1 HIS O 234      23.562 -36.467  -5.881  1.00 98.39           C  
ATOM   1911  NE2 HIS O 234      23.812 -37.471  -6.706  1.00 98.64           N  
ATOM   1912  N   PRO O 235      26.471 -33.745  -6.233  1.00 98.94           N  
ATOM   1913  CA  PRO O 235      25.906 -32.444  -5.820  1.00 98.93           C  
ATOM   1914  C   PRO O 235      25.375 -32.425  -4.386  1.00 98.95           C  
ATOM   1915  O   PRO O 235      25.419 -31.388  -3.728  1.00 98.93           O  
ATOM   1916  CB  PRO O 235      24.755 -32.229  -6.818  1.00 98.84           C  
ATOM   1917  CG  PRO O 235      25.171 -32.985  -8.036  1.00 98.46           C  
ATOM   1918  CD  PRO O 235      25.935 -34.186  -7.539  1.00 98.89           C  
ATOM   1919  N   CYS O 236      24.891 -33.574  -3.914  1.00 98.96           N  
ATOM   1920  CA  CYS O 236      24.332 -33.674  -2.562  1.00 98.98           C  
ATOM   1921  C   CYS O 236      25.345 -34.164  -1.521  1.00 98.99           C  
ATOM   1922  O   CYS O 236      24.967 -34.712  -0.482  1.00 98.98           O  
ATOM   1923  CB  CYS O 236      23.082 -34.559  -2.559  1.00 98.97           C  
ATOM   1924  SG  CYS O 236      21.774 -33.950  -3.653  1.00 98.95           S  
ATOM   1925  N   ASP O 237      26.626 -33.961  -1.808  1.00 98.97           N  
ATOM   1926  CA  ASP O 237      27.697 -34.191  -0.831  1.00 98.98           C  
ATOM   1927  C   ASP O 237      27.288 -33.669   0.549  1.00 98.99           C  
ATOM   1928  O   ASP O 237      26.724 -32.581   0.652  1.00 98.98           O  
ATOM   1929  CB  ASP O 237      28.958 -33.462  -1.320  1.00 98.97           C  
ATOM   1930  CG  ASP O 237      30.132 -33.542  -0.359  1.00 98.96           C  
ATOM   1931  OD1 ASP O 237      30.305 -34.590   0.306  1.00 98.85           O  
ATOM   1932  OD2 ASP O 237      30.898 -32.559  -0.288  1.00 98.85           O  
ATOM   1933  N   ARG O 238      27.571 -34.455   1.579  1.00 98.99           N  
ATOM   1934  CA  ARG O 238      27.277 -34.159   2.988  1.00 98.99           C  
ATOM   1935  C   ARG O 238      25.812 -34.373   3.389  1.00 99.00           C  
ATOM   1936  O   ARG O 238      25.489 -34.244   4.571  1.00 98.99           O  
ATOM   1937  CB  ARG O 238      27.736 -32.746   3.403  1.00 98.98           C  
ATOM   1938  CG  ARG O 238      29.243 -32.511   3.270  1.00 98.87           C  
ATOM   1939  CD  ARG O 238      29.644 -31.069   3.637  1.00 98.89           C  
ATOM   1940  NE  ARG O 238      29.085 -30.104   2.680  1.00 98.88           N  
ATOM   1941  CZ  ARG O 238      27.966 -29.409   2.861  1.00 98.94           C  
ATOM   1942  NH1 ARG O 238      27.262 -29.521   3.986  1.00 98.12           N  
ATOM   1943  NH2 ARG O 238      27.535 -28.603   1.911  1.00 98.11           N  
ATOM   1944  N   GLN O 239      24.950 -34.733   2.427  1.00 98.99           N  
ATOM   1945  CA  GLN O 239      23.542 -34.991   2.733  1.00 99.00           C  
ATOM   1946  C   GLN O 239      23.327 -36.500   2.821  1.00 99.00           C  
ATOM   1947  O   GLN O 239      23.945 -37.265   2.079  1.00 98.99           O  
ATOM   1948  CB  GLN O 239      22.608 -34.413   1.648  1.00 98.99           C  
ATOM   1949  CG  GLN O 239      23.016 -33.058   1.062  1.00 98.83           C  
ATOM   1950  CD  GLN O 239      23.103 -31.943   2.080  1.00 98.93           C  
ATOM   1951  OE1 GLN O 239      22.114 -31.602   2.739  1.00 96.94           O  
ATOM   1952  NE2 GLN O 239      24.296 -31.360   2.209  1.00 96.98           N  
ATOM   1953  N   SER O 240      22.443 -36.926   3.707  1.00 99.00           N  
ATOM   1954  CA  SER O 240      22.097 -38.343   3.789  1.00 99.00           C  
ATOM   1955  C   SER O 240      21.315 -38.782   2.552  1.00 99.00           C  
ATOM   1956  O   SER O 240      20.464 -38.041   2.057  1.00 98.99           O  
ATOM   1957  CB  SER O 240      21.265 -38.627   5.041  1.00 99.00           C  
ATOM   1958  OG  SER O 240      20.884 -39.994   5.091  1.00 98.98           O  
ATOM   1959  N   GLN O 241      21.599 -39.992   2.077  1.00 99.00           N  
ATOM   1960  CA  GLN O 241      20.832 -40.595   0.982  1.00 99.00           C  
ATOM   1961  C   GLN O 241      19.512 -41.190   1.470  1.00 99.00           C  
ATOM   1962  O   GLN O 241      18.637 -41.499   0.658  1.00 98.98           O  
ATOM   1963  CB  GLN O 241      21.647 -41.705   0.309  1.00 98.99           C  
ATOM   1964  CG  GLN O 241      22.884 -41.219  -0.423  1.00 98.97           C  
ATOM   1965  CD  GLN O 241      23.642 -42.376  -1.042  1.00 98.98           C  
ATOM   1966  OE1 GLN O 241      23.312 -42.835  -2.133  1.00 97.52           O  
ATOM   1967  NE2 GLN O 241      24.647 -42.874  -0.330  1.00 97.22           N  
ATOM   1968  N   VAL O 242      19.394 -41.373   2.776  1.00 99.00           N  
ATOM   1969  CA  VAL O 242      18.212 -42.034   3.335  1.00 99.00           C  
ATOM   1970  C   VAL O 242      17.005 -41.097   3.317  1.00 99.00           C  
ATOM   1971  O   VAL O 242      17.078 -39.969   3.799  1.00 98.98           O  
ATOM   1972  CB  VAL O 242      18.462 -42.530   4.781  1.00 98.99           C  
ATOM   1973  CG1 VAL O 242      17.244 -43.302   5.297  1.00 98.86           C  
ATOM   1974  CG2 VAL O 242      19.712 -43.407   4.854  1.00 98.87           C  
ATOM   1975  N   ASP O 243      15.905 -41.589   2.754  1.00 98.99           N  
ATOM   1976  CA  ASP O 243      14.625 -40.888   2.824  1.00 98.99           C  
ATOM   1977  C   ASP O 243      14.003 -41.208   4.181  1.00 99.00           C  
ATOM   1978  O   ASP O 243      13.515 -42.323   4.392  1.00 98.99           O  
ATOM   1979  CB  ASP O 243      13.713 -41.338   1.673  1.00 98.98           C  
ATOM   1980  CG  ASP O 243      12.345 -40.667   1.676  1.00 98.91           C  
ATOM   1981  OD1 ASP O 243      12.021 -39.923   2.627  1.00 98.67           O  
ATOM   1982  OD2 ASP O 243      11.582 -40.893   0.714  1.00 98.52           O  
ATOM   1983  N   PHE O 244      14.028 -40.241   5.093  1.00 98.99           N  
ATOM   1984  CA  PHE O 244      13.531 -40.454   6.456  1.00 99.00           C  
ATOM   1985  C   PHE O 244      12.045 -40.814   6.492  1.00 98.99           C  
ATOM   1986  O   PHE O 244      11.589 -41.454   7.442  1.00 98.96           O  
ATOM   1987  CB  PHE O 244      13.764 -39.204   7.319  1.00 98.99           C  
ATOM   1988  CG  PHE O 244      15.157 -39.085   7.904  1.00 98.99           C  
ATOM   1989  CD1 PHE O 244      16.267 -39.642   7.272  1.00 98.94           C  
ATOM   1990  CD2 PHE O 244      15.353 -38.389   9.093  1.00 98.96           C  
ATOM   1991  CE1 PHE O 244      17.545 -39.511   7.823  1.00 98.94           C  
ATOM   1992  CE2 PHE O 244      16.626 -38.253   9.645  1.00 98.96           C  
ATOM   1993  CZ  PHE O 244      17.723 -38.815   9.011  1.00 98.98           C  
ATOM   1994  N   ASP O 245      11.292 -40.407   5.468  1.00 98.99           N  
ATOM   1995  CA  ASP O 245       9.857 -40.695   5.400  1.00 98.99           C  
ATOM   1996  C   ASP O 245       9.562 -42.113   4.917  1.00 98.99           C  
ATOM   1997  O   ASP O 245       8.482 -42.643   5.181  1.00 98.93           O  
ATOM   1998  CB  ASP O 245       9.148 -39.691   4.484  1.00 98.97           C  
ATOM   1999  CG  ASP O 245       9.221 -38.271   5.008  1.00 98.87           C  
ATOM   2000  OD1 ASP O 245       9.180 -38.082   6.241  1.00 98.42           O  
ATOM   2001  OD2 ASP O 245       9.317 -37.338   4.184  1.00 98.37           O  
ATOM   2002  N   ASN O 246      10.501 -42.715   4.195  1.00 98.98           N  
ATOM   2003  CA  ASN O 246      10.345 -44.070   3.673  1.00 98.98           C  
ATOM   2004  C   ASN O 246      11.728 -44.710   3.521  1.00 98.99           C  
ATOM   2005  O   ASN O 246      12.236 -44.846   2.405  1.00 98.95           O  
ATOM   2006  CB  ASN O 246       9.588 -44.045   2.335  1.00 98.87           C  
ATOM   2007  CG  ASN O 246       9.227 -45.433   1.832  1.00 95.56           C  
ATOM   2008  OD1 ASN O 246       9.142 -46.393   2.598  0.99 89.49           O  
ATOM   2009  ND2 ASN O 246       9.009 -45.549   0.528  0.99 88.33           N  
ATOM   2010  N   PRO O 247      12.357 -45.078   4.647  1.00 98.99           N  
ATOM   2011  CA  PRO O 247      13.740 -45.564   4.577  1.00 98.99           C  
ATOM   2012  C   PRO O 247      13.871 -46.901   3.853  1.00 98.99           C  
ATOM   2013  O   PRO O 247      13.086 -47.822   4.084  1.00 98.97           O  
ATOM   2014  CB  PRO O 247      14.160 -45.702   6.050  1.00 98.97           C  
ATOM   2015  CG  PRO O 247      12.987 -45.327   6.878  1.00 98.64           C  
ATOM   2016  CD  PRO O 247      11.811 -45.060   6.003  1.00 98.98           C  
ATOM   2017  N   ASP O 248      14.856 -46.990   2.972  1.00 99.00           N  
ATOM   2018  CA  ASP O 248      15.158 -48.207   2.227  1.00 99.00           C  
ATOM   2019  C   ASP O 248      16.190 -49.007   3.017  1.00 99.00           C  
ATOM   2020  O   ASP O 248      17.392 -48.751   2.922  1.00 98.99           O  
ATOM   2021  CB  ASP O 248      15.679 -47.855   0.828  1.00 98.99           C  
ATOM   2022  CG  ASP O 248      15.872 -49.064  -0.072  1.00 98.93           C  
ATOM   2023  OD1 ASP O 248      16.040 -50.189   0.446  1.00 98.71           O  
ATOM   2024  OD2 ASP O 248      15.869 -48.883  -1.308  1.00 98.57           O  
ATOM   2025  N   TYR O 249      15.714 -49.975   3.800  1.00 98.99           N  
ATOM   2026  CA  TYR O 249      16.596 -50.761   4.667  1.00 98.99           C  
ATOM   2027  C   TYR O 249      17.428 -51.799   3.915  1.00 98.99           C  
ATOM   2028  O   TYR O 249      18.394 -52.325   4.471  1.00 98.96           O  
ATOM   2029  CB  TYR O 249      15.796 -51.436   5.788  1.00 98.98           C  
ATOM   2030  CG  TYR O 249      15.102 -50.460   6.713  1.00 98.96           C  
ATOM   2031  CD1 TYR O 249      15.826 -49.494   7.408  1.00 98.89           C  
ATOM   2032  CD2 TYR O 249      13.723 -50.506   6.901  1.00 98.88           C  
ATOM   2033  CE1 TYR O 249      15.195 -48.600   8.268  1.00 98.81           C  
ATOM   2034  CE2 TYR O 249      13.083 -49.618   7.760  1.00 98.81           C  
ATOM   2035  CZ  TYR O 249      13.824 -48.671   8.440  1.00 98.83           C  
ATOM   2036  OH  TYR O 249      13.193 -47.792   9.292  1.00 98.49           O  
ATOM   2037  N   GLU O 250      17.052 -52.096   2.668  1.00 98.99           N  
ATOM   2038  CA  GLU O 250      17.864 -52.987   1.836  1.00 98.99           C  
ATOM   2039  C   GLU O 250      19.177 -52.298   1.465  1.00 98.99           C  
ATOM   2040  O   GLU O 250      20.250 -52.886   1.581  1.00 98.96           O  
ATOM   2041  CB  GLU O 250      17.106 -53.401   0.569  1.00 98.95           C  
ATOM   2042  CG  GLU O 250      15.925 -54.328   0.825  0.92 93.35           C  
ATOM   2043  CD  GLU O 250      15.240 -54.797  -0.450  0.87 91.74           C  
ATOM   2044  OE1 GLU O 250      14.077 -55.253  -0.361  0.86 88.44           O  
ATOM   2045  OE2 GLU O 250      15.850 -54.714  -1.534  0.86 89.25           O  
ATOM   2046  N   ARG O 251      19.078 -51.054   1.034  1.00 98.99           N  
ATOM   2047  CA  ARG O 251      20.262 -50.273   0.671  1.00 98.99           C  
ATOM   2048  C   ARG O 251      20.974 -49.687   1.885  1.00 99.00           C  
ATOM   2049  O   ARG O 251      22.201 -49.570   1.895  1.00 98.98           O  
ATOM   2050  CB  ARG O 251      19.885 -49.136  -0.286  1.00 98.95           C  
ATOM   2051  CG  ARG O 251      19.415 -49.592  -1.658  1.00 97.52           C  
ATOM   2052  CD  ARG O 251      18.964 -48.401  -2.498  1.00 96.85           C  
ATOM   2053  NE  ARG O 251      20.068 -47.495  -2.823  0.99 95.22           N  
ATOM   2054  CZ  ARG O 251      19.916 -46.219  -3.163  0.99 94.84           C  
ATOM   2055  NH1 ARG O 251      18.708 -45.675  -3.203  0.99 90.95           N  
ATOM   2056  NH2 ARG O 251      20.980 -45.472  -3.456  0.99 92.48           N  
ATOM   2057  N   PHE O 252      20.201 -49.336   2.902  1.00 99.00           N  
ATOM   2058  CA  PHE O 252      20.725 -48.624   4.065  1.00 99.00           C  
ATOM   2059  C   PHE O 252      20.400 -49.354   5.375  1.00 99.00           C  
ATOM   2060  O   PHE O 252      19.698 -48.824   6.242  1.00 98.99           O  
ATOM   2061  CB  PHE O 252      20.173 -47.188   4.082  1.00 99.00           C  
ATOM   2062  CG  PHE O 252      20.271 -46.479   2.756  1.00 99.00           C  
ATOM   2063  CD1 PHE O 252      21.507 -46.267   2.152  1.00 98.99           C  
ATOM   2064  CD2 PHE O 252      19.127 -46.028   2.103  1.00 98.99           C  
ATOM   2065  CE1 PHE O 252      21.602 -45.617   0.923  1.00 98.98           C  
ATOM   2066  CE2 PHE O 252      19.217 -45.373   0.875  1.00 98.98           C  
ATOM   2067  CZ  PHE O 252      20.455 -45.169   0.288  1.00 98.99           C  
ATOM   2068  N   PRO O 253      20.915 -50.584   5.530  1.00 99.00           N  
ATOM   2069  CA  PRO O 253      20.539 -51.414   6.686  1.00 98.99           C  
ATOM   2070  C   PRO O 253      20.845 -50.798   8.052  1.00 99.00           C  
ATOM   2071  O   PRO O 253      20.050 -50.956   8.980  1.00 98.98           O  
ATOM   2072  CB  PRO O 253      21.346 -52.709   6.482  1.00 98.97           C  
ATOM   2073  CG  PRO O 253      22.429 -52.361   5.505  1.00 98.42           C  
ATOM   2074  CD  PRO O 253      21.829 -51.304   4.619  1.00 98.97           C  
ATOM   2075  N   ASN O 254      21.959 -50.095   8.178  1.00 98.99           N  
ATOM   2076  CA  ASN O 254      22.337 -49.541   9.478  1.00 98.99           C  
ATOM   2077  C   ASN O 254      21.511 -48.329   9.914  1.00 99.00           C  
ATOM   2078  O   ASN O 254      21.647 -47.871  11.043  1.00 98.98           O  
ATOM   2079  CB  ASN O 254      23.835 -49.228   9.533  1.00 98.97           C  
ATOM   2080  CG  ASN O 254      24.681 -50.489   9.597  1.00 98.61           C  
ATOM   2081  OD1 ASN O 254      25.620 -50.664   8.821  1.00 92.85           O  
ATOM   2082  ND2 ASN O 254      24.337 -51.379  10.515  1.00 92.07           N  
ATOM   2083  N   PHE O 255      20.642 -47.846   9.033  1.00 99.00           N  
ATOM   2084  CA  PHE O 255      19.708 -46.793   9.442  1.00 99.00           C  
ATOM   2085  C   PHE O 255      18.764 -47.306  10.541  1.00 99.00           C  
ATOM   2086  O   PHE O 255      18.219 -46.525  11.319  1.00 98.99           O  
ATOM   2087  CB  PHE O 255      18.910 -46.250   8.249  1.00 99.00           C  
ATOM   2088  CG  PHE O 255      18.096 -45.021   8.577  1.00 99.00           C  
ATOM   2089  CD1 PHE O 255      18.722 -43.804   8.836  1.00 98.99           C  
ATOM   2090  CD2 PHE O 255      16.710 -45.082   8.640  1.00 98.99           C  
ATOM   2091  CE1 PHE O 255      17.978 -42.672   9.154  1.00 98.99           C  
ATOM   2092  CE2 PHE O 255      15.957 -43.954   8.957  1.00 98.99           C  
ATOM   2093  CZ  PHE O 255      16.595 -42.747   9.212  1.00 99.00           C  
ATOM   2094  N   GLN O 256      18.618 -48.618  10.624  1.00 98.98           N  
ATOM   2095  CA  GLN O 256      17.827 -49.245  11.691  1.00 98.97           C  
ATOM   2096  C   GLN O 256      18.464 -49.054  13.074  1.00 98.98           C  
ATOM   2097  O   GLN O 256      17.813 -49.277  14.093  1.00 98.90           O  
ATOM   2098  CB  GLN O 256      17.630 -50.734  11.393  1.00 98.88           C  
ATOM   2099  CG  GLN O 256      16.755 -50.993  10.174  1.00 97.24           C  
ATOM   2100  CD  GLN O 256      16.715 -52.449   9.769  0.99 96.50           C  
ATOM   2101  OE1 GLN O 256      15.705 -53.126   9.945  0.99 90.16           O  
ATOM   2102  NE2 GLN O 256      17.814 -52.942   9.217  0.99 88.20           N  
ATOM   2103  N   ASN O 257      19.721 -48.642  13.108  1.00 98.98           N  
ATOM   2104  CA  ASN O 257      20.456 -48.436  14.356  1.00 98.97           C  
ATOM   2105  C   ASN O 257      20.615 -46.967  14.747  1.00 98.98           C  
ATOM   2106  O   ASN O 257      21.244 -46.667  15.760  1.00 98.93           O  
ATOM   2107  CB  ASN O 257      21.844 -49.083  14.255  1.00 98.94           C  
ATOM   2108  CG  ASN O 257      21.775 -50.562  13.916  1.00 98.75           C  
ATOM   2109  OD1 ASN O 257      22.328 -51.016  12.915  1.00 95.45           O  
ATOM   2110  ND2 ASN O 257      21.072 -51.324  14.738  1.00 94.67           N  
ATOM   2111  N   VAL O 258      20.057 -46.072  13.951  1.00 98.97           N  
ATOM   2112  CA  VAL O 258      20.274 -44.646  14.179  1.00 98.97           C  
ATOM   2113  C   VAL O 258      19.524 -44.161  15.432  1.00 98.97           C  
ATOM   2114  O   VAL O 258      18.411 -44.620  15.724  1.00 98.92           O  
ATOM   2115  CB  VAL O 258      19.926 -43.812  12.917  1.00 98.88           C  
ATOM   2116  CG1 VAL O 258      18.427 -43.483  12.846  1.00 97.88           C  
ATOM   2117  CG2 VAL O 258      20.771 -42.550  12.854  1.00 97.94           C  
ATOM   2118  N   VAL O 259      20.165 -43.268  16.188  1.00 98.97           N  
ATOM   2119  CA  VAL O 259      19.575 -42.677  17.393  1.00 98.97           C  
ATOM   2120  C   VAL O 259      19.861 -41.179  17.383  1.00 98.98           C  
ATOM   2121  O   VAL O 259      21.020 -40.765  17.298  1.00 98.97           O  
ATOM   2122  CB  VAL O 259      20.138 -43.300  18.696  1.00 98.91           C  
ATOM   2123  CG1 VAL O 259      19.525 -42.617  19.923  1.00 98.37           C  
ATOM   2124  CG2 VAL O 259      19.867 -44.806  18.747  1.00 98.52           C  
ATOM   2125  N   GLY O 260      18.816 -40.381  17.476  1.00 98.96           N  
ATOM   2126  CA  GLY O 260      18.969 -38.935  17.395  1.00 98.96           C  
ATOM   2127  C   GLY O 260      18.926 -38.221  18.732  1.00 98.96           C  
ATOM   2128  O   GLY O 260      18.550 -38.788  19.760  1.00 98.92           O  
ATOM   2129  N   TYR O 261      19.333 -36.956  18.699  1.00 98.98           N  
ATOM   2130  CA  TYR O 261      19.163 -36.009  19.793  1.00 98.98           C  
ATOM   2131  C   TYR O 261      18.264 -34.924  19.236  1.00 98.98           C  
ATOM   2132  O   TYR O 261      18.549 -34.397  18.165  1.00 98.97           O  
ATOM   2133  CB  TYR O 261      20.496 -35.381  20.198  1.00 98.95           C  
ATOM   2134  CG  TYR O 261      21.496 -36.330  20.813  1.00 98.86           C  
ATOM   2135  CD1 TYR O 261      22.265 -37.173  20.017  1.00 98.43           C  
ATOM   2136  CD2 TYR O 261      21.687 -36.367  22.188  1.00 98.32           C  
ATOM   2137  CE1 TYR O 261      23.195 -38.037  20.579  1.00 97.92           C  
ATOM   2138  CE2 TYR O 261      22.615 -37.225  22.761  1.00 97.88           C  
ATOM   2139  CZ  TYR O 261      23.365 -38.058  21.949  1.00 98.12           C  
ATOM   2140  OH  TYR O 261      24.284 -38.915  22.512  1.00 97.12           O  
ATOM   2141  N   GLU O 262      17.196 -34.582  19.929  1.00 98.95           N  
ATOM   2142  CA  GLU O 262      16.293 -33.590  19.360  1.00 98.91           C  
ATOM   2143  C   GLU O 262      15.858 -32.508  20.332  1.00 98.94           C  
ATOM   2144  O   GLU O 262      15.951 -32.657  21.554  1.00 98.91           O  
ATOM   2145  CB  GLU O 262      15.071 -34.255  18.708  1.00 98.32           C  
ATOM   2146  CG  GLU O 262      13.994 -34.738  19.652  1.00 95.87           C  
ATOM   2147  CD  GLU O 262      12.745 -35.142  18.884  1.00 97.72           C  
ATOM   2148  OE1 GLU O 262      12.593 -36.347  18.594  1.00 95.34           O  
ATOM   2149  OE2 GLU O 262      11.925 -34.257  18.554  1.00 96.45           O  
ATOM   2150  N   THR O 263      15.390 -31.421  19.752  1.00 98.97           N  
ATOM   2151  CA  THR O 263      14.846 -30.304  20.505  1.00 98.97           C  
ATOM   2152  C   THR O 263      13.902 -29.532  19.590  1.00 98.98           C  
ATOM   2153  O   THR O 263      13.950 -29.681  18.366  1.00 98.97           O  
ATOM   2154  CB  THR O 263      15.972 -29.377  21.019  1.00 98.95           C  
ATOM   2155  OG1 THR O 263      15.451 -28.467  21.994  1.00 98.79           O  
ATOM   2156  CG2 THR O 263      16.609 -28.576  19.876  1.00 98.80           C  
ATOM   2157  N   VAL O 264      13.050 -28.722  20.191  1.00 98.98           N  
ATOM   2158  CA  VAL O 264      12.281 -27.732  19.442  1.00 98.98           C  
ATOM   2159  C   VAL O 264      12.777 -26.366  19.894  1.00 98.98           C  
ATOM   2160  O   VAL O 264      12.761 -26.068  21.092  1.00 98.96           O  
ATOM   2161  CB  VAL O 264      10.758 -27.875  19.668  1.00 98.97           C  
ATOM   2162  CG1 VAL O 264      10.007 -26.677  19.072  1.00 98.88           C  
ATOM   2163  CG2 VAL O 264      10.247 -29.179  19.054  1.00 98.91           C  
ATOM   2164  N   VAL O 265      13.255 -25.568  18.946  1.00 98.98           N  
ATOM   2165  CA  VAL O 265      13.709 -24.211  19.253  1.00 98.99           C  
ATOM   2166  C   VAL O 265      12.639 -23.203  18.865  1.00 98.98           C  
ATOM   2167  O   VAL O 265      11.959 -23.358  17.844  1.00 98.97           O  
ATOM   2168  CB  VAL O 265      15.062 -23.849  18.584  1.00 98.98           C  
ATOM   2169  CG1 VAL O 265      16.188 -24.699  19.173  1.00 98.95           C  
ATOM   2170  CG2 VAL O 265      15.009 -23.986  17.060  1.00 98.95           C  
ATOM   2171  N   GLY O 266      12.500 -22.185  19.689  1.00 98.98           N  
ATOM   2172  CA  GLY O 266      11.575 -21.095  19.438  1.00 98.98           C  
ATOM   2173  C   GLY O 266      12.285 -19.759  19.548  1.00 98.99           C  
ATOM   2174  O   GLY O 266      13.499 -19.715  19.754  1.00 98.97           O  
ATOM   2175  N   PRO O 267      11.534 -18.650  19.415  1.00 98.98           N  
ATOM   2176  CA  PRO O 267      12.151 -17.320  19.467  1.00 98.98           C  
ATOM   2177  C   PRO O 267      13.031 -17.119  20.700  1.00 98.99           C  
ATOM   2178  O   PRO O 267      12.603 -17.384  21.825  1.00 98.97           O  
ATOM   2179  CB  PRO O 267      10.942 -16.368  19.487  1.00 98.96           C  
ATOM   2180  CG  PRO O 267       9.867 -17.139  18.773  1.00 98.78           C  
ATOM   2181  CD  PRO O 267      10.076 -18.576  19.185  1.00 98.98           C  
ATOM   2182  N   GLY O 268      14.258 -16.660  20.459  1.00 98.98           N  
ATOM   2183  CA  GLY O 268      15.213 -16.411  21.526  1.00 98.98           C  
ATOM   2184  C   GLY O 268      16.148 -17.568  21.835  1.00 98.99           C  
ATOM   2185  O   GLY O 268      17.181 -17.367  22.478  1.00 98.98           O  
ATOM   2186  N   ASP O 269      15.805 -18.770  21.386  1.00 98.99           N  
ATOM   2187  CA  ASP O 269      16.665 -19.934  21.600  1.00 98.99           C  
ATOM   2188  C   ASP O 269      17.833 -19.931  20.621  1.00 99.00           C  
ATOM   2189  O   ASP O 269      17.684 -19.528  19.463  1.00 98.99           O  
ATOM   2190  CB  ASP O 269      15.888 -21.246  21.425  1.00 98.98           C  
ATOM   2191  CG  ASP O 269      14.867 -21.509  22.524  1.00 98.96           C  
ATOM   2192  OD1 ASP O 269      15.006 -20.959  23.642  1.00 98.86           O  
ATOM   2193  OD2 ASP O 269      13.936 -22.305  22.269  1.00 98.86           O  
ATOM   2194  N   VAL O 270      18.983 -20.402  21.089  1.00 99.00           N  
ATOM   2195  CA  VAL O 270      20.146 -20.620  20.232  1.00 99.00           C  
ATOM   2196  C   VAL O 270      20.578 -22.069  20.393  1.00 99.00           C  
ATOM   2197  O   VAL O 270      20.865 -22.513  21.504  1.00 99.00           O  
ATOM   2198  CB  VAL O 270      21.319 -19.670  20.572  1.00 99.00           C  
ATOM   2199  CG1 VAL O 270      22.582 -20.057  19.789  1.00 98.96           C  
ATOM   2200  CG2 VAL O 270      20.934 -18.224  20.273  1.00 98.97           C  
ATOM   2201  N   LEU O 271      20.608 -22.798  19.282  1.00 99.00           N  
ATOM   2202  CA  LEU O 271      21.093 -24.175  19.285  1.00 99.00           C  
ATOM   2203  C   LEU O 271      22.526 -24.200  18.777  1.00 99.00           C  
ATOM   2204  O   LEU O 271      22.811 -23.700  17.685  1.00 99.00           O  
ATOM   2205  CB  LEU O 271      20.208 -25.062  18.405  1.00 99.00           C  
ATOM   2206  CG  LEU O 271      20.704 -26.493  18.147  1.00 98.96           C  
ATOM   2207  CD1 LEU O 271      20.761 -27.301  19.438  1.00 98.97           C  
ATOM   2208  CD2 LEU O 271      19.812 -27.181  17.116  1.00 98.97           C  
ATOM   2209  N   TYR O 272      23.422 -24.766  19.576  1.00 99.00           N  
ATOM   2210  CA  TYR O 272      24.775 -25.030  19.104  1.00 99.00           C  
ATOM   2211  C   TYR O 272      24.759 -26.342  18.326  1.00 99.00           C  
ATOM   2212  O   TYR O 272      24.448 -27.395  18.888  1.00 99.00           O  
ATOM   2213  CB  TYR O 272      25.770 -25.101  20.273  1.00 99.00           C  
ATOM   2214  CG  TYR O 272      27.148 -25.609  19.876  1.00 99.00           C  
ATOM   2215  CD1 TYR O 272      27.849 -25.035  18.815  1.00 98.91           C  
ATOM   2216  CD2 TYR O 272      27.739 -26.667  20.561  1.00 98.93           C  
ATOM   2217  CE1 TYR O 272      29.107 -25.506  18.446  1.00 98.92           C  
ATOM   2218  CE2 TYR O 272      29.001 -27.144  20.201  1.00 98.94           C  
ATOM   2219  CZ  TYR O 272      29.676 -26.560  19.143  1.00 99.00           C  
ATOM   2220  OH  TYR O 272      30.919 -27.037  18.785  1.00 98.98           O  
ATOM   2221  N   ILE O 273      25.043 -26.259  17.023  1.00 99.00           N  
ATOM   2222  CA  ILE O 273      25.176 -27.432  16.160  1.00 99.00           C  
ATOM   2223  C   ILE O 273      26.670 -27.617  15.904  1.00 99.00           C  
ATOM   2224  O   ILE O 273      27.263 -26.862  15.129  1.00 99.00           O  
ATOM   2225  CB  ILE O 273      24.418 -27.267  14.823  1.00 99.00           C  
ATOM   2226  CG1 ILE O 273      22.935 -26.946  15.074  1.00 98.99           C  
ATOM   2227  CG2 ILE O 273      24.569 -28.540  13.973  1.00 98.99           C  
ATOM   2228  CD1 ILE O 273      22.131 -26.666  13.795  1.00 98.98           C  
ATOM   2229  N   PRO O 274      27.299 -28.594  16.584  1.00 99.00           N  
ATOM   2230  CA  PRO O 274      28.742 -28.742  16.401  1.00 99.00           C  
ATOM   2231  C   PRO O 274      29.088 -29.169  14.978  1.00 99.00           C  
ATOM   2232  O   PRO O 274      28.316 -29.878  14.325  1.00 98.99           O  
ATOM   2233  CB  PRO O 274      29.131 -29.836  17.409  1.00 98.99           C  
ATOM   2234  CG  PRO O 274      27.964 -29.933  18.362  1.00 98.89           C  
ATOM   2235  CD  PRO O 274      26.759 -29.572  17.538  1.00 99.00           C  
ATOM   2236  N   MET O 275      30.238 -28.737  14.524  1.00 98.99           N  
ATOM   2237  CA  MET O 275      30.765 -29.129  13.223  1.00 98.99           C  
ATOM   2238  C   MET O 275      30.738 -30.657  13.097  1.00 98.99           C  
ATOM   2239  O   MET O 275      31.080 -31.366  14.047  1.00 98.98           O  
ATOM   2240  CB  MET O 275      32.198 -28.596  13.095  1.00 98.91           C  
ATOM   2241  CG  MET O 275      32.829 -28.735  11.724  1.00 97.44           C  
ATOM   2242  SD  MET O 275      34.446 -27.917  11.667  1.00 97.71           S  
ATOM   2243  CE  MET O 275      35.302 -28.792  12.968  1.00 94.55           C  
ATOM   2244  N   TYR O 276      30.329 -31.141  11.920  1.00 98.99           N  
ATOM   2245  CA  TYR O 276      30.225 -32.578  11.592  1.00 98.99           C  
ATOM   2246  C   TYR O 276      29.036 -33.316  12.214  1.00 99.00           C  
ATOM   2247  O   TYR O 276      28.822 -34.485  11.897  1.00 98.99           O  
ATOM   2248  CB  TYR O 276      31.530 -33.344  11.876  1.00 98.98           C  
ATOM   2249  CG  TYR O 276      32.651 -32.974  10.934  1.00 98.94           C  
ATOM   2250  CD1 TYR O 276      32.597 -33.344   9.593  1.00 98.62           C  
ATOM   2251  CD2 TYR O 276      33.756 -32.256  11.380  1.00 98.59           C  
ATOM   2252  CE1 TYR O 276      33.622 -33.012   8.716  1.00 98.44           C  
ATOM   2253  CE2 TYR O 276      34.788 -31.918  10.510  1.00 98.41           C  
ATOM   2254  CZ  TYR O 276      34.715 -32.298   9.181  1.00 98.68           C  
ATOM   2255  OH  TYR O 276      35.732 -31.968   8.315  1.00 97.99           O  
ATOM   2256  N   TRP O 277      28.263 -32.654  13.061  1.00 99.00           N  
ATOM   2257  CA  TRP O 277      27.039 -33.273  13.571  1.00 99.00           C  
ATOM   2258  C   TRP O 277      25.958 -33.201  12.504  1.00 99.00           C  
ATOM   2259  O   TRP O 277      25.701 -32.134  11.935  1.00 99.00           O  
ATOM   2260  CB  TRP O 277      26.549 -32.597  14.854  1.00 99.00           C  
ATOM   2261  CG  TRP O 277      27.260 -33.083  16.083  1.00 99.00           C  
ATOM   2262  CD1 TRP O 277      28.586 -32.930  16.377  1.00 99.00           C  
ATOM   2263  CD2 TRP O 277      26.683 -33.804  17.180  1.00 99.00           C  
ATOM   2264  NE1 TRP O 277      28.866 -33.511  17.599  1.00 99.00           N  
ATOM   2265  CE2 TRP O 277      27.722 -34.046  18.114  1.00 99.00           C  
ATOM   2266  CE3 TRP O 277      25.387 -34.261  17.472  1.00 99.00           C  
ATOM   2267  CZ2 TRP O 277      27.499 -34.728  19.317  1.00 99.00           C  
ATOM   2268  CZ3 TRP O 277      25.167 -34.939  18.671  1.00 99.00           C  
ATOM   2269  CH2 TRP O 277      26.215 -35.160  19.577  1.00 99.00           C  
ATOM   2270  N   TRP O 278      25.352 -34.340  12.254  1.00 99.00           N  
ATOM   2271  CA  TRP O 278      24.228 -34.391  11.332  1.00 99.00           C  
ATOM   2272  C   TRP O 278      23.051 -33.646  11.933  1.00 99.00           C  
ATOM   2273  O   TRP O 278      22.839 -33.689  13.148  1.00 99.00           O  
ATOM   2274  CB  TRP O 278      23.822 -35.837  11.074  1.00 99.00           C  
ATOM   2275  CG  TRP O 278      24.863 -36.665  10.400  1.00 99.00           C  
ATOM   2276  CD1 TRP O 278      25.928 -37.301  10.983  1.00 98.99           C  
ATOM   2277  CD2 TRP O 278      24.930 -36.972   9.004  1.00 99.00           C  
ATOM   2278  NE1 TRP O 278      26.650 -37.983  10.024  1.00 98.99           N  
ATOM   2279  CE2 TRP O 278      26.058 -37.801   8.808  1.00 99.00           C  
ATOM   2280  CE3 TRP O 278      24.138 -36.628   7.897  1.00 98.99           C  
ATOM   2281  CZ2 TRP O 278      26.413 -38.290   7.544  1.00 98.99           C  
ATOM   2282  CZ3 TRP O 278      24.489 -37.115   6.640  1.00 98.99           C  
ATOM   2283  CH2 TRP O 278      25.613 -37.936   6.481  1.00 98.99           C  
ATOM   2284  N   HIS O 279      22.279 -32.986  11.094  1.00 99.00           N  
ATOM   2285  CA  HIS O 279      21.068 -32.326  11.561  1.00 99.00           C  
ATOM   2286  C   HIS O 279      19.977 -32.322  10.500  1.00 99.00           C  
ATOM   2287  O   HIS O 279      20.212 -32.029   9.330  1.00 98.99           O  
ATOM   2288  CB  HIS O 279      21.341 -30.901  12.091  1.00 98.99           C  
ATOM   2289  CG  HIS O 279      22.174 -30.053  11.186  1.00 98.99           C  
ATOM   2290  ND1 HIS O 279      23.543 -30.208  11.073  1.00 98.90           N  
ATOM   2291  CD2 HIS O 279      21.840 -29.031  10.363  1.00 98.85           C  
ATOM   2292  CE1 HIS O 279      24.010 -29.317  10.219  1.00 98.88           C  
ATOM   2293  NE2 HIS O 279      22.999 -28.585   9.771  1.00 98.90           N  
ATOM   2294  N   HIS O 280      18.802 -32.680  10.974  1.00 99.00           N  
ATOM   2295  CA  HIS O 280      17.557 -32.642  10.221  1.00 99.00           C  
ATOM   2296  C   HIS O 280      16.745 -31.529  10.863  1.00 99.00           C  
ATOM   2297  O   HIS O 280      16.590 -31.514  12.091  1.00 98.99           O  
ATOM   2298  CB  HIS O 280      16.854 -34.004  10.359  1.00 99.00           C  
ATOM   2299  CG  HIS O 280      15.378 -33.981  10.086  1.00 98.99           C  
ATOM   2300  ND1 HIS O 280      14.815 -34.618   8.998  1.00 97.99           N  
ATOM   2301  CD2 HIS O 280      14.349 -33.440  10.784  1.00 97.66           C  
ATOM   2302  CE1 HIS O 280      13.506 -34.461   9.037  1.00 97.89           C  
ATOM   2303  NE2 HIS O 280      13.191 -33.749  10.106  1.00 98.35           N  
ATOM   2304  N   ILE O 281      16.234 -30.599  10.065  1.00 99.00           N  
ATOM   2305  CA  ILE O 281      15.522 -29.444  10.610  1.00 99.00           C  
ATOM   2306  C   ILE O 281      14.169 -29.293   9.931  1.00 99.00           C  
ATOM   2307  O   ILE O 281      14.089 -29.229   8.705  1.00 98.99           O  
ATOM   2308  CB  ILE O 281      16.367 -28.157  10.487  1.00 98.99           C  
ATOM   2309  CG1 ILE O 281      17.641 -28.313  11.334  1.00 98.78           C  
ATOM   2310  CG2 ILE O 281      15.558 -26.931  10.940  1.00 98.90           C  
ATOM   2311  CD1 ILE O 281      18.661 -27.210  11.164  1.00 98.19           C  
ATOM   2312  N   GLU O 282      13.120 -29.232  10.732  1.00 98.99           N  
ATOM   2313  CA  GLU O 282      11.774 -29.078  10.189  1.00 98.98           C  
ATOM   2314  C   GLU O 282      11.015 -27.951  10.881  1.00 98.99           C  
ATOM   2315  O   GLU O 282      11.031 -27.828  12.110  1.00 98.97           O  
ATOM   2316  CB  GLU O 282      10.991 -30.403  10.252  1.00 98.68           C  
ATOM   2317  CG  GLU O 282      10.691 -30.927  11.650  1.00 95.69           C  
ATOM   2318  CD  GLU O 282      10.151 -32.353  11.658  1.00 98.05           C  
ATOM   2319  OE1 GLU O 282      10.738 -33.230  10.980  1.00 96.48           O  
ATOM   2320  OE2 GLU O 282       9.142 -32.605  12.354  1.00 97.38           O  
ATOM   2321  N   SER O 283      10.371 -27.128  10.082  1.00 99.00           N  
ATOM   2322  CA  SER O 283       9.467 -26.104  10.610  1.00 99.00           C  
ATOM   2323  C   SER O 283       8.162 -26.804  10.977  1.00 99.00           C  
ATOM   2324  O   SER O 283       7.634 -27.572  10.172  1.00 98.98           O  
ATOM   2325  CB  SER O 283       9.227 -25.018   9.564  1.00 98.99           C  
ATOM   2326  OG  SER O 283      10.454 -24.382   9.216  1.00 98.94           O  
ATOM   2327  N   LEU O 284       7.667 -26.560  12.184  1.00 98.99           N  
ATOM   2328  CA  LEU O 284       6.520 -27.328  12.674  1.00 98.99           C  
ATOM   2329  C   LEU O 284       5.307 -27.233  11.749  1.00 98.99           C  
ATOM   2330  O   LEU O 284       5.024 -26.174  11.175  1.00 98.96           O  
ATOM   2331  CB  LEU O 284       6.109 -26.891  14.085  1.00 98.96           C  
ATOM   2332  CG  LEU O 284       7.105 -27.056  15.245  1.00 98.80           C  
ATOM   2333  CD1 LEU O 284       6.343 -27.081  16.567  1.00 98.60           C  
ATOM   2334  CD2 LEU O 284       7.975 -28.293  15.100  1.00 98.52           C  
ATOM   2335  N   LEU O 285       4.594 -28.357  11.617  1.00 98.98           N  
ATOM   2336  CA  LEU O 285       3.360 -28.399  10.839  1.00 98.98           C  
ATOM   2337  C   LEU O 285       2.347 -27.421  11.435  1.00 98.97           C  
ATOM   2338  O   LEU O 285       2.185 -27.352  12.656  1.00 98.89           O  
ATOM   2339  CB  LEU O 285       2.778 -29.816  10.838  1.00 98.97           C  
ATOM   2340  CG  LEU O 285       3.609 -30.892  10.123  1.00 98.90           C  
ATOM   2341  CD1 LEU O 285       3.164 -32.286  10.550  1.00 98.83           C  
ATOM   2342  CD2 LEU O 285       3.514 -30.737   8.610  1.00 98.80           C  
ATOM   2343  N   ASN O 286       1.693 -26.662  10.558  1.00 98.94           N  
ATOM   2344  CA  ASN O 286       0.676 -25.683  10.962  1.00 98.91           C  
ATOM   2345  C   ASN O 286       1.182 -24.678  11.999  1.00 98.92           C  
ATOM   2346  O   ASN O 286       0.412 -24.179  12.822  1.00 98.71           O  
ATOM   2347  CB  ASN O 286      -0.586 -26.400  11.456  1.00 98.77           C  
ATOM   2348  CG  ASN O 286      -1.134 -27.363  10.420  1.00 98.16           C  
ATOM   2349  OD1 ASN O 286      -1.398 -26.985   9.281  1.00 92.21           O  
ATOM   2350  ND2 ASN O 286      -1.283 -28.623  10.800  1.00 90.47           N  
ATOM   2351  N   GLY O 287       2.473 -24.405  11.962  1.00 98.94           N  
ATOM   2352  CA  GLY O 287       3.087 -23.478  12.901  1.00 98.93           C  
ATOM   2353  C   GLY O 287       3.343 -22.084  12.341  1.00 98.94           C  
ATOM   2354  O   GLY O 287       3.893 -21.232  13.039  1.00 98.82           O  
ATOM   2355  N   GLY O 288       2.958 -21.853  11.092  1.00 98.93           N  
ATOM   2356  CA  GLY O 288       3.230 -20.588  10.423  1.00 98.94           C  
ATOM   2357  C   GLY O 288       4.655 -20.528   9.897  1.00 98.97           C  
ATOM   2358  O   GLY O 288       5.401 -21.506   9.980  1.00 98.96           O  
ATOM   2359  N   ILE O 289       5.030 -19.377   9.361  1.00 98.96           N  
ATOM   2360  CA  ILE O 289       6.382 -19.240   8.812  1.00 98.97           C  
ATOM   2361  C   ILE O 289       7.427 -19.243   9.930  1.00 98.99           C  
ATOM   2362  O   ILE O 289       7.131 -18.907  11.080  1.00 98.97           O  
ATOM   2363  CB  ILE O 289       6.554 -17.972   7.932  1.00 98.89           C  
ATOM   2364  CG1 ILE O 289       6.406 -16.685   8.754  1.00 94.99           C  
ATOM   2365  CG2 ILE O 289       5.604 -17.996   6.734  1.00 95.33           C  
ATOM   2366  CD1 ILE O 289       7.147 -15.502   8.154  1.00 93.56           C  
ATOM   2367  N   THR O 290       8.640 -19.627   9.575  1.00 98.99           N  
ATOM   2368  CA  THR O 290       9.748 -19.616  10.520  1.00 99.00           C  
ATOM   2369  C   THR O 290      10.857 -18.706  10.009  1.00 99.00           C  
ATOM   2370  O   THR O 290      11.059 -18.575   8.796  1.00 98.99           O  
ATOM   2371  CB  THR O 290      10.315 -21.029  10.759  1.00 98.99           C  
ATOM   2372  OG1 THR O 290      10.749 -21.593   9.512  1.00 98.93           O  
ATOM   2373  CG2 THR O 290       9.274 -21.940  11.395  1.00 98.93           C  
ATOM   2374  N   ILE O 291      11.560 -18.077  10.938  1.00 99.00           N  
ATOM   2375  CA  ILE O 291      12.713 -17.242  10.616  1.00 99.00           C  
ATOM   2376  C   ILE O 291      13.868 -17.643  11.522  1.00 99.00           C  
ATOM   2377  O   ILE O 291      13.700 -17.759  12.739  1.00 99.00           O  
ATOM   2378  CB  ILE O 291      12.422 -15.729  10.771  1.00 99.00           C  
ATOM   2379  CG1 ILE O 291      11.216 -15.310   9.917  1.00 98.98           C  
ATOM   2380  CG2 ILE O 291      13.664 -14.902  10.391  1.00 98.98           C  
ATOM   2381  CD1 ILE O 291      10.808 -13.841  10.069  1.00 98.97           C  
ATOM   2382  N   THR O 292      15.024 -17.859  10.927  1.00 99.00           N  
ATOM   2383  CA  THR O 292      16.248 -18.222  11.640  1.00 99.00           C  
ATOM   2384  C   THR O 292      17.414 -17.455  11.038  1.00 98.99           C  
ATOM   2385  O   THR O 292      17.427 -17.187   9.833  1.00 98.98           O  
ATOM   2386  CB  THR O 292      16.547 -19.732  11.499  1.00 98.99           C  
ATOM   2387  OG1 THR O 292      15.360 -20.499  11.724  1.00 98.81           O  
ATOM   2388  CG2 THR O 292      17.632 -20.191  12.470  1.00 98.83           C  
ATOM   2389  N   VAL O 293      18.391 -17.114  11.866  1.00 98.98           N  
ATOM   2390  CA  VAL O 293      19.680 -16.635  11.380  1.00 98.98           C  
ATOM   2391  C   VAL O 293      20.745 -17.515  12.012  1.00 98.98           C  
ATOM   2392  O   VAL O 293      20.757 -17.694  13.229  1.00 98.97           O  
ATOM   2393  CB  VAL O 293      19.935 -15.148  11.727  1.00 98.95           C  
ATOM   2394  CG1 VAL O 293      21.407 -14.775  11.519  1.00 98.57           C  
ATOM   2395  CG2 VAL O 293      19.051 -14.242  10.871  1.00 98.71           C  
ATOM   2396  N   ASN O 294      21.611 -18.080  11.198  1.00 98.97           N  
ATOM   2397  CA  ASN O 294      22.707 -18.869  11.755  1.00 98.97           C  
ATOM   2398  C   ASN O 294      24.020 -18.090  11.733  1.00 98.97           C  
ATOM   2399  O   ASN O 294      24.127 -17.036  11.098  1.00 98.93           O  
ATOM   2400  CB  ASN O 294      22.807 -20.263  11.099  1.00 98.93           C  
ATOM   2401  CG  ASN O 294      23.446 -20.264   9.721  1.00 98.92           C  
ATOM   2402  OD1 ASN O 294      24.086 -19.303   9.301  1.00 97.64           O  
ATOM   2403  ND2 ASN O 294      23.291 -21.383   9.019  1.00 96.96           N  
ATOM   2404  N   PHE O 295      24.998 -18.594  12.467  1.00 98.98           N  
ATOM   2405  CA  PHE O 295      26.332 -18.012  12.571  1.00 98.98           C  
ATOM   2406  C   PHE O 295      27.324 -19.136  12.308  1.00 98.98           C  
ATOM   2407  O   PHE O 295      27.520 -20.001  13.169  1.00 98.98           O  
ATOM   2408  CB  PHE O 295      26.573 -17.426  13.971  1.00 98.98           C  
ATOM   2409  CG  PHE O 295      25.717 -16.226  14.319  1.00 98.99           C  
ATOM   2410  CD1 PHE O 295      24.353 -16.363  14.557  1.00 98.96           C  
ATOM   2411  CD2 PHE O 295      26.287 -14.965  14.436  1.00 98.95           C  
ATOM   2412  CE1 PHE O 295      23.569 -15.263  14.892  1.00 98.95           C  
ATOM   2413  CE2 PHE O 295      25.514 -13.857  14.775  1.00 98.96           C  
ATOM   2414  CZ  PHE O 295      24.151 -14.007  14.997  1.00 98.98           C  
ATOM   2415  N   TRP O 296      27.926 -19.115  11.118  1.00 98.98           N  
ATOM   2416  CA  TRP O 296      28.883 -20.146  10.733  1.00 98.96           C  
ATOM   2417  C   TRP O 296      30.316 -19.680  10.953  1.00 98.96           C  
ATOM   2418  O   TRP O 296      30.735 -18.649  10.423  1.00 98.93           O  
ATOM   2419  CB  TRP O 296      28.704 -20.552   9.266  1.00 98.94           C  
ATOM   2420  CG  TRP O 296      27.761 -21.700   9.033  1.00 98.94           C  
ATOM   2421  CD1 TRP O 296      27.633 -22.831   9.799  1.00 98.89           C  
ATOM   2422  CD2 TRP O 296      26.833 -21.851   7.946  1.00 98.96           C  
ATOM   2423  NE1 TRP O 296      26.683 -23.675   9.252  1.00 98.92           N  
ATOM   2424  CE2 TRP O 296      26.179 -23.098   8.118  1.00 98.94           C  
ATOM   2425  CE3 TRP O 296      26.502 -21.061   6.844  1.00 98.93           C  
ATOM   2426  CZ2 TRP O 296      25.203 -23.564   7.228  1.00 98.90           C  
ATOM   2427  CZ3 TRP O 296      25.534 -21.528   5.951  1.00 98.90           C  
ATOM   2428  CH2 TRP O 296      24.896 -22.763   6.150  1.00 98.89           C  
ATOM   2429  N   TYR O 297      31.070 -20.477  11.723  1.00 98.98           N  
ATOM   2430  CA  TYR O 297      32.479 -20.221  12.011  1.00 98.99           C  
ATOM   2431  C   TYR O 297      33.344 -21.353  11.492  1.00 98.99           C  
ATOM   2432  O   TYR O 297      33.012 -22.527  11.669  1.00 98.98           O  
ATOM   2433  CB  TYR O 297      32.716 -20.103  13.521  1.00 98.99           C  
ATOM   2434  CG  TYR O 297      32.137 -18.857  14.140  1.00 98.99           C  
ATOM   2435  CD1 TYR O 297      30.809 -18.817  14.553  1.00 98.97           C  
ATOM   2436  CD2 TYR O 297      32.917 -17.717  14.310  1.00 98.97           C  
ATOM   2437  CE1 TYR O 297      30.271 -17.665  15.116  1.00 98.96           C  
ATOM   2438  CE2 TYR O 297      32.393 -16.564  14.873  1.00 98.96           C  
ATOM   2439  CZ  TYR O 297      31.069 -16.543  15.270  1.00 98.98           C  
ATOM   2440  OH  TYR O 297      30.541 -15.398  15.822  1.00 98.96           O  
ATOM   2441  N   LYS O 298      34.470 -21.003  10.888  1.00 98.97           N  
ATOM   2442  CA  LYS O 298      35.456 -22.030  10.543  1.00 98.97           C  
ATOM   2443  C   LYS O 298      35.910 -22.712  11.830  1.00 98.98           C  
ATOM   2444  O   LYS O 298      36.033 -22.063  12.872  1.00 98.95           O  
ATOM   2445  CB  LYS O 298      36.656 -21.427   9.811  1.00 98.87           C  
ATOM   2446  CG  LYS O 298      36.329 -21.004   8.392  0.98 97.28           C  
ATOM   2447  CD  LYS O 298      37.584 -20.706   7.590  0.97 95.47           C  
ATOM   2448  CE  LYS O 298      37.219 -20.352   6.157  0.94 90.68           C  
ATOM   2449  NZ  LYS O 298      38.410 -19.969   5.357  0.92 83.51           N  
ATOM   2450  N   GLY O 299      36.126 -24.011  11.761  1.00 98.95           N  
ATOM   2451  CA  GLY O 299      36.560 -24.759  12.931  1.00 98.94           C  
ATOM   2452  C   GLY O 299      37.976 -24.411  13.345  1.00 98.94           C  
ATOM   2453  O   GLY O 299      38.707 -23.750  12.605  1.00 98.82           O  
ATOM   2454  N   ALA O 300      38.354 -24.855  14.546  1.00 98.93           N  
ATOM   2455  CA  ALA O 300      39.727 -24.682  15.017  1.00 98.90           C  
ATOM   2456  C   ALA O 300      40.683 -25.452  14.104  1.00 98.86           C  
ATOM   2457  O   ALA O 300      40.301 -26.486  13.549  1.00 98.69           O  
ATOM   2458  CB  ALA O 300      39.856 -25.175  16.456  1.00 98.83           C  
ATOM   2459  N   PRO O 301      41.912 -24.959  13.932  1.00 98.65           N  
ATOM   2460  CA  PRO O 301      42.871 -25.694  13.095  1.00 98.46           C  
ATOM   2461  C   PRO O 301      43.201 -27.065  13.683  1.00 98.41           C  
ATOM   2462  O   PRO O 301      43.064 -27.274  14.893  1.00 97.99           O  
ATOM   2463  CB  PRO O 301      44.108 -24.790  13.078  1.00 98.00           C  
ATOM   2464  CG  PRO O 301      43.975 -23.933  14.286  1.00 96.93           C  
ATOM   2465  CD  PRO O 301      42.499 -23.732  14.490  1.00 98.33           C  
ATOM   2466  N   THR O 302      43.628 -27.987  12.834  0.99 97.88           N  
ATOM   2467  CA  THR O 302      44.010 -29.318  13.298  0.99 97.73           C  
ATOM   2468  C   THR O 302      45.176 -29.189  14.281  0.99 97.51           C  
ATOM   2469  O   THR O 302      46.104 -28.411  14.035  0.99 96.50           O  
ATOM   2470  CB  THR O 302      44.379 -30.244  12.123  0.99 96.98           C  
ATOM   2471  OG1 THR O 302      45.400 -29.625  11.330  0.98 91.82           O  
ATOM   2472  CG2 THR O 302      43.168 -30.522  11.250  0.98 91.87           C  
ATOM   2473  N   PRO O 303      45.115 -29.917  15.409  0.99 97.45           N  
ATOM   2474  CA  PRO O 303      46.165 -29.772  16.425  0.99 97.20           C  
ATOM   2475  C   PRO O 303      47.546 -30.175  15.917  0.99 97.24           C  
ATOM   2476  O   PRO O 303      47.664 -31.022  15.026  0.99 96.58           O  
ATOM   2477  CB  PRO O 303      45.695 -30.687  17.565  0.99 96.50           C  
ATOM   2478  CG  PRO O 303      44.708 -31.615  16.954  0.99 94.38           C  
ATOM   2479  CD  PRO O 303      44.076 -30.874  15.810  0.99 96.97           C  
ATOM   2480  N   LYS O 304      48.572 -29.548  16.486  0.99 95.93           N  
ATOM   2481  CA  LYS O 304      49.962 -29.812  16.112  0.99 95.32           C  
ATOM   2482  C   LYS O 304      50.358 -31.256  16.423  0.99 95.25           C  
ATOM   2483  O   LYS O 304      51.089 -31.878  15.647  0.99 93.20           O  
ATOM   2484  CB  LYS O 304      50.901 -28.840  16.828  0.98 94.19           C  
ATOM   2485  CG  LYS O 304      50.687 -27.385  16.431  0.69 85.94           C  
ATOM   2486  CD  LYS O 304      51.735 -26.460  17.041  0.66 80.85           C  
ATOM   2487  CE  LYS O 304      51.465 -26.164  18.502  0.64 72.02           C  
ATOM   2488  NZ  LYS O 304      52.441 -25.194  19.066  0.65 63.20           N  
ATOM   2489  N   ARG O 305      49.876 -31.771  17.560  0.98 94.87           N  
ATOM   2490  CA  ARG O 305      50.081 -33.161  17.968  0.98 95.43           C  
ATOM   2491  C   ARG O 305      48.774 -33.925  17.829  0.98 96.19           C  
ATOM   2492  O   ARG O 305      47.770 -33.540  18.424  0.98 95.49           O  
ATOM   2493  CB  ARG O 305      50.575 -33.244  19.422  0.97 94.19           C  
ATOM   2494  CG  ARG O 305      52.086 -33.101  19.594  0.71 85.38           C  
ATOM   2495  CD  ARG O 305      52.513 -31.640  19.453  0.68 83.01           C  
ATOM   2496  NE  ARG O 305      53.963 -31.494  19.475  0.67 74.96           N  
ATOM   2497  CZ  ARG O 305      54.650 -30.938  20.467  0.65 68.21           C  
ATOM   2498  NH1 ARG O 305      54.021 -30.481  21.536  0.66 62.83           N  
ATOM   2499  NH2 ARG O 305      55.967 -30.847  20.386  0.66 61.88           N  
ATOM   2500  N   ILE O 306      48.798 -35.003  17.047  0.98 96.28           N  
ATOM   2501  CA  ILE O 306      47.611 -35.835  16.864  0.98 96.82           C  
ATOM   2502  C   ILE O 306      47.525 -36.855  17.992  0.98 97.18           C  
ATOM   2503  O   ILE O 306      48.495 -37.560  18.274  0.98 96.95           O  
ATOM   2504  CB  ILE O 306      47.598 -36.528  15.479  0.98 96.52           C  
ATOM   2505  CG1 ILE O 306      47.412 -35.486  14.367  0.97 94.15           C  
ATOM   2506  CG2 ILE O 306      46.485 -37.565  15.387  0.96 93.89           C  
ATOM   2507  CD1 ILE O 306      48.689 -34.853  13.860  0.96 89.67           C  
ATOM   2508  N   GLU O 307      46.369 -36.911  18.634  1.00 97.48           N  
ATOM   2509  CA  GLU O 307      46.115 -37.867  19.707  1.00 97.73           C  
ATOM   2510  C   GLU O 307      45.372 -39.083  19.171  1.00 98.22           C  
ATOM   2511  O   GLU O 307      44.468 -38.950  18.348  1.00 98.18           O  
ATOM   2512  CB  GLU O 307      45.289 -37.220  20.819  1.00 97.14           C  
ATOM   2513  CG  GLU O 307      46.014 -36.140  21.602  0.82 89.74           C  
ATOM   2514  CD  GLU O 307      45.141 -35.542  22.690  0.78 85.41           C  
ATOM   2515  OE1 GLU O 307      44.426 -34.555  22.408  0.77 79.32           O  
ATOM   2516  OE2 GLU O 307      45.162 -36.061  23.826  0.77 80.17           O  
ATOM   2517  N   TYR O 308      45.753 -40.269  19.655  1.00 97.88           N  
ATOM   2518  CA  TYR O 308      45.099 -41.519  19.286  1.00 98.13           C  
ATOM   2519  C   TYR O 308      44.436 -42.133  20.513  1.00 98.44           C  
ATOM   2520  O   TYR O 308      44.968 -42.030  21.618  1.00 98.35           O  
ATOM   2521  CB  TYR O 308      46.106 -42.488  18.657  1.00 97.86           C  
ATOM   2522  CG  TYR O 308      46.652 -41.981  17.342  1.00 97.73           C  
ATOM   2523  CD1 TYR O 308      45.935 -42.143  16.159  1.00 97.43           C  
ATOM   2524  CD2 TYR O 308      47.876 -41.318  17.283  1.00 97.24           C  
ATOM   2525  CE1 TYR O 308      46.423 -41.666  14.953  1.00 96.93           C  
ATOM   2526  CE2 TYR O 308      48.372 -40.833  16.080  1.00 96.94           C  
ATOM   2527  CZ  TYR O 308      47.643 -41.013  14.916  1.00 97.09           C  
ATOM   2528  OH  TYR O 308      48.130 -40.541  13.721  1.00 96.46           O  
ATOM   2529  N   PRO O 309      43.272 -42.789  20.324  1.00 98.49           N  
ATOM   2530  CA  PRO O 309      42.586 -43.017  19.045  1.00 98.61           C  
ATOM   2531  C   PRO O 309      41.943 -41.751  18.476  1.00 98.69           C  
ATOM   2532  O   PRO O 309      41.624 -40.823  19.220  1.00 98.48           O  
ATOM   2533  CB  PRO O 309      41.507 -44.043  19.412  1.00 98.37           C  
ATOM   2534  CG  PRO O 309      41.212 -43.776  20.853  1.00 97.17           C  
ATOM   2535  CD  PRO O 309      42.525 -43.343  21.460  1.00 98.30           C  
ATOM   2536  N   LEU O 310      41.768 -41.734  17.164  1.00 98.74           N  
ATOM   2537  CA  LEU O 310      41.157 -40.593  16.491  1.00 98.77           C  
ATOM   2538  C   LEU O 310      39.694 -40.442  16.879  1.00 98.80           C  
ATOM   2539  O   LEU O 310      39.019 -41.429  17.186  1.00 98.72           O  
ATOM   2540  CB  LEU O 310      41.262 -40.742  14.972  1.00 98.73           C  
ATOM   2541  CG  LEU O 310      42.662 -40.781  14.355  1.00 98.59           C  
ATOM   2542  CD1 LEU O 310      42.552 -40.977  12.847  1.00 98.44           C  
ATOM   2543  CD2 LEU O 310      43.446 -39.515  14.673  1.00 98.33           C  
ATOM   2544  N   LYS O 311      39.215 -39.217  16.845  1.00 98.87           N  
ATOM   2545  CA  LYS O 311      37.804 -38.931  17.071  1.00 98.87           C  
ATOM   2546  C   LYS O 311      37.012 -39.234  15.798  1.00 98.92           C  
ATOM   2547  O   LYS O 311      37.571 -39.265  14.699  1.00 98.90           O  
ATOM   2548  CB  LYS O 311      37.619 -37.473  17.494  1.00 98.74           C  
ATOM   2549  CG  LYS O 311      38.191 -37.171  18.876  0.96 97.74           C  
ATOM   2550  CD  LYS O 311      37.985 -35.713  19.276  0.95 95.73           C  
ATOM   2551  CE  LYS O 311      39.097 -34.824  18.744  0.92 90.01           C  
ATOM   2552  NZ  LYS O 311      38.890 -33.385  19.099  0.90 80.92           N  
ATOM   2553  N   ALA O 312      35.714 -39.466  15.957  1.00 98.93           N  
ATOM   2554  CA  ALA O 312      34.858 -39.806  14.821  1.00 98.96           C  
ATOM   2555  C   ALA O 312      34.919 -38.757  13.706  1.00 98.97           C  
ATOM   2556  O   ALA O 312      35.006 -39.117  12.529  1.00 98.96           O  
ATOM   2557  CB  ALA O 312      33.418 -40.008  15.282  1.00 98.96           C  
ATOM   2558  N   HIS O 313      34.899 -37.481  14.077  1.00 98.96           N  
ATOM   2559  CA  HIS O 313      34.921 -36.432  13.058  1.00 98.95           C  
ATOM   2560  C   HIS O 313      36.235 -36.409  12.274  1.00 98.96           C  
ATOM   2561  O   HIS O 313      36.253 -36.031  11.102  1.00 98.92           O  
ATOM   2562  CB  HIS O 313      34.607 -35.054  13.657  1.00 98.87           C  
ATOM   2563  CG  HIS O 313      35.714 -34.444  14.457  1.00 98.60           C  
ATOM   2564  ND1 HIS O 313      36.694 -33.671  13.878  1.00 93.24           N  
ATOM   2565  CD2 HIS O 313      35.973 -34.474  15.785  1.00 92.11           C  
ATOM   2566  CE1 HIS O 313      37.525 -33.252  14.824  1.00 93.40           C  
ATOM   2567  NE2 HIS O 313      37.109 -33.724  15.991  1.00 94.61           N  
ATOM   2568  N   GLN O 314      37.320 -36.840  12.912  1.00 98.92           N  
ATOM   2569  CA  GLN O 314      38.608 -36.928  12.228  1.00 98.92           C  
ATOM   2570  C   GLN O 314      38.593 -38.038  11.176  1.00 98.93           C  
ATOM   2571  O   GLN O 314      39.167 -37.889  10.098  1.00 98.91           O  
ATOM   2572  CB  GLN O 314      39.742 -37.152  13.229  1.00 98.87           C  
ATOM   2573  CG  GLN O 314      39.982 -35.950  14.133  1.00 98.73           C  
ATOM   2574  CD  GLN O 314      41.071 -36.197  15.149  1.00 98.66           C  
ATOM   2575  OE1 GLN O 314      41.015 -37.168  15.913  1.00 97.62           O  
ATOM   2576  NE2 GLN O 314      42.072 -35.331  15.167  1.00 97.24           N  
ATOM   2577  N   LYS O 315      37.917 -39.141  11.483  1.00 98.95           N  
ATOM   2578  CA  LYS O 315      37.771 -40.226  10.508  1.00 98.97           C  
ATOM   2579  C   LYS O 315      36.884 -39.800   9.340  1.00 98.97           C  
ATOM   2580  O   LYS O 315      37.116 -40.209   8.200  1.00 98.95           O  
ATOM   2581  CB  LYS O 315      37.230 -41.492  11.182  1.00 98.95           C  
ATOM   2582  CG  LYS O 315      38.204 -42.099  12.184  1.00 98.83           C  
ATOM   2583  CD  LYS O 315      37.648 -43.368  12.809  1.00 98.58           C  
ATOM   2584  CE  LYS O 315      38.644 -43.962  13.794  1.00 97.34           C  
ATOM   2585  NZ  LYS O 315      38.100 -45.181  14.459  1.00 95.31           N  
ATOM   2586  N   VAL O 316      35.887 -38.963   9.613  1.00 98.98           N  
ATOM   2587  CA  VAL O 316      35.057 -38.398   8.543  1.00 98.99           C  
ATOM   2588  C   VAL O 316      35.919 -37.527   7.621  1.00 98.99           C  
ATOM   2589  O   VAL O 316      35.830 -37.639   6.397  1.00 98.98           O  
ATOM   2590  CB  VAL O 316      33.857 -37.591   9.101  1.00 98.99           C  
ATOM   2591  CG1 VAL O 316      33.091 -36.902   7.967  1.00 98.92           C  
ATOM   2592  CG2 VAL O 316      32.918 -38.515   9.884  1.00 98.95           C  
ATOM   2593  N   ALA O 317      36.762 -36.685   8.217  1.00 98.97           N  
ATOM   2594  CA  ALA O 317      37.675 -35.850   7.432  1.00 98.96           C  
ATOM   2595  C   ALA O 317      38.594 -36.708   6.555  1.00 98.97           C  
ATOM   2596  O   ALA O 317      38.806 -36.390   5.382  1.00 98.95           O  
ATOM   2597  CB  ALA O 317      38.495 -34.942   8.349  1.00 98.91           C  
ATOM   2598  N   ILE O 318      39.117 -37.797   7.124  1.00 98.94           N  
ATOM   2599  CA  ILE O 318      39.975 -38.720   6.372  1.00 98.94           C  
ATOM   2600  C   ILE O 318      39.232 -39.304   5.172  1.00 98.96           C  
ATOM   2601  O   ILE O 318      39.747 -39.284   4.052  1.00 98.95           O  
ATOM   2602  CB  ILE O 318      40.524 -39.852   7.273  1.00 98.91           C  
ATOM   2603  CG1 ILE O 318      41.573 -39.291   8.245  1.00 98.80           C  
ATOM   2604  CG2 ILE O 318      41.130 -40.979   6.430  1.00 98.80           C  
ATOM   2605  CD1 ILE O 318      42.016 -40.280   9.317  1.00 98.56           C  
ATOM   2606  N   MET O 319      38.028 -39.821   5.407  1.00 98.98           N  
ATOM   2607  CA  MET O 319      37.251 -40.416   4.318  1.00 98.99           C  
ATOM   2608  C   MET O 319      36.974 -39.404   3.210  1.00 98.99           C  
ATOM   2609  O   MET O 319      37.090 -39.732   2.027  1.00 98.98           O  
ATOM   2610  CB  MET O 319      35.942 -41.013   4.848  1.00 98.99           C  
ATOM   2611  CG  MET O 319      36.155 -42.274   5.682  1.00 98.92           C  
ATOM   2612  SD  MET O 319      34.615 -43.094   6.137  1.00 98.90           S  
ATOM   2613  CE  MET O 319      33.975 -41.968   7.376  1.00 98.43           C  
ATOM   2614  N   ARG O 320      36.629 -38.181   3.589  1.00 98.99           N  
ATOM   2615  CA  ARG O 320      36.384 -37.127   2.608  1.00 98.99           C  
ATOM   2616  C   ARG O 320      37.627 -36.848   1.771  1.00 98.99           C  
ATOM   2617  O   ARG O 320      37.542 -36.717   0.550  1.00 98.98           O  
ATOM   2618  CB  ARG O 320      35.919 -35.837   3.291  1.00 98.97           C  
ATOM   2619  CG  ARG O 320      34.532 -35.931   3.909  1.00 98.79           C  
ATOM   2620  CD  ARG O 320      34.076 -34.584   4.480  1.00 98.87           C  
ATOM   2621  NE  ARG O 320      34.038 -33.537   3.453  1.00 98.90           N  
ATOM   2622  CZ  ARG O 320      33.085 -33.409   2.526  1.00 98.96           C  
ATOM   2623  NH1 ARG O 320      32.058 -34.254   2.486  1.00 98.75           N  
ATOM   2624  NH2 ARG O 320      33.161 -32.441   1.628  1.00 98.68           N  
ATOM   2625  N   ASN O 321      38.772 -36.760   2.434  1.00 98.97           N  
ATOM   2626  CA  ASN O 321      40.016 -36.468   1.726  1.00 98.96           C  
ATOM   2627  C   ASN O 321      40.444 -37.604   0.800  1.00 98.96           C  
ATOM   2628  O   ASN O 321      40.953 -37.348  -0.290  1.00 98.93           O  
ATOM   2629  CB  ASN O 321      41.120 -36.088   2.712  1.00 98.95           C  
ATOM   2630  CG  ASN O 321      40.924 -34.689   3.265  1.00 98.93           C  
ATOM   2631  OD1 ASN O 321      40.477 -33.793   2.550  1.00 97.76           O  
ATOM   2632  ND2 ASN O 321      41.248 -34.490   4.533  1.00 97.49           N  
ATOM   2633  N   ILE O 322      40.212 -38.850   1.218  1.00 98.96           N  
ATOM   2634  CA  ILE O 322      40.495 -39.994   0.351  1.00 98.97           C  
ATOM   2635  C   ILE O 322      39.667 -39.900  -0.934  1.00 98.97           C  
ATOM   2636  O   ILE O 322      40.198 -40.062  -2.036  1.00 98.96           O  
ATOM   2637  CB  ILE O 322      40.255 -41.334   1.078  1.00 98.96           C  
ATOM   2638  CG1 ILE O 322      41.346 -41.551   2.138  1.00 98.84           C  
ATOM   2639  CG2 ILE O 322      40.234 -42.503   0.083  1.00 98.84           C  
ATOM   2640  CD1 ILE O 322      41.085 -42.721   3.077  1.00 98.52           C  
ATOM   2641  N   GLU O 323      38.377 -39.623  -0.794  1.00 98.98           N  
ATOM   2642  CA  GLU O 323      37.508 -39.495  -1.974  1.00 98.99           C  
ATOM   2643  C   GLU O 323      37.967 -38.362  -2.890  1.00 98.99           C  
ATOM   2644  O   GLU O 323      38.015 -38.532  -4.113  1.00 98.97           O  
ATOM   2645  CB  GLU O 323      36.050 -39.277  -1.558  1.00 98.99           C  
ATOM   2646  CG  GLU O 323      35.390 -40.507  -0.946  1.00 98.96           C  
ATOM   2647  CD  GLU O 323      33.926 -40.262  -0.610  1.00 98.97           C  
ATOM   2648  OE1 GLU O 323      33.135 -40.012  -1.547  1.00 98.74           O  
ATOM   2649  OE2 GLU O 323      33.573 -40.300   0.585  1.00 98.77           O  
ATOM   2650  N   LYS O 324      38.304 -37.211  -2.299  1.00 98.96           N  
ATOM   2651  CA  LYS O 324      38.774 -36.058  -3.076  1.00 98.96           C  
ATOM   2652  C   LYS O 324      40.063 -36.378  -3.833  1.00 98.95           C  
ATOM   2653  O   LYS O 324      40.186 -36.082  -5.026  1.00 98.91           O  
ATOM   2654  CB  LYS O 324      39.009 -34.850  -2.162  1.00 98.93           C  
ATOM   2655  CG  LYS O 324      37.737 -34.231  -1.601  1.00 98.80           C  
ATOM   2656  CD  LYS O 324      38.087 -33.141  -0.589  1.00 98.59           C  
ATOM   2657  CE  LYS O 324      36.847 -32.542   0.040  1.00 97.92           C  
ATOM   2658  NZ  LYS O 324      37.208 -31.525   1.072  1.00 96.90           N  
ATOM   2659  N   MET O 325      41.010 -36.991  -3.128  1.00 98.94           N  
ATOM   2660  CA  MET O 325      42.311 -37.311  -3.713  1.00 98.92           C  
ATOM   2661  C   MET O 325      42.187 -38.334  -4.840  1.00 98.95           C  
ATOM   2662  O   MET O 325      42.866 -38.211  -5.860  1.00 98.93           O  
ATOM   2663  CB  MET O 325      43.271 -37.813  -2.630  1.00 98.82           C  
ATOM   2664  CG  MET O 325      43.679 -36.722  -1.647  1.00 97.77           C  
ATOM   2665  SD  MET O 325      44.467 -37.366  -0.159  1.00 96.35           S  
ATOM   2666  CE  MET O 325      46.030 -37.916  -0.832  1.00 91.92           C  
ATOM   2667  N   LEU O 326      41.318 -39.326  -4.665  1.00 98.96           N  
ATOM   2668  CA  LEU O 326      41.114 -40.326  -5.714  1.00 98.97           C  
ATOM   2669  C   LEU O 326      40.473 -39.718  -6.957  1.00 98.98           C  
ATOM   2670  O   LEU O 326      40.867 -40.043  -8.074  1.00 98.96           O  
ATOM   2671  CB  LEU O 326      40.277 -41.500  -5.196  1.00 98.97           C  
ATOM   2672  CG  LEU O 326      40.988 -42.434  -4.207  1.00 98.89           C  
ATOM   2673  CD1 LEU O 326      40.033 -43.526  -3.751  1.00 98.81           C  
ATOM   2674  CD2 LEU O 326      42.248 -43.042  -4.815  1.00 98.74           C  
ATOM   2675  N   GLY O 327      39.497 -38.846  -6.773  1.00 98.94           N  
ATOM   2676  CA  GLY O 327      38.873 -38.165  -7.905  1.00 98.93           C  
ATOM   2677  C   GLY O 327      39.894 -37.392  -8.722  1.00 98.95           C  
ATOM   2678  O   GLY O 327      39.894 -37.452  -9.957  1.00 98.92           O  
ATOM   2679  N   GLU O 328      40.780 -36.695  -8.022  1.00 98.93           N  
ATOM   2680  CA  GLU O 328      41.832 -35.914  -8.670  1.00 98.92           C  
ATOM   2681  C   GLU O 328      42.866 -36.808  -9.361  1.00 98.94           C  
ATOM   2682  O   GLU O 328      43.227 -36.568 -10.514  1.00 98.89           O  
ATOM   2683  CB  GLU O 328      42.505 -34.993  -7.650  1.00 98.80           C  
ATOM   2684  CG  GLU O 328      43.500 -34.019  -8.250  0.99 94.60           C  
ATOM   2685  CD  GLU O 328      43.954 -32.954  -7.264  0.99 92.53           C  
ATOM   2686  OE1 GLU O 328      43.090 -32.394  -6.549  0.98 88.27           O  
ATOM   2687  OE2 GLU O 328      45.163 -32.681  -7.195  0.98 89.91           O  
ATOM   2688  N   ALA O 329      43.332 -37.841  -8.649  1.00 98.94           N  
ATOM   2689  CA  ALA O 329      44.360 -38.737  -9.189  1.00 98.94           C  
ATOM   2690  C   ALA O 329      43.861 -39.532 -10.396  1.00 98.96           C  
ATOM   2691  O   ALA O 329      44.615 -39.761 -11.343  1.00 98.93           O  
ATOM   2692  CB  ALA O 329      44.862 -39.684  -8.106  1.00 98.91           C  
ATOM   2693  N   LEU O 330      42.600 -39.960 -10.345  1.00 98.98           N  
ATOM   2694  CA  LEU O 330      42.010 -40.729 -11.441  1.00 98.98           C  
ATOM   2695  C   LEU O 330      41.567 -39.840 -12.601  1.00 98.97           C  
ATOM   2696  O   LEU O 330      41.295 -40.343 -13.693  1.00 98.91           O  
ATOM   2697  CB  LEU O 330      40.827 -41.559 -10.931  1.00 98.98           C  
ATOM   2698  CG  LEU O 330      41.173 -42.691  -9.953  1.00 98.96           C  
ATOM   2699  CD1 LEU O 330      39.914 -43.188  -9.250  1.00 98.94           C  
ATOM   2700  CD2 LEU O 330      41.878 -43.838 -10.667  1.00 98.93           C  
ATOM   2701  N   GLY O 331      41.479 -38.546 -12.359  1.00 98.92           N  
ATOM   2702  CA  GLY O 331      41.058 -37.587 -13.372  1.00 98.88           C  
ATOM   2703  C   GLY O 331      39.581 -37.643 -13.709  1.00 98.86           C  
ATOM   2704  O   GLY O 331      39.148 -37.059 -14.706  1.00 98.61           O  
ATOM   2705  N   ASN O 332      38.807 -38.350 -12.884  1.00 98.82           N  
ATOM   2706  CA  ASN O 332      37.389 -38.572 -13.147  1.00 98.81           C  
ATOM   2707  C   ASN O 332      36.701 -39.047 -11.868  1.00 98.87           C  
ATOM   2708  O   ASN O 332      36.951 -40.168 -11.418  1.00 98.86           O  
ATOM   2709  CB  ASN O 332      37.233 -39.617 -14.268  1.00 98.72           C  
ATOM   2710  CG  ASN O 332      35.785 -39.912 -14.648  1.00 98.58           C  
ATOM   2711  OD1 ASN O 332      35.526 -40.857 -15.401  1.00 97.41           O  
ATOM   2712  ND2 ASN O 332      34.849 -39.132 -14.135  1.00 96.74           N  
ATOM   2713  N   PRO O 333      35.821 -38.227 -11.273  1.00 98.85           N  
ATOM   2714  CA  PRO O 333      35.143 -38.626 -10.028  1.00 98.84           C  
ATOM   2715  C   PRO O 333      34.294 -39.890 -10.155  1.00 98.90           C  
ATOM   2716  O   PRO O 333      34.066 -40.564  -9.152  1.00 98.86           O  
ATOM   2717  CB  PRO O 333      34.267 -37.411  -9.687  1.00 98.55           C  
ATOM   2718  CG  PRO O 333      34.161 -36.625 -10.943  1.00 96.88           C  
ATOM   2719  CD  PRO O 333      35.442 -36.875 -11.686  1.00 98.54           C  
ATOM   2720  N   GLN O 334      33.859 -40.222 -11.365  1.00 98.77           N  
ATOM   2721  CA  GLN O 334      33.050 -41.425 -11.570  1.00 98.76           C  
ATOM   2722  C   GLN O 334      33.858 -42.718 -11.428  1.00 98.86           C  
ATOM   2723  O   GLN O 334      33.279 -43.794 -11.292  1.00 98.79           O  
ATOM   2724  CB  GLN O 334      32.346 -41.377 -12.930  1.00 98.46           C  
ATOM   2725  CG  GLN O 334      31.278 -40.291 -13.015  0.99 96.84           C  
ATOM   2726  CD  GLN O 334      30.472 -40.357 -14.294  0.98 95.66           C  
ATOM   2727  OE1 GLN O 334      31.021 -40.492 -15.390  0.98 90.20           O  
ATOM   2728  NE2 GLN O 334      29.154 -40.267 -14.164  0.98 88.46           N  
ATOM   2729  N   GLU O 335      35.184 -42.614 -11.446  1.00 98.86           N  
ATOM   2730  CA  GLU O 335      36.058 -43.779 -11.276  1.00 98.92           C  
ATOM   2731  C   GLU O 335      36.375 -44.083  -9.812  1.00 98.96           C  
ATOM   2732  O   GLU O 335      36.956 -45.131  -9.508  1.00 98.95           O  
ATOM   2733  CB  GLU O 335      37.358 -43.596 -12.064  1.00 98.90           C  
ATOM   2734  CG  GLU O 335      37.177 -43.686 -13.579  1.00 98.51           C  
ATOM   2735  CD  GLU O 335      38.488 -43.600 -14.344  1.00 98.43           C  
ATOM   2736  OE1 GLU O 335      39.532 -44.023 -13.803  1.00 96.92           O  
ATOM   2737  OE2 GLU O 335      38.476 -43.119 -15.496  1.00 97.07           O  
ATOM   2738  N   VAL O 336      35.996 -43.190  -8.906  1.00 98.96           N  
ATOM   2739  CA  VAL O 336      36.300 -43.369  -7.482  1.00 98.97           C  
ATOM   2740  C   VAL O 336      35.652 -44.640  -6.924  1.00 98.98           C  
ATOM   2741  O   VAL O 336      36.322 -45.462  -6.300  1.00 98.98           O  
ATOM   2742  CB  VAL O 336      35.883 -42.128  -6.653  1.00 98.97           C  
ATOM   2743  CG1 VAL O 336      36.047 -42.389  -5.154  1.00 98.91           C  
ATOM   2744  CG2 VAL O 336      36.703 -40.911  -7.076  1.00 98.94           C  
ATOM   2745  N   GLY O 337      34.357 -44.811  -7.164  1.00 98.97           N  
ATOM   2746  CA  GLY O 337      33.615 -45.969  -6.682  1.00 98.98           C  
ATOM   2747  C   GLY O 337      34.183 -47.305  -7.144  1.00 98.98           C  
ATOM   2748  O   GLY O 337      34.477 -48.170  -6.317  1.00 98.97           O  
ATOM   2749  N   PRO O 338      34.344 -47.493  -8.469  1.00 98.99           N  
ATOM   2750  CA  PRO O 338      34.938 -48.748  -8.962  1.00 98.99           C  
ATOM   2751  C   PRO O 338      36.313 -49.051  -8.369  1.00 98.99           C  
ATOM   2752  O   PRO O 338      36.595 -50.211  -8.046  1.00 98.98           O  
ATOM   2753  CB  PRO O 338      35.025 -48.515 -10.476  1.00 98.97           C  
ATOM   2754  CG  PRO O 338      33.884 -47.595 -10.763  1.00 98.65           C  
ATOM   2755  CD  PRO O 338      33.812 -46.677  -9.564  1.00 98.95           C  
ATOM   2756  N   LEU O 339      37.162 -48.036  -8.198  1.00 98.99           N  
ATOM   2757  CA  LEU O 339      38.486 -48.258  -7.621  1.00 98.99           C  
ATOM   2758  C   LEU O 339      38.391 -48.685  -6.156  1.00 98.99           C  
ATOM   2759  O   LEU O 339      39.077 -49.619  -5.733  1.00 98.98           O  
ATOM   2760  CB  LEU O 339      39.373 -47.013  -7.771  1.00 98.98           C  
ATOM   2761  CG  LEU O 339      40.832 -47.204  -7.312  1.00 98.79           C  
ATOM   2762  CD1 LEU O 339      41.795 -46.455  -8.218  1.00 97.97           C  
ATOM   2763  CD2 LEU O 339      41.020 -46.778  -5.857  1.00 97.71           C  
ATOM   2764  N   LEU O 340      37.551 -48.016  -5.381  1.00 98.99           N  
ATOM   2765  CA  LEU O 340      37.364 -48.372  -3.970  1.00 98.99           C  
ATOM   2766  C   LEU O 340      36.820 -49.791  -3.816  1.00 98.99           C  
ATOM   2767  O   LEU O 340      37.268 -50.538  -2.945  1.00 98.97           O  
ATOM   2768  CB  LEU O 340      36.443 -47.367  -3.272  1.00 98.99           C  
ATOM   2769  CG  LEU O 340      37.037 -45.978  -2.998  1.00 98.93           C  
ATOM   2770  CD1 LEU O 340      35.953 -45.038  -2.487  1.00 98.89           C  
ATOM   2771  CD2 LEU O 340      38.188 -46.056  -1.994  1.00 98.84           C  
ATOM   2772  N   ASN O 341      35.870 -50.172  -4.670  1.00 98.99           N  
ATOM   2773  CA  ASN O 341      35.318 -51.528  -4.638  1.00 98.99           C  
ATOM   2774  C   ASN O 341      36.388 -52.572  -4.929  1.00 98.99           C  
ATOM   2775  O   ASN O 341      36.485 -53.578  -4.223  1.00 98.97           O  
ATOM   2776  CB  ASN O 341      34.142 -51.660  -5.617  1.00 98.95           C  
ATOM   2777  CG  ASN O 341      32.867 -51.031  -5.087  1.00 94.09           C  
ATOM   2778  OD1 ASN O 341      32.606 -51.041  -3.886  1.00 86.55           O  
ATOM   2779  ND2 ASN O 341      32.056 -50.485  -5.978  1.00 86.55           N  
ATOM   2780  N   THR O 342      37.204 -52.333  -5.952  1.00 98.97           N  
ATOM   2781  CA  THR O 342      38.306 -53.232  -6.291  1.00 98.97           C  
ATOM   2782  C   THR O 342      39.291 -53.346  -5.125  1.00 98.97           C  
ATOM   2783  O   THR O 342      39.814 -54.427  -4.841  1.00 98.94           O  
ATOM   2784  CB  THR O 342      39.028 -52.749  -7.565  1.00 98.97           C  
ATOM   2785  OG1 THR O 342      38.109 -52.777  -8.662  1.00 98.69           O  
ATOM   2786  CG2 THR O 342      40.228 -53.631  -7.896  1.00 98.53           C  
ATOM   2787  N   MET O 343      39.521 -52.225  -4.441  1.00 98.98           N  
ATOM   2788  CA  MET O 343      40.467 -52.185  -3.330  1.00 98.98           C  
ATOM   2789  C   MET O 343      40.038 -53.068  -2.155  1.00 98.98           C  
ATOM   2790  O   MET O 343      40.892 -53.684  -1.511  1.00 98.95           O  
ATOM   2791  CB  MET O 343      40.661 -50.737  -2.863  1.00 98.96           C  
ATOM   2792  CG  MET O 343      41.860 -50.526  -1.951  1.00 98.46           C  
ATOM   2793  SD  MET O 343      42.024 -48.808  -1.426  1.00 98.21           S  
ATOM   2794  CE  MET O 343      42.240 -47.986  -2.999  1.00 96.27           C  
ATOM   2795  N   ILE O 344      38.734 -53.139  -1.864  1.00 98.98           N  
ATOM   2796  CA  ILE O 344      38.270 -53.847  -0.664  1.00 98.98           C  
ATOM   2797  C   ILE O 344      37.731 -55.262  -0.906  1.00 98.98           C  
ATOM   2798  O   ILE O 344      37.877 -56.125  -0.037  1.00 98.93           O  
ATOM   2799  CB  ILE O 344      37.222 -53.025   0.130  1.00 98.91           C  
ATOM   2800  CG1 ILE O 344      35.889 -52.907  -0.625  1.00 97.09           C  
ATOM   2801  CG2 ILE O 344      37.777 -51.646   0.494  1.00 97.66           C  
ATOM   2802  CD1 ILE O 344      34.719 -52.463   0.244  1.00 95.66           C  
ATOM   2803  N   LYS O 345      37.108 -55.510  -2.073  1.00 98.92           N  
ATOM   2804  CA  LYS O 345      36.423 -56.788  -2.314  1.00 98.93           C  
ATOM   2805  C   LYS O 345      37.370 -57.982  -2.259  1.00 98.92           C  
ATOM   2806  O   LYS O 345      38.336 -58.060  -3.012  1.00 98.84           O  
ATOM   2807  CB  LYS O 345      35.653 -56.766  -3.643  1.00 98.85           C  
ATOM   2808  CG  LYS O 345      34.305 -56.059  -3.524  0.99 96.91           C  
ATOM   2809  CD  LYS O 345      33.424 -56.257  -4.755  0.98 93.95           C  
ATOM   2810  CE  LYS O 345      33.958 -55.495  -5.962  0.97 89.05           C  
ATOM   2811  NZ  LYS O 345      32.951 -55.387  -7.051  0.97 79.93           N  
ATOM   2812  N   GLY O 346      37.069 -58.909  -1.357  1.00 98.89           N  
ATOM   2813  CA  GLY O 346      37.870 -60.105  -1.146  1.00 98.91           C  
ATOM   2814  C   GLY O 346      39.192 -59.848  -0.443  1.00 98.94           C  
ATOM   2815  O   GLY O 346      40.042 -60.742  -0.377  1.00 98.80           O  
ATOM   2816  N   ARG O 347      39.373 -58.633   0.083  1.00 98.93           N  
ATOM   2817  CA  ARG O 347      40.628 -58.262   0.727  1.00 98.95           C  
ATOM   2818  C   ARG O 347      40.418 -57.659   2.120  1.00 98.95           C  
ATOM   2819  O   ARG O 347      41.149 -58.004   3.058  1.00 98.89           O  
ATOM   2820  CB  ARG O 347      41.428 -57.296  -0.161  1.00 98.90           C  
ATOM   2821  CG  ARG O 347      41.716 -57.866  -1.561  1.00 98.68           C  
ATOM   2822  CD  ARG O 347      42.852 -57.148  -2.278  1.00 98.77           C  
ATOM   2823  NE  ARG O 347      42.860 -55.707  -2.120  1.00 98.77           N  
ATOM   2824  CZ  ARG O 347      43.852 -55.019  -1.540  1.00 98.87           C  
ATOM   2825  NH1 ARG O 347      44.933 -55.639  -1.069  1.00 98.51           N  
ATOM   2826  NH2 ARG O 347      43.767 -53.701  -1.429  1.00 98.57           N  
ATOM   2827  N   TYR O 348      39.456 -56.764   2.258  1.00 98.92           N  
ATOM   2828  CA  TYR O 348      39.159 -56.133   3.552  1.00 98.93           C  
ATOM   2829  C   TYR O 348      37.746 -56.430   4.057  1.00 98.92           C  
ATOM   2830  O   TYR O 348      37.480 -56.281   5.246  1.00 98.82           O  
ATOM   2831  CB  TYR O 348      39.346 -54.615   3.469  1.00 98.93           C  
ATOM   2832  CG  TYR O 348      40.772 -54.162   3.278  1.00 98.91           C  
ATOM   2833  CD1 TYR O 348      41.652 -54.094   4.356  1.00 98.79           C  
ATOM   2834  CD2 TYR O 348      41.240 -53.782   2.021  1.00 98.79           C  
ATOM   2835  CE1 TYR O 348      42.961 -53.669   4.191  1.00 98.65           C  
ATOM   2836  CE2 TYR O 348      42.547 -53.357   1.846  1.00 98.68           C  
ATOM   2837  CZ  TYR O 348      43.405 -53.301   2.934  1.00 98.75           C  
ATOM   2838  OH  TYR O 348      44.700 -52.874   2.761  1.00 98.62           O  
ATOM   2839  N   ASN O 349      36.854 -56.821   3.165  1.00 98.40           N  
ATOM   2840  CA  ASN O 349      35.476 -57.115   3.572  1.00 98.49           C  
ATOM   2841  C   ASN O 349      35.228 -58.615   3.775  1.00 98.08           C  
ATOM   2842  O   ASN O 349      36.160 -59.416   3.636  1.00 95.57           O  
ATOM   2843  CB  ASN O 349      34.472 -56.523   2.575  1.00 97.74           C  
ATOM   2844  CG  ASN O 349      34.535 -57.169   1.194  0.99 96.94           C  
ATOM   2845  OD1 ASN O 349      35.405 -57.997   0.905  0.99 92.67           O  
ATOM   2846  ND2 ASN O 349      33.597 -56.795   0.336  0.99 91.60           N  
ATOM   2847  OXT ASN O 349      34.115 -59.003   4.077  0.96 88.24           O  
TER    2848      ASN O 349                                                      
ATOM   2849  N   HIS V   1      55.997 -39.487   7.731  0.83 86.25           N  
ATOM   2850  CA  HIS V   1      54.567 -39.840   7.601  0.84 88.68           C  
ATOM   2851  C   HIS V   1      53.651 -38.787   8.221  0.84 89.57           C  
ATOM   2852  O   HIS V   1      52.441 -38.800   7.972  0.84 84.30           O  
ATOM   2853  CB  HIS V   1      54.299 -41.211   8.223  0.86 83.91           C  
ATOM   2854  CG  HIS V   1      55.171 -42.300   7.673  0.76 80.29           C  
ATOM   2855  ND1 HIS V   1      56.340 -42.677   8.281  0.75 70.56           N  
ATOM   2856  CD2 HIS V   1      55.039 -43.082   6.577  0.76 69.64           C  
ATOM   2857  CE1 HIS V   1      56.895 -43.651   7.579  0.78 69.57           C  
ATOM   2858  NE2 HIS V   1      56.129 -43.918   6.537  0.75 73.43           N  
ATOM   2859  N   LEU V   2      54.218 -37.877   9.013  0.93 92.06           N  
ATOM   2860  CA  LEU V   2      53.440 -36.807   9.634  0.93 93.16           C  
ATOM   2861  C   LEU V   2      52.784 -35.909   8.576  0.93 94.24           C  
ATOM   2862  O   LEU V   2      51.697 -35.366   8.799  0.92 92.37           O  
ATOM   2863  CB  LEU V   2      54.341 -35.976  10.565  0.92 90.52           C  
ATOM   2864  CG  LEU V   2      53.654 -35.167  11.670  0.84 84.59           C  
ATOM   2865  CD1 LEU V   2      53.063 -36.096  12.728  0.84 82.01           C  
ATOM   2866  CD2 LEU V   2      54.644 -34.210  12.313  0.83 81.53           C  
ATOM   2867  N   GLU V   3      53.445 -35.785   7.427  0.99 95.74           N  
ATOM   2868  CA  GLU V   3      52.944 -34.989   6.310  0.99 96.19           C  
ATOM   2869  C   GLU V   3      51.628 -35.546   5.756  0.99 97.17           C  
ATOM   2870  O   GLU V   3      50.671 -34.796   5.539  0.99 96.39           O  
ATOM   2871  CB  GLU V   3      54.002 -34.918   5.202  0.98 94.10           C  
ATOM   2872  CG  GLU V   3      53.648 -33.983   4.050  0.82 83.00           C  
ATOM   2873  CD  GLU V   3      54.638 -34.035   2.896  0.80 78.65           C  
ATOM   2874  OE1 GLU V   3      55.556 -34.887   2.911  0.81 72.91           O  
ATOM   2875  OE2 GLU V   3      54.493 -33.217   1.961  0.82 74.65           O  
ATOM   2876  N   VAL V   4      51.592 -36.871   5.524  0.99 97.36           N  
ATOM   2877  CA  VAL V   4      50.388 -37.509   4.980  1.00 97.51           C  
ATOM   2878  C   VAL V   4      49.259 -37.536   6.019  0.99 97.92           C  
ATOM   2879  O   VAL V   4      48.083 -37.411   5.665  0.99 97.61           O  
ATOM   2880  CB  VAL V   4      50.673 -38.926   4.397  0.99 96.65           C  
ATOM   2881  CG1 VAL V   4      51.015 -39.928   5.492  0.98 93.33           C  
ATOM   2882  CG2 VAL V   4      49.479 -39.425   3.580  0.98 93.70           C  
ATOM   2883  N   VAL V   5      49.627 -37.681   7.296  1.00 97.91           N  
ATOM   2884  CA  VAL V   5      48.640 -37.657   8.380  1.00 97.96           C  
ATOM   2885  C   VAL V   5      47.931 -36.299   8.411  1.00 98.17           C  
ATOM   2886  O   VAL V   5      46.703 -36.234   8.497  1.00 98.01           O  
ATOM   2887  CB  VAL V   5      49.291 -37.979   9.752  1.00 97.42           C  
ATOM   2888  CG1 VAL V   5      48.302 -37.755  10.888  0.99 95.92           C  
ATOM   2889  CG2 VAL V   5      49.793 -39.421   9.774  0.99 96.02           C  
ATOM   2890  N   LYS V   6      48.705 -35.217   8.323  1.00 97.98           N  
ATOM   2891  CA  LYS V   6      48.146 -33.865   8.306  1.00 97.56           C  
ATOM   2892  C   LYS V   6      47.250 -33.650   7.088  1.00 97.95           C  
ATOM   2893  O   LYS V   6      46.180 -33.046   7.200  1.00 97.69           O  
ATOM   2894  CB  LYS V   6      49.268 -32.814   8.323  1.00 96.22           C  
ATOM   2895  CG  LYS V   6      49.982 -32.671   9.661  0.83 86.72           C  
ATOM   2896  CD  LYS V   6      49.090 -32.023  10.716  0.79 84.83           C  
ATOM   2897  CE  LYS V   6      49.851 -31.770  12.006  0.77 76.69           C  
ATOM   2898  NZ  LYS V   6      48.970 -31.206  13.065  0.79 67.88           N  
ATOM   2899  N   LEU V   7      47.694 -34.150   5.934  1.00 98.28           N  
ATOM   2900  CA  LEU V   7      46.931 -34.038   4.691  1.00 98.21           C  
ATOM   2901  C   LEU V   7      45.565 -34.720   4.812  1.00 98.46           C  
ATOM   2902  O   LEU V   7      44.547 -34.159   4.400  1.00 98.26           O  
ATOM   2903  CB  LEU V   7      47.727 -34.649   3.529  1.00 97.64           C  
ATOM   2904  CG  LEU V   7      47.122 -34.589   2.119  0.98 94.21           C  
ATOM   2905  CD1 LEU V   7      47.009 -33.146   1.632  0.98 91.31           C  
ATOM   2906  CD2 LEU V   7      47.969 -35.415   1.158  0.98 91.03           C  
ATOM   2907  N   LEU V   8      45.558 -35.920   5.382  1.00 98.63           N  
ATOM   2908  CA  LEU V   8      44.317 -36.686   5.508  1.00 98.73           C  
ATOM   2909  C   LEU V   8      43.375 -36.134   6.582  1.00 98.80           C  
ATOM   2910  O   LEU V   8      42.159 -36.282   6.464  1.00 98.73           O  
ATOM   2911  CB  LEU V   8      44.625 -38.165   5.777  1.00 98.65           C  
ATOM   2912  CG  LEU V   8      45.234 -38.952   4.606  1.00 98.31           C  
ATOM   2913  CD1 LEU V   8      45.600 -40.360   5.054  1.00 97.82           C  
ATOM   2914  CD2 LEU V   8      44.291 -39.002   3.408  1.00 97.64           C  
ATOM   2915  N   LEU V   9      43.934 -35.512   7.617  1.00 98.70           N  
ATOM   2916  CA  LEU V   9      43.123 -34.988   8.719  1.00 98.73           C  
ATOM   2917  C   LEU V   9      42.579 -33.577   8.474  1.00 98.78           C  
ATOM   2918  O   LEU V   9      41.690 -33.130   9.199  1.00 98.54           O  
ATOM   2919  CB  LEU V   9      43.919 -34.997  10.027  1.00 98.47           C  
ATOM   2920  CG  LEU V   9      44.179 -36.356  10.685  0.99 97.41           C  
ATOM   2921  CD1 LEU V   9      45.056 -36.172  11.917  0.99 94.93           C  
ATOM   2922  CD2 LEU V   9      42.880 -37.048  11.066  0.99 94.56           C  
ATOM   2923  N   GLU V  10      43.111 -32.891   7.470  1.00 98.72           N  
ATOM   2924  CA  GLU V  10      42.719 -31.506   7.210  1.00 98.67           C  
ATOM   2925  C   GLU V  10      41.241 -31.406   6.833  1.00 98.77           C  
ATOM   2926  O   GLU V  10      40.774 -32.077   5.910  1.00 98.54           O  
ATOM   2927  CB  GLU V  10      43.595 -30.904   6.109  1.00 98.20           C  
ATOM   2928  CG  GLU V  10      43.440 -29.398   5.947  0.93 93.11           C  
ATOM   2929  CD  GLU V  10      44.467 -28.795   5.001  0.90 89.64           C  
ATOM   2930  OE1 GLU V  10      44.543 -29.238   3.840  0.89 83.64           O  
ATOM   2931  OE2 GLU V  10      45.197 -27.874   5.423  0.88 84.46           O  
ATOM   2932  N   ALA V  11      40.516 -30.573   7.560  0.99 98.65           N  
ATOM   2933  CA  ALA V  11      39.086 -30.388   7.326  0.99 98.71           C  
ATOM   2934  C   ALA V  11      38.831 -29.305   6.279  0.99 98.74           C  
ATOM   2935  O   ALA V  11      39.586 -28.333   6.182  0.99 98.22           O  
ATOM   2936  CB  ALA V  11      38.381 -30.030   8.629  0.99 98.46           C  
ATOM   2937  N   GLY V  12      37.776 -29.494   5.504  0.99 98.67           N  
ATOM   2938  CA  GLY V  12      37.307 -28.451   4.607  0.99 98.74           C  
ATOM   2939  C   GLY V  12      36.412 -27.490   5.364  0.99 98.81           C  
ATOM   2940  O   GLY V  12      36.405 -27.482   6.599  0.99 98.30           O  
ATOM   2941  N   ALA V  13      35.647 -26.691   4.630  0.99 98.68           N  
ATOM   2942  CA  ALA V  13      34.745 -25.725   5.256  0.99 98.80           C  
ATOM   2943  C   ALA V  13      33.415 -25.618   4.508  0.99 98.87           C  
ATOM   2944  O   ALA V  13      32.783 -24.558   4.503  0.99 98.58           O  
ATOM   2945  CB  ALA V  13      35.424 -24.356   5.351  0.99 98.51           C  
ATOM   2946  N   ASP V  14      32.993 -26.704   3.875  1.00 98.78           N  
ATOM   2947  CA  ASP V  14      31.766 -26.687   3.078  1.00 98.86           C  
ATOM   2948  C   ASP V  14      30.507 -26.680   3.946  1.00 98.92           C  
ATOM   2949  O   ASP V  14      30.431 -27.381   4.961  1.00 98.90           O  
ATOM   2950  CB  ASP V  14      31.722 -27.884   2.119  1.00 98.72           C  
ATOM   2951  CG  ASP V  14      32.706 -27.765   0.960  0.99 97.49           C  
ATOM   2952  OD1 ASP V  14      33.287 -26.673   0.762  0.99 95.48           O  
ATOM   2953  OD2 ASP V  14      32.888 -28.763   0.239  0.99 95.17           O  
ATOM   2954  N   VAL V  15      29.539 -25.882   3.529  0.99 98.85           N  
ATOM   2955  CA  VAL V  15      28.246 -25.776   4.206  0.99 98.91           C  
ATOM   2956  C   VAL V  15      27.124 -25.742   3.171  0.99 98.92           C  
ATOM   2957  O   VAL V  15      27.378 -25.621   1.969  0.99 98.69           O  
ATOM   2958  CB  VAL V  15      28.160 -24.517   5.110  0.99 98.83           C  
ATOM   2959  CG1 VAL V  15      29.184 -24.591   6.243  0.99 98.49           C  
ATOM   2960  CG2 VAL V  15      28.361 -23.242   4.283  0.99 98.68           C  
ATOM   2961  N   ASN V  16      25.885 -25.827   3.639  0.98 98.67           N  
ATOM   2962  CA  ASN V  16      24.722 -25.761   2.760  0.98 98.67           C  
ATOM   2963  C   ASN V  16      24.394 -24.316   2.408  0.98 98.48           C  
ATOM   2964  O   ASN V  16      23.432 -23.736   2.917  0.98 96.52           O  
ATOM   2965  CB  ASN V  16      23.510 -26.449   3.398  0.99 98.46           C  
ATOM   2966  CG  ASN V  16      23.542 -27.958   3.279  0.99 98.76           C  
ATOM   2967  OD1 ASN V  16      24.586 -28.547   2.972  0.99 96.36           O  
ATOM   2968  ND2 ASN V  16      22.402 -28.594   3.519  0.99 96.09           N  
ATOM   2969  N   ALA V  17      25.215 -23.742   1.547  0.98 98.57           N  
ATOM   2970  CA  ALA V  17      25.006 -22.397   1.030  0.99 98.35           C  
ATOM   2971  C   ALA V  17      25.651 -22.308  -0.344  0.98 97.90           C  
ATOM   2972  O   ALA V  17      26.693 -22.925  -0.578  0.98 94.37           O  
ATOM   2973  CB  ALA V  17      25.596 -21.354   1.967  0.98 97.24           C  
ATOM   2974  N   GLN V  18      25.031 -21.552  -1.236  0.75 94.92           N  
ATOM   2975  CA  GLN V  18      25.561 -21.382  -2.579  0.73 92.22           C  
ATOM   2976  C   GLN V  18      26.641 -20.306  -2.582  0.73 88.97           C  
ATOM   2977  O   GLN V  18      26.404 -19.176  -2.142  0.73 79.60           O  
ATOM   2978  CB  GLN V  18      24.448 -21.018  -3.570  0.76 87.90           C  
ATOM   2979  CG  GLN V  18      23.400 -22.106  -3.793  0.66 80.88           C  
ATOM   2980  CD  GLN V  18      23.933 -23.362  -4.468  0.65 82.56           C  
ATOM   2981  OE1 GLN V  18      23.436 -24.465  -4.206  0.63 76.75           O  
ATOM   2982  NE2 GLN V  18      24.918 -23.212  -5.340  0.63 72.08           N  
ATOM   2983  N   ASP V  19      27.818 -20.678  -3.059  0.43 86.75           N  
ATOM   2984  CA  ASP V  19      28.920 -19.733  -3.242  0.42 83.97           C  
ATOM   2985  C   ASP V  19      28.849 -19.114  -4.629  0.42 81.87           C  
ATOM   2986  O   ASP V  19      28.337 -19.729  -5.564  0.42 72.62           O  
ATOM   2987  CB  ASP V  19      30.276 -20.427  -3.050  0.43 79.08           C  
ATOM   2988  CG  ASP V  19      30.851 -20.248  -1.661  0.37 72.43           C  
ATOM   2989  OD1 ASP V  19      30.060 -20.158  -0.694  0.37 68.03           O  
ATOM   2990  OD2 ASP V  19      32.092 -20.188  -1.535  0.37 68.02           O  
ATOM   2991  N   LYS V  20      29.390 -17.891  -4.741  0.18 74.06           N  
ATOM   2992  CA  LYS V  20      29.475 -17.191  -6.032  0.17 74.45           C  
ATOM   2993  C   LYS V  20      28.092 -16.798  -6.560  0.17 69.36           C  
ATOM   2994  O   LYS V  20      27.454 -15.913  -5.967  0.16 61.44           O  
ATOM   2995  CB  LYS V  20      30.240 -18.081  -7.022  0.15 67.75           C  
ATOM   2996  CG  LYS V  20      30.463 -17.528  -8.416  0.11 63.60           C  
ATOM   2997  CD  LYS V  20      31.268 -18.504  -9.281  0.11 60.30           C  
ATOM   2998  CE  LYS V  20      30.718 -19.913  -9.241  0.09 53.12           C  
ATOM   2999  NZ  LYS V  20      31.374 -20.818 -10.227  0.10 49.41           N  
ATOM   3000  OXT LYS V  20      27.595 -17.309  -7.503  0.06 62.58           O  
TER    3001      LYS V  20                                                      
HETATM 3002  ZN   ZN R   1      23.260 -27.368   8.087  1.00 98.97          ZN  
ENDMDL                                                                          
END                                                                             
