# Supplementary material for: Accurate structure prediction of biomolecular interactions with AlphaFold 3
Source: Nature. 2024 May 8;630(8016):493–500. doi: 10.1038/s41586-024-07487-w (PMC11168924; doi:10.1038/s41586-024-07487-w)
Supplement: Supplementary file 3 — AF3 predictions for the Posebusters benchmark and outputs of the Posebusters checks for those predictions. [file 41586_2024_7487_MOESM3_ESM.zip › 7A1P_QW2_pred_lig_pose.sdf]

7A1P_QW2_A_505
     RDKit          3D

 13 12  0  0  0  0  0  0  0  0999 V2000
   18.9371  -24.9806    6.1545 C   0  0  0  0  0  0  0  0  0  0  0  0
   20.3135  -24.7971    5.6610 C   0  0  0  0  0  0  0  0  0  0  0  0
   20.4134  -24.4926    4.2147 C   0  0  0  0  0  0  0  0  0  0  0  0
   22.2418  -24.9479    9.1638 C   0  0  0  0  0  0  0  0  0  0  0  0
   17.3170  -25.0401    8.0454 C   0  0  0  0  0  0  0  0  0  0  0  0
   18.7363  -25.4144    7.6082 C   0  0  2  0  0  0  0  0  0  0  0  0
   19.7796  -24.8835    8.5747 C   0  0  0  0  0  0  0  0  0  0  0  0
   21.0842  -25.5900    8.5292 C   0  0  0  0  0  0  0  0  0  0  0  0
   21.2238  -26.7118    7.9879 O   0  0  0  0  0  0  0  0  0  0  0  0
   23.3366  -25.5462    9.0929 O   0  0  0  0  0  0  0  0  0  0  0  0
   22.0917  -23.8392    9.7413 O   0  0  0  0  0  0  0  0  0  0  0  0
   16.3617  -25.5242    7.3823 O   0  0  0  0  0  0  0  0  0  0  0  0
   17.1587  -24.3125    9.0602 O   0  0  0  0  0  0  0  0  0  0  0  0
  1  2  1  0
  2  3  1  0
  6  1  1  6
  5  6  1  0
  6  7  1  0
  7  8  1  0
  4  8  1  0
  8  9  2  0
  4 10  2  0
  4 11  1  0
  5 12  2  0
  5 13  1  0
M  END
