# Supplementary material for: Accurate structure prediction of biomolecular interactions with AlphaFold 3
Source: Nature. 2024 May 8;630(8016):493–500. doi: 10.1038/s41586-024-07487-w (PMC11168924; doi:10.1038/s41586-024-07487-w)
Supplement: Supplementary file 3 — AF3 predictions for the Posebusters benchmark and outputs of the Posebusters checks for those predictions. [file 41586_2024_7487_MOESM3_ESM.zip › 7A9E_R4W_pred_context_pose.pdb]

TITLE     7A9E                                                                  
REVDAT   1   01-OCT-21         0                                                
REMARK   6                                                                      
REMARK   6 PDB GENERATED WITH DEEPMIND STRUCTURE CLASS VERSION 1.0.2.           
SEQRES   1 O  388  GLY SER MET VAL GLU ALA THR ALA GLN GLU THR ASP ARG          
SEQRES   2 O  388  PRO ARG PHE SER PHE SER ILE ALA ALA ARG GLU GLY LYS          
SEQRES   3 O  388  ALA ARG THR GLY THR ILE GLU MET LYS ARG GLY VAL ILE          
SEQRES   4 O  388  ARG THR PRO ALA PHE MET PRO VAL GLY THR ALA ALA THR          
SEQRES   5 O  388  VAL LYS ALA LEU LYS PRO GLU THR VAL ARG ALA THR GLY          
SEQRES   6 O  388  ALA ASP ILE ILE LEU GLY ASN THR TYR HIS LEU MET LEU          
SEQRES   7 O  388  ARG PRO GLY ALA GLU ARG ILE ALA LYS LEU GLY GLY LEU          
SEQRES   8 O  388  HIS SER PHE MET GLY TRP ASP ARG PRO ILE LEU THR ASP          
SEQRES   9 O  388  SER GLY GLY TYR GLN VAL MET SER LEU SER SER LEU THR          
SEQRES  10 O  388  LYS GLN SER GLU GLU GLY VAL THR PHE LYS SER HIS LEU          
SEQRES  11 O  388  ASP GLY SER ARG HIS MET LEU SER PRO GLU ARG SER ILE          
SEQRES  12 O  388  GLU ILE GLN HIS LEU LEU GLY SER ASP ILE VAL MET ALA          
SEQRES  13 O  388  PHE ASP GLU SER THR PRO TYR PRO ALA THR PRO SER ARG          
SEQRES  14 O  388  ALA ALA SER SER MET GLU ARG SER MET ARG TRP ALA LYS          
SEQRES  15 O  388  ARG SER ARG ASP ALA PHE ASP SER ARG LYS GLU GLN ALA          
SEQRES  16 O  388  GLU ASN ALA ALA LEU PHE GLY ILE GLN GLN GLY SER VAL          
SEQRES  17 O  388  PHE GLU ASN LEU ARG GLN GLN SER ALA ASP ALA LEU ALA          
SEQRES  18 O  388  GLU ILE GLY PHE ASP GLY TYR ALA VAL GLY GLY LEU ALA          
SEQRES  19 O  388  VAL GLY GLU GLY GLN ASP GLU MET PHE ARG VAL LEU ASP          
SEQRES  20 O  388  PHE SER VAL PRO MET LEU PRO ASP ASP LYS PRO HIS TYR          
SEQRES  21 O  388  LEU MET GLY VAL GLY LYS PRO ASP ASP ILE VAL GLY ALA          
SEQRES  22 O  388  VAL GLU ARG GLY ILE ASP MET PHE ASP SER VAL LEU PRO          
SEQRES  23 O  388  THR ARG SER GLY ARG ASN GLY GLN ALA PHE THR TRP ASP          
SEQRES  24 O  388  GLY PRO ILE ASN ILE ARG ASN ALA ARG PHE SER GLU ASP          
SEQRES  25 O  388  LEU LYS PRO LEU ASP SER GLU CYS HIS CYS ALA VAL CYS          
SEQRES  26 O  388  GLN LYS TRP SER ARG ALA CYS ILE HIS ALA LEU ILE ARG          
SEQRES  27 O  388  ALA GLY GLU ILE LEU GLY ALA MET LEU MET THR GLU HIS          
SEQRES  28 O  388  ASN ILE ALA PHE TYR GLN GLN LEU MET GLN LYS ILE ARG          
SEQRES  29 O  388  ASP SER ILE SER GLU GLY ARG PHE SER GLN PHE ALA GLN          
SEQRES  30 O  388  ASP PHE ARG ALA ARG TYR PHE ALA ARG ASN SER                  
HET    R4W  V   1       6                                                       
HETNAM     R4W ?                                                                
MODEL        1                                                                  
ATOM      1  N   GLY O   1      39.458  37.074 -30.312  0.01 31.05           N  
ATOM      2  CA  GLY O   1      38.053  36.685 -30.008  0.01 37.33           C  
ATOM      3  C   GLY O   1      37.277  37.957 -29.868  0.01 40.52           C  
ATOM      4  O   GLY O   1      37.767  38.846 -29.175  0.01 37.84           O  
ATOM      5  N   SER O   2      36.158  38.117 -30.582  0.01 31.38           N  
ATOM      6  CA  SER O   2      35.361  39.338 -30.526  0.01 36.30           C  
ATOM      7  C   SER O   2      34.877  39.533 -29.093  0.01 37.73           C  
ATOM      8  O   SER O   2      34.183  38.665 -28.556  0.01 35.42           O  
ATOM      9  CB  SER O   2      34.171  39.249 -31.495  0.01 34.06           C  
ATOM     10  OG  SER O   2      33.451  38.055 -31.281  0.01 30.93           O  
ATOM     11  N   MET O   3      35.249  40.655 -28.491  0.01 33.66           N  
ATOM     12  CA  MET O   3      34.502  41.185 -27.356  0.01 37.46           C  
ATOM     13  C   MET O   3      33.085  41.386 -27.875  0.01 39.65           C  
ATOM     14  O   MET O   3      32.853  42.251 -28.716  0.01 38.94           O  
ATOM     15  CB  MET O   3      35.109  42.512 -26.867  0.01 36.94           C  
ATOM     16  CG  MET O   3      36.404  42.280 -26.061  0.01 33.27           C  
ATOM     17  SD  MET O   3      37.128  43.777 -25.335  0.01 30.51           S  
ATOM     18  CE  MET O   3      37.977  44.487 -26.757  0.01 26.65           C  
ATOM     19  N   VAL O   4      32.177  40.528 -27.448  0.01 39.44           N  
ATOM     20  CA  VAL O   4      30.753  40.787 -27.610  0.01 41.65           C  
ATOM     21  C   VAL O   4      30.505  41.999 -26.727  0.01 41.97           C  
ATOM     22  O   VAL O   4      30.419  41.876 -25.508  0.01 40.93           O  
ATOM     23  CB  VAL O   4      29.885  39.577 -27.214  0.01 40.16           C  
ATOM     24  CG1 VAL O   4      28.406  39.851 -27.482  0.01 36.93           C  
ATOM     25  CG2 VAL O   4      30.282  38.329 -28.015  0.01 39.78           C  
ATOM     26  N   GLU O   5      30.521  43.185 -27.341  0.02 38.11           N  
ATOM     27  CA  GLU O   5      29.986  44.373 -26.704  0.02 39.61           C  
ATOM     28  C   GLU O   5      28.550  44.009 -26.341  0.01 40.13           C  
ATOM     29  O   GLU O   5      27.691  43.851 -27.214  0.01 38.38           O  
ATOM     30  CB  GLU O   5      30.038  45.584 -27.656  0.02 38.44           C  
ATOM     31  CG  GLU O   5      31.449  46.190 -27.750  0.01 35.45           C  
ATOM     32  CD  GLU O   5      31.567  47.339 -28.758  0.01 31.73           C  
ATOM     33  OE1 GLU O   5      32.548  48.111 -28.639  0.01 29.51           O  
ATOM     34  OE2 GLU O   5      30.716  47.439 -29.671  0.01 34.69           O  
ATOM     35  N   ALA O   6      28.314  43.799 -25.060  0.01 41.50           N  
ATOM     36  CA  ALA O   6      26.978  43.819 -24.520  0.01 42.93           C  
ATOM     37  C   ALA O   6      26.502  45.260 -24.716  0.01 43.35           C  
ATOM     38  O   ALA O   6      26.686  46.113 -23.851  0.01 42.69           O  
ATOM     39  CB  ALA O   6      27.000  43.363 -23.052  0.01 41.67           C  
ATOM     40  N   THR O   7      25.989  45.547 -25.911  0.02 45.31           N  
ATOM     41  CA  THR O   7      25.254  46.768 -26.164  0.02 45.96           C  
ATOM     42  C   THR O   7      24.160  46.780 -25.110  0.02 45.58           C  
ATOM     43  O   THR O   7      23.251  45.945 -25.132  0.02 43.67           O  
ATOM     44  CB  THR O   7      24.663  46.796 -27.585  0.02 44.02           C  
ATOM     45  OG1 THR O   7      24.107  45.545 -27.928  0.02 41.15           O  
ATOM     46  CG2 THR O   7      25.732  47.116 -28.625  0.02 40.94           C  
ATOM     47  N   ALA O   8      24.303  47.688 -24.143  0.02 47.67           N  
ATOM     48  CA  ALA O   8      23.232  48.040 -23.241  0.02 48.27           C  
ATOM     49  C   ALA O   8      22.135  48.609 -24.147  0.02 49.57           C  
ATOM     50  O   ALA O   8      22.155  49.786 -24.486  0.02 48.14           O  
ATOM     51  CB  ALA O   8      23.763  49.043 -22.200  0.02 45.73           C  
ATOM     52  N   GLN O   9      21.255  47.740 -24.648  0.03 50.84           N  
ATOM     53  CA  GLN O   9      20.089  48.182 -25.378  0.03 51.58           C  
ATOM     54  C   GLN O   9      19.357  49.112 -24.418  0.03 52.21           C  
ATOM     55  O   GLN O   9      18.901  48.677 -23.359  0.03 49.47           O  
ATOM     56  CB  GLN O   9      19.211  47.000 -25.822  0.03 48.79           C  
ATOM     57  CG  GLN O   9      19.671  46.407 -27.159  0.03 44.81           C  
ATOM     58  CD  GLN O   9      18.759  45.286 -27.674  0.03 42.35           C  
ATOM     59  OE1 GLN O   9      18.011  44.658 -26.947  0.02 39.68           O  
ATOM     60  NE2 GLN O   9      18.812  44.997 -28.952  0.03 40.83           N  
ATOM     61  N   GLU O  10      19.308  50.392 -24.786  0.07 53.73           N  
ATOM     62  CA  GLU O  10      18.408  51.346 -24.166  0.07 53.83           C  
ATOM     63  C   GLU O  10      17.005  50.761 -24.330  0.07 55.89           C  
ATOM     64  O   GLU O  10      16.425  50.753 -25.417  0.07 51.94           O  
ATOM     65  CB  GLU O  10      18.534  52.723 -24.832  0.07 48.56           C  
ATOM     66  CG  GLU O  10      19.820  53.458 -24.415  0.05 44.95           C  
ATOM     67  CD  GLU O  10      19.972  54.835 -25.069  0.05 41.58           C  
ATOM     68  OE1 GLU O  10      20.706  55.666 -24.490  0.05 38.38           O  
ATOM     69  OE2 GLU O  10      19.380  55.063 -26.144  0.05 42.81           O  
ATOM     70  N   THR O  11      16.504  50.153 -23.270  0.14 59.54           N  
ATOM     71  CA  THR O  11      15.139  49.668 -23.273  0.14 62.60           C  
ATOM     72  C   THR O  11      14.257  50.880 -23.048  0.14 67.63           C  
ATOM     73  O   THR O  11      14.473  51.592 -22.064  0.14 65.03           O  
ATOM     74  CB  THR O  11      14.891  48.596 -22.197  0.13 56.28           C  
ATOM     75  OG1 THR O  11      15.204  49.064 -20.905  0.13 52.57           O  
ATOM     76  CG2 THR O  11      15.727  47.338 -22.440  0.13 51.40           C  
ATOM     77  N   ASP O  12      13.212  51.044 -23.866  0.86 83.21           N  
ATOM     78  CA  ASP O  12      12.180  52.085 -23.704  0.86 91.09           C  
ATOM     79  C   ASP O  12      11.382  51.974 -22.393  0.87 95.29           C  
ATOM     80  O   ASP O  12      10.514  52.802 -22.107  0.87 92.67           O  
ATOM     81  CB  ASP O  12      11.203  52.012 -24.896  0.85 81.24           C  
ATOM     82  CG  ASP O  12      11.817  52.405 -26.239  0.75 68.55           C  
ATOM     83  OD1 ASP O  12      12.759  53.225 -26.245  0.74 60.55           O  
ATOM     84  OD2 ASP O  12      11.327  51.877 -27.264  0.73 61.75           O  
ATOM     85  N   ARG O  13      11.645  50.955 -21.580  0.99 97.15           N  
ATOM     86  CA  ARG O  13      11.011  50.799 -20.268  0.99 98.13           C  
ATOM     87  C   ARG O  13      11.460  51.901 -19.306  0.99 98.45           C  
ATOM     88  O   ARG O  13      12.636  52.278 -19.307  0.99 98.31           O  
ATOM     89  CB  ARG O  13      11.293  49.420 -19.650  0.99 97.82           C  
ATOM     90  CG  ARG O  13      10.720  48.278 -20.485  0.98 97.01           C  
ATOM     91  CD  ARG O  13      10.803  46.959 -19.706  0.98 96.05           C  
ATOM     92  NE  ARG O  13      10.618  45.807 -20.604  0.98 93.91           N  
ATOM     93  CZ  ARG O  13      11.591  45.137 -21.196  0.98 94.12           C  
ATOM     94  NH1 ARG O  13      12.854  45.386 -20.953  0.98 88.50           N  
ATOM     95  NH2 ARG O  13      11.319  44.195 -22.054  0.97 89.90           N  
ATOM     96  N   PRO O  14      10.555  52.363 -18.446  1.00 98.60           N  
ATOM     97  CA  PRO O  14      10.884  53.345 -17.424  1.00 98.68           C  
ATOM     98  C   PRO O  14      11.872  52.776 -16.393  1.00 98.77           C  
ATOM     99  O   PRO O  14      12.104  51.563 -16.299  1.00 98.68           O  
ATOM    100  CB  PRO O  14       9.537  53.732 -16.804  1.00 98.51           C  
ATOM    101  CG  PRO O  14       8.711  52.451 -16.956  1.00 97.70           C  
ATOM    102  CD  PRO O  14       9.188  51.907 -18.297  1.00 98.57           C  
ATOM    103  N   ARG O  15      12.420  53.666 -15.573  1.00 98.72           N  
ATOM    104  CA  ARG O  15      13.200  53.268 -14.392  1.00 98.78           C  
ATOM    105  C   ARG O  15      12.370  52.375 -13.478  1.00 98.81           C  
ATOM    106  O   ARG O  15      12.839  51.311 -13.072  1.00 98.76           O  
ATOM    107  CB  ARG O  15      13.666  54.527 -13.648  1.00 98.73           C  
ATOM    108  CG  ARG O  15      14.461  54.212 -12.378  1.00 98.24           C  
ATOM    109  CD  ARG O  15      14.738  55.480 -11.552  1.00 98.17           C  
ATOM    110  NE  ARG O  15      13.511  56.049 -10.995  1.00 98.00           N  
ATOM    111  CZ  ARG O  15      12.900  55.681  -9.864  1.00 98.52           C  
ATOM    112  NH1 ARG O  15      13.386  54.772  -9.073  1.00 96.29           N  
ATOM    113  NH2 ARG O  15      11.776  56.213  -9.503  1.00 97.05           N  
ATOM    114  N   PHE O  16      11.146  52.817 -13.173  1.00 98.89           N  
ATOM    115  CA  PHE O  16      10.201  52.114 -12.320  1.00 98.93           C  
ATOM    116  C   PHE O  16       8.779  52.602 -12.606  1.00 98.92           C  
ATOM    117  O   PHE O  16       8.525  53.802 -12.563  1.00 98.88           O  
ATOM    118  CB  PHE O  16      10.573  52.363 -10.855  1.00 98.94           C  
ATOM    119  CG  PHE O  16       9.794  51.510  -9.881  1.00 98.95           C  
ATOM    120  CD1 PHE O  16       8.594  51.987  -9.318  1.00 98.90           C  
ATOM    121  CD2 PHE O  16      10.275  50.235  -9.530  1.00 98.88           C  
ATOM    122  CE1 PHE O  16       7.889  51.198  -8.399  1.00 98.84           C  
ATOM    123  CE2 PHE O  16       9.578  49.447  -8.614  1.00 98.84           C  
ATOM    124  CZ  PHE O  16       8.386  49.930  -8.044  1.00 98.91           C  
ATOM    125  N   SER O  17       7.867  51.686 -12.874  1.00 98.92           N  
ATOM    126  CA  SER O  17       6.436  51.971 -12.997  1.00 98.90           C  
ATOM    127  C   SER O  17       5.625  50.785 -12.497  1.00 98.93           C  
ATOM    128  O   SER O  17       5.746  49.684 -13.032  1.00 98.88           O  
ATOM    129  CB  SER O  17       6.073  52.276 -14.450  1.00 98.76           C  
ATOM    130  OG  SER O  17       4.700  52.595 -14.552  1.00 95.99           O  
ATOM    131  N   PHE O  18       4.784  51.003 -11.488  1.00 98.95           N  
ATOM    132  CA  PHE O  18       3.849  49.996 -10.993  1.00 98.97           C  
ATOM    133  C   PHE O  18       2.443  50.308 -11.490  1.00 98.96           C  
ATOM    134  O   PHE O  18       1.937  51.409 -11.292  1.00 98.92           O  
ATOM    135  CB  PHE O  18       3.907  49.925  -9.463  1.00 98.97           C  
ATOM    136  CG  PHE O  18       2.952  48.923  -8.845  1.00 98.98           C  
ATOM    137  CD1 PHE O  18       2.093  49.317  -7.804  1.00 98.95           C  
ATOM    138  CD2 PHE O  18       2.925  47.584  -9.290  1.00 98.94           C  
ATOM    139  CE1 PHE O  18       1.235  48.384  -7.199  1.00 98.92           C  
ATOM    140  CE2 PHE O  18       2.064  46.651  -8.699  1.00 98.91           C  
ATOM    141  CZ  PHE O  18       1.221  47.050  -7.642  1.00 98.95           C  
ATOM    142  N   SER O  19       1.820  49.319 -12.118  1.00 98.96           N  
ATOM    143  CA  SER O  19       0.455  49.418 -12.632  1.00 98.95           C  
ATOM    144  C   SER O  19      -0.391  48.277 -12.094  1.00 98.97           C  
ATOM    145  O   SER O  19      -0.024  47.110 -12.235  1.00 98.92           O  
ATOM    146  CB  SER O  19       0.451  49.401 -14.159  1.00 98.71           C  
ATOM    147  OG  SER O  19       1.176  50.503 -14.664  1.00 88.55           O  
ATOM    148  N   ILE O  20      -1.547  48.600 -11.513  1.00 98.96           N  
ATOM    149  CA  ILE O  20      -2.514  47.625 -11.000  1.00 98.97           C  
ATOM    150  C   ILE O  20      -3.563  47.390 -12.084  1.00 98.97           C  
ATOM    151  O   ILE O  20      -4.280  48.316 -12.461  1.00 98.94           O  
ATOM    152  CB  ILE O  20      -3.137  48.116  -9.677  1.00 98.96           C  
ATOM    153  CG1 ILE O  20      -2.048  48.358  -8.610  1.00 98.83           C  
ATOM    154  CG2 ILE O  20      -4.168  47.087  -9.176  1.00 98.88           C  
ATOM    155  CD1 ILE O  20      -2.540  49.172  -7.413  1.00 98.40           C  
ATOM    156  N   ALA O  21      -3.642  46.159 -12.578  1.00 98.97           N  
ATOM    157  CA  ALA O  21      -4.555  45.783 -13.654  1.00 98.97           C  
ATOM    158  C   ALA O  21      -5.925  45.319 -13.142  1.00 98.97           C  
ATOM    159  O   ALA O  21      -6.944  45.571 -13.782  1.00 98.88           O  
ATOM    160  CB  ALA O  21      -3.868  44.693 -14.490  1.00 98.92           C  
ATOM    161  N   ALA O  22      -5.955  44.632 -12.000  1.00 98.97           N  
ATOM    162  CA  ALA O  22      -7.184  44.146 -11.384  1.00 98.97           C  
ATOM    163  C   ALA O  22      -7.045  44.047  -9.865  1.00 98.98           C  
ATOM    164  O   ALA O  22      -5.937  43.950  -9.324  1.00 98.96           O  
ATOM    165  CB  ALA O  22      -7.564  42.798 -12.014  1.00 98.94           C  
ATOM    166  N   ARG O  23      -8.197  44.057  -9.191  1.00 98.98           N  
ATOM    167  CA  ARG O  23      -8.314  43.966  -7.729  1.00 98.97           C  
ATOM    168  C   ARG O  23      -9.473  43.058  -7.347  1.00 98.97           C  
ATOM    169  O   ARG O  23     -10.489  43.037  -8.029  1.00 98.85           O  
ATOM    170  CB  ARG O  23      -8.512  45.361  -7.111  1.00 98.91           C  
ATOM    171  CG  ARG O  23      -7.347  46.322  -7.355  1.00 98.31           C  
ATOM    172  CD  ARG O  23      -7.644  47.670  -6.699  1.00 97.68           C  
ATOM    173  NE  ARG O  23      -6.537  48.615  -6.862  1.00 95.80           N  
ATOM    174  CZ  ARG O  23      -5.807  49.160  -5.889  1.00 95.80           C  
ATOM    175  NH1 ARG O  23      -5.868  48.778  -4.651  1.00 92.01           N  
ATOM    176  NH2 ARG O  23      -4.996  50.132  -6.149  1.00 93.11           N  
ATOM    177  N   GLU O  24      -9.331  42.376  -6.215  1.00 98.94           N  
ATOM    178  CA  GLU O  24     -10.404  41.651  -5.538  1.00 98.93           C  
ATOM    179  C   GLU O  24     -10.217  41.803  -4.015  1.00 98.93           C  
ATOM    180  O   GLU O  24      -9.251  41.309  -3.436  1.00 98.84           O  
ATOM    181  CB  GLU O  24     -10.403  40.181  -5.981  1.00 98.85           C  
ATOM    182  CG  GLU O  24     -11.619  39.419  -5.446  1.00 98.29           C  
ATOM    183  CD  GLU O  24     -11.582  37.933  -5.798  1.00 98.39           C  
ATOM    184  OE1 GLU O  24     -11.996  37.113  -4.946  1.00 96.32           O  
ATOM    185  OE2 GLU O  24     -11.107  37.577  -6.902  1.00 96.84           O  
ATOM    186  N   GLY O  25     -11.104  42.545  -3.373  1.00 98.90           N  
ATOM    187  CA  GLY O  25     -10.914  42.959  -1.982  1.00 98.90           C  
ATOM    188  C   GLY O  25      -9.640  43.797  -1.817  1.00 98.94           C  
ATOM    189  O   GLY O  25      -9.479  44.829  -2.474  1.00 98.85           O  
ATOM    190  N   LYS O  26      -8.732  43.343  -0.948  1.00 98.95           N  
ATOM    191  CA  LYS O  26      -7.403  43.957  -0.765  1.00 98.97           C  
ATOM    192  C   LYS O  26      -6.351  43.416  -1.744  1.00 98.98           C  
ATOM    193  O   LYS O  26      -5.296  44.026  -1.890  1.00 98.93           O  
ATOM    194  CB  LYS O  26      -6.921  43.753   0.683  1.00 98.94           C  
ATOM    195  CG  LYS O  26      -7.799  44.440   1.742  0.99 98.61           C  
ATOM    196  CD  LYS O  26      -7.192  44.208   3.142  0.99 97.21           C  
ATOM    197  CE  LYS O  26      -7.998  44.885   4.253  0.97 92.88           C  
ATOM    198  NZ  LYS O  26      -7.353  44.708   5.583  0.97 84.55           N  
ATOM    199  N   ALA O  27      -6.616  42.290  -2.388  1.00 98.98           N  
ATOM    200  CA  ALA O  27      -5.689  41.662  -3.315  1.00 98.99           C  
ATOM    201  C   ALA O  27      -5.591  42.454  -4.622  1.00 98.99           C  
ATOM    202  O   ALA O  27      -6.582  42.990  -5.124  1.00 98.97           O  
ATOM    203  CB  ALA O  27      -6.113  40.212  -3.562  1.00 98.98           C  
ATOM    204  N   ARG O  28      -4.390  42.499  -5.184  1.00 98.97           N  
ATOM    205  CA  ARG O  28      -4.066  43.225  -6.416  1.00 98.95           C  
ATOM    206  C   ARG O  28      -3.244  42.351  -7.337  1.00 98.97           C  
ATOM    207  O   ARG O  28      -2.444  41.539  -6.876  1.00 98.92           O  
ATOM    208  CB  ARG O  28      -3.286  44.502  -6.090  1.00 98.58           C  
ATOM    209  CG  ARG O  28      -3.937  45.476  -5.096  1.00 96.92           C  
ATOM    210  CD  ARG O  28      -3.070  45.727  -3.869  1.00 97.98           C  
ATOM    211  NE  ARG O  28      -1.728  46.203  -4.190  1.00 98.32           N  
ATOM    212  CZ  ARG O  28      -1.320  47.460  -4.268  1.00 98.78           C  
ATOM    213  NH1 ARG O  28      -2.088  48.478  -3.999  1.00 97.69           N  
ATOM    214  NH2 ARG O  28      -0.102  47.708  -4.647  1.00 97.59           N  
ATOM    215  N   THR O  29      -3.390  42.528  -8.629  1.00 98.99           N  
ATOM    216  CA  THR O  29      -2.493  41.966  -9.635  1.00 98.99           C  
ATOM    217  C   THR O  29      -2.134  43.024 -10.665  1.00 98.99           C  
ATOM    218  O   THR O  29      -2.959  43.864 -11.033  1.00 98.98           O  
ATOM    219  CB  THR O  29      -3.056  40.693 -10.281  1.00 98.98           C  
ATOM    220  OG1 THR O  29      -2.095  40.117 -11.133  1.00 98.83           O  
ATOM    221  CG2 THR O  29      -4.309  40.936 -11.111  1.00 98.88           C  
ATOM    222  N   GLY O  30      -0.882  42.997 -11.120  1.00 98.98           N  
ATOM    223  CA  GLY O  30      -0.365  44.013 -12.018  1.00 98.98           C  
ATOM    224  C   GLY O  30       1.051  43.726 -12.490  1.00 98.98           C  
ATOM    225  O   GLY O  30       1.494  42.569 -12.560  1.00 98.94           O  
ATOM    226  N   THR O  31       1.752  44.789 -12.828  1.00 98.96           N  
ATOM    227  CA  THR O  31       3.121  44.734 -13.335  1.00 98.95           C  
ATOM    228  C   THR O  31       3.965  45.858 -12.752  1.00 98.96           C  
ATOM    229  O   THR O  31       3.509  46.994 -12.646  1.00 98.93           O  
ATOM    230  CB  THR O  31       3.167  44.817 -14.868  1.00 98.85           C  
ATOM    231  OG1 THR O  31       2.425  45.922 -15.336  1.00 97.42           O  
ATOM    232  CG2 THR O  31       2.579  43.573 -15.529  1.00 97.09           C  
ATOM    233  N   ILE O  32       5.217  45.530 -12.440  1.00 98.92           N  
ATOM    234  CA  ILE O  32       6.281  46.513 -12.253  1.00 98.94           C  
ATOM    235  C   ILE O  32       7.134  46.495 -13.522  1.00 98.91           C  
ATOM    236  O   ILE O  32       7.708  45.461 -13.871  1.00 98.87           O  
ATOM    237  CB  ILE O  32       7.122  46.210 -10.995  1.00 98.95           C  
ATOM    238  CG1 ILE O  32       6.253  46.177  -9.720  1.00 98.92           C  
ATOM    239  CG2 ILE O  32       8.252  47.240 -10.858  1.00 98.93           C  
ATOM    240  CD1 ILE O  32       6.966  45.559  -8.509  1.00 98.84           C  
ATOM    241  N   GLU O  33       7.222  47.627 -14.199  1.00 98.90           N  
ATOM    242  CA  GLU O  33       8.122  47.817 -15.326  1.00 98.89           C  
ATOM    243  C   GLU O  33       9.418  48.456 -14.849  1.00 98.91           C  
ATOM    244  O   GLU O  33       9.403  49.461 -14.141  1.00 98.86           O  
ATOM    245  CB  GLU O  33       7.477  48.673 -16.410  1.00 98.77           C  
ATOM    246  CG  GLU O  33       6.274  47.972 -17.052  0.99 97.30           C  
ATOM    247  CD  GLU O  33       5.713  48.750 -18.242  0.99 94.13           C  
ATOM    248  OE1 GLU O  33       4.474  48.779 -18.386  0.99 86.52           O  
ATOM    249  OE2 GLU O  33       6.523  49.307 -19.017  0.98 87.02           O  
ATOM    250  N   MET O  34      10.537  47.874 -15.263  1.00 98.74           N  
ATOM    251  CA  MET O  34      11.885  48.364 -14.997  1.00 98.79           C  
ATOM    252  C   MET O  34      12.755  48.191 -16.240  1.00 98.73           C  
ATOM    253  O   MET O  34      12.432  47.407 -17.132  1.00 98.69           O  
ATOM    254  CB  MET O  34      12.508  47.615 -13.810  1.00 98.85           C  
ATOM    255  CG  MET O  34      11.715  47.779 -12.512  1.00 98.81           C  
ATOM    256  SD  MET O  34      12.608  47.184 -11.058  1.00 98.80           S  
ATOM    257  CE  MET O  34      13.782  48.540 -10.825  1.00 98.28           C  
ATOM    258  N   LYS O  35      13.904  48.862 -16.281  1.00 98.68           N  
ATOM    259  CA  LYS O  35      14.798  48.835 -17.453  1.00 98.63           C  
ATOM    260  C   LYS O  35      15.197  47.416 -17.880  1.00 98.54           C  
ATOM    261  O   LYS O  35      15.176  47.112 -19.074  1.00 98.33           O  
ATOM    262  CB  LYS O  35      16.033  49.713 -17.194  1.00 98.57           C  
ATOM    263  CG  LYS O  35      15.661  51.198 -17.069  0.95 97.52           C  
ATOM    264  CD  LYS O  35      16.901  52.097 -17.010  0.94 95.87           C  
ATOM    265  CE  LYS O  35      16.471  53.560 -16.903  0.91 92.43           C  
ATOM    266  NZ  LYS O  35      17.601  54.500 -17.028  0.90 84.88           N  
ATOM    267  N   ARG O  36      15.477  46.526 -16.928  1.00 98.46           N  
ATOM    268  CA  ARG O  36      15.879  45.123 -17.206  1.00 98.42           C  
ATOM    269  C   ARG O  36      14.715  44.131 -17.374  1.00 98.39           C  
ATOM    270  O   ARG O  36      14.960  42.960 -17.676  1.00 98.13           O  
ATOM    271  CB  ARG O  36      16.882  44.633 -16.148  1.00 98.30           C  
ATOM    272  CG  ARG O  36      18.224  45.369 -16.243  1.00 97.67           C  
ATOM    273  CD  ARG O  36      19.271  44.665 -15.373  1.00 96.68           C  
ATOM    274  NE  ARG O  36      20.601  45.287 -15.481  0.99 92.93           N  
ATOM    275  CZ  ARG O  36      21.106  46.211 -14.673  0.99 91.18           C  
ATOM    276  NH1 ARG O  36      20.418  46.742 -13.696  0.99 85.63           N  
ATOM    277  NH2 ARG O  36      22.332  46.622 -14.828  0.99 86.70           N  
ATOM    278  N   GLY O  37      13.469  44.578 -17.223  1.00 98.31           N  
ATOM    279  CA  GLY O  37      12.329  43.702 -17.472  1.00 98.34           C  
ATOM    280  C   GLY O  37      11.057  44.064 -16.721  1.00 98.53           C  
ATOM    281  O   GLY O  37      11.009  45.002 -15.935  1.00 98.54           O  
ATOM    282  N   VAL O  38      10.028  43.257 -16.987  1.00 98.55           N  
ATOM    283  CA  VAL O  38       8.717  43.357 -16.340  1.00 98.61           C  
ATOM    284  C   VAL O  38       8.607  42.286 -15.259  1.00 98.65           C  
ATOM    285  O   VAL O  38       8.970  41.127 -15.491  1.00 98.64           O  
ATOM    286  CB  VAL O  38       7.578  43.237 -17.368  1.00 98.54           C  
ATOM    287  CG1 VAL O  38       6.203  43.411 -16.715  1.00 97.91           C  
ATOM    288  CG2 VAL O  38       7.722  44.295 -18.473  1.00 98.05           C  
ATOM    289  N   ILE O  39       8.079  42.672 -14.105  1.00 98.53           N  
ATOM    290  CA  ILE O  39       7.803  41.802 -12.964  1.00 98.70           C  
ATOM    291  C   ILE O  39       6.286  41.713 -12.816  1.00 98.76           C  
ATOM    292  O   ILE O  39       5.620  42.723 -12.582  1.00 98.81           O  
ATOM    293  CB  ILE O  39       8.457  42.357 -11.681  1.00 98.78           C  
ATOM    294  CG1 ILE O  39       9.974  42.602 -11.841  1.00 98.66           C  
ATOM    295  CG2 ILE O  39       8.178  41.412 -10.498  1.00 98.71           C  
ATOM    296  CD1 ILE O  39      10.518  43.622 -10.834  1.00 98.43           C  
ATOM    297  N   ARG O  40       5.727  40.514 -12.952  1.00 98.77           N  
ATOM    298  CA  ARG O  40       4.295  40.270 -12.757  1.00 98.79           C  
ATOM    299  C   ARG O  40       4.007  40.139 -11.266  1.00 98.83           C  
ATOM    300  O   ARG O  40       4.680  39.359 -10.582  1.00 98.81           O  
ATOM    301  CB  ARG O  40       3.877  39.002 -13.510  1.00 98.73           C  
ATOM    302  CG  ARG O  40       4.024  39.134 -15.031  1.00 98.43           C  
ATOM    303  CD  ARG O  40       3.904  37.777 -15.721  1.00 97.97           C  
ATOM    304  NE  ARG O  40       5.065  36.928 -15.405  1.00 97.28           N  
ATOM    305  CZ  ARG O  40       5.219  35.643 -15.670  1.00 97.27           C  
ATOM    306  NH1 ARG O  40       4.294  34.952 -16.277  1.00 94.59           N  
ATOM    307  NH2 ARG O  40       6.319  35.041 -15.315  1.00 95.49           N  
ATOM    308  N   THR O  41       3.010  40.847 -10.779  1.00 98.95           N  
ATOM    309  CA  THR O  41       2.633  40.823  -9.358  1.00 98.96           C  
ATOM    310  C   THR O  41       1.220  40.241  -9.162  1.00 98.97           C  
ATOM    311  O   THR O  41       0.357  40.438 -10.016  1.00 98.95           O  
ATOM    312  CB  THR O  41       2.752  42.213  -8.711  1.00 98.96           C  
ATOM    313  OG1 THR O  41       1.872  43.126  -9.329  1.00 98.83           O  
ATOM    314  CG2 THR O  41       4.169  42.775  -8.812  1.00 98.85           C  
ATOM    315  N   PRO O  42       0.948  39.515  -8.061  1.00 98.94           N  
ATOM    316  CA  PRO O  42       1.893  39.133  -7.013  1.00 98.94           C  
ATOM    317  C   PRO O  42       3.064  38.276  -7.512  1.00 98.93           C  
ATOM    318  O   PRO O  42       2.892  37.366  -8.326  1.00 98.87           O  
ATOM    319  CB  PRO O  42       1.067  38.410  -5.953  1.00 98.92           C  
ATOM    320  CG  PRO O  42      -0.331  38.992  -6.131  1.00 98.74           C  
ATOM    321  CD  PRO O  42      -0.403  39.158  -7.649  1.00 98.95           C  
ATOM    322  N   ALA O  43       4.281  38.569  -7.027  1.00 98.68           N  
ATOM    323  CA  ALA O  43       5.536  37.975  -7.472  1.00 98.68           C  
ATOM    324  C   ALA O  43       6.207  37.160  -6.364  1.00 98.62           C  
ATOM    325  O   ALA O  43       6.239  37.574  -5.209  1.00 98.54           O  
ATOM    326  CB  ALA O  43       6.474  39.084  -7.972  1.00 98.67           C  
ATOM    327  N   PHE O  44       6.817  36.032  -6.733  1.00 97.85           N  
ATOM    328  CA  PHE O  44       7.728  35.298  -5.863  1.00 97.62           C  
ATOM    329  C   PHE O  44       9.156  35.399  -6.394  1.00 97.55           C  
ATOM    330  O   PHE O  44       9.430  35.028  -7.541  1.00 97.48           O  
ATOM    331  CB  PHE O  44       7.287  33.841  -5.708  1.00 97.26           C  
ATOM    332  CG  PHE O  44       8.232  33.049  -4.828  1.00 96.84           C  
ATOM    333  CD1 PHE O  44       9.198  32.202  -5.402  1.00 96.36           C  
ATOM    334  CD2 PHE O  44       8.206  33.230  -3.433  1.00 96.23           C  
ATOM    335  CE1 PHE O  44      10.140  31.553  -4.592  1.00 95.74           C  
ATOM    336  CE2 PHE O  44       9.144  32.588  -2.619  1.00 95.62           C  
ATOM    337  CZ  PHE O  44      10.114  31.751  -3.202  1.00 95.24           C  
ATOM    338  N   MET O  45      10.070  35.858  -5.551  1.00 96.66           N  
ATOM    339  CA  MET O  45      11.476  36.076  -5.874  1.00 96.02           C  
ATOM    340  C   MET O  45      12.334  34.923  -5.324  1.00 95.12           C  
ATOM    341  O   MET O  45      12.520  34.817  -4.103  1.00 95.04           O  
ATOM    342  CB  MET O  45      11.931  37.426  -5.307  1.00 96.27           C  
ATOM    343  CG  MET O  45      11.074  38.592  -5.818  1.00 96.28           C  
ATOM    344  SD  MET O  45      11.603  40.213  -5.235  1.00 95.75           S  
ATOM    345  CE  MET O  45      11.165  40.096  -3.480  1.00 93.58           C  
ATOM    346  N   PRO O  46      12.891  34.056  -6.168  1.00 93.97           N  
ATOM    347  CA  PRO O  46      13.839  33.047  -5.714  1.00 92.93           C  
ATOM    348  C   PRO O  46      15.086  33.677  -5.087  1.00 92.21           C  
ATOM    349  O   PRO O  46      15.685  34.590  -5.656  1.00 91.85           O  
ATOM    350  CB  PRO O  46      14.193  32.215  -6.953  1.00 92.50           C  
ATOM    351  CG  PRO O  46      12.993  32.422  -7.874  1.00 91.20           C  
ATOM    352  CD  PRO O  46      12.585  33.863  -7.573  1.00 93.47           C  
ATOM    353  N   VAL O  47      15.520  33.150  -3.952  0.99 90.07           N  
ATOM    354  CA  VAL O  47      16.672  33.688  -3.211  1.00 87.70           C  
ATOM    355  C   VAL O  47      17.988  33.090  -3.709  0.99 86.05           C  
ATOM    356  O   VAL O  47      18.211  31.876  -3.649  0.99 83.79           O  
ATOM    357  CB  VAL O  47      16.495  33.498  -1.694  0.99 86.29           C  
ATOM    358  CG1 VAL O  47      17.706  34.027  -0.910  0.99 83.17           C  
ATOM    359  CG2 VAL O  47      15.251  34.231  -1.190  0.99 83.22           C  
ATOM    360  N   GLY O  48      18.900  33.965  -4.116  0.98 84.59           N  
ATOM    361  CA  GLY O  48      20.299  33.650  -4.404  0.98 80.03           C  
ATOM    362  C   GLY O  48      21.197  34.024  -3.221  0.98 78.44           C  
ATOM    363  O   GLY O  48      21.287  35.188  -2.850  0.98 73.54           O  
ATOM    364  N   THR O  49      21.887  33.063  -2.614  0.94 72.71           N  
ATOM    365  CA  THR O  49      22.709  33.346  -1.411  0.94 68.50           C  
ATOM    366  C   THR O  49      24.127  33.820  -1.718  0.94 69.78           C  
ATOM    367  O   THR O  49      24.668  34.625  -0.962  0.94 66.87           O  
ATOM    368  CB  THR O  49      22.769  32.140  -0.465  0.93 62.97           C  
ATOM    369  OG1 THR O  49      23.131  30.955  -1.151  0.92 57.98           O  
ATOM    370  CG2 THR O  49      21.420  31.876   0.189  0.92 57.46           C  
ATOM    371  N   ALA O  50      24.735  33.332  -2.778  0.86 66.09           N  
ATOM    372  CA  ALA O  50      26.133  33.610  -3.134  0.87 62.66           C  
ATOM    373  C   ALA O  50      26.275  33.707  -4.662  0.86 63.71           C  
ATOM    374  O   ALA O  50      26.889  32.840  -5.293  0.86 58.82           O  
ATOM    375  CB  ALA O  50      27.035  32.534  -2.498  0.86 58.22           C  
ATOM    376  N   ALA O  51      25.634  34.713  -5.250  0.84 63.62           N  
ATOM    377  CA  ALA O  51      25.528  34.918  -6.704  0.84 62.12           C  
ATOM    378  C   ALA O  51      24.909  33.731  -7.481  0.83 66.11           C  
ATOM    379  O   ALA O  51      25.188  33.536  -8.663  0.83 63.16           O  
ATOM    380  CB  ALA O  51      26.888  35.379  -7.258  0.83 59.43           C  
ATOM    381  N   THR O  52      24.089  32.924  -6.808  0.85 71.41           N  
ATOM    382  CA  THR O  52      23.406  31.779  -7.418  0.85 69.92           C  
ATOM    383  C   THR O  52      22.144  31.413  -6.647  0.85 71.22           C  
ATOM    384  O   THR O  52      22.156  31.337  -5.413  0.85 69.94           O  
ATOM    385  CB  THR O  52      24.340  30.561  -7.536  0.85 67.22           C  
ATOM    386  OG1 THR O  52      23.663  29.463  -8.110  0.83 61.69           O  
ATOM    387  CG2 THR O  52      24.930  30.079  -6.216  0.83 61.03           C  
ATOM    388  N   VAL O  53      21.069  31.120  -7.379  0.79 77.91           N  
ATOM    389  CA  VAL O  53      19.953  30.338  -6.842  0.79 76.81           C  
ATOM    390  C   VAL O  53      20.434  28.894  -6.750  0.78 77.00           C  
ATOM    391  O   VAL O  53      20.776  28.280  -7.759  0.78 76.78           O  
ATOM    392  CB  VAL O  53      18.692  30.476  -7.708  0.78 77.92           C  
ATOM    393  CG1 VAL O  53      17.540  29.650  -7.123  0.76 76.24           C  
ATOM    394  CG2 VAL O  53      18.238  31.937  -7.784  0.76 74.99           C  
ATOM    395  N   LYS O  54      20.521  28.353  -5.540  0.85 81.95           N  
ATOM    396  CA  LYS O  54      21.234  27.089  -5.287  0.86 78.15           C  
ATOM    397  C   LYS O  54      20.752  25.950  -6.185  0.86 78.88           C  
ATOM    398  O   LYS O  54      19.563  25.650  -6.211  0.86 77.73           O  
ATOM    399  CB  LYS O  54      21.128  26.674  -3.814  0.86 73.07           C  
ATOM    400  CG  LYS O  54      21.997  27.563  -2.921  0.76 65.25           C  
ATOM    401  CD  LYS O  54      22.114  27.002  -1.500  0.74 62.68           C  
ATOM    402  CE  LYS O  54      22.979  27.964  -0.686  0.74 56.46           C  
ATOM    403  NZ  LYS O  54      23.277  27.483   0.674  0.73 48.73           N  
ATOM    404  N   ALA O  55      21.722  25.294  -6.801  0.88 78.38           N  
ATOM    405  CA  ALA O  55      21.553  24.138  -7.676  0.88 78.41           C  
ATOM    406  C   ALA O  55      20.871  24.407  -9.032  0.88 81.87           C  
ATOM    407  O   ALA O  55      20.635  23.452  -9.764  0.87 79.92           O  
ATOM    408  CB  ALA O  55      20.926  22.972  -6.889  0.87 76.22           C  
ATOM    409  N   LEU O  56      20.606  25.677  -9.394  0.85 83.52           N  
ATOM    410  CA  LEU O  56      19.981  26.039 -10.668  0.86 83.10           C  
ATOM    411  C   LEU O  56      20.875  26.966 -11.490  0.85 82.33           C  
ATOM    412  O   LEU O  56      21.480  27.900 -10.958  0.85 83.50           O  
ATOM    413  CB  LEU O  56      18.605  26.685 -10.423  0.86 84.76           C  
ATOM    414  CG  LEU O  56      17.607  25.831  -9.618  0.82 83.93           C  
ATOM    415  CD1 LEU O  56      16.280  26.568  -9.513  0.82 81.37           C  
ATOM    416  CD2 LEU O  56      17.341  24.464 -10.240  0.83 82.42           C  
ATOM    417  N   LYS O  57      20.904  26.731 -12.793  0.88 86.22           N  
ATOM    418  CA  LYS O  57      21.392  27.731 -13.747  0.89 85.31           C  
ATOM    419  C   LYS O  57      20.379  28.883 -13.860  0.88 85.09           C  
ATOM    420  O   LYS O  57      19.186  28.625 -13.693  0.88 86.74           O  
ATOM    421  CB  LYS O  57      21.603  27.091 -15.114  0.88 86.31           C  
ATOM    422  CG  LYS O  57      22.688  26.006 -15.152  0.83 85.78           C  
ATOM    423  CD  LYS O  57      22.769  25.529 -16.597  0.81 82.80           C  
ATOM    424  CE  LYS O  57      23.863  24.533 -16.891  0.79 79.11           C  
ATOM    425  NZ  LYS O  57      23.879  24.309 -18.357  0.79 71.27           N  
ATOM    426  N   PRO O  58      20.799  30.112 -14.206  0.90 87.18           N  
ATOM    427  CA  PRO O  58      19.879  31.240 -14.402  0.90 86.49           C  
ATOM    428  C   PRO O  58      18.778  30.962 -15.428  0.89 86.91           C  
ATOM    429  O   PRO O  58      17.615  31.280 -15.180  0.89 88.99           O  
ATOM    430  CB  PRO O  58      20.763  32.410 -14.832  0.90 85.85           C  
ATOM    431  CG  PRO O  58      22.107  32.084 -14.189  0.91 84.05           C  
ATOM    432  CD  PRO O  58      22.179  30.568 -14.302  0.90 87.47           C  
ATOM    433  N   GLU O  59      19.097  30.305 -16.537  0.92 89.30           N  
ATOM    434  CA  GLU O  59      18.104  29.911 -17.537  0.92 89.89           C  
ATOM    435  C   GLU O  59      17.042  28.946 -16.974  0.92 90.90           C  
ATOM    436  O   GLU O  59      15.877  29.043 -17.352  0.92 92.10           O  
ATOM    437  CB  GLU O  59      18.780  29.332 -18.798  0.92 89.16           C  
ATOM    438  CG  GLU O  59      19.583  28.027 -18.638  0.83 77.88           C  
ATOM    439  CD  GLU O  59      21.077  28.206 -18.303  0.80 71.57           C  
ATOM    440  OE1 GLU O  59      21.848  27.283 -18.681  0.81 66.77           O  
ATOM    441  OE2 GLU O  59      21.471  29.209 -17.660  0.81 69.23           O  
ATOM    442  N   THR O  60      17.412  28.083 -16.038  0.96 89.54           N  
ATOM    443  CA  THR O  60      16.466  27.190 -15.357  0.96 90.11           C  
ATOM    444  C   THR O  60      15.562  27.986 -14.423  0.96 90.86           C  
ATOM    445  O   THR O  60      14.348  27.806 -14.452  0.95 91.62           O  
ATOM    446  CB  THR O  60      17.191  26.084 -14.578  0.96 90.02           C  
ATOM    447  OG1 THR O  60      18.098  25.399 -15.406  0.95 88.46           O  
ATOM    448  CG2 THR O  60      16.223  25.040 -14.031  0.94 88.04           C  
ATOM    449  N   VAL O  61      16.113  28.925 -13.660  0.96 90.40           N  
ATOM    450  CA  VAL O  61      15.323  29.841 -12.814  0.96 90.02           C  
ATOM    451  C   VAL O  61      14.302  30.605 -13.656  0.96 90.30           C  
ATOM    452  O   VAL O  61      13.131  30.686 -13.289  0.96 91.78           O  
ATOM    453  CB  VAL O  61      16.224  30.829 -12.042  0.96 89.93           C  
ATOM    454  CG1 VAL O  61      15.410  31.774 -11.156  0.95 88.93           C  
ATOM    455  CG2 VAL O  61      17.218  30.094 -11.140  0.95 88.86           C  
ATOM    456  N   ARG O  62      14.713  31.119 -14.821  0.95 93.26           N  
ATOM    457  CA  ARG O  62      13.797  31.797 -15.740  0.96 93.08           C  
ATOM    458  C   ARG O  62      12.736  30.855 -16.305  0.95 93.25           C  
ATOM    459  O   ARG O  62      11.574  31.241 -16.379  0.95 93.83           O  
ATOM    460  CB  ARG O  62      14.593  32.502 -16.853  0.96 93.69           C  
ATOM    461  CG  ARG O  62      13.698  33.265 -17.842  0.93 92.31           C  
ATOM    462  CD  ARG O  62      12.804  34.299 -17.146  0.93 90.90           C  
ATOM    463  NE  ARG O  62      11.799  34.851 -18.064  0.93 91.79           N  
ATOM    464  CZ  ARG O  62      10.747  35.573 -17.705  0.93 91.28           C  
ATOM    465  NH1 ARG O  62      10.518  35.896 -16.469  0.93 87.86           N  
ATOM    466  NH2 ARG O  62       9.884  35.979 -18.599  0.93 88.39           N  
ATOM    467  N   ALA O  63      13.104  29.633 -16.668  0.97 92.65           N  
ATOM    468  CA  ALA O  63      12.176  28.638 -17.204  0.97 92.45           C  
ATOM    469  C   ALA O  63      11.066  28.261 -16.208  0.97 92.75           C  
ATOM    470  O   ALA O  63       9.947  27.980 -16.626  0.97 92.42           O  
ATOM    471  CB  ALA O  63      12.974  27.406 -17.647  0.97 92.46           C  
ATOM    472  N   THR O  64      11.315  28.330 -14.902  0.98 92.68           N  
ATOM    473  CA  THR O  64      10.261  28.132 -13.885  0.98 92.18           C  
ATOM    474  C   THR O  64       9.221  29.259 -13.851  0.98 92.22           C  
ATOM    475  O   THR O  64       8.130  29.070 -13.314  0.98 91.90           O  
ATOM    476  CB  THR O  64      10.821  27.941 -12.470  0.98 91.86           C  
ATOM    477  OG1 THR O  64      11.396  29.123 -11.963  0.97 90.48           O  
ATOM    478  CG2 THR O  64      11.847  26.814 -12.376  0.97 89.71           C  
ATOM    479  N   GLY O  65       9.519  30.423 -14.430  0.99 93.56           N  
ATOM    480  CA  GLY O  65       8.634  31.588 -14.509  0.99 93.48           C  
ATOM    481  C   GLY O  65       9.060  32.794 -13.667  0.99 94.89           C  
ATOM    482  O   GLY O  65       8.330  33.782 -13.642  0.99 94.91           O  
ATOM    483  N   ALA O  66      10.215  32.761 -13.016  0.99 94.96           N  
ATOM    484  CA  ALA O  66      10.709  33.899 -12.237  0.99 94.83           C  
ATOM    485  C   ALA O  66      11.007  35.121 -13.130  0.99 95.10           C  
ATOM    486  O   ALA O  66      11.691  35.006 -14.149  0.99 95.41           O  
ATOM    487  CB  ALA O  66      11.944  33.469 -11.433  0.99 94.68           C  
ATOM    488  N   ASP O  67      10.517  36.294 -12.719  1.00 96.90           N  
ATOM    489  CA  ASP O  67      10.746  37.582 -13.396  1.00 97.04           C  
ATOM    490  C   ASP O  67      11.880  38.387 -12.747  1.00 96.82           C  
ATOM    491  O   ASP O  67      12.496  39.235 -13.397  1.00 96.89           O  
ATOM    492  CB  ASP O  67       9.442  38.394 -13.396  1.00 97.67           C  
ATOM    493  CG  ASP O  67       8.324  37.775 -14.239  1.00 97.89           C  
ATOM    494  OD1 ASP O  67       8.600  37.079 -15.247  1.00 97.36           O  
ATOM    495  OD2 ASP O  67       7.138  37.984 -13.916  1.00 97.38           O  
ATOM    496  N   ILE O  68      12.155  38.104 -11.493  1.00 97.06           N  
ATOM    497  CA  ILE O  68      13.151  38.755 -10.638  1.00 96.84           C  
ATOM    498  C   ILE O  68      13.704  37.733  -9.642  1.00 96.31           C  
ATOM    499  O   ILE O  68      13.011  36.784  -9.263  1.00 96.33           O  
ATOM    500  CB  ILE O  68      12.518  39.988  -9.944  1.00 97.34           C  
ATOM    501  CG1 ILE O  68      13.505  40.677  -8.991  1.00 97.17           C  
ATOM    502  CG2 ILE O  68      11.209  39.625  -9.210  1.00 97.26           C  
ATOM    503  CD1 ILE O  68      13.050  42.049  -8.505  1.00 97.13           C  
ATOM    504  N   ILE O  69      14.943  37.927  -9.193  1.00 95.25           N  
ATOM    505  CA  ILE O  69      15.553  37.148  -8.109  1.00 94.82           C  
ATOM    506  C   ILE O  69      16.065  38.070  -7.009  1.00 94.80           C  
ATOM    507  O   ILE O  69      16.310  39.257  -7.237  1.00 95.37           O  
ATOM    508  CB  ILE O  69      16.665  36.213  -8.628  1.00 94.40           C  
ATOM    509  CG1 ILE O  69      17.845  37.011  -9.224  1.00 93.55           C  
ATOM    510  CG2 ILE O  69      16.078  35.192  -9.623  1.00 92.66           C  
ATOM    511  CD1 ILE O  69      19.012  36.135  -9.681  1.00 90.98           C  
ATOM    512  N   LEU O  70      16.261  37.512  -5.820  1.00 94.67           N  
ATOM    513  CA  LEU O  70      16.876  38.208  -4.693  1.00 93.74           C  
ATOM    514  C   LEU O  70      18.372  37.883  -4.617  1.00 93.05           C  
ATOM    515  O   LEU O  70      18.772  36.717  -4.547  1.00 91.68           O  
ATOM    516  CB  LEU O  70      16.085  37.880  -3.415  1.00 92.38           C  
ATOM    517  CG  LEU O  70      16.502  38.727  -2.188  0.99 88.54           C  
ATOM    518  CD1 LEU O  70      15.327  38.857  -1.220  0.99 81.28           C  
ATOM    519  CD2 LEU O  70      17.666  38.101  -1.406  0.99 81.26           C  
ATOM    520  N   GLY O  71      19.193  38.919  -4.583  1.00 93.13           N  
ATOM    521  CA  GLY O  71      20.627  38.843  -4.310  1.00 92.36           C  
ATOM    522  C   GLY O  71      20.911  39.087  -2.828  1.00 92.35           C  
ATOM    523  O   GLY O  71      20.505  40.102  -2.270  1.00 91.81           O  
ATOM    524  N   ASN O  72      21.629  38.171  -2.190  1.00 90.49           N  
ATOM    525  CA  ASN O  72      21.934  38.281  -0.763  1.00 88.38           C  
ATOM    526  C   ASN O  72      23.179  39.153  -0.521  1.00 89.32           C  
ATOM    527  O   ASN O  72      24.317  38.688  -0.655  1.00 88.39           O  
ATOM    528  CB  ASN O  72      22.054  36.870  -0.181  1.00 84.06           C  
ATOM    529  CG  ASN O  72      22.135  36.922   1.334  0.99 78.74           C  
ATOM    530  OD1 ASN O  72      23.169  37.185   1.910  0.99 69.13           O  
ATOM    531  ND2 ASN O  72      21.036  36.677   2.006  0.99 69.46           N  
ATOM    532  N   THR O  73      22.953  40.398  -0.129  0.99 90.75           N  
ATOM    533  CA  THR O  73      24.002  41.417   0.069  0.99 91.19           C  
ATOM    534  C   THR O  73      25.043  40.988   1.096  0.99 91.68           C  
ATOM    535  O   THR O  73      26.243  41.104   0.842  0.99 91.66           O  
ATOM    536  CB  THR O  73      23.349  42.740   0.487  0.99 91.53           C  
ATOM    537  OG1 THR O  73      22.591  43.206  -0.603  0.99 89.24           O  
ATOM    538  CG2 THR O  73      24.344  43.843   0.834  0.99 89.82           C  
ATOM    539  N   TYR O  74      24.622  40.424   2.225  0.98 91.48           N  
ATOM    540  CA  TYR O  74      25.536  39.996   3.289  0.98 91.05           C  
ATOM    541  C   TYR O  74      26.566  38.969   2.798  0.98 91.15           C  
ATOM    542  O   TYR O  74      27.761  39.096   3.063  0.98 90.76           O  
ATOM    543  CB  TYR O  74      24.723  39.412   4.452  0.98 90.17           C  
ATOM    544  CG  TYR O  74      25.594  38.768   5.514  0.97 89.29           C  
ATOM    545  CD1 TYR O  74      25.757  37.369   5.553  0.97 87.45           C  
ATOM    546  CD2 TYR O  74      26.282  39.574   6.444  0.97 87.89           C  
ATOM    547  CE1 TYR O  74      26.584  36.775   6.520  0.97 86.26           C  
ATOM    548  CE2 TYR O  74      27.111  38.993   7.414  0.97 85.70           C  
ATOM    549  CZ  TYR O  74      27.256  37.592   7.450  0.97 85.52           C  
ATOM    550  OH  TYR O  74      28.058  37.019   8.402  0.97 82.65           O  
ATOM    551  N   HIS O  75      26.138  37.959   2.069  0.97 91.35           N  
ATOM    552  CA  HIS O  75      27.073  36.959   1.549  0.97 90.48           C  
ATOM    553  C   HIS O  75      27.992  37.542   0.478  0.97 90.92           C  
ATOM    554  O   HIS O  75      29.193  37.258   0.483  0.97 90.85           O  
ATOM    555  CB  HIS O  75      26.301  35.748   1.020  0.97 88.73           C  
ATOM    556  CG  HIS O  75      25.753  34.882   2.118  0.95 81.15           C  
ATOM    557  ND1 HIS O  75      26.496  34.031   2.908  0.95 73.34           N  
ATOM    558  CD2 HIS O  75      24.455  34.780   2.545  0.95 71.10           C  
ATOM    559  CE1 HIS O  75      25.666  33.438   3.784  0.95 70.69           C  
ATOM    560  NE2 HIS O  75      24.423  33.872   3.588  0.95 71.08           N  
ATOM    561  N   LEU O  76      27.448  38.380  -0.412  0.97 91.42           N  
ATOM    562  CA  LEU O  76      28.191  38.947  -1.539  0.97 91.76           C  
ATOM    563  C   LEU O  76      29.236  39.973  -1.103  0.97 92.18           C  
ATOM    564  O   LEU O  76      30.330  39.991  -1.670  0.97 92.15           O  
ATOM    565  CB  LEU O  76      27.199  39.561  -2.541  0.97 91.78           C  
ATOM    566  CG  LEU O  76      26.284  38.536  -3.238  0.97 91.01           C  
ATOM    567  CD1 LEU O  76      25.238  39.278  -4.067  0.97 89.53           C  
ATOM    568  CD2 LEU O  76      27.059  37.601  -4.165  0.96 89.54           C  
ATOM    569  N   MET O  77      28.953  40.779  -0.086  0.96 92.47           N  
ATOM    570  CA  MET O  77      29.929  41.737   0.449  0.97 92.31           C  
ATOM    571  C   MET O  77      31.127  41.057   1.131  0.96 92.34           C  
ATOM    572  O   MET O  77      32.217  41.631   1.185  0.96 91.58           O  
ATOM    573  CB  MET O  77      29.256  42.741   1.400  0.97 92.09           C  
ATOM    574  CG  MET O  77      28.819  42.128   2.738  0.95 89.89           C  
ATOM    575  SD  MET O  77      28.116  43.288   3.932  0.95 88.75           S  
ATOM    576  CE  MET O  77      29.594  44.222   4.401  0.95 81.09           C  
ATOM    577  N   LEU O  78      30.939  39.848   1.654  0.92 92.47           N  
ATOM    578  CA  LEU O  78      32.011  39.052   2.255  0.93 91.52           C  
ATOM    579  C   LEU O  78      32.755  38.230   1.202  0.93 90.09           C  
ATOM    580  O   LEU O  78      33.991  38.192   1.190  0.93 88.54           O  
ATOM    581  CB  LEU O  78      31.424  38.138   3.349  0.93 91.32           C  
ATOM    582  CG  LEU O  78      30.805  38.875   4.547  0.91 90.61           C  
ATOM    583  CD1 LEU O  78      30.255  37.845   5.534  0.91 88.87           C  
ATOM    584  CD2 LEU O  78      31.811  39.758   5.285  0.91 88.81           C  
ATOM    585  N   ARG O  79      32.021  37.572   0.333  0.94 89.88           N  
ATOM    586  CA  ARG O  79      32.562  36.763  -0.767  0.94 88.93           C  
ATOM    587  C   ARG O  79      31.606  36.782  -1.970  0.94 89.53           C  
ATOM    588  O   ARG O  79      30.469  36.346  -1.834  0.94 87.94           O  
ATOM    589  CB  ARG O  79      32.786  35.309  -0.304  0.93 85.44           C  
ATOM    590  CG  ARG O  79      33.906  35.176   0.739  0.80 76.54           C  
ATOM    591  CD  ARG O  79      34.192  33.708   1.055  0.79 73.55           C  
ATOM    592  NE  ARG O  79      35.223  33.583   2.098  0.77 66.08           N  
ATOM    593  CZ  ARG O  79      35.659  32.468   2.660  0.78 57.70           C  
ATOM    594  NH1 ARG O  79      35.209  31.296   2.298  0.76 52.76           N  
ATOM    595  NH2 ARG O  79      36.559  32.516   3.607  0.76 48.94           N  
ATOM    596  N   PRO O  80      32.071  37.237  -3.134  0.95 87.15           N  
ATOM    597  CA  PRO O  80      33.454  37.602  -3.486  0.95 88.21           C  
ATOM    598  C   PRO O  80      33.886  39.032  -3.094  0.95 90.08           C  
ATOM    599  O   PRO O  80      35.060  39.373  -3.282  0.95 88.79           O  
ATOM    600  CB  PRO O  80      33.519  37.374  -4.994  0.95 85.72           C  
ATOM    601  CG  PRO O  80      32.105  37.680  -5.464  0.95 83.57           C  
ATOM    602  CD  PRO O  80      31.241  37.180  -4.311  0.95 86.66           C  
ATOM    603  N   GLY O  81      32.992  39.851  -2.536  0.94 92.25           N  
ATOM    604  CA  GLY O  81      33.201  41.277  -2.244  0.94 93.34           C  
ATOM    605  C   GLY O  81      32.525  42.166  -3.287  0.94 94.68           C  
ATOM    606  O   GLY O  81      32.599  41.868  -4.483  0.94 95.19           O  
ATOM    607  N   ALA O  82      31.883  43.250  -2.840  0.97 95.17           N  
ATOM    608  CA  ALA O  82      31.098  44.128  -3.713  0.97 96.12           C  
ATOM    609  C   ALA O  82      31.970  44.831  -4.760  0.97 96.83           C  
ATOM    610  O   ALA O  82      31.669  44.774  -5.950  0.97 97.19           O  
ATOM    611  CB  ALA O  82      30.337  45.123  -2.829  0.97 96.19           C  
ATOM    612  N   GLU O  83      33.103  45.381  -4.355  0.98 96.58           N  
ATOM    613  CA  GLU O  83      34.068  46.028  -5.254  0.98 96.97           C  
ATOM    614  C   GLU O  83      34.606  45.052  -6.307  0.98 97.41           C  
ATOM    615  O   GLU O  83      34.823  45.423  -7.461  0.98 97.34           O  
ATOM    616  CB  GLU O  83      35.257  46.597  -4.458  0.98 96.88           C  
ATOM    617  CG  GLU O  83      34.927  47.760  -3.515  0.95 94.36           C  
ATOM    618  CD  GLU O  83      34.138  47.382  -2.252  0.95 92.47           C  
ATOM    619  OE1 GLU O  83      33.637  48.319  -1.591  0.94 87.87           O  
ATOM    620  OE2 GLU O  83      33.995  46.171  -1.934  0.94 89.33           O  
ATOM    621  N   ARG O  84      34.796  43.795  -5.933  0.98 95.67           N  
ATOM    622  CA  ARG O  84      35.227  42.766  -6.885  0.98 95.97           C  
ATOM    623  C   ARG O  84      34.134  42.444  -7.898  0.98 96.45           C  
ATOM    624  O   ARG O  84      34.451  42.316  -9.076  0.98 96.35           O  
ATOM    625  CB  ARG O  84      35.695  41.515  -6.129  0.98 95.66           C  
ATOM    626  CG  ARG O  84      36.259  40.448  -7.089  0.96 94.23           C  
ATOM    627  CD  ARG O  84      36.761  39.218  -6.330  0.96 92.49           C  
ATOM    628  NE  ARG O  84      37.935  39.524  -5.502  0.95 88.10           N  
ATOM    629  CZ  ARG O  84      38.415  38.795  -4.499  0.95 85.91           C  
ATOM    630  NH1 ARG O  84      37.856  37.675  -4.143  0.95 78.75           N  
ATOM    631  NH2 ARG O  84      39.474  39.185  -3.841  0.95 79.92           N  
ATOM    632  N   ILE O  85      32.889  42.337  -7.457  0.98 95.10           N  
ATOM    633  CA  ILE O  85      31.759  42.118  -8.372  0.98 95.45           C  
ATOM    634  C   ILE O  85      31.614  43.301  -9.333  0.98 96.03           C  
ATOM    635  O   ILE O  85      31.515  43.070 -10.533  0.97 96.30           O  
ATOM    636  CB  ILE O  85      30.456  41.833  -7.596  0.98 95.27           C  
ATOM    637  CG1 ILE O  85      30.581  40.461  -6.895  0.97 94.16           C  
ATOM    638  CG2 ILE O  85      29.238  41.839  -8.542  0.97 94.64           C  
ATOM    639  CD1 ILE O  85      29.396  40.126  -5.982  0.96 90.19           C  
ATOM    640  N   ALA O  86      31.699  44.538  -8.840  0.99 96.71           N  
ATOM    641  CA  ALA O  86      31.659  45.737  -9.680  0.99 97.36           C  
ATOM    642  C   ALA O  86      32.775  45.737 -10.733  0.99 97.54           C  
ATOM    643  O   ALA O  86      32.518  45.909 -11.922  0.99 97.52           O  
ATOM    644  CB  ALA O  86      31.742  46.971  -8.773  0.99 97.63           C  
ATOM    645  N   LYS O  87      34.015  45.437 -10.325  0.98 97.18           N  
ATOM    646  CA  LYS O  87      35.164  45.327 -11.243  0.98 97.27           C  
ATOM    647  C   LYS O  87      34.980  44.247 -12.320  0.98 97.39           C  
ATOM    648  O   LYS O  87      35.576  44.346 -13.390  0.98 96.93           O  
ATOM    649  CB  LYS O  87      36.428  45.080 -10.411  0.98 96.84           C  
ATOM    650  CG  LYS O  87      37.700  45.082 -11.276  0.85 87.94           C  
ATOM    651  CD  LYS O  87      38.962  44.903 -10.433  0.82 84.21           C  
ATOM    652  CE  LYS O  87      40.170  44.888 -11.368  0.80 77.08           C  
ATOM    653  NZ  LYS O  87      41.449  44.740 -10.637  0.81 68.45           N  
ATOM    654  N   LEU O  88      34.201  43.226 -12.031  0.98 95.60           N  
ATOM    655  CA  LEU O  88      33.886  42.134 -12.961  0.98 95.17           C  
ATOM    656  C   LEU O  88      32.620  42.395 -13.805  0.98 95.17           C  
ATOM    657  O   LEU O  88      32.175  41.489 -14.512  0.98 94.38           O  
ATOM    658  CB  LEU O  88      33.808  40.812 -12.169  0.98 94.78           C  
ATOM    659  CG  LEU O  88      35.141  40.352 -11.551  0.96 93.41           C  
ATOM    660  CD1 LEU O  88      34.901  39.161 -10.628  0.96 91.92           C  
ATOM    661  CD2 LEU O  88      36.170  39.934 -12.607  0.96 91.72           C  
ATOM    662  N   GLY O  89      32.053  43.610 -13.747  0.99 96.10           N  
ATOM    663  CA  GLY O  89      30.910  44.026 -14.568  0.99 96.09           C  
ATOM    664  C   GLY O  89      29.546  43.941 -13.872  0.98 96.51           C  
ATOM    665  O   GLY O  89      28.523  44.020 -14.550  0.98 96.09           O  
ATOM    666  N   GLY O  90      29.505  43.808 -12.556  0.98 96.13           N  
ATOM    667  CA  GLY O  90      28.274  43.755 -11.763  0.98 96.16           C  
ATOM    668  C   GLY O  90      27.671  42.357 -11.634  0.98 96.05           C  
ATOM    669  O   GLY O  90      28.072  41.408 -12.319  0.98 95.90           O  
ATOM    670  N   LEU O  91      26.682  42.231 -10.738  1.00 95.00           N  
ATOM    671  CA  LEU O  91      26.109  40.931 -10.367  1.00 94.47           C  
ATOM    672  C   LEU O  91      25.388  40.246 -11.532  1.00 94.10           C  
ATOM    673  O   LEU O  91      25.554  39.037 -11.702  1.00 94.03           O  
ATOM    674  CB  LEU O  91      25.181  41.125  -9.151  1.00 94.08           C  
ATOM    675  CG  LEU O  91      24.602  39.818  -8.568  0.99 92.86           C  
ATOM    676  CD1 LEU O  91      25.699  38.853  -8.102  0.99 92.57           C  
ATOM    677  CD2 LEU O  91      23.716  40.147  -7.369  0.99 92.41           C  
ATOM    678  N   HIS O  92      24.653  41.000 -12.341  0.99 95.71           N  
ATOM    679  CA  HIS O  92      23.944  40.472 -13.519  1.00 95.86           C  
ATOM    680  C   HIS O  92      24.893  39.718 -14.451  0.99 95.49           C  
ATOM    681  O   HIS O  92      24.701  38.529 -14.711  0.99 95.19           O  
ATOM    682  CB  HIS O  92      23.267  41.625 -14.277  1.00 96.33           C  
ATOM    683  CG  HIS O  92      22.185  42.309 -13.498  0.99 96.87           C  
ATOM    684  ND1 HIS O  92      22.351  43.378 -12.636  0.99 94.40           N  
ATOM    685  CD2 HIS O  92      20.842  42.014 -13.533  0.99 95.07           C  
ATOM    686  CE1 HIS O  92      21.137  43.714 -12.169  0.99 95.94           C  
ATOM    687  NE2 HIS O  92      20.210  42.905 -12.697  0.99 96.20           N  
ATOM    688  N   SER O  93      25.957  40.394 -14.890  0.99 94.74           N  
ATOM    689  CA  SER O  93      26.982  39.795 -15.751  0.99 94.53           C  
ATOM    690  C   SER O  93      27.699  38.635 -15.057  0.99 93.89           C  
ATOM    691  O   SER O  93      27.862  37.559 -15.634  0.99 93.27           O  
ATOM    692  CB  SER O  93      27.980  40.879 -16.167  0.99 94.85           C  
ATOM    693  OG  SER O  93      28.961  40.343 -17.030  0.99 86.00           O  
ATOM    694  N   PHE O  94      28.068  38.831 -13.789  0.99 92.48           N  
ATOM    695  CA  PHE O  94      28.823  37.839 -13.019  0.99 91.56           C  
ATOM    696  C   PHE O  94      28.085  36.503 -12.872  0.99 91.26           C  
ATOM    697  O   PHE O  94      28.700  35.441 -13.000  0.99 90.27           O  
ATOM    698  CB  PHE O  94      29.150  38.432 -11.643  0.99 90.98           C  
ATOM    699  CG  PHE O  94      29.976  37.513 -10.767  0.98 90.46           C  
ATOM    700  CD1 PHE O  94      29.363  36.736  -9.767  0.98 87.90           C  
ATOM    701  CD2 PHE O  94      31.364  37.405 -10.975  0.98 88.05           C  
ATOM    702  CE1 PHE O  94      30.128  35.861  -8.977  0.98 86.60           C  
ATOM    703  CE2 PHE O  94      32.135  36.534 -10.192  0.98 86.97           C  
ATOM    704  CZ  PHE O  94      31.515  35.760  -9.190  0.98 87.55           C  
ATOM    705  N   MET O  95      26.779  36.534 -12.599  0.99 90.46           N  
ATOM    706  CA  MET O  95      25.983  35.311 -12.413  0.99 89.05           C  
ATOM    707  C   MET O  95      25.213  34.863 -13.661  0.99 89.67           C  
ATOM    708  O   MET O  95      24.627  33.774 -13.642  0.99 89.24           O  
ATOM    709  CB  MET O  95      25.073  35.448 -11.183  0.99 86.58           C  
ATOM    710  CG  MET O  95      23.870  36.365 -11.395  0.99 82.50           C  
ATOM    711  SD  MET O  95      22.822  36.514  -9.916  0.99 81.03           S  
ATOM    712  CE  MET O  95      22.147  34.840  -9.839  0.98 73.71           C  
ATOM    713  N   GLY O  96      25.197  35.667 -14.725  0.99 91.24           N  
ATOM    714  CA  GLY O  96      24.492  35.346 -15.966  0.99 91.84           C  
ATOM    715  C   GLY O  96      22.965  35.475 -15.864  0.99 92.77           C  
ATOM    716  O   GLY O  96      22.239  34.680 -16.466  0.99 92.62           O  
ATOM    717  N   TRP O  97      22.469  36.442 -15.096  0.98 93.57           N  
ATOM    718  CA  TRP O  97      21.057  36.819 -14.999  0.99 93.82           C  
ATOM    719  C   TRP O  97      20.910  38.289 -15.413  0.98 94.29           C  
ATOM    720  O   TRP O  97      21.411  39.180 -14.729  0.98 94.34           O  
ATOM    721  CB  TRP O  97      20.551  36.584 -13.572  0.99 93.96           C  
ATOM    722  CG  TRP O  97      19.134  37.024 -13.327  0.98 94.13           C  
ATOM    723  CD1 TRP O  97      18.757  38.241 -12.876  0.98 94.19           C  
ATOM    724  CD2 TRP O  97      17.905  36.261 -13.534  0.98 95.65           C  
ATOM    725  NE1 TRP O  97      17.369  38.284 -12.765  0.99 95.16           N  
ATOM    726  CE2 TRP O  97      16.812  37.083 -13.155  0.98 95.70           C  
ATOM    727  CE3 TRP O  97      17.619  34.954 -13.987  0.98 95.79           C  
ATOM    728  CZ2 TRP O  97      15.470  36.632 -13.201  0.99 95.57           C  
ATOM    729  CZ3 TRP O  97      16.282  34.506 -14.035  0.99 95.38           C  
ATOM    730  CH2 TRP O  97      15.225  35.334 -13.648  0.98 95.38           C  
ATOM    731  N   ASP O  98      20.214  38.538 -16.517  1.00 95.92           N  
ATOM    732  CA  ASP O  98      20.079  39.857 -17.164  1.00 96.14           C  
ATOM    733  C   ASP O  98      18.787  40.610 -16.785  1.00 96.60           C  
ATOM    734  O   ASP O  98      18.612  41.784 -17.125  1.00 96.54           O  
ATOM    735  CB  ASP O  98      20.173  39.656 -18.685  1.00 95.58           C  
ATOM    736  CG  ASP O  98      19.056  38.782 -19.284  0.96 82.78           C  
ATOM    737  OD1 ASP O  98      18.349  38.083 -18.517  0.95 73.21           O  
ATOM    738  OD2 ASP O  98      18.921  38.784 -20.523  0.95 75.21           O  
ATOM    739  N   ARG O  99      17.873  39.943 -16.079  1.00 96.27           N  
ATOM    740  CA  ARG O  99      16.601  40.493 -15.591  1.00 96.68           C  
ATOM    741  C   ARG O  99      16.768  41.200 -14.237  1.00 96.74           C  
ATOM    742  O   ARG O  99      17.858  41.158 -13.671  1.00 96.73           O  
ATOM    743  CB  ARG O  99      15.556  39.371 -15.531  1.00 96.96           C  
ATOM    744  CG  ARG O  99      15.162  38.912 -16.931  0.99 95.98           C  
ATOM    745  CD  ARG O  99      14.167  37.764 -16.850  0.99 93.92           C  
ATOM    746  NE  ARG O  99      13.694  37.399 -18.191  0.98 86.78           N  
ATOM    747  CZ  ARG O  99      12.626  37.907 -18.798  0.98 81.40           C  
ATOM    748  NH1 ARG O  99      11.794  38.708 -18.188  0.98 74.74           N  
ATOM    749  NH2 ARG O  99      12.386  37.615 -20.047  0.98 75.43           N  
ATOM    750  N   PRO O 100      15.705  41.821 -13.698  1.00 97.25           N  
ATOM    751  CA  PRO O 100      15.782  42.511 -12.416  1.00 97.38           C  
ATOM    752  C   PRO O 100      16.323  41.648 -11.267  1.00 97.02           C  
ATOM    753  O   PRO O 100      16.034  40.451 -11.145  1.00 97.05           O  
ATOM    754  CB  PRO O 100      14.370  43.029 -12.133  1.00 97.80           C  
ATOM    755  CG  PRO O 100      13.798  43.246 -13.533  1.00 97.50           C  
ATOM    756  CD  PRO O 100      14.393  42.070 -14.311  1.00 98.14           C  
ATOM    757  N   ILE O 101      17.102  42.289 -10.405  1.00 96.82           N  
ATOM    758  CA  ILE O 101      17.588  41.758  -9.135  1.00 96.94           C  
ATOM    759  C   ILE O 101      17.178  42.730  -8.028  1.00 97.33           C  
ATOM    760  O   ILE O 101      17.510  43.913  -8.081  1.00 97.65           O  
ATOM    761  CB  ILE O 101      19.122  41.531  -9.153  1.00 96.83           C  
ATOM    762  CG1 ILE O 101      19.519  40.524 -10.259  1.00 96.16           C  
ATOM    763  CG2 ILE O 101      19.606  41.034  -7.777  1.00 96.23           C  
ATOM    764  CD1 ILE O 101      21.032  40.291 -10.402  1.00 94.96           C  
ATOM    765  N   LEU O 102      16.502  42.212  -7.009  1.00 97.22           N  
ATOM    766  CA  LEU O 102      16.343  42.895  -5.729  1.00 97.37           C  
ATOM    767  C   LEU O 102      17.474  42.457  -4.806  1.00 97.09           C  
ATOM    768  O   LEU O 102      17.768  41.266  -4.705  1.00 96.90           O  
ATOM    769  CB  LEU O 102      14.936  42.614  -5.170  1.00 97.62           C  
ATOM    770  CG  LEU O 102      14.619  43.311  -3.827  1.00 97.24           C  
ATOM    771  CD1 LEU O 102      13.114  43.549  -3.709  1.00 95.40           C  
ATOM    772  CD2 LEU O 102      15.038  42.479  -2.601  1.00 95.23           C  
ATOM    773  N   THR O 103      18.085  43.392  -4.094  1.00 97.03           N  
ATOM    774  CA  THR O 103      19.059  43.081  -3.045  1.00 96.87           C  
ATOM    775  C   THR O 103      18.537  43.484  -1.678  1.00 96.60           C  
ATOM    776  O   THR O 103      18.009  44.585  -1.515  1.00 96.48           O  
ATOM    777  CB  THR O 103      20.423  43.735  -3.295  1.00 96.79           C  
ATOM    778  OG1 THR O 103      20.279  45.110  -3.564  1.00 96.30           O  
ATOM    779  CG2 THR O 103      21.144  43.088  -4.474  1.00 96.36           C  
ATOM    780  N   ASP O 104      18.715  42.637  -0.675  1.00 95.76           N  
ATOM    781  CA  ASP O 104      18.515  43.049   0.713  1.00 94.94           C  
ATOM    782  C   ASP O 104      19.601  44.060   1.144  1.00 95.35           C  
ATOM    783  O   ASP O 104      20.645  44.211   0.498  1.00 94.24           O  
ATOM    784  CB  ASP O 104      18.396  41.821   1.647  1.00 92.35           C  
ATOM    785  CG  ASP O 104      19.671  40.982   1.809  0.99 85.45           C  
ATOM    786  OD1 ASP O 104      20.784  41.542   1.812  0.99 77.00           O  
ATOM    787  OD2 ASP O 104      19.554  39.743   1.972  0.99 79.40           O  
ATOM    788  N   SER O 105      19.362  44.758   2.248  0.99 93.48           N  
ATOM    789  CA  SER O 105      20.304  45.754   2.780  0.99 93.83           C  
ATOM    790  C   SER O 105      21.476  45.143   3.560  0.99 93.89           C  
ATOM    791  O   SER O 105      22.415  45.852   3.927  0.99 92.75           O  
ATOM    792  CB  SER O 105      19.541  46.756   3.642  0.99 93.54           C  
ATOM    793  OG  SER O 105      19.004  46.100   4.769  0.99 90.63           O  
ATOM    794  N   GLY O 106      21.445  43.854   3.832  0.98 91.82           N  
ATOM    795  CA  GLY O 106      22.454  43.106   4.593  0.98 90.51           C  
ATOM    796  C   GLY O 106      22.276  43.117   6.113  0.98 90.78           C  
ATOM    797  O   GLY O 106      22.805  42.223   6.784  0.98 89.16           O  
ATOM    798  N   GLY O 107      21.524  44.066   6.669  0.96 88.97           N  
ATOM    799  CA  GLY O 107      21.390  44.248   8.127  0.96 86.30           C  
ATOM    800  C   GLY O 107      20.815  43.035   8.857  0.96 87.77           C  
ATOM    801  O   GLY O 107      21.403  42.566   9.834  0.96 87.05           O  
ATOM    802  N   TYR O 108      19.730  42.468   8.349  0.95 88.35           N  
ATOM    803  CA  TYR O 108      19.103  41.285   8.959  0.95 88.09           C  
ATOM    804  C   TYR O 108      20.054  40.077   9.014  0.95 88.65           C  
ATOM    805  O   TYR O 108      20.166  39.390  10.031  0.95 87.69           O  
ATOM    806  CB  TYR O 108      17.833  40.926   8.178  0.94 86.21           C  
ATOM    807  CG  TYR O 108      17.134  39.708   8.751  0.92 84.27           C  
ATOM    808  CD1 TYR O 108      17.300  38.440   8.165  0.92 80.55           C  
ATOM    809  CD2 TYR O 108      16.355  39.833   9.916  0.91 80.26           C  
ATOM    810  CE1 TYR O 108      16.685  37.310   8.722  0.92 76.23           C  
ATOM    811  CE2 TYR O 108      15.735  38.714  10.482  0.92 75.92           C  
ATOM    812  CZ  TYR O 108      15.902  37.454   9.877  0.92 76.40           C  
ATOM    813  OH  TYR O 108      15.286  36.351  10.431  0.90 71.73           O  
ATOM    814  N   GLN O 109      20.785  39.834   7.937  0.85 87.93           N  
ATOM    815  CA  GLN O 109      21.734  38.723   7.847  0.86 86.22           C  
ATOM    816  C   GLN O 109      22.951  38.942   8.753  0.86 86.72           C  
ATOM    817  O   GLN O 109      23.455  37.989   9.344  0.86 86.93           O  
ATOM    818  CB  GLN O 109      22.167  38.549   6.389  0.88 84.21           C  
ATOM    819  CG  GLN O 109      21.013  38.131   5.465  0.85 79.84           C  
ATOM    820  CD  GLN O 109      20.582  36.671   5.622  0.84 76.85           C  
ATOM    821  OE1 GLN O 109      21.316  35.810   6.083  0.84 70.03           O  
ATOM    822  NE2 GLN O 109      19.387  36.346   5.205  0.85 65.67           N  
ATOM    823  N   VAL O 110      23.403  40.190   8.913  0.85 89.51           N  
ATOM    824  CA  VAL O 110      24.448  40.524   9.893  0.85 89.61           C  
ATOM    825  C   VAL O 110      23.998  40.133  11.296  0.85 89.24           C  
ATOM    826  O   VAL O 110      24.725  39.429  11.998  0.85 88.73           O  
ATOM    827  CB  VAL O 110      24.823  42.018   9.829  0.85 89.47           C  
ATOM    828  CG1 VAL O 110      25.705  42.451  11.005  0.83 86.08           C  
ATOM    829  CG2 VAL O 110      25.596  42.322   8.546  0.84 88.08           C  
ATOM    830  N   MET O 111      22.795  40.540  11.688  0.86 87.71           N  
ATOM    831  CA  MET O 111      22.275  40.261  13.032  0.86 86.36           C  
ATOM    832  C   MET O 111      22.015  38.773  13.290  0.86 85.51           C  
ATOM    833  O   MET O 111      22.148  38.321  14.427  0.86 83.70           O  
ATOM    834  CB  MET O 111      20.996  41.077  13.258  0.86 85.41           C  
ATOM    835  CG  MET O 111      21.286  42.583  13.337  0.83 81.80           C  
ATOM    836  SD  MET O 111      22.517  43.058  14.586  0.82 76.35           S  
ATOM    837  CE  MET O 111      21.683  42.511  16.095  0.82 66.77           C  
ATOM    838  N   SER O 112      21.677  38.023  12.257  0.82 86.87           N  
ATOM    839  CA  SER O 112      21.342  36.596  12.381  0.82 85.52           C  
ATOM    840  C   SER O 112      22.540  35.647  12.217  0.82 84.94           C  
ATOM    841  O   SER O 112      22.534  34.560  12.804  0.81 83.73           O  
ATOM    842  CB  SER O 112      20.231  36.237  11.396  0.81 83.85           C  
ATOM    843  OG  SER O 112      20.581  36.578  10.071  0.81 75.93           O  
ATOM    844  N   LEU O 113      23.562  36.029  11.450  0.74 85.47           N  
ATOM    845  CA  LEU O 113      24.661  35.124  11.077  0.75 84.36           C  
ATOM    846  C   LEU O 113      26.031  35.531  11.620  0.75 83.68           C  
ATOM    847  O   LEU O 113      26.922  34.681  11.725  0.75 81.87           O  
ATOM    848  CB  LEU O 113      24.732  35.004   9.545  0.74 82.96           C  
ATOM    849  CG  LEU O 113      23.468  34.444   8.867  0.71 81.37           C  
ATOM    850  CD1 LEU O 113      23.667  34.448   7.351  0.70 78.98           C  
ATOM    851  CD2 LEU O 113      23.179  33.001   9.292  0.71 79.29           C  
ATOM    852  N   SER O 114      26.234  36.809  11.915  0.72 81.77           N  
ATOM    853  CA  SER O 114      27.550  37.301  12.325  0.72 80.85           C  
ATOM    854  C   SER O 114      27.794  37.121  13.814  0.73 80.58           C  
ATOM    855  O   SER O 114      26.892  37.207  14.646  0.72 78.40           O  
ATOM    856  CB  SER O 114      27.755  38.763  11.949  0.72 78.19           C  
ATOM    857  OG  SER O 114      27.587  38.913  10.564  0.67 73.81           O  
ATOM    858  N   SER O 115      29.055  36.955  14.164  0.68 79.37           N  
ATOM    859  CA  SER O 115      29.506  37.008  15.554  0.69 77.81           C  
ATOM    860  C   SER O 115      29.948  38.428  15.931  0.69 78.31           C  
ATOM    861  O   SER O 115      30.381  39.201  15.072  0.69 74.07           O  
ATOM    862  CB  SER O 115      30.623  35.982  15.781  0.69 73.56           C  
ATOM    863  OG  SER O 115      31.747  36.245  14.969  0.62 68.40           O  
ATOM    864  N   LEU O 116      29.901  38.763  17.221  0.72 86.17           N  
ATOM    865  CA  LEU O 116      30.419  40.023  17.779  0.72 86.47           C  
ATOM    866  C   LEU O 116      29.859  41.275  17.078  0.73 86.88           C  
ATOM    867  O   LEU O 116      30.614  42.165  16.672  0.73 83.39           O  
ATOM    868  CB  LEU O 116      31.963  40.000  17.804  0.70 82.26           C  
ATOM    869  CG  LEU O 116      32.601  38.860  18.620  0.62 74.71           C  
ATOM    870  CD1 LEU O 116      34.116  38.883  18.417  0.62 68.01           C  
ATOM    871  CD2 LEU O 116      32.318  39.002  20.118  0.63 69.60           C  
ATOM    872  N   THR O 117      28.539  41.340  16.957  0.80 90.17           N  
ATOM    873  CA  THR O 117      27.859  42.522  16.425  0.80 91.74           C  
ATOM    874  C   THR O 117      27.844  43.651  17.455  0.80 92.27           C  
ATOM    875  O   THR O 117      27.633  43.423  18.651  0.80 91.30           O  
ATOM    876  CB  THR O 117      26.427  42.201  15.974  0.81 89.75           C  
ATOM    877  OG1 THR O 117      25.706  41.607  17.026  0.81 83.27           O  
ATOM    878  CG2 THR O 117      26.414  41.217  14.806  0.81 82.94           C  
ATOM    879  N   LYS O 118      28.062  44.879  16.981  0.93 92.56           N  
ATOM    880  CA  LYS O 118      27.927  46.086  17.794  0.93 93.48           C  
ATOM    881  C   LYS O 118      27.102  47.102  17.021  0.93 94.22           C  
ATOM    882  O   LYS O 118      27.571  47.649  16.024  0.93 94.28           O  
ATOM    883  CB  LYS O 118      29.309  46.611  18.185  0.91 92.43           C  
ATOM    884  CG  LYS O 118      29.226  47.851  19.079  0.66 79.47           C  
ATOM    885  CD  LYS O 118      30.615  48.406  19.389  0.62 74.81           C  
ATOM    886  CE  LYS O 118      30.472  49.682  20.216  0.61 63.09           C  
ATOM    887  NZ  LYS O 118      31.770  50.364  20.432  0.61 54.17           N  
ATOM    888  N   GLN O 119      25.904  47.361  17.511  0.97 93.90           N  
ATOM    889  CA  GLN O 119      25.002  48.350  16.938  0.97 93.59           C  
ATOM    890  C   GLN O 119      25.242  49.730  17.547  0.96 94.54           C  
ATOM    891  O   GLN O 119      25.573  49.863  18.728  0.96 93.96           O  
ATOM    892  CB  GLN O 119      23.546  47.905  17.122  0.96 90.78           C  
ATOM    893  CG  GLN O 119      23.169  46.753  16.183  0.92 81.23           C  
ATOM    894  CD  GLN O 119      21.757  46.244  16.469  0.91 76.20           C  
ATOM    895  OE1 GLN O 119      21.374  46.078  17.613  0.91 68.90           O  
ATOM    896  NE2 GLN O 119      20.968  45.987  15.459  0.91 65.55           N  
ATOM    897  N   SER O 120      25.067  50.751  16.723  0.98 95.11           N  
ATOM    898  CA  SER O 120      25.061  52.162  17.100  0.98 96.10           C  
ATOM    899  C   SER O 120      24.116  52.932  16.176  0.98 96.84           C  
ATOM    900  O   SER O 120      23.560  52.357  15.238  0.98 97.05           O  
ATOM    901  CB  SER O 120      26.484  52.726  17.024  0.98 96.27           C  
ATOM    902  OG  SER O 120      26.935  52.775  15.693  0.97 95.05           O  
ATOM    903  N   GLU O 121      23.965  54.231  16.404  0.99 97.14           N  
ATOM    904  CA  GLU O 121      23.209  55.092  15.487  0.99 97.93           C  
ATOM    905  C   GLU O 121      23.863  55.186  14.094  0.99 98.28           C  
ATOM    906  O   GLU O 121      23.170  55.362  13.095  0.99 98.34           O  
ATOM    907  CB  GLU O 121      23.047  56.477  16.133  0.99 98.03           C  
ATOM    908  CG  GLU O 121      22.068  57.395  15.390  0.98 96.82           C  
ATOM    909  CD  GLU O 121      20.621  56.873  15.346  0.98 97.14           C  
ATOM    910  OE1 GLU O 121      19.882  57.262  14.423  0.98 94.07           O  
ATOM    911  OE2 GLU O 121      20.196  56.105  16.236  0.98 94.86           O  
ATOM    912  N   GLU O 122      25.181  55.010  14.007  0.99 97.86           N  
ATOM    913  CA  GLU O 122      25.911  54.999  12.736  0.99 97.96           C  
ATOM    914  C   GLU O 122      25.549  53.780  11.873  0.99 98.16           C  
ATOM    915  O   GLU O 122      25.407  53.898  10.656  0.99 98.12           O  
ATOM    916  CB  GLU O 122      27.415  55.025  13.038  0.99 97.69           C  
ATOM    917  CG  GLU O 122      28.268  55.176  11.773  0.88 83.01           C  
ATOM    918  CD  GLU O 122      29.771  55.056  12.041  0.85 74.11           C  
ATOM    919  OE1 GLU O 122      30.537  55.143  11.056  0.85 66.07           O  
ATOM    920  OE2 GLU O 122      30.168  54.824  13.209  0.86 68.40           O  
ATOM    921  N   GLY O 123      25.388  52.627  12.505  0.98 97.14           N  
ATOM    922  CA  GLY O 123      25.144  51.360  11.833  0.99 97.08           C  
ATOM    923  C   GLY O 123      25.510  50.167  12.707  0.98 96.84           C  
ATOM    924  O   GLY O 123      25.364  50.203  13.930  0.98 96.49           O  
ATOM    925  N   VAL O 124      26.008  49.108  12.074  0.98 96.43           N  
ATOM    926  CA  VAL O 124      26.435  47.891  12.765  0.98 95.90           C  
ATOM    927  C   VAL O 124      27.860  47.518  12.366  0.98 95.51           C  
ATOM    928  O   VAL O 124      28.204  47.449  11.185  0.98 95.41           O  
ATOM    929  CB  VAL O 124      25.423  46.746  12.569  0.98 94.82           C  
ATOM    930  CG1 VAL O 124      25.266  46.311  11.114  0.97 88.00           C  
ATOM    931  CG2 VAL O 124      25.778  45.531  13.424  0.97 88.00           C  
ATOM    932  N   THR O 125      28.703  47.258  13.351  0.95 95.13           N  
ATOM    933  CA  THR O 125      29.992  46.596  13.138  0.95 94.90           C  
ATOM    934  C   THR O 125      29.872  45.119  13.482  0.95 94.34           C  
ATOM    935  O   THR O 125      29.189  44.753  14.442  0.95 94.07           O  
ATOM    936  CB  THR O 125      31.145  47.243  13.912  0.95 94.33           C  
ATOM    937  OG1 THR O 125      30.897  47.256  15.299  0.93 85.40           O  
ATOM    938  CG2 THR O 125      31.386  48.684  13.483  0.93 83.82           C  
ATOM    939  N   PHE O 126      30.541  44.274  12.721  0.89 93.52           N  
ATOM    940  CA  PHE O 126      30.458  42.834  12.912  0.90 93.30           C  
ATOM    941  C   PHE O 126      31.734  42.120  12.475  0.90 93.18           C  
ATOM    942  O   PHE O 126      32.600  42.676  11.799  0.90 92.32           O  
ATOM    943  CB  PHE O 126      29.234  42.287  12.168  0.90 92.41           C  
ATOM    944  CG  PHE O 126      29.303  42.384  10.657  0.88 93.09           C  
ATOM    945  CD1 PHE O 126      28.954  43.587  10.013  0.88 91.79           C  
ATOM    946  CD2 PHE O 126      29.693  41.273   9.892  0.88 92.16           C  
ATOM    947  CE1 PHE O 126      28.982  43.667   8.614  0.88 91.29           C  
ATOM    948  CE2 PHE O 126      29.720  41.348   8.493  0.88 91.19           C  
ATOM    949  CZ  PHE O 126      29.358  42.546   7.852  0.88 91.13           C  
ATOM    950  N   LYS O 127      31.835  40.859  12.871  0.78 91.91           N  
ATOM    951  CA  LYS O 127      32.905  39.955  12.462  0.78 91.02           C  
ATOM    952  C   LYS O 127      32.336  38.898  11.520  0.78 89.84           C  
ATOM    953  O   LYS O 127      31.354  38.238  11.863  0.78 88.38           O  
ATOM    954  CB  LYS O 127      33.546  39.359  13.722  0.78 89.49           C  
ATOM    955  CG  LYS O 127      34.823  38.577  13.407  0.60 83.50           C  
ATOM    956  CD  LYS O 127      35.431  38.013  14.695  0.57 80.39           C  
ATOM    957  CE  LYS O 127      36.706  37.247  14.345  0.55 72.77           C  
ATOM    958  NZ  LYS O 127      37.304  36.571  15.516  0.53 64.93           N  
ATOM    959  N   SER O 128      32.971  38.735  10.365  0.67 88.39           N  
ATOM    960  CA  SER O 128      32.568  37.721   9.388  0.67 87.39           C  
ATOM    961  C   SER O 128      32.597  36.325  10.010  0.67 86.30           C  
ATOM    962  O   SER O 128      33.603  35.914  10.589  0.67 84.10           O  
ATOM    963  CB  SER O 128      33.494  37.765   8.175  0.68 86.09           C  
ATOM    964  OG  SER O 128      33.198  36.712   7.274  0.67 84.83           O  
ATOM    965  N   HIS O 129      31.515  35.579   9.830  0.63 84.25           N  
ATOM    966  CA  HIS O 129      31.459  34.175  10.242  0.64 81.61           C  
ATOM    967  C   HIS O 129      32.310  33.254   9.344  0.65 82.35           C  
ATOM    968  O   HIS O 129      32.496  32.077   9.670  0.65 81.01           O  
ATOM    969  CB  HIS O 129      29.988  33.727  10.273  0.65 78.10           C  
ATOM    970  CG  HIS O 129      29.374  33.581   8.905  0.57 77.43           C  
ATOM    971  ND1 HIS O 129      28.906  34.600   8.109  0.57 68.27           N  
ATOM    972  CD2 HIS O 129      29.214  32.423   8.191  0.60 68.32           C  
ATOM    973  CE1 HIS O 129      28.474  34.074   6.956  0.59 69.28           C  
ATOM    974  NE2 HIS O 129      28.647  32.755   6.977  0.57 70.44           N  
ATOM    975  N   LEU O 130      32.815  33.768   8.208  0.56 82.96           N  
ATOM    976  CA  LEU O 130      33.581  32.983   7.239  0.56 82.09           C  
ATOM    977  C   LEU O 130      35.074  32.948   7.567  0.56 81.58           C  
ATOM    978  O   LEU O 130      35.683  31.878   7.572  0.56 77.99           O  
ATOM    979  CB  LEU O 130      33.367  33.564   5.828  0.53 79.33           C  
ATOM    980  CG  LEU O 130      31.928  33.488   5.294  0.51 77.36           C  
ATOM    981  CD1 LEU O 130      31.868  34.160   3.919  0.50 74.45           C  
ATOM    982  CD2 LEU O 130      31.447  32.040   5.142  0.51 74.35           C  
ATOM    983  N   ASP O 131      35.673  34.112   7.790  0.57 83.98           N  
ATOM    984  CA  ASP O 131      37.125  34.275   7.949  0.57 83.92           C  
ATOM    985  C   ASP O 131      37.519  35.133   9.165  0.58 84.12           C  
ATOM    986  O   ASP O 131      38.706  35.332   9.446  0.58 80.07           O  
ATOM    987  CB  ASP O 131      37.710  34.836   6.644  0.58 81.11           C  
ATOM    988  CG  ASP O 131      37.204  36.236   6.273  0.53 81.59           C  
ATOM    989  OD1 ASP O 131      36.541  36.890   7.109  0.52 78.06           O  
ATOM    990  OD2 ASP O 131      37.470  36.657   5.133  0.55 79.26           O  
ATOM    991  N   GLY O 132      36.545  35.653   9.885  0.63 85.42           N  
ATOM    992  CA  GLY O 132      36.766  36.468  11.064  0.62 86.31           C  
ATOM    993  C   GLY O 132      37.141  37.926  10.787  0.63 87.91           C  
ATOM    994  O   GLY O 132      37.454  38.644  11.742  0.63 85.78           O  
ATOM    995  N   SER O 133      37.105  38.389   9.531  0.72 85.20           N  
ATOM    996  CA  SER O 133      37.322  39.792   9.171  0.71 87.70           C  
ATOM    997  C   SER O 133      36.274  40.709   9.816  0.71 89.50           C  
ATOM    998  O   SER O 133      35.156  40.285  10.125  0.71 89.10           O  
ATOM    999  CB  SER O 133      37.356  39.961   7.651  0.71 85.53           C  
ATOM   1000  OG  SER O 133      36.162  39.501   7.060  0.67 83.37           O  
ATOM   1001  N   ARG O 134      36.642  41.971  10.055  0.80 91.24           N  
ATOM   1002  CA  ARG O 134      35.738  42.970  10.625  0.80 91.95           C  
ATOM   1003  C   ARG O 134      35.186  43.866   9.525  0.79 92.88           C  
ATOM   1004  O   ARG O 134      35.939  44.307   8.665  0.79 91.70           O  
ATOM   1005  CB  ARG O 134      36.429  43.811  11.702  0.80 89.90           C  
ATOM   1006  CG  ARG O 134      36.701  43.024  12.986  0.64 77.11           C  
ATOM   1007  CD  ARG O 134      37.268  43.963  14.048  0.62 73.97           C  
ATOM   1008  NE  ARG O 134      37.507  43.269  15.321  0.62 64.81           N  
ATOM   1009  CZ  ARG O 134      37.930  43.836  16.443  0.62 57.45           C  
ATOM   1010  NH1 ARG O 134      38.187  45.110  16.504  0.62 52.35           N  
ATOM   1011  NH2 ARG O 134      38.095  43.123  17.523  0.62 49.70           N  
ATOM   1012  N   HIS O 135      33.912  44.177   9.630  0.94 92.60           N  
ATOM   1013  CA  HIS O 135      33.196  45.028   8.689  0.94 93.04           C  
ATOM   1014  C   HIS O 135      32.316  46.017   9.437  0.93 93.78           C  
ATOM   1015  O   HIS O 135      31.915  45.772  10.581  0.93 93.11           O  
ATOM   1016  CB  HIS O 135      32.380  44.155   7.723  0.94 91.98           C  
ATOM   1017  CG  HIS O 135      33.241  43.222   6.919  0.92 90.67           C  
ATOM   1018  ND1 HIS O 135      33.877  43.532   5.724  0.92 81.61           N  
ATOM   1019  CD2 HIS O 135      33.614  41.947   7.273  0.92 81.91           C  
ATOM   1020  CE1 HIS O 135      34.611  42.471   5.371  0.92 82.56           C  
ATOM   1021  NE2 HIS O 135      34.473  41.500   6.284  0.91 84.73           N  
ATOM   1022  N   MET O 136      32.017  47.130   8.770  0.98 94.21           N  
ATOM   1023  CA  MET O 136      31.000  48.083   9.186  0.98 93.89           C  
ATOM   1024  C   MET O 136      29.940  48.148   8.091  0.98 94.51           C  
ATOM   1025  O   MET O 136      30.279  48.216   6.905  0.98 93.85           O  
ATOM   1026  CB  MET O 136      31.642  49.443   9.492  0.98 92.53           C  
ATOM   1027  CG  MET O 136      30.684  50.403  10.229  0.94 86.37           C  
ATOM   1028  SD  MET O 136      29.461  51.235   9.186  0.93 80.68           S  
ATOM   1029  CE  MET O 136      30.394  52.707   8.720  0.93 71.73           C  
ATOM   1030  N   LEU O 137      28.684  48.131   8.499  0.99 95.37           N  
ATOM   1031  CA  LEU O 137      27.548  48.321   7.620  1.00 95.79           C  
ATOM   1032  C   LEU O 137      26.688  49.448   8.186  0.99 96.71           C  
ATOM   1033  O   LEU O 137      26.163  49.343   9.294  0.99 96.68           O  
ATOM   1034  CB  LEU O 137      26.798  46.987   7.463  0.99 94.53           C  
ATOM   1035  CG  LEU O 137      25.842  46.945   6.263  0.99 91.74           C  
ATOM   1036  CD1 LEU O 137      26.595  46.988   4.936  0.98 90.17           C  
ATOM   1037  CD2 LEU O 137      25.044  45.644   6.294  0.98 90.24           C  
ATOM   1038  N   SER O 138      26.592  50.526   7.442  1.00 96.93           N  
ATOM   1039  CA  SER O 138      25.742  51.693   7.693  1.00 97.51           C  
ATOM   1040  C   SER O 138      24.708  51.822   6.574  1.00 97.78           C  
ATOM   1041  O   SER O 138      24.844  51.126   5.560  1.00 97.98           O  
ATOM   1042  CB  SER O 138      26.607  52.953   7.785  1.00 97.74           C  
ATOM   1043  OG  SER O 138      27.320  53.172   6.585  1.00 97.60           O  
ATOM   1044  N   PRO O 139      23.728  52.725   6.699  1.00 98.18           N  
ATOM   1045  CA  PRO O 139      22.844  53.046   5.580  1.00 98.36           C  
ATOM   1046  C   PRO O 139      23.629  53.393   4.309  1.00 98.37           C  
ATOM   1047  O   PRO O 139      23.441  52.756   3.274  1.00 98.41           O  
ATOM   1048  CB  PRO O 139      21.971  54.203   6.079  1.00 98.43           C  
ATOM   1049  CG  PRO O 139      21.918  53.967   7.591  1.00 98.03           C  
ATOM   1050  CD  PRO O 139      23.312  53.435   7.900  1.00 98.52           C  
ATOM   1051  N   GLU O 140      24.586  54.296   4.396  1.00 98.58           N  
ATOM   1052  CA  GLU O 140      25.393  54.751   3.260  1.00 98.66           C  
ATOM   1053  C   GLU O 140      26.195  53.606   2.630  1.00 98.58           C  
ATOM   1054  O   GLU O 140      26.172  53.428   1.409  1.00 98.53           O  
ATOM   1055  CB  GLU O 140      26.348  55.879   3.695  1.00 98.74           C  
ATOM   1056  CG  GLU O 140      25.645  57.142   4.228  1.00 98.59           C  
ATOM   1057  CD  GLU O 140      25.074  57.006   5.649  1.00 98.60           C  
ATOM   1058  OE1 GLU O 140      24.217  57.815   6.036  1.00 97.96           O  
ATOM   1059  OE2 GLU O 140      25.465  56.074   6.403  1.00 98.05           O  
ATOM   1060  N   ARG O 141      26.848  52.789   3.454  1.00 98.18           N  
ATOM   1061  CA  ARG O 141      27.637  51.657   2.955  1.00 97.91           C  
ATOM   1062  C   ARG O 141      26.755  50.555   2.358  1.00 97.89           C  
ATOM   1063  O   ARG O 141      27.147  49.938   1.371  1.00 97.82           O  
ATOM   1064  CB  ARG O 141      28.549  51.122   4.070  1.00 97.68           C  
ATOM   1065  CG  ARG O 141      29.459  49.954   3.635  0.99 97.01           C  
ATOM   1066  CD  ARG O 141      30.337  50.295   2.415  0.99 96.31           C  
ATOM   1067  NE  ARG O 141      31.151  49.147   2.010  0.99 95.40           N  
ATOM   1068  CZ  ARG O 141      31.785  48.992   0.857  0.99 95.10           C  
ATOM   1069  NH1 ARG O 141      31.786  49.905  -0.072  0.99 92.14           N  
ATOM   1070  NH2 ARG O 141      32.426  47.894   0.605  0.99 92.82           N  
ATOM   1071  N   SER O 142      25.591  50.308   2.937  1.00 97.77           N  
ATOM   1072  CA  SER O 142      24.633  49.339   2.394  1.00 97.88           C  
ATOM   1073  C   SER O 142      24.152  49.754   1.002  1.00 98.03           C  
ATOM   1074  O   SER O 142      24.191  48.948   0.071  1.00 98.17           O  
ATOM   1075  CB  SER O 142      23.445  49.189   3.347  1.00 97.90           C  
ATOM   1076  OG  SER O 142      22.526  48.264   2.804  1.00 97.51           O  
ATOM   1077  N   ILE O 143      23.773  51.026   0.834  1.00 98.43           N  
ATOM   1078  CA  ILE O 143      23.347  51.571  -0.462  1.00 98.58           C  
ATOM   1079  C   ILE O 143      24.493  51.536  -1.484  1.00 98.57           C  
ATOM   1080  O   ILE O 143      24.279  51.164  -2.637  1.00 98.60           O  
ATOM   1081  CB  ILE O 143      22.764  52.992  -0.276  1.00 98.69           C  
ATOM   1082  CG1 ILE O 143      21.516  53.023   0.646  1.00 98.51           C  
ATOM   1083  CG2 ILE O 143      22.407  53.626  -1.630  1.00 98.56           C  
ATOM   1084  CD1 ILE O 143      20.355  52.112   0.251  1.00 98.10           C  
ATOM   1085  N   GLU O 144      25.723  51.847  -1.070  1.00 98.46           N  
ATOM   1086  CA  GLU O 144      26.907  51.744  -1.926  1.00 98.46           C  
ATOM   1087  C   GLU O 144      27.170  50.300  -2.378  1.00 98.43           C  
ATOM   1088  O   GLU O 144      27.415  50.063  -3.560  1.00 98.39           O  
ATOM   1089  CB  GLU O 144      28.127  52.297  -1.185  1.00 98.41           C  
ATOM   1090  CG  GLU O 144      29.392  52.281  -2.053  1.00 97.78           C  
ATOM   1091  CD  GLU O 144      30.636  52.691  -1.274  1.00 97.13           C  
ATOM   1092  OE1 GLU O 144      31.497  53.378  -1.864  0.99 94.68           O  
ATOM   1093  OE2 GLU O 144      30.771  52.282  -0.091  0.99 94.88           O  
ATOM   1094  N   ILE O 145      27.107  49.338  -1.471  1.00 98.11           N  
ATOM   1095  CA  ILE O 145      27.289  47.923  -1.820  1.00 97.92           C  
ATOM   1096  C   ILE O 145      26.246  47.489  -2.850  1.00 97.92           C  
ATOM   1097  O   ILE O 145      26.603  46.880  -3.857  1.00 97.92           O  
ATOM   1098  CB  ILE O 145      27.239  47.038  -0.556  1.00 97.73           C  
ATOM   1099  CG1 ILE O 145      28.534  47.237   0.260  1.00 97.07           C  
ATOM   1100  CG2 ILE O 145      27.071  45.547  -0.913  1.00 97.16           C  
ATOM   1101  CD1 ILE O 145      28.430  46.695   1.687  1.00 95.57           C  
ATOM   1102  N   GLN O 146      24.986  47.827  -2.621  1.00 97.92           N  
ATOM   1103  CA  GLN O 146      23.902  47.473  -3.542  1.00 98.07           C  
ATOM   1104  C   GLN O 146      24.097  48.119  -4.927  1.00 98.01           C  
ATOM   1105  O   GLN O 146      23.852  47.466  -5.941  1.00 98.05           O  
ATOM   1106  CB  GLN O 146      22.560  47.861  -2.909  1.00 98.21           C  
ATOM   1107  CG  GLN O 146      22.218  46.955  -1.710  1.00 98.21           C  
ATOM   1108  CD  GLN O 146      20.872  47.333  -1.089  1.00 98.41           C  
ATOM   1109  OE1 GLN O 146      19.827  46.980  -1.600  1.00 96.36           O  
ATOM   1110  NE2 GLN O 146      20.864  48.053   0.005  1.00 96.26           N  
ATOM   1111  N   HIS O 147      24.634  49.347  -4.976  1.00 98.54           N  
ATOM   1112  CA  HIS O 147      25.054  49.976  -6.234  1.00 98.58           C  
ATOM   1113  C   HIS O 147      26.200  49.213  -6.910  1.00 98.50           C  
ATOM   1114  O   HIS O 147      26.107  48.888  -8.094  1.00 98.37           O  
ATOM   1115  CB  HIS O 147      25.436  51.440  -5.993  1.00 98.60           C  
ATOM   1116  CG  HIS O 147      26.028  52.103  -7.208  1.00 98.30           C  
ATOM   1117  ND1 HIS O 147      25.437  52.244  -8.446  1.00 91.34           N  
ATOM   1118  CD2 HIS O 147      27.292  52.626  -7.313  1.00 92.37           C  
ATOM   1119  CE1 HIS O 147      26.314  52.835  -9.271  1.00 92.85           C  
ATOM   1120  NE2 HIS O 147      27.446  53.081  -8.607  1.00 94.25           N  
ATOM   1121  N   LEU O 148      27.254  48.865  -6.174  1.00 98.15           N  
ATOM   1122  CA  LEU O 148      28.393  48.100  -6.702  1.00 98.07           C  
ATOM   1123  C   LEU O 148      27.972  46.729  -7.250  1.00 97.99           C  
ATOM   1124  O   LEU O 148      28.544  46.252  -8.234  1.00 97.89           O  
ATOM   1125  CB  LEU O 148      29.440  47.912  -5.591  1.00 98.13           C  
ATOM   1126  CG  LEU O 148      30.201  49.187  -5.183  1.00 97.93           C  
ATOM   1127  CD1 LEU O 148      31.012  48.900  -3.918  1.00 97.39           C  
ATOM   1128  CD2 LEU O 148      31.168  49.654  -6.275  1.00 97.30           C  
ATOM   1129  N   LEU O 149      26.969  46.117  -6.644  1.00 97.29           N  
ATOM   1130  CA  LEU O 149      26.364  44.888  -7.160  1.00 97.14           C  
ATOM   1131  C   LEU O 149      25.543  45.130  -8.441  1.00 97.06           C  
ATOM   1132  O   LEU O 149      25.338  44.193  -9.213  1.00 97.03           O  
ATOM   1133  CB  LEU O 149      25.502  44.243  -6.053  1.00 97.06           C  
ATOM   1134  CG  LEU O 149      26.280  43.763  -4.812  1.00 96.67           C  
ATOM   1135  CD1 LEU O 149      25.303  43.199  -3.775  1.00 96.13           C  
ATOM   1136  CD2 LEU O 149      27.309  42.679  -5.135  1.00 95.92           C  
ATOM   1137  N   GLY O 150      25.105  46.363  -8.687  1.00 97.79           N  
ATOM   1138  CA  GLY O 150      24.234  46.717  -9.811  1.00 97.81           C  
ATOM   1139  C   GLY O 150      22.773  46.317  -9.586  1.00 98.02           C  
ATOM   1140  O   GLY O 150      22.097  45.921 -10.534  1.00 97.93           O  
ATOM   1141  N   SER O 151      22.300  46.374  -8.340  1.00 97.54           N  
ATOM   1142  CA  SER O 151      20.923  46.046  -7.965  1.00 97.65           C  
ATOM   1143  C   SER O 151      19.899  46.919  -8.690  1.00 98.19           C  
ATOM   1144  O   SER O 151      20.107  48.122  -8.829  1.00 98.16           O  
ATOM   1145  CB  SER O 151      20.759  46.242  -6.461  1.00 96.53           C  
ATOM   1146  OG  SER O 151      19.486  45.797  -6.044  1.00 91.64           O  
ATOM   1147  N   ASP O 152      18.781  46.328  -9.094  1.00 98.57           N  
ATOM   1148  CA  ASP O 152      17.658  47.059  -9.699  1.00 98.70           C  
ATOM   1149  C   ASP O 152      16.687  47.592  -8.638  1.00 98.81           C  
ATOM   1150  O   ASP O 152      16.256  48.738  -8.719  1.00 98.82           O  
ATOM   1151  CB  ASP O 152      16.911  46.149 -10.680  1.00 98.66           C  
ATOM   1152  CG  ASP O 152      17.808  45.665 -11.810  1.00 98.49           C  
ATOM   1153  OD1 ASP O 152      18.084  46.447 -12.747  1.00 97.85           O  
ATOM   1154  OD2 ASP O 152      18.261  44.497 -11.756  1.00 97.69           O  
ATOM   1155  N   ILE O 153      16.360  46.776  -7.645  1.00 98.69           N  
ATOM   1156  CA  ILE O 153      15.572  47.191  -6.477  1.00 98.75           C  
ATOM   1157  C   ILE O 153      16.465  47.133  -5.244  1.00 98.63           C  
ATOM   1158  O   ILE O 153      16.875  46.061  -4.785  1.00 98.61           O  
ATOM   1159  CB  ILE O 153      14.277  46.369  -6.305  1.00 98.86           C  
ATOM   1160  CG1 ILE O 153      13.400  46.455  -7.577  1.00 98.84           C  
ATOM   1161  CG2 ILE O 153      13.507  46.876  -5.071  1.00 98.82           C  
ATOM   1162  CD1 ILE O 153      12.095  45.643  -7.505  1.00 98.79           C  
ATOM   1163  N   VAL O 154      16.742  48.299  -4.704  1.00 98.77           N  
ATOM   1164  CA  VAL O 154      17.576  48.522  -3.528  1.00 98.82           C  
ATOM   1165  C   VAL O 154      16.681  48.595  -2.297  1.00 98.82           C  
ATOM   1166  O   VAL O 154      15.695  49.326  -2.288  1.00 98.81           O  
ATOM   1167  CB  VAL O 154      18.393  49.813  -3.715  1.00 98.80           C  
ATOM   1168  CG1 VAL O 154      19.276  50.113  -2.509  1.00 98.60           C  
ATOM   1169  CG2 VAL O 154      19.299  49.715  -4.952  1.00 98.70           C  
ATOM   1170  N   MET O 155      17.034  47.873  -1.243  1.00 98.49           N  
ATOM   1171  CA  MET O 155      16.327  47.971   0.030  1.00 98.45           C  
ATOM   1172  C   MET O 155      16.996  48.997   0.942  1.00 98.42           C  
ATOM   1173  O   MET O 155      18.228  49.034   1.058  1.00 98.43           O  
ATOM   1174  CB  MET O 155      16.226  46.601   0.711  1.00 98.42           C  
ATOM   1175  CG  MET O 155      15.486  45.561  -0.140  1.00 98.19           C  
ATOM   1176  SD  MET O 155      13.831  46.032  -0.712  1.00 98.07           S  
ATOM   1177  CE  MET O 155      12.969  46.250   0.862  1.00 96.87           C  
ATOM   1178  N   ALA O 156      16.193  49.811   1.614  1.00 98.48           N  
ATOM   1179  CA  ALA O 156      16.683  50.675   2.682  1.00 98.46           C  
ATOM   1180  C   ALA O 156      17.370  49.845   3.776  1.00 98.20           C  
ATOM   1181  O   ALA O 156      17.039  48.678   4.011  1.00 97.90           O  
ATOM   1182  CB  ALA O 156      15.522  51.514   3.233  1.00 98.50           C  
ATOM   1183  N   PHE O 157      18.349  50.444   4.443  1.00 98.02           N  
ATOM   1184  CA  PHE O 157      19.011  49.802   5.570  1.00 97.89           C  
ATOM   1185  C   PHE O 157      18.196  50.030   6.838  1.00 97.82           C  
ATOM   1186  O   PHE O 157      18.046  51.165   7.292  1.00 97.70           O  
ATOM   1187  CB  PHE O 157      20.442  50.327   5.700  1.00 97.71           C  
ATOM   1188  CG  PHE O 157      21.255  49.597   6.747  1.00 97.55           C  
ATOM   1189  CD1 PHE O 157      21.535  50.208   7.985  1.00 96.89           C  
ATOM   1190  CD2 PHE O 157      21.724  48.299   6.493  1.00 96.83           C  
ATOM   1191  CE1 PHE O 157      22.292  49.530   8.954  1.00 96.26           C  
ATOM   1192  CE2 PHE O 157      22.476  47.614   7.455  1.00 96.15           C  
ATOM   1193  CZ  PHE O 157      22.764  48.234   8.685  1.00 96.12           C  
ATOM   1194  N   ASP O 158      17.692  48.961   7.409  1.00 95.96           N  
ATOM   1195  CA  ASP O 158      16.804  48.964   8.566  1.00 95.25           C  
ATOM   1196  C   ASP O 158      17.345  48.119   9.724  1.00 94.73           C  
ATOM   1197  O   ASP O 158      18.323  47.365   9.604  1.00 93.39           O  
ATOM   1198  CB  ASP O 158      15.393  48.512   8.134  1.00 93.88           C  
ATOM   1199  CG  ASP O 158      15.298  47.004   7.853  0.99 89.55           C  
ATOM   1200  OD1 ASP O 158      16.196  46.464   7.162  0.99 82.62           O  
ATOM   1201  OD2 ASP O 158      14.338  46.381   8.356  0.99 83.40           O  
ATOM   1202  N   GLU O 159      16.694  48.256  10.871  0.99 93.07           N  
ATOM   1203  CA  GLU O 159      16.865  47.383  12.020  0.99 90.63           C  
ATOM   1204  C   GLU O 159      15.613  46.515  12.158  0.99 88.65           C  
ATOM   1205  O   GLU O 159      14.557  46.981  12.602  0.99 86.41           O  
ATOM   1206  CB  GLU O 159      17.167  48.211  13.283  0.98 89.19           C  
ATOM   1207  CG  GLU O 159      17.497  47.322  14.500  0.96 86.28           C  
ATOM   1208  CD  GLU O 159      17.790  48.124  15.768  0.96 85.77           C  
ATOM   1209  OE1 GLU O 159      17.151  47.842  16.814  0.96 79.99           O  
ATOM   1210  OE2 GLU O 159      18.659  49.023  15.745  0.95 81.24           O  
ATOM   1211  N   SER O 160      15.742  45.235  11.822  0.98 87.01           N  
ATOM   1212  CA  SER O 160      14.675  44.268  12.099  0.98 85.59           C  
ATOM   1213  C   SER O 160      14.552  44.050  13.606  0.98 87.28           C  
ATOM   1214  O   SER O 160      15.459  43.508  14.250  0.98 84.89           O  
ATOM   1215  CB  SER O 160      14.917  42.947  11.373  0.97 80.63           C  
ATOM   1216  OG  SER O 160      13.834  42.069  11.613  0.95 72.51           O  
ATOM   1217  N   THR O 161      13.425  44.471  14.169  0.94 89.31           N  
ATOM   1218  CA  THR O 161      13.184  44.345  15.608  0.94 90.18           C  
ATOM   1219  C   THR O 161      12.967  42.879  15.980  0.93 90.77           C  
ATOM   1220  O   THR O 161      12.061  42.250  15.430  0.93 89.41           O  
ATOM   1221  CB  THR O 161      11.972  45.182  16.040  0.94 90.53           C  
ATOM   1222  OG1 THR O 161      12.154  46.522  15.644  0.93 89.82           O  
ATOM   1223  CG2 THR O 161      11.796  45.194  17.559  0.93 91.56           C  
ATOM   1224  N   PRO O 162      13.738  42.312  16.931  0.93 90.04           N  
ATOM   1225  CA  PRO O 162      13.515  40.946  17.388  0.92 89.32           C  
ATOM   1226  C   PRO O 162      12.117  40.756  17.975  0.93 90.80           C  
ATOM   1227  O   PRO O 162      11.610  41.630  18.685  0.93 91.11           O  
ATOM   1228  CB  PRO O 162      14.597  40.670  18.437  0.93 87.32           C  
ATOM   1229  CG  PRO O 162      15.700  41.666  18.084  0.92 83.91           C  
ATOM   1230  CD  PRO O 162      14.927  42.868  17.560  0.92 87.73           C  
ATOM   1231  N   TYR O 163      11.528  39.583  17.749  0.92 90.61           N  
ATOM   1232  CA  TYR O 163      10.248  39.191  18.328  0.93 91.82           C  
ATOM   1233  C   TYR O 163      10.457  38.154  19.453  0.92 92.13           C  
ATOM   1234  O   TYR O 163      11.257  37.233  19.281  0.92 90.42           O  
ATOM   1235  CB  TYR O 163       9.334  38.651  17.221  0.93 92.10           C  
ATOM   1236  CG  TYR O 163       7.988  38.172  17.735  0.90 93.33           C  
ATOM   1237  CD1 TYR O 163       7.801  36.811  18.055  0.90 92.45           C  
ATOM   1238  CD2 TYR O 163       6.935  39.084  17.941  0.90 92.61           C  
ATOM   1239  CE1 TYR O 163       6.572  36.362  18.562  0.90 91.73           C  
ATOM   1240  CE2 TYR O 163       5.706  38.647  18.450  0.90 92.26           C  
ATOM   1241  CZ  TYR O 163       5.529  37.284  18.757  0.90 92.86           C  
ATOM   1242  OH  TYR O 163       4.322  36.849  19.254  0.87 92.15           O  
ATOM   1243  N   PRO O 164       9.730  38.234  20.589  0.95 94.12           N  
ATOM   1244  CA  PRO O 164       8.845  39.347  20.952  0.95 94.90           C  
ATOM   1245  C   PRO O 164       9.629  40.611  21.349  0.95 94.95           C  
ATOM   1246  O   PRO O 164      10.778  40.548  21.792  0.95 93.84           O  
ATOM   1247  CB  PRO O 164       7.995  38.815  22.114  0.95 94.51           C  
ATOM   1248  CG  PRO O 164       8.932  37.819  22.800  0.94 93.08           C  
ATOM   1249  CD  PRO O 164       9.708  37.215  21.628  0.94 94.87           C  
ATOM   1250  N   ALA O 165       8.993  41.773  21.216  0.97 96.05           N  
ATOM   1251  CA  ALA O 165       9.538  43.059  21.639  0.97 96.20           C  
ATOM   1252  C   ALA O 165       8.575  43.774  22.590  0.97 96.78           C  
ATOM   1253  O   ALA O 165       7.356  43.720  22.421  0.96 96.94           O  
ATOM   1254  CB  ALA O 165       9.854  43.914  20.407  0.97 95.85           C  
ATOM   1255  N   THR O 166       9.114  44.480  23.577  0.99 97.26           N  
ATOM   1256  CA  THR O 166       8.303  45.408  24.379  0.99 97.50           C  
ATOM   1257  C   THR O 166       7.918  46.631  23.534  0.99 97.80           C  
ATOM   1258  O   THR O 166       8.682  46.991  22.632  0.99 98.01           O  
ATOM   1259  CB  THR O 166       9.025  45.863  25.655  0.99 97.55           C  
ATOM   1260  OG1 THR O 166      10.191  46.592  25.340  0.99 96.55           O  
ATOM   1261  CG2 THR O 166       9.436  44.694  26.550  0.99 96.32           C  
ATOM   1262  N   PRO O 167       6.822  47.328  23.851  0.99 98.13           N  
ATOM   1263  CA  PRO O 167       6.445  48.545  23.127  1.00 98.17           C  
ATOM   1264  C   PRO O 167       7.569  49.588  23.063  1.00 98.18           C  
ATOM   1265  O   PRO O 167       7.856  50.120  21.997  0.99 98.15           O  
ATOM   1266  CB  PRO O 167       5.208  49.082  23.858  1.00 98.10           C  
ATOM   1267  CG  PRO O 167       4.578  47.823  24.457  0.99 97.09           C  
ATOM   1268  CD  PRO O 167       5.790  46.960  24.803  0.99 98.25           C  
ATOM   1269  N   SER O 168       8.278  49.809  24.167  0.99 98.32           N  
ATOM   1270  CA  SER O 168       9.401  50.759  24.217  1.00 98.27           C  
ATOM   1271  C   SER O 168      10.556  50.356  23.297  0.99 98.28           C  
ATOM   1272  O   SER O 168      11.070  51.184  22.548  0.99 98.16           O  
ATOM   1273  CB  SER O 168       9.897  50.886  25.659  0.99 97.98           C  
ATOM   1274  OG  SER O 168      11.004  51.754  25.740  0.98 86.03           O  
ATOM   1275  N   ARG O 169      10.956  49.084  23.312  0.99 97.95           N  
ATOM   1276  CA  ARG O 169      12.030  48.596  22.441  0.99 97.54           C  
ATOM   1277  C   ARG O 169      11.620  48.621  20.972  0.99 97.68           C  
ATOM   1278  O   ARG O 169      12.435  48.989  20.128  0.99 97.35           O  
ATOM   1279  CB  ARG O 169      12.457  47.191  22.882  0.99 96.49           C  
ATOM   1280  CG  ARG O 169      13.646  46.674  22.054  0.87 86.50           C  
ATOM   1281  CD  ARG O 169      14.075  45.289  22.531  0.84 79.94           C  
ATOM   1282  NE  ARG O 169      15.212  44.794  21.744  0.82 68.85           N  
ATOM   1283  CZ  ARG O 169      15.825  43.631  21.896  0.82 61.13           C  
ATOM   1284  NH1 ARG O 169      15.455  42.775  22.812  0.81 55.08           N  
ATOM   1285  NH2 ARG O 169      16.823  43.316  21.114  0.81 52.27           N  
ATOM   1286  N   ALA O 170      10.394  48.246  20.683  0.99 97.50           N  
ATOM   1287  CA  ALA O 170       9.859  48.298  19.330  1.00 97.88           C  
ATOM   1288  C   ALA O 170       9.820  49.741  18.802  0.99 97.95           C  
ATOM   1289  O   ALA O 170      10.229  49.972  17.669  0.99 98.04           O  
ATOM   1290  CB  ALA O 170       8.474  47.642  19.322  1.00 98.07           C  
ATOM   1291  N   ALA O 171       9.420  50.701  19.634  1.00 98.26           N  
ATOM   1292  CA  ALA O 171       9.418  52.120  19.281  1.00 98.40           C  
ATOM   1293  C   ALA O 171      10.831  52.636  18.985  1.00 98.28           C  
ATOM   1294  O   ALA O 171      11.081  53.117  17.885  1.00 98.28           O  
ATOM   1295  CB  ALA O 171       8.740  52.917  20.403  1.00 98.53           C  
ATOM   1296  N   SER O 172      11.787  52.450  19.902  1.00 98.32           N  
ATOM   1297  CA  SER O 172      13.167  52.916  19.701  1.00 98.04           C  
ATOM   1298  C   SER O 172      13.828  52.293  18.468  1.00 97.94           C  
ATOM   1299  O   SER O 172      14.595  52.956  17.775  1.00 97.74           O  
ATOM   1300  CB  SER O 172      14.018  52.590  20.928  1.00 97.61           C  
ATOM   1301  OG  SER O 172      13.511  53.219  22.087  0.98 84.36           O  
ATOM   1302  N   SER O 173      13.557  51.024  18.199  1.00 97.50           N  
ATOM   1303  CA  SER O 173      14.069  50.324  17.017  1.00 97.09           C  
ATOM   1304  C   SER O 173      13.445  50.875  15.730  1.00 97.36           C  
ATOM   1305  O   SER O 173      14.170  51.213  14.794  1.00 97.41           O  
ATOM   1306  CB  SER O 173      13.800  48.826  17.166  1.00 96.40           C  
ATOM   1307  OG  SER O 173      14.310  48.080  16.086  1.00 93.77           O  
ATOM   1308  N   MET O 174      12.126  51.041  15.702  1.00 97.64           N  
ATOM   1309  CA  MET O 174      11.411  51.620  14.564  1.00 98.11           C  
ATOM   1310  C   MET O 174      11.890  53.039  14.268  1.00 98.18           C  
ATOM   1311  O   MET O 174      12.230  53.348  13.127  1.00 98.39           O  
ATOM   1312  CB  MET O 174       9.902  51.540  14.835  1.00 98.42           C  
ATOM   1313  CG  MET O 174       9.036  52.154  13.722  1.00 98.46           C  
ATOM   1314  SD  MET O 174       8.878  53.961  13.726  1.00 98.43           S  
ATOM   1315  CE  MET O 174       7.940  54.217  15.248  1.00 97.72           C  
ATOM   1316  N   GLU O 175      11.986  53.900  15.275  1.00 98.54           N  
ATOM   1317  CA  GLU O 175      12.456  55.283  15.118  1.00 98.58           C  
ATOM   1318  C   GLU O 175      13.868  55.340  14.512  1.00 98.57           C  
ATOM   1319  O   GLU O 175      14.148  56.167  13.642  1.00 98.57           O  
ATOM   1320  CB  GLU O 175      12.490  55.969  16.486  1.00 98.62           C  
ATOM   1321  CG  GLU O 175      11.112  56.307  17.061  0.98 96.52           C  
ATOM   1322  CD  GLU O 175      11.193  56.750  18.530  0.98 95.10           C  
ATOM   1323  OE1 GLU O 175      10.116  56.941  19.135  0.98 91.77           O  
ATOM   1324  OE2 GLU O 175      12.317  56.870  19.074  0.97 93.28           O  
ATOM   1325  N   ARG O 176      14.764  54.441  14.936  1.00 98.23           N  
ATOM   1326  CA  ARG O 176      16.091  54.301  14.321  1.00 98.18           C  
ATOM   1327  C   ARG O 176      15.987  53.878  12.858  1.00 98.26           C  
ATOM   1328  O   ARG O 176      16.645  54.498  12.019  1.00 98.24           O  
ATOM   1329  CB  ARG O 176      16.945  53.316  15.131  1.00 98.02           C  
ATOM   1330  CG  ARG O 176      18.333  53.139  14.489  1.00 97.41           C  
ATOM   1331  CD  ARG O 176      19.197  52.182  15.299  0.99 96.58           C  
ATOM   1332  NE  ARG O 176      19.581  52.769  16.590  0.99 94.19           N  
ATOM   1333  CZ  ARG O 176      20.226  52.140  17.554  0.99 93.49           C  
ATOM   1334  NH1 ARG O 176      20.565  50.885  17.440  0.99 88.47           N  
ATOM   1335  NH2 ARG O 176      20.543  52.777  18.646  0.99 90.09           N  
ATOM   1336  N   SER O 177      15.179  52.897  12.566  1.00 97.90           N  
ATOM   1337  CA  SER O 177      14.954  52.452  11.187  1.00 98.07           C  
ATOM   1338  C   SER O 177      14.425  53.578  10.299  1.00 98.37           C  
ATOM   1339  O   SER O 177      14.889  53.710   9.169  1.00 98.47           O  
ATOM   1340  CB  SER O 177      13.998  51.257  11.147  1.00 97.78           C  
ATOM   1341  OG  SER O 177      14.644  50.124  11.683  1.00 96.17           O  
ATOM   1342  N   MET O 178      13.558  54.449  10.806  1.00 98.52           N  
ATOM   1343  CA  MET O 178      13.064  55.605  10.041  1.00 98.72           C  
ATOM   1344  C   MET O 178      14.158  56.655   9.794  1.00 98.75           C  
ATOM   1345  O   MET O 178      14.281  57.174   8.685  1.00 98.77           O  
ATOM   1346  CB  MET O 178      11.847  56.225  10.736  1.00 98.78           C  
ATOM   1347  CG  MET O 178      10.634  55.277  10.830  1.00 98.72           C  
ATOM   1348  SD  MET O 178      10.093  54.510   9.276  1.00 98.61           S  
ATOM   1349  CE  MET O 178      10.955  52.924   9.335  1.00 97.87           C  
ATOM   1350  N   ARG O 179      15.038  56.908  10.764  1.00 98.77           N  
ATOM   1351  CA  ARG O 179      16.234  57.745  10.535  1.00 98.77           C  
ATOM   1352  C   ARG O 179      17.171  57.112   9.501  1.00 98.80           C  
ATOM   1353  O   ARG O 179      17.716  57.800   8.647  1.00 98.78           O  
ATOM   1354  CB  ARG O 179      16.982  57.998  11.851  1.00 98.75           C  
ATOM   1355  CG  ARG O 179      16.195  58.901  12.812  1.00 98.40           C  
ATOM   1356  CD  ARG O 179      17.040  59.313  14.021  1.00 98.29           C  
ATOM   1357  NE  ARG O 179      17.470  58.167  14.842  1.00 98.07           N  
ATOM   1358  CZ  ARG O 179      16.783  57.569  15.813  1.00 98.19           C  
ATOM   1359  NH1 ARG O 179      15.556  57.907  16.118  1.00 96.49           N  
ATOM   1360  NH2 ARG O 179      17.335  56.617  16.503  1.00 97.15           N  
ATOM   1361  N   TRP O 180      17.349  55.808   9.555  1.00 98.52           N  
ATOM   1362  CA  TRP O 180      18.148  55.058   8.584  1.00 98.51           C  
ATOM   1363  C   TRP O 180      17.496  54.990   7.201  1.00 98.64           C  
ATOM   1364  O   TRP O 180      18.222  55.034   6.208  1.00 98.67           O  
ATOM   1365  CB  TRP O 180      18.438  53.664   9.145  1.00 98.35           C  
ATOM   1366  CG  TRP O 180      19.419  53.593  10.280  1.00 98.14           C  
ATOM   1367  CD1 TRP O 180      20.072  54.630  10.869  1.00 97.84           C  
ATOM   1368  CD2 TRP O 180      19.896  52.383  10.950  1.00 98.01           C  
ATOM   1369  NE1 TRP O 180      20.942  54.145  11.853  1.00 97.29           N  
ATOM   1370  CE2 TRP O 180      20.864  52.771  11.922  1.00 97.51           C  
ATOM   1371  CE3 TRP O 180      19.613  51.004  10.814  1.00 97.59           C  
ATOM   1372  CZ2 TRP O 180      21.547  51.818  12.718  1.00 96.91           C  
ATOM   1373  CZ3 TRP O 180      20.288  50.064  11.606  1.00 96.96           C  
ATOM   1374  CH2 TRP O 180      21.241  50.468  12.547  1.00 96.52           C  
ATOM   1375  N   ALA O 181      16.180  54.984   7.121  1.00 98.64           N  
ATOM   1376  CA  ALA O 181      15.438  55.084   5.867  1.00 98.75           C  
ATOM   1377  C   ALA O 181      15.706  56.425   5.172  1.00 98.81           C  
ATOM   1378  O   ALA O 181      16.043  56.440   3.987  1.00 98.84           O  
ATOM   1379  CB  ALA O 181      13.949  54.874   6.158  1.00 98.76           C  
ATOM   1380  N   LYS O 182      15.678  57.535   5.914  1.00 98.90           N  
ATOM   1381  CA  LYS O 182      16.041  58.856   5.379  1.00 98.92           C  
ATOM   1382  C   LYS O 182      17.488  58.894   4.878  1.00 98.93           C  
ATOM   1383  O   LYS O 182      17.736  59.327   3.756  1.00 98.90           O  
ATOM   1384  CB  LYS O 182      15.757  59.929   6.441  1.00 98.91           C  
ATOM   1385  CG  LYS O 182      16.082  61.367   5.994  0.97 98.26           C  
ATOM   1386  CD  LYS O 182      15.426  61.747   4.668  0.96 97.09           C  
ATOM   1387  CE  LYS O 182      15.688  63.215   4.353  0.93 93.26           C  
ATOM   1388  NZ  LYS O 182      15.777  63.448   2.888  0.92 85.72           N  
ATOM   1389  N   ARG O 183      18.429  58.376   5.651  1.00 98.89           N  
ATOM   1390  CA  ARG O 183      19.836  58.273   5.223  1.00 98.90           C  
ATOM   1391  C   ARG O 183      20.005  57.383   3.989  1.00 98.92           C  
ATOM   1392  O   ARG O 183      20.824  57.688   3.122  1.00 98.89           O  
ATOM   1393  CB  ARG O 183      20.698  57.739   6.379  1.00 98.88           C  
ATOM   1394  CG  ARG O 183      20.902  58.779   7.492  1.00 98.74           C  
ATOM   1395  CD  ARG O 183      21.517  58.140   8.742  1.00 98.72           C  
ATOM   1396  NE  ARG O 183      22.848  57.568   8.478  1.00 98.62           N  
ATOM   1397  CZ  ARG O 183      23.576  56.849   9.311  1.00 98.64           C  
ATOM   1398  NH1 ARG O 183      23.175  56.570  10.518  1.00 97.89           N  
ATOM   1399  NH2 ARG O 183      24.740  56.394   8.937  1.00 98.14           N  
ATOM   1400  N   SER O 184      19.247  56.313   3.900  1.00 98.82           N  
ATOM   1401  CA  SER O 184      19.245  55.425   2.731  1.00 98.85           C  
ATOM   1402  C   SER O 184      18.726  56.144   1.484  1.00 98.89           C  
ATOM   1403  O   SER O 184      19.346  56.038   0.426  1.00 98.90           O  
ATOM   1404  CB  SER O 184      18.401  54.173   2.996  1.00 98.80           C  
ATOM   1405  OG  SER O 184      18.899  53.451   4.108  1.00 98.60           O  
ATOM   1406  N   ARG O 185      17.642  56.913   1.621  1.00 98.95           N  
ATOM   1407  CA  ARG O 185      17.083  57.753   0.553  1.00 98.97           C  
ATOM   1408  C   ARG O 185      18.115  58.753   0.041  1.00 98.97           C  
ATOM   1409  O   ARG O 185      18.424  58.754  -1.150  1.00 98.95           O  
ATOM   1410  CB  ARG O 185      15.819  58.450   1.087  1.00 98.96           C  
ATOM   1411  CG  ARG O 185      15.120  59.398   0.106  1.00 98.77           C  
ATOM   1412  CD  ARG O 185      14.392  58.688  -1.033  1.00 98.63           C  
ATOM   1413  NE  ARG O 185      15.274  58.365  -2.162  1.00 98.35           N  
ATOM   1414  CZ  ARG O 185      14.946  57.619  -3.209  1.00 98.61           C  
ATOM   1415  NH1 ARG O 185      13.789  57.030  -3.311  1.00 96.62           N  
ATOM   1416  NH2 ARG O 185      15.778  57.466  -4.187  1.00 96.77           N  
ATOM   1417  N   ASP O 186      18.718  59.514   0.929  1.00 98.96           N  
ATOM   1418  CA  ASP O 186      19.693  60.550   0.573  1.00 98.96           C  
ATOM   1419  C   ASP O 186      20.964  59.953  -0.061  1.00 98.96           C  
ATOM   1420  O   ASP O 186      21.498  60.488  -1.032  1.00 98.93           O  
ATOM   1421  CB  ASP O 186      20.043  61.367   1.829  1.00 98.95           C  
ATOM   1422  CG  ASP O 186      18.864  62.158   2.413  1.00 98.76           C  
ATOM   1423  OD1 ASP O 186      17.839  62.364   1.723  1.00 98.23           O  
ATOM   1424  OD2 ASP O 186      18.946  62.579   3.587  1.00 98.05           O  
ATOM   1425  N   ALA O 187      21.442  58.817   0.452  1.00 98.94           N  
ATOM   1426  CA  ALA O 187      22.587  58.118  -0.130  1.00 98.94           C  
ATOM   1427  C   ALA O 187      22.295  57.610  -1.551  1.00 98.94           C  
ATOM   1428  O   ALA O 187      23.147  57.744  -2.432  1.00 98.89           O  
ATOM   1429  CB  ALA O 187      22.992  56.966   0.798  1.00 98.91           C  
ATOM   1430  N   PHE O 188      21.113  57.061  -1.774  1.00 98.94           N  
ATOM   1431  CA  PHE O 188      20.669  56.613  -3.092  1.00 98.96           C  
ATOM   1432  C   PHE O 188      20.571  57.788  -4.078  1.00 98.95           C  
ATOM   1433  O   PHE O 188      21.132  57.717  -5.173  1.00 98.91           O  
ATOM   1434  CB  PHE O 188      19.330  55.884  -2.927  1.00 98.96           C  
ATOM   1435  CG  PHE O 188      18.753  55.316  -4.204  1.00 98.96           C  
ATOM   1436  CD1 PHE O 188      18.023  56.139  -5.081  1.00 98.89           C  
ATOM   1437  CD2 PHE O 188      18.905  53.949  -4.499  1.00 98.85           C  
ATOM   1438  CE1 PHE O 188      17.435  55.601  -6.234  1.00 98.82           C  
ATOM   1439  CE2 PHE O 188      18.314  53.405  -5.651  1.00 98.83           C  
ATOM   1440  CZ  PHE O 188      17.574  54.235  -6.517  1.00 98.92           C  
ATOM   1441  N   ASP O 189      19.944  58.883  -3.673  1.00 98.96           N  
ATOM   1442  CA  ASP O 189      19.740  60.065  -4.523  1.00 98.95           C  
ATOM   1443  C   ASP O 189      21.042  60.796  -4.860  1.00 98.92           C  
ATOM   1444  O   ASP O 189      21.195  61.346  -5.953  1.00 98.78           O  
ATOM   1445  CB  ASP O 189      18.751  61.025  -3.836  1.00 98.93           C  
ATOM   1446  CG  ASP O 189      17.338  60.449  -3.817  1.00 98.81           C  
ATOM   1447  OD1 ASP O 189      17.024  59.643  -4.717  1.00 98.35           O  
ATOM   1448  OD2 ASP O 189      16.550  60.759  -2.901  1.00 98.21           O  
ATOM   1449  N   SER O 190      22.020  60.754  -3.961  1.00 98.80           N  
ATOM   1450  CA  SER O 190      23.352  61.332  -4.189  1.00 98.63           C  
ATOM   1451  C   SER O 190      24.148  60.632  -5.298  1.00 98.64           C  
ATOM   1452  O   SER O 190      25.158  61.163  -5.775  1.00 98.04           O  
ATOM   1453  CB  SER O 190      24.147  61.336  -2.882  1.00 97.98           C  
ATOM   1454  OG  SER O 190      24.641  60.048  -2.548  0.99 89.54           O  
ATOM   1455  N   ARG O 191      23.718  59.444  -5.701  1.00 98.75           N  
ATOM   1456  CA  ARG O 191      24.410  58.587  -6.669  1.00 98.72           C  
ATOM   1457  C   ARG O 191      23.616  58.527  -7.975  1.00 98.77           C  
ATOM   1458  O   ARG O 191      22.810  57.628  -8.182  1.00 98.53           O  
ATOM   1459  CB  ARG O 191      24.670  57.214  -6.018  1.00 98.24           C  
ATOM   1460  CG  ARG O 191      25.894  56.526  -6.619  0.99 94.04           C  
ATOM   1461  CD  ARG O 191      26.206  55.214  -5.861  0.99 92.41           C  
ATOM   1462  NE  ARG O 191      26.921  55.440  -4.590  0.99 89.40           N  
ATOM   1463  CZ  ARG O 191      26.405  55.543  -3.365  0.98 88.60           C  
ATOM   1464  NH1 ARG O 191      25.123  55.449  -3.130  0.99 78.89           N  
ATOM   1465  NH2 ARG O 191      27.177  55.743  -2.341  0.99 80.96           N  
ATOM   1466  N   LYS O 192      23.887  59.499  -8.853  1.00 98.60           N  
ATOM   1467  CA  LYS O 192      23.115  59.754 -10.075  1.00 98.54           C  
ATOM   1468  C   LYS O 192      22.787  58.487 -10.867  1.00 98.58           C  
ATOM   1469  O   LYS O 192      21.623  58.234 -11.145  1.00 98.22           O  
ATOM   1470  CB  LYS O 192      23.866  60.788 -10.933  1.00 98.21           C  
ATOM   1471  CG  LYS O 192      23.052  61.151 -12.183  0.85 93.59           C  
ATOM   1472  CD  LYS O 192      23.742  62.204 -13.049  0.78 88.23           C  
ATOM   1473  CE  LYS O 192      22.844  62.372 -14.267  0.75 81.37           C  
ATOM   1474  NZ  LYS O 192      23.343  63.341 -15.263  0.75 70.53           N  
ATOM   1475  N   GLU O 193      23.784  57.669 -11.185  1.00 98.54           N  
ATOM   1476  CA  GLU O 193      23.578  56.424 -11.936  1.00 98.25           C  
ATOM   1477  C   GLU O 193      22.605  55.467 -11.222  1.00 98.46           C  
ATOM   1478  O   GLU O 193      21.761  54.845 -11.866  1.00 97.99           O  
ATOM   1479  CB  GLU O 193      24.938  55.753 -12.151  1.00 96.97           C  
ATOM   1480  CG  GLU O 193      24.867  54.515 -13.059  0.91 82.61           C  
ATOM   1481  CD  GLU O 193      26.201  53.773 -13.174  0.88 72.00           C  
ATOM   1482  OE1 GLU O 193      26.280  52.853 -14.024  0.88 65.23           O  
ATOM   1483  OE2 GLU O 193      27.133  54.087 -12.398  0.87 65.82           O  
ATOM   1484  N   GLN O 194      22.681  55.391  -9.900  1.00 98.65           N  
ATOM   1485  CA  GLN O 194      21.779  54.551  -9.110  1.00 98.78           C  
ATOM   1486  C   GLN O 194      20.361  55.134  -9.100  1.00 98.84           C  
ATOM   1487  O   GLN O 194      19.406  54.414  -9.391  1.00 98.80           O  
ATOM   1488  CB  GLN O 194      22.346  54.382  -7.691  1.00 98.76           C  
ATOM   1489  CG  GLN O 194      21.641  53.260  -6.921  1.00 98.58           C  
ATOM   1490  CD  GLN O 194      22.251  53.015  -5.540  1.00 98.65           C  
ATOM   1491  OE1 GLN O 194      22.792  53.893  -4.892  1.00 96.89           O  
ATOM   1492  NE2 GLN O 194      22.195  51.804  -5.052  1.00 96.76           N  
ATOM   1493  N   ALA O 195      20.226  56.429  -8.840  1.00 98.88           N  
ATOM   1494  CA  ALA O 195      18.937  57.123  -8.802  1.00 98.89           C  
ATOM   1495  C   ALA O 195      18.195  57.079 -10.153  1.00 98.88           C  
ATOM   1496  O   ALA O 195      16.968  56.995 -10.190  1.00 98.76           O  
ATOM   1497  CB  ALA O 195      19.188  58.564  -8.344  1.00 98.79           C  
ATOM   1498  N   GLU O 196      18.923  57.090 -11.263  1.00 98.79           N  
ATOM   1499  CA  GLU O 196      18.349  57.077 -12.616  1.00 98.70           C  
ATOM   1500  C   GLU O 196      18.016  55.671 -13.138  1.00 98.70           C  
ATOM   1501  O   GLU O 196      17.206  55.541 -14.057  1.00 98.57           O  
ATOM   1502  CB  GLU O 196      19.304  57.794 -13.585  1.00 98.53           C  
ATOM   1503  CG  GLU O 196      19.336  59.312 -13.350  0.96 96.76           C  
ATOM   1504  CD  GLU O 196      20.319  60.067 -14.260  0.95 94.48           C  
ATOM   1505  OE1 GLU O 196      20.234  61.318 -14.290  0.95 89.88           O  
ATOM   1506  OE2 GLU O 196      21.201  59.463 -14.908  0.94 90.35           O  
ATOM   1507  N   ASN O 197      18.637  54.624 -12.580  1.00 98.72           N  
ATOM   1508  CA  ASN O 197      18.531  53.265 -13.130  1.00 98.70           C  
ATOM   1509  C   ASN O 197      17.906  52.230 -12.194  1.00 98.79           C  
ATOM   1510  O   ASN O 197      17.373  51.232 -12.685  1.00 98.73           O  
ATOM   1511  CB  ASN O 197      19.909  52.813 -13.628  1.00 98.53           C  
ATOM   1512  CG  ASN O 197      20.376  53.656 -14.806  1.00 98.01           C  
ATOM   1513  OD1 ASN O 197      19.854  53.546 -15.901  1.00 94.16           O  
ATOM   1514  ND2 ASN O 197      21.325  54.538 -14.610  1.00 92.86           N  
ATOM   1515  N   ALA O 198      17.935  52.466 -10.896  1.00 98.81           N  
ATOM   1516  CA  ALA O 198      17.391  51.567  -9.884  1.00 98.91           C  
ATOM   1517  C   ALA O 198      16.155  52.163  -9.192  1.00 98.94           C  
ATOM   1518  O   ALA O 198      15.797  53.328  -9.391  1.00 98.93           O  
ATOM   1519  CB  ALA O 198      18.520  51.194  -8.911  1.00 98.89           C  
ATOM   1520  N   ALA O 199      15.506  51.368  -8.363  1.00 98.96           N  
ATOM   1521  CA  ALA O 199      14.433  51.767  -7.462  1.00 98.97           C  
ATOM   1522  C   ALA O 199      14.842  51.546  -6.003  1.00 98.97           C  
ATOM   1523  O   ALA O 199      15.685  50.693  -5.710  1.00 98.94           O  
ATOM   1524  CB  ALA O 199      13.162  50.999  -7.837  1.00 98.96           C  
ATOM   1525  N   LEU O 200      14.231  52.296  -5.091  1.00 98.95           N  
ATOM   1526  CA  LEU O 200      14.480  52.198  -3.650  1.00 98.96           C  
ATOM   1527  C   LEU O 200      13.181  51.895  -2.901  1.00 98.97           C  
ATOM   1528  O   LEU O 200      12.206  52.637  -3.011  1.00 98.96           O  
ATOM   1529  CB  LEU O 200      15.133  53.501  -3.159  1.00 98.95           C  
ATOM   1530  CG  LEU O 200      15.504  53.498  -1.660  1.00 98.88           C  
ATOM   1531  CD1 LEU O 200      16.631  52.508  -1.345  1.00 98.84           C  
ATOM   1532  CD2 LEU O 200      15.981  54.884  -1.241  1.00 98.80           C  
ATOM   1533  N   PHE O 201      13.190  50.842  -2.094  1.00 98.93           N  
ATOM   1534  CA  PHE O 201      12.066  50.473  -1.235  1.00 98.94           C  
ATOM   1535  C   PHE O 201      12.369  50.832   0.220  1.00 98.91           C  
ATOM   1536  O   PHE O 201      13.443  50.518   0.744  1.00 98.86           O  
ATOM   1537  CB  PHE O 201      11.725  48.981  -1.391  1.00 98.95           C  
ATOM   1538  CG  PHE O 201      10.931  48.575  -2.622  1.00 98.95           C  
ATOM   1539  CD1 PHE O 201      10.959  49.317  -3.818  1.00 98.84           C  
ATOM   1540  CD2 PHE O 201      10.135  47.415  -2.561  1.00 98.84           C  
ATOM   1541  CE1 PHE O 201      10.212  48.906  -4.936  1.00 98.81           C  
ATOM   1542  CE2 PHE O 201       9.386  46.999  -3.673  1.00 98.82           C  
ATOM   1543  CZ  PHE O 201       9.425  47.745  -4.862  1.00 98.89           C  
ATOM   1544  N   GLY O 202      11.402  51.458   0.864  1.00 98.80           N  
ATOM   1545  CA  GLY O 202      11.388  51.647   2.313  1.00 98.79           C  
ATOM   1546  C   GLY O 202      10.858  50.405   3.037  1.00 98.71           C  
ATOM   1547  O   GLY O 202      10.127  49.606   2.452  1.00 98.63           O  
ATOM   1548  N   ILE O 203      11.206  50.245   4.313  1.00 98.38           N  
ATOM   1549  CA  ILE O 203      10.812  49.079   5.118  1.00 98.24           C  
ATOM   1550  C   ILE O 203      10.087  49.548   6.377  1.00 98.33           C  
ATOM   1551  O   ILE O 203      10.686  50.157   7.266  1.00 98.37           O  
ATOM   1552  CB  ILE O 203      12.016  48.169   5.451  1.00 98.04           C  
ATOM   1553  CG1 ILE O 203      12.852  47.835   4.189  1.00 97.49           C  
ATOM   1554  CG2 ILE O 203      11.496  46.892   6.137  1.00 97.70           C  
ATOM   1555  CD1 ILE O 203      14.105  47.007   4.472  1.00 97.13           C  
ATOM   1556  N   GLN O 204       8.801  49.238   6.463  1.00 98.24           N  
ATOM   1557  CA  GLN O 204       7.998  49.479   7.654  1.00 98.32           C  
ATOM   1558  C   GLN O 204       8.453  48.557   8.798  1.00 97.81           C  
ATOM   1559  O   GLN O 204       8.629  47.346   8.625  1.00 97.55           O  
ATOM   1560  CB  GLN O 204       6.509  49.274   7.325  1.00 98.59           C  
ATOM   1561  CG  GLN O 204       5.551  49.771   8.419  1.00 98.69           C  
ATOM   1562  CD  GLN O 204       4.162  49.145   8.312  1.00 98.70           C  
ATOM   1563  OE1 GLN O 204       4.027  47.955   8.061  1.00 96.59           O  
ATOM   1564  NE2 GLN O 204       3.108  49.879   8.547  1.00 97.07           N  
ATOM   1565  N   GLN O 205       8.587  49.128   9.979  1.00 98.13           N  
ATOM   1566  CA  GLN O 205       8.832  48.417  11.235  1.00 97.96           C  
ATOM   1567  C   GLN O 205       7.728  48.735  12.253  1.00 98.24           C  
ATOM   1568  O   GLN O 205       6.691  49.311  11.910  1.00 98.30           O  
ATOM   1569  CB  GLN O 205      10.251  48.770  11.742  1.00 97.51           C  
ATOM   1570  CG  GLN O 205      11.374  48.201  10.848  1.00 96.44           C  
ATOM   1571  CD  GLN O 205      11.472  46.672  10.868  1.00 95.94           C  
ATOM   1572  OE1 GLN O 205      10.938  46.000  11.743  1.00 92.07           O  
ATOM   1573  NE2 GLN O 205      12.161  46.093   9.915  1.00 90.61           N  
ATOM   1574  N   GLY O 206       7.916  48.359  13.507  1.00 97.63           N  
ATOM   1575  CA  GLY O 206       6.942  48.601  14.586  1.00 97.92           C  
ATOM   1576  C   GLY O 206       6.438  47.331  15.272  1.00 98.04           C  
ATOM   1577  O   GLY O 206       5.470  47.386  16.031  1.00 97.96           O  
ATOM   1578  N   SER O 207       7.103  46.198  15.045  1.00 97.41           N  
ATOM   1579  CA  SER O 207       6.719  44.909  15.634  1.00 97.48           C  
ATOM   1580  C   SER O 207       5.244  44.579  15.349  1.00 97.59           C  
ATOM   1581  O   SER O 207       4.796  44.707  14.201  1.00 97.61           O  
ATOM   1582  CB  SER O 207       7.118  44.902  17.119  1.00 97.57           C  
ATOM   1583  OG  SER O 207       6.948  43.626  17.704  1.00 96.90           O  
ATOM   1584  N   VAL O 208       4.488  44.194  16.371  1.00 97.63           N  
ATOM   1585  CA  VAL O 208       3.060  43.835  16.303  1.00 97.78           C  
ATOM   1586  C   VAL O 208       2.129  44.956  16.780  1.00 97.99           C  
ATOM   1587  O   VAL O 208       0.952  44.715  17.043  1.00 98.05           O  
ATOM   1588  CB  VAL O 208       2.804  42.521  17.065  1.00 97.71           C  
ATOM   1589  CG1 VAL O 208       3.644  41.376  16.478  1.00 97.32           C  
ATOM   1590  CG2 VAL O 208       3.119  42.638  18.562  1.00 97.25           C  
ATOM   1591  N   PHE O 209       2.645  46.180  16.922  1.00 98.32           N  
ATOM   1592  CA  PHE O 209       1.928  47.303  17.528  1.00 98.40           C  
ATOM   1593  C   PHE O 209       1.397  48.261  16.460  1.00 98.54           C  
ATOM   1594  O   PHE O 209       2.176  48.907  15.759  1.00 98.60           O  
ATOM   1595  CB  PHE O 209       2.842  48.023  18.528  1.00 98.38           C  
ATOM   1596  CG  PHE O 209       3.436  47.121  19.600  1.00 98.42           C  
ATOM   1597  CD1 PHE O 209       2.619  46.572  20.605  1.00 98.16           C  
ATOM   1598  CD2 PHE O 209       4.808  46.807  19.578  1.00 98.16           C  
ATOM   1599  CE1 PHE O 209       3.164  45.717  21.580  1.00 98.00           C  
ATOM   1600  CE2 PHE O 209       5.361  45.954  20.548  1.00 97.99           C  
ATOM   1601  CZ  PHE O 209       4.538  45.407  21.547  1.00 98.10           C  
ATOM   1602  N   GLU O 210       0.092  48.397  16.386  1.00 98.58           N  
ATOM   1603  CA  GLU O 210      -0.600  49.175  15.348  1.00 98.70           C  
ATOM   1604  C   GLU O 210      -0.156  50.641  15.296  1.00 98.74           C  
ATOM   1605  O   GLU O 210       0.190  51.146  14.229  1.00 98.75           O  
ATOM   1606  CB  GLU O 210      -2.110  49.056  15.588  1.00 98.73           C  
ATOM   1607  CG  GLU O 210      -2.950  49.727  14.503  1.00 98.35           C  
ATOM   1608  CD  GLU O 210      -4.441  49.405  14.629  0.99 98.11           C  
ATOM   1609  OE1 GLU O 210      -5.190  49.791  13.710  0.99 96.27           O  
ATOM   1610  OE2 GLU O 210      -4.837  48.760  15.627  0.99 96.61           O  
ATOM   1611  N   ASN O 211      -0.066  51.308  16.437  1.00 98.79           N  
ATOM   1612  CA  ASN O 211       0.367  52.705  16.503  1.00 98.79           C  
ATOM   1613  C   ASN O 211       1.801  52.907  15.981  1.00 98.85           C  
ATOM   1614  O   ASN O 211       2.081  53.903  15.322  1.00 98.83           O  
ATOM   1615  CB  ASN O 211       0.223  53.210  17.951  1.00 98.67           C  
ATOM   1616  CG  ASN O 211       1.192  52.552  18.929  0.99 93.68           C  
ATOM   1617  OD1 ASN O 211       1.344  51.343  18.998  0.99 86.50           O  
ATOM   1618  ND2 ASN O 211       1.898  53.337  19.708  0.99 87.65           N  
ATOM   1619  N   LEU O 212       2.713  51.974  16.243  1.00 98.64           N  
ATOM   1620  CA  LEU O 212       4.090  52.044  15.749  1.00 98.68           C  
ATOM   1621  C   LEU O 212       4.163  51.727  14.254  1.00 98.74           C  
ATOM   1622  O   LEU O 212       4.965  52.334  13.543  1.00 98.78           O  
ATOM   1623  CB  LEU O 212       4.995  51.082  16.536  1.00 98.68           C  
ATOM   1624  CG  LEU O 212       5.069  51.318  18.054  1.00 98.58           C  
ATOM   1625  CD1 LEU O 212       6.082  50.342  18.658  1.00 98.45           C  
ATOM   1626  CD2 LEU O 212       5.511  52.739  18.412  1.00 98.42           C  
ATOM   1627  N   ARG O 213       3.327  50.814  13.789  1.00 98.74           N  
ATOM   1628  CA  ARG O 213       3.187  50.530  12.359  1.00 98.79           C  
ATOM   1629  C   ARG O 213       2.695  51.761  11.604  1.00 98.86           C  
ATOM   1630  O   ARG O 213       3.286  52.097  10.582  1.00 98.87           O  
ATOM   1631  CB  ARG O 213       2.253  49.326  12.145  1.00 98.71           C  
ATOM   1632  CG  ARG O 213       2.888  47.980  12.537  1.00 98.41           C  
ATOM   1633  CD  ARG O 213       3.912  47.527  11.491  1.00 98.45           C  
ATOM   1634  NE  ARG O 213       4.576  46.274  11.876  1.00 98.21           N  
ATOM   1635  CZ  ARG O 213       5.535  45.676  11.193  1.00 98.35           C  
ATOM   1636  NH1 ARG O 213       5.955  46.146  10.051  1.00 96.93           N  
ATOM   1637  NH2 ARG O 213       6.101  44.600  11.649  1.00 97.19           N  
ATOM   1638  N   GLN O 214       1.703  52.477  12.143  1.00 98.91           N  
ATOM   1639  CA  GLN O 214       1.204  53.726  11.565  1.00 98.93           C  
ATOM   1640  C   GLN O 214       2.298  54.798  11.507  1.00 98.94           C  
ATOM   1641  O   GLN O 214       2.592  55.309  10.431  1.00 98.92           O  
ATOM   1642  CB  GLN O 214      -0.021  54.211  12.357  1.00 98.93           C  
ATOM   1643  CG  GLN O 214      -0.697  55.414  11.686  1.00 98.33           C  
ATOM   1644  CD  GLN O 214      -1.280  55.050  10.313  1.00 97.63           C  
ATOM   1645  OE1 GLN O 214      -2.160  54.210  10.205  0.99 93.93           O  
ATOM   1646  NE2 GLN O 214      -0.788  55.636   9.242  0.99 92.78           N  
ATOM   1647  N   GLN O 215       2.978  55.066  12.619  1.00 98.93           N  
ATOM   1648  CA  GLN O 215       4.083  56.041  12.655  1.00 98.94           C  
ATOM   1649  C   GLN O 215       5.193  55.702  11.649  1.00 98.95           C  
ATOM   1650  O   GLN O 215       5.762  56.593  11.018  1.00 98.93           O  
ATOM   1651  CB  GLN O 215       4.691  56.080  14.064  1.00 98.91           C  
ATOM   1652  CG  GLN O 215       3.782  56.770  15.092  0.99 97.07           C  
ATOM   1653  CD  GLN O 215       4.282  56.598  16.535  0.99 95.13           C  
ATOM   1654  OE1 GLN O 215       5.428  56.291  16.813  0.99 89.49           O  
ATOM   1655  NE2 GLN O 215       3.420  56.793  17.498  0.99 87.58           N  
ATOM   1656  N   SER O 216       5.504  54.427  11.497  1.00 98.78           N  
ATOM   1657  CA  SER O 216       6.492  53.967  10.518  1.00 98.83           C  
ATOM   1658  C   SER O 216       6.012  54.181   9.078  1.00 98.88           C  
ATOM   1659  O   SER O 216       6.781  54.673   8.254  1.00 98.90           O  
ATOM   1660  CB  SER O 216       6.818  52.497  10.773  1.00 98.80           C  
ATOM   1661  OG  SER O 216       7.907  52.077   9.984  1.00 98.65           O  
ATOM   1662  N   ALA O 217       4.768  53.857   8.783  1.00 98.94           N  
ATOM   1663  CA  ALA O 217       4.183  54.076   7.463  1.00 98.96           C  
ATOM   1664  C   ALA O 217       4.169  55.566   7.092  1.00 98.96           C  
ATOM   1665  O   ALA O 217       4.610  55.922   6.000  1.00 98.95           O  
ATOM   1666  CB  ALA O 217       2.775  53.469   7.436  1.00 98.95           C  
ATOM   1667  N   ASP O 218       3.764  56.425   8.019  1.00 98.98           N  
ATOM   1668  CA  ASP O 218       3.719  57.878   7.828  1.00 98.98           C  
ATOM   1669  C   ASP O 218       5.122  58.444   7.545  1.00 98.98           C  
ATOM   1670  O   ASP O 218       5.325  59.181   6.581  1.00 98.95           O  
ATOM   1671  CB  ASP O 218       3.113  58.550   9.076  1.00 98.96           C  
ATOM   1672  CG  ASP O 218       1.658  58.169   9.376  1.00 98.70           C  
ATOM   1673  OD1 ASP O 218       0.964  57.628   8.486  1.00 98.13           O  
ATOM   1674  OD2 ASP O 218       1.227  58.397  10.532  1.00 97.97           O  
ATOM   1675  N   ALA O 219       6.123  58.039   8.334  1.00 98.97           N  
ATOM   1676  CA  ALA O 219       7.503  58.477   8.137  1.00 98.97           C  
ATOM   1677  C   ALA O 219       8.082  58.026   6.785  1.00 98.98           C  
ATOM   1678  O   ALA O 219       8.798  58.782   6.128  1.00 98.96           O  
ATOM   1679  CB  ALA O 219       8.345  57.955   9.306  1.00 98.95           C  
ATOM   1680  N   LEU O 220       7.781  56.815   6.361  1.00 98.98           N  
ATOM   1681  CA  LEU O 220       8.228  56.308   5.063  1.00 98.98           C  
ATOM   1682  C   LEU O 220       7.553  57.038   3.898  1.00 98.98           C  
ATOM   1683  O   LEU O 220       8.233  57.379   2.931  1.00 98.97           O  
ATOM   1684  CB  LEU O 220       7.952  54.799   4.965  1.00 98.97           C  
ATOM   1685  CG  LEU O 220       8.821  53.910   5.871  1.00 98.91           C  
ATOM   1686  CD1 LEU O 220       8.352  52.461   5.723  1.00 98.89           C  
ATOM   1687  CD2 LEU O 220      10.306  53.975   5.523  1.00 98.86           C  
ATOM   1688  N   ALA O 221       6.256  57.291   4.001  1.00 98.98           N  
ATOM   1689  CA  ALA O 221       5.511  58.006   2.968  1.00 98.97           C  
ATOM   1690  C   ALA O 221       5.978  59.462   2.826  1.00 98.97           C  
ATOM   1691  O   ALA O 221       6.111  59.953   1.708  1.00 98.91           O  
ATOM   1692  CB  ALA O 221       4.014  57.914   3.292  1.00 98.91           C  
ATOM   1693  N   GLU O 222       6.307  60.121   3.936  1.00 98.97           N  
ATOM   1694  CA  GLU O 222       6.867  61.477   3.945  1.00 98.96           C  
ATOM   1695  C   GLU O 222       8.249  61.533   3.265  1.00 98.97           C  
ATOM   1696  O   GLU O 222       8.540  62.466   2.517  1.00 98.92           O  
ATOM   1697  CB  GLU O 222       6.955  61.963   5.403  1.00 98.89           C  
ATOM   1698  CG  GLU O 222       7.431  63.419   5.561  0.92 93.20           C  
ATOM   1699  CD  GLU O 222       6.483  64.478   4.979  0.88 84.26           C  
ATOM   1700  OE1 GLU O 222       6.965  65.614   4.783  0.86 76.79           O  
ATOM   1701  OE2 GLU O 222       5.292  64.189   4.747  0.85 78.40           O  
ATOM   1702  N   ILE O 223       9.096  60.527   3.484  1.00 98.98           N  
ATOM   1703  CA  ILE O 223      10.388  60.412   2.789  1.00 98.98           C  
ATOM   1704  C   ILE O 223      10.171  60.148   1.291  1.00 98.98           C  
ATOM   1705  O   ILE O 223      10.860  60.734   0.447  1.00 98.94           O  
ATOM   1706  CB  ILE O 223      11.262  59.308   3.436  1.00 98.97           C  
ATOM   1707  CG1 ILE O 223      11.677  59.704   4.873  1.00 98.92           C  
ATOM   1708  CG2 ILE O 223      12.530  59.054   2.601  1.00 98.93           C  
ATOM   1709  CD1 ILE O 223      12.215  58.520   5.699  1.00 98.85           C  
ATOM   1710  N   GLY O 224       9.241  59.268   0.967  1.00 98.96           N  
ATOM   1711  CA  GLY O 224       8.922  58.840  -0.386  1.00 98.96           C  
ATOM   1712  C   GLY O 224       9.830  57.719  -0.904  1.00 98.98           C  
ATOM   1713  O   GLY O 224      11.059  57.840  -0.955  1.00 98.94           O  
ATOM   1714  N   PHE O 225       9.214  56.618  -1.331  1.00 98.98           N  
ATOM   1715  CA  PHE O 225       9.893  55.446  -1.891  1.00 98.99           C  
ATOM   1716  C   PHE O 225       9.159  54.923  -3.130  1.00 98.99           C  
ATOM   1717  O   PHE O 225       7.988  55.217  -3.356  1.00 98.97           O  
ATOM   1718  CB  PHE O 225      10.027  54.361  -0.812  1.00 98.98           C  
ATOM   1719  CG  PHE O 225      10.964  54.736   0.319  1.00 98.98           C  
ATOM   1720  CD1 PHE O 225      12.350  54.551   0.175  1.00 98.96           C  
ATOM   1721  CD2 PHE O 225      10.460  55.286   1.511  1.00 98.95           C  
ATOM   1722  CE1 PHE O 225      13.227  54.911   1.207  1.00 98.93           C  
ATOM   1723  CE2 PHE O 225      11.331  55.651   2.546  1.00 98.93           C  
ATOM   1724  CZ  PHE O 225      12.720  55.463   2.393  1.00 98.94           C  
ATOM   1725  N   ASP O 226       9.861  54.138  -3.935  1.00 98.98           N  
ATOM   1726  CA  ASP O 226       9.270  53.486  -5.118  1.00 98.98           C  
ATOM   1727  C   ASP O 226       8.366  52.293  -4.743  1.00 98.99           C  
ATOM   1728  O   ASP O 226       7.450  51.936  -5.483  1.00 98.97           O  
ATOM   1729  CB  ASP O 226      10.396  53.019  -6.047  1.00 98.97           C  
ATOM   1730  CG  ASP O 226      11.233  54.151  -6.639  1.00 98.93           C  
ATOM   1731  OD1 ASP O 226      10.691  54.985  -7.395  1.00 98.69           O  
ATOM   1732  OD2 ASP O 226      12.469  54.158  -6.435  1.00 98.64           O  
ATOM   1733  N   GLY O 227       8.630  51.687  -3.604  1.00 98.98           N  
ATOM   1734  CA  GLY O 227       7.827  50.620  -3.015  1.00 98.99           C  
ATOM   1735  C   GLY O 227       8.051  50.525  -1.511  1.00 98.99           C  
ATOM   1736  O   GLY O 227       8.972  51.136  -0.960  1.00 98.97           O  
ATOM   1737  N   TYR O 228       7.202  49.750  -0.844  1.00 98.96           N  
ATOM   1738  CA  TYR O 228       7.157  49.664   0.611  1.00 98.96           C  
ATOM   1739  C   TYR O 228       7.148  48.206   1.050  1.00 98.94           C  
ATOM   1740  O   TYR O 228       6.282  47.426   0.653  1.00 98.90           O  
ATOM   1741  CB  TYR O 228       5.932  50.419   1.144  1.00 98.97           C  
ATOM   1742  CG  TYR O 228       5.974  51.906   0.841  1.00 98.98           C  
ATOM   1743  CD1 TYR O 228       6.452  52.819   1.800  1.00 98.95           C  
ATOM   1744  CD2 TYR O 228       5.572  52.376  -0.428  1.00 98.95           C  
ATOM   1745  CE1 TYR O 228       6.533  54.189   1.502  1.00 98.93           C  
ATOM   1746  CE2 TYR O 228       5.654  53.740  -0.740  1.00 98.94           C  
ATOM   1747  CZ  TYR O 228       6.138  54.641   0.229  1.00 98.96           C  
ATOM   1748  OH  TYR O 228       6.228  55.982  -0.075  1.00 98.92           O  
ATOM   1749  N   ALA O 229       8.121  47.839   1.875  1.00 98.65           N  
ATOM   1750  CA  ALA O 229       8.172  46.518   2.483  1.00 98.55           C  
ATOM   1751  C   ALA O 229       7.548  46.521   3.881  1.00 98.54           C  
ATOM   1752  O   ALA O 229       7.671  47.486   4.638  1.00 98.54           O  
ATOM   1753  CB  ALA O 229       9.617  46.014   2.472  1.00 98.40           C  
ATOM   1754  N   VAL O 230       6.925  45.417   4.241  1.00 98.20           N  
ATOM   1755  CA  VAL O 230       6.557  45.101   5.623  1.00 98.13           C  
ATOM   1756  C   VAL O 230       7.678  44.257   6.215  1.00 97.73           C  
ATOM   1757  O   VAL O 230       7.822  43.074   5.895  1.00 97.53           O  
ATOM   1758  CB  VAL O 230       5.190  44.400   5.711  1.00 98.29           C  
ATOM   1759  CG1 VAL O 230       4.778  44.226   7.178  1.00 98.21           C  
ATOM   1760  CG2 VAL O 230       4.089  45.197   5.010  1.00 98.38           C  
ATOM   1761  N   GLY O 231       8.498  44.870   7.043  1.00 97.13           N  
ATOM   1762  CA  GLY O 231       9.596  44.222   7.761  1.00 96.39           C  
ATOM   1763  C   GLY O 231       9.202  43.794   9.172  1.00 96.20           C  
ATOM   1764  O   GLY O 231       8.126  44.138   9.679  1.00 96.12           O  
ATOM   1765  N   GLY O 232      10.084  43.048   9.828  0.98 94.23           N  
ATOM   1766  CA  GLY O 232       9.894  42.644  11.229  0.98 93.14           C  
ATOM   1767  C   GLY O 232       8.801  41.603  11.460  0.98 93.04           C  
ATOM   1768  O   GLY O 232       8.326  41.469  12.592  0.98 91.82           O  
ATOM   1769  N   LEU O 233       8.407  40.884  10.407  0.98 93.17           N  
ATOM   1770  CA  LEU O 233       7.530  39.708  10.442  0.98 91.82           C  
ATOM   1771  C   LEU O 233       8.276  38.486   9.896  0.98 90.55           C  
ATOM   1772  O   LEU O 233       9.399  38.609   9.401  0.98 88.93           O  
ATOM   1773  CB  LEU O 233       6.230  39.985   9.654  0.98 93.14           C  
ATOM   1774  CG  LEU O 233       5.340  41.097  10.231  0.97 94.30           C  
ATOM   1775  CD1 LEU O 233       4.080  41.231   9.374  0.97 94.33           C  
ATOM   1776  CD2 LEU O 233       4.881  40.821  11.664  0.97 93.51           C  
ATOM   1777  N   ALA O 234       7.667  37.314   9.987  0.95 90.13           N  
ATOM   1778  CA  ALA O 234       8.316  36.021   9.746  0.95 88.36           C  
ATOM   1779  C   ALA O 234       9.561  35.815  10.633  0.95 88.33           C  
ATOM   1780  O   ALA O 234      10.598  35.287  10.200  0.95 86.03           O  
ATOM   1781  CB  ALA O 234       8.556  35.827   8.243  0.95 86.49           C  
ATOM   1782  N   VAL O 235       9.444  36.259  11.877  0.92 89.54           N  
ATOM   1783  CA  VAL O 235      10.501  36.228  12.907  0.92 88.37           C  
ATOM   1784  C   VAL O 235      10.129  35.365  14.118  0.92 88.07           C  
ATOM   1785  O   VAL O 235      10.785  35.432  15.160  0.92 86.02           O  
ATOM   1786  CB  VAL O 235      10.921  37.657  13.316  0.91 86.90           C  
ATOM   1787  CG1 VAL O 235      11.658  38.372  12.171  0.90 84.53           C  
ATOM   1788  CG2 VAL O 235       9.726  38.518  13.740  0.90 85.23           C  
ATOM   1789  N   GLY O 236       9.088  34.551  13.984  0.91 89.89           N  
ATOM   1790  CA  GLY O 236       8.648  33.572  14.991  0.91 90.04           C  
ATOM   1791  C   GLY O 236       7.290  33.862  15.630  0.91 91.80           C  
ATOM   1792  O   GLY O 236       6.894  33.121  16.535  0.91 90.33           O  
ATOM   1793  N   GLU O 237       6.577  34.875  15.162  0.91 91.69           N  
ATOM   1794  CA  GLU O 237       5.254  35.262  15.669  0.91 92.79           C  
ATOM   1795  C   GLU O 237       4.146  34.254  15.317  0.90 93.53           C  
ATOM   1796  O   GLU O 237       3.138  34.179  16.027  0.90 92.59           O  
ATOM   1797  CB  GLU O 237       4.898  36.680  15.189  0.91 91.81           C  
ATOM   1798  CG  GLU O 237       4.563  36.861  13.697  0.87 90.16           C  
ATOM   1799  CD  GLU O 237       5.749  36.800  12.726  0.87 91.48           C  
ATOM   1800  OE1 GLU O 237       5.492  36.820  11.510  0.87 83.39           O  
ATOM   1801  OE2 GLU O 237       6.921  36.717  13.167  0.86 88.94           O  
ATOM   1802  N   GLY O 238       4.343  33.457  14.271  0.96 93.50           N  
ATOM   1803  CA  GLY O 238       3.333  32.527  13.762  0.96 95.02           C  
ATOM   1804  C   GLY O 238       2.335  33.189  12.811  0.96 96.47           C  
ATOM   1805  O   GLY O 238       2.234  34.413  12.738  0.96 96.82           O  
ATOM   1806  N   GLN O 239       1.613  32.363  12.061  0.99 97.20           N  
ATOM   1807  CA  GLN O 239       0.772  32.842  10.957  0.99 97.78           C  
ATOM   1808  C   GLN O 239      -0.393  33.720  11.432  0.99 98.05           C  
ATOM   1809  O   GLN O 239      -0.627  34.767  10.834  0.99 98.24           O  
ATOM   1810  CB  GLN O 239       0.266  31.644  10.139  0.99 97.97           C  
ATOM   1811  CG  GLN O 239      -0.502  32.098   8.890  0.99 98.05           C  
ATOM   1812  CD  GLN O 239      -0.970  30.914   8.047  0.99 98.13           C  
ATOM   1813  OE1 GLN O 239      -1.982  30.296   8.314  0.99 96.08           O  
ATOM   1814  NE2 GLN O 239      -0.252  30.573   7.010  0.99 96.29           N  
ATOM   1815  N   ASP O 240      -1.091  33.332  12.488  0.99 97.64           N  
ATOM   1816  CA  ASP O 240      -2.253  34.080  12.997  0.99 97.79           C  
ATOM   1817  C   ASP O 240      -1.863  35.505  13.410  0.99 98.06           C  
ATOM   1818  O   ASP O 240      -2.527  36.472  13.044  0.99 98.13           O  
ATOM   1819  CB  ASP O 240      -2.867  33.342  14.202  0.99 97.65           C  
ATOM   1820  CG  ASP O 240      -3.519  32.000  13.851  0.95 92.64           C  
ATOM   1821  OD1 ASP O 240      -3.824  31.773  12.662  0.94 89.49           O  
ATOM   1822  OD2 ASP O 240      -3.695  31.192  14.793  0.94 89.08           O  
ATOM   1823  N   GLU O 241      -0.755  35.640  14.134  1.00 97.86           N  
ATOM   1824  CA  GLU O 241      -0.254  36.942  14.567  1.00 97.86           C  
ATOM   1825  C   GLU O 241       0.294  37.749  13.377  1.00 98.06           C  
ATOM   1826  O   GLU O 241       0.003  38.940  13.272  1.00 98.23           O  
ATOM   1827  CB  GLU O 241       0.797  36.743  15.667  1.00 97.69           C  
ATOM   1828  CG  GLU O 241       1.333  38.048  16.273  0.99 95.56           C  
ATOM   1829  CD  GLU O 241       0.295  38.908  17.031  0.98 95.16           C  
ATOM   1830  OE1 GLU O 241       0.719  39.882  17.685  0.98 90.87           O  
ATOM   1831  OE2 GLU O 241      -0.925  38.670  16.970  0.98 92.09           O  
ATOM   1832  N   MET O 242       1.012  37.110  12.455  1.00 97.67           N  
ATOM   1833  CA  MET O 242       1.447  37.758  11.213  1.00 97.87           C  
ATOM   1834  C   MET O 242       0.253  38.315  10.434  1.00 98.19           C  
ATOM   1835  O   MET O 242       0.269  39.476  10.037  1.00 98.45           O  
ATOM   1836  CB  MET O 242       2.244  36.759  10.362  1.00 97.89           C  
ATOM   1837  CG  MET O 242       2.764  37.394   9.069  1.00 97.53           C  
ATOM   1838  SD  MET O 242       3.700  36.276   7.994  1.00 96.89           S  
ATOM   1839  CE  MET O 242       2.390  35.171   7.424  1.00 94.51           C  
ATOM   1840  N   PHE O 243      -0.799  37.523  10.245  1.00 98.39           N  
ATOM   1841  CA  PHE O 243      -1.993  37.960   9.521  1.00 98.52           C  
ATOM   1842  C   PHE O 243      -2.721  39.081  10.248  1.00 98.61           C  
ATOM   1843  O   PHE O 243      -3.087  40.066   9.605  1.00 98.63           O  
ATOM   1844  CB  PHE O 243      -2.920  36.766   9.268  1.00 98.58           C  
ATOM   1845  CG  PHE O 243      -2.478  35.776   8.204  1.00 98.63           C  
ATOM   1846  CD1 PHE O 243      -1.373  36.012   7.359  1.00 98.52           C  
ATOM   1847  CD2 PHE O 243      -3.228  34.597   8.026  1.00 98.48           C  
ATOM   1848  CE1 PHE O 243      -1.021  35.088   6.355  1.00 98.43           C  
ATOM   1849  CE2 PHE O 243      -2.886  33.675   7.027  1.00 98.39           C  
ATOM   1850  CZ  PHE O 243      -1.781  33.920   6.192  1.00 98.55           C  
ATOM   1851  N   ARG O 244      -2.865  39.000  11.565  1.00 98.42           N  
ATOM   1852  CA  ARG O 244      -3.436  40.080  12.374  1.00 98.47           C  
ATOM   1853  C   ARG O 244      -2.666  41.391  12.193  1.00 98.59           C  
ATOM   1854  O   ARG O 244      -3.275  42.451  12.095  1.00 98.59           O  
ATOM   1855  CB  ARG O 244      -3.428  39.655  13.849  1.00 98.39           C  
ATOM   1856  CG  ARG O 244      -4.201  40.622  14.745  0.99 97.17           C  
ATOM   1857  CD  ARG O 244      -3.969  40.319  16.237  0.99 96.11           C  
ATOM   1858  NE  ARG O 244      -2.610  40.657  16.680  0.98 94.84           N  
ATOM   1859  CZ  ARG O 244      -2.113  41.876  16.890  0.98 94.67           C  
ATOM   1860  NH1 ARG O 244      -2.828  42.961  16.733  0.99 88.48           N  
ATOM   1861  NH2 ARG O 244      -0.884  42.025  17.268  0.98 90.90           N  
ATOM   1862  N   VAL O 245      -1.331  41.343  12.153  1.00 98.39           N  
ATOM   1863  CA  VAL O 245      -0.511  42.542  11.921  1.00 98.44           C  
ATOM   1864  C   VAL O 245      -0.666  43.047  10.487  1.00 98.59           C  
ATOM   1865  O   VAL O 245      -0.799  44.250  10.289  1.00 98.65           O  
ATOM   1866  CB  VAL O 245       0.961  42.292  12.291  1.00 98.36           C  
ATOM   1867  CG1 VAL O 245       1.849  43.492  11.952  1.00 98.03           C  
ATOM   1868  CG2 VAL O 245       1.103  42.043  13.796  1.00 98.15           C  
ATOM   1869  N   LEU O 246      -0.703  42.168   9.502  1.00 98.63           N  
ATOM   1870  CA  LEU O 246      -0.934  42.562   8.108  1.00 98.73           C  
ATOM   1871  C   LEU O 246      -2.308  43.215   7.903  1.00 98.79           C  
ATOM   1872  O   LEU O 246      -2.402  44.161   7.124  1.00 98.81           O  
ATOM   1873  CB  LEU O 246      -0.778  41.344   7.181  1.00 98.73           C  
ATOM   1874  CG  LEU O 246       0.653  40.791   7.040  1.00 98.65           C  
ATOM   1875  CD1 LEU O 246       0.618  39.524   6.191  1.00 98.58           C  
ATOM   1876  CD2 LEU O 246       1.608  41.785   6.382  1.00 98.55           C  
ATOM   1877  N   ASP O 247      -3.335  42.761   8.626  1.00 98.84           N  
ATOM   1878  CA  ASP O 247      -4.704  43.281   8.507  1.00 98.85           C  
ATOM   1879  C   ASP O 247      -4.772  44.806   8.681  1.00 98.85           C  
ATOM   1880  O   ASP O 247      -5.467  45.469   7.909  1.00 98.80           O  
ATOM   1881  CB  ASP O 247      -5.640  42.582   9.515  1.00 98.85           C  
ATOM   1882  CG  ASP O 247      -6.014  41.137   9.145  1.00 98.68           C  
ATOM   1883  OD1 ASP O 247      -6.067  40.810   7.935  1.00 97.85           O  
ATOM   1884  OD2 ASP O 247      -6.288  40.325  10.058  1.00 97.78           O  
ATOM   1885  N   PHE O 248      -4.028  45.369   9.627  1.00 98.83           N  
ATOM   1886  CA  PHE O 248      -3.954  46.816   9.829  1.00 98.84           C  
ATOM   1887  C   PHE O 248      -2.728  47.470   9.181  1.00 98.86           C  
ATOM   1888  O   PHE O 248      -2.799  48.639   8.822  1.00 98.82           O  
ATOM   1889  CB  PHE O 248      -4.062  47.147  11.327  1.00 98.79           C  
ATOM   1890  CG  PHE O 248      -2.973  46.566  12.222  1.00 98.77           C  
ATOM   1891  CD1 PHE O 248      -3.279  45.532  13.126  1.00 98.47           C  
ATOM   1892  CD2 PHE O 248      -1.663  47.086  12.187  1.00 98.41           C  
ATOM   1893  CE1 PHE O 248      -2.287  45.018  13.982  1.00 98.28           C  
ATOM   1894  CE2 PHE O 248      -0.664  46.572  13.031  1.00 98.25           C  
ATOM   1895  CZ  PHE O 248      -0.980  45.534  13.932  1.00 98.39           C  
ATOM   1896  N   SER O 249      -1.608  46.766   9.015  1.00 98.79           N  
ATOM   1897  CA  SER O 249      -0.351  47.384   8.552  1.00 98.79           C  
ATOM   1898  C   SER O 249      -0.329  47.675   7.057  1.00 98.86           C  
ATOM   1899  O   SER O 249       0.165  48.725   6.652  1.00 98.85           O  
ATOM   1900  CB  SER O 249       0.859  46.502   8.880  1.00 98.60           C  
ATOM   1901  OG  SER O 249       1.000  46.320  10.269  1.00 94.91           O  
ATOM   1902  N   VAL O 250      -0.813  46.771   6.234  1.00 98.91           N  
ATOM   1903  CA  VAL O 250      -0.754  46.945   4.771  1.00 98.93           C  
ATOM   1904  C   VAL O 250      -1.598  48.138   4.301  1.00 98.93           C  
ATOM   1905  O   VAL O 250      -1.096  48.922   3.500  1.00 98.91           O  
ATOM   1906  CB  VAL O 250      -1.096  45.643   4.014  1.00 98.92           C  
ATOM   1907  CG1 VAL O 250      -0.992  45.834   2.500  1.00 98.77           C  
ATOM   1908  CG2 VAL O 250      -0.159  44.505   4.412  1.00 98.86           C  
ATOM   1909  N   PRO O 251      -2.817  48.360   4.822  1.00 98.96           N  
ATOM   1910  CA  PRO O 251      -3.611  49.542   4.463  1.00 98.96           C  
ATOM   1911  C   PRO O 251      -2.988  50.897   4.834  1.00 98.97           C  
ATOM   1912  O   PRO O 251      -3.438  51.918   4.318  1.00 98.94           O  
ATOM   1913  CB  PRO O 251      -4.955  49.360   5.183  1.00 98.92           C  
ATOM   1914  CG  PRO O 251      -5.067  47.848   5.372  1.00 98.54           C  
ATOM   1915  CD  PRO O 251      -3.621  47.455   5.638  1.00 98.92           C  
ATOM   1916  N   MET O 252      -1.981  50.919   5.708  1.00 98.97           N  
ATOM   1917  CA  MET O 252      -1.254  52.144   6.072  1.00 98.97           C  
ATOM   1918  C   MET O 252      -0.251  52.573   4.997  1.00 98.97           C  
ATOM   1919  O   MET O 252       0.196  53.720   4.997  1.00 98.93           O  
ATOM   1920  CB  MET O 252      -0.492  51.933   7.385  1.00 98.96           C  
ATOM   1921  CG  MET O 252      -1.371  51.571   8.583  1.00 98.89           C  
ATOM   1922  SD  MET O 252      -0.382  50.995   9.990  1.00 98.83           S  
ATOM   1923  CE  MET O 252      -1.695  50.691  11.192  1.00 98.40           C  
ATOM   1924  N   LEU O 253       0.154  51.663   4.128  1.00 98.98           N  
ATOM   1925  CA  LEU O 253       1.113  51.927   3.061  1.00 98.98           C  
ATOM   1926  C   LEU O 253       0.415  52.581   1.856  1.00 98.98           C  
ATOM   1927  O   LEU O 253      -0.763  52.322   1.624  1.00 98.96           O  
ATOM   1928  CB  LEU O 253       1.813  50.617   2.650  1.00 98.96           C  
ATOM   1929  CG  LEU O 253       2.502  49.856   3.797  1.00 98.88           C  
ATOM   1930  CD1 LEU O 253       3.107  48.560   3.255  1.00 98.84           C  
ATOM   1931  CD2 LEU O 253       3.616  50.679   4.451  1.00 98.80           C  
ATOM   1932  N   PRO O 254       1.138  53.378   1.048  1.00 98.98           N  
ATOM   1933  CA  PRO O 254       0.591  53.919  -0.194  1.00 98.98           C  
ATOM   1934  C   PRO O 254       0.032  52.817  -1.104  1.00 98.99           C  
ATOM   1935  O   PRO O 254       0.738  51.869  -1.460  1.00 98.97           O  
ATOM   1936  CB  PRO O 254       1.745  54.684  -0.851  1.00 98.94           C  
ATOM   1937  CG  PRO O 254       2.602  55.099   0.343  1.00 98.55           C  
ATOM   1938  CD  PRO O 254       2.467  53.907   1.286  1.00 98.95           C  
ATOM   1939  N   ASP O 255      -1.223  52.951  -1.490  1.00 98.98           N  
ATOM   1940  CA  ASP O 255      -1.933  51.943  -2.289  1.00 98.98           C  
ATOM   1941  C   ASP O 255      -1.384  51.837  -3.724  1.00 98.98           C  
ATOM   1942  O   ASP O 255      -1.374  50.754  -4.322  1.00 98.95           O  
ATOM   1943  CB  ASP O 255      -3.429  52.292  -2.276  1.00 98.93           C  
ATOM   1944  CG  ASP O 255      -4.248  51.377  -3.187  1.00 98.28           C  
ATOM   1945  OD1 ASP O 255      -4.537  50.208  -2.837  1.00 96.45           O  
ATOM   1946  OD2 ASP O 255      -4.615  51.826  -4.290  1.00 96.07           O  
ATOM   1947  N   ASP O 256      -0.885  52.934  -4.276  1.00 98.97           N  
ATOM   1948  CA  ASP O 256      -0.369  53.038  -5.647  1.00 98.96           C  
ATOM   1949  C   ASP O 256       1.069  52.513  -5.816  1.00 98.98           C  
ATOM   1950  O   ASP O 256       1.634  52.579  -6.914  1.00 98.95           O  
ATOM   1951  CB  ASP O 256      -0.502  54.495  -6.126  1.00 98.91           C  
ATOM   1952  CG  ASP O 256       0.504  55.438  -5.458  1.00 98.56           C  
ATOM   1953  OD1 ASP O 256       0.707  55.311  -4.228  1.00 97.87           O  
ATOM   1954  OD2 ASP O 256       1.113  56.265  -6.172  1.00 97.38           O  
ATOM   1955  N   LYS O 257       1.660  51.970  -4.755  1.00 98.98           N  
ATOM   1956  CA  LYS O 257       3.019  51.416  -4.733  1.00 98.99           C  
ATOM   1957  C   LYS O 257       3.017  49.927  -4.395  1.00 98.99           C  
ATOM   1958  O   LYS O 257       2.104  49.454  -3.729  1.00 98.97           O  
ATOM   1959  CB  LYS O 257       3.887  52.198  -3.739  1.00 98.97           C  
ATOM   1960  CG  LYS O 257       3.982  53.703  -4.011  1.00 98.70           C  
ATOM   1961  CD  LYS O 257       4.587  54.035  -5.369  0.99 97.38           C  
ATOM   1962  CE  LYS O 257       4.581  55.554  -5.532  0.99 92.32           C  
ATOM   1963  NZ  LYS O 257       4.953  55.945  -6.898  0.98 83.73           N  
ATOM   1964  N   PRO O 258       4.041  49.163  -4.812  1.00 98.99           N  
ATOM   1965  CA  PRO O 258       4.150  47.760  -4.444  1.00 98.99           C  
ATOM   1966  C   PRO O 258       4.349  47.564  -2.941  1.00 98.99           C  
ATOM   1967  O   PRO O 258       5.102  48.299  -2.297  1.00 98.98           O  
ATOM   1968  CB  PRO O 258       5.340  47.197  -5.227  1.00 98.96           C  
ATOM   1969  CG  PRO O 258       5.537  48.195  -6.364  1.00 98.27           C  
ATOM   1970  CD  PRO O 258       5.097  49.517  -5.745  1.00 98.97           C  
ATOM   1971  N   HIS O 259       3.732  46.510  -2.411  1.00 98.96           N  
ATOM   1972  CA  HIS O 259       3.883  46.060  -1.033  1.00 98.97           C  
ATOM   1973  C   HIS O 259       4.654  44.738  -1.007  1.00 98.95           C  
ATOM   1974  O   HIS O 259       4.219  43.735  -1.577  1.00 98.92           O  
ATOM   1975  CB  HIS O 259       2.514  45.899  -0.367  1.00 98.97           C  
ATOM   1976  CG  HIS O 259       1.599  47.086  -0.469  1.00 98.96           C  
ATOM   1977  ND1 HIS O 259       0.218  47.001  -0.530  1.00 95.98           N  
ATOM   1978  CD2 HIS O 259       1.922  48.416  -0.531  1.00 96.25           C  
ATOM   1979  CE1 HIS O 259      -0.265  48.247  -0.629  1.00 97.16           C  
ATOM   1980  NE2 HIS O 259       0.738  49.124  -0.629  1.00 97.74           N  
ATOM   1981  N   TYR O 260       5.788  44.726  -0.325  1.00 98.71           N  
ATOM   1982  CA  TYR O 260       6.676  43.569  -0.247  1.00 98.64           C  
ATOM   1983  C   TYR O 260       6.725  43.020   1.184  1.00 98.59           C  
ATOM   1984  O   TYR O 260       7.184  43.689   2.096  1.00 98.53           O  
ATOM   1985  CB  TYR O 260       8.056  43.977  -0.789  1.00 98.48           C  
ATOM   1986  CG  TYR O 260       9.200  42.993  -0.576  1.00 98.34           C  
ATOM   1987  CD1 TYR O 260      10.511  43.487  -0.442  1.00 98.12           C  
ATOM   1988  CD2 TYR O 260       8.982  41.599  -0.497  1.00 98.03           C  
ATOM   1989  CE1 TYR O 260      11.587  42.623  -0.209  1.00 97.72           C  
ATOM   1990  CE2 TYR O 260      10.048  40.718  -0.255  1.00 97.62           C  
ATOM   1991  CZ  TYR O 260      11.349  41.243  -0.105  1.00 97.61           C  
ATOM   1992  OH  TYR O 260      12.410  40.408   0.154  1.00 96.64           O  
ATOM   1993  N   LEU O 261       6.294  41.782   1.381  1.00 98.29           N  
ATOM   1994  CA  LEU O 261       6.435  41.081   2.661  1.00 98.11           C  
ATOM   1995  C   LEU O 261       7.737  40.273   2.682  1.00 97.54           C  
ATOM   1996  O   LEU O 261       7.878  39.250   2.007  1.00 97.20           O  
ATOM   1997  CB  LEU O 261       5.193  40.219   2.914  1.00 98.27           C  
ATOM   1998  CG  LEU O 261       5.211  39.458   4.251  1.00 98.25           C  
ATOM   1999  CD1 LEU O 261       5.371  40.372   5.470  1.00 98.22           C  
ATOM   2000  CD2 LEU O 261       3.891  38.704   4.406  1.00 98.20           C  
ATOM   2001  N   MET O 262       8.684  40.725   3.476  1.00 96.98           N  
ATOM   2002  CA  MET O 262      10.040  40.181   3.502  1.00 95.58           C  
ATOM   2003  C   MET O 262      10.104  38.827   4.223  1.00 94.44           C  
ATOM   2004  O   MET O 262       9.635  38.684   5.352  1.00 93.39           O  
ATOM   2005  CB  MET O 262      11.000  41.181   4.162  1.00 94.74           C  
ATOM   2006  CG  MET O 262      11.039  42.533   3.442  1.00 92.76           C  
ATOM   2007  SD  MET O 262      12.202  43.718   4.167  1.00 91.38           S  
ATOM   2008  CE  MET O 262      13.781  43.003   3.642  1.00 84.94           C  
ATOM   2009  N   GLY O 263      10.738  37.844   3.584  1.00 94.86           N  
ATOM   2010  CA  GLY O 263      11.022  36.528   4.179  1.00 93.95           C  
ATOM   2011  C   GLY O 263       9.850  35.542   4.220  1.00 94.30           C  
ATOM   2012  O   GLY O 263       9.978  34.458   4.805  1.00 93.60           O  
ATOM   2013  N   VAL O 264       8.732  35.883   3.601  1.00 94.70           N  
ATOM   2014  CA  VAL O 264       7.529  35.035   3.553  1.00 95.09           C  
ATOM   2015  C   VAL O 264       7.398  34.357   2.183  1.00 94.31           C  
ATOM   2016  O   VAL O 264       7.541  34.999   1.147  1.00 92.00           O  
ATOM   2017  CB  VAL O 264       6.277  35.867   3.891  1.00 95.10           C  
ATOM   2018  CG1 VAL O 264       4.980  35.042   3.809  0.99 93.01           C  
ATOM   2019  CG2 VAL O 264       6.376  36.411   5.314  0.99 94.38           C  
ATOM   2020  N   GLY O 265       7.106  33.081   2.103  1.00 92.79           N  
ATOM   2021  CA  GLY O 265       6.965  32.121   3.207  1.00 93.84           C  
ATOM   2022  C   GLY O 265       6.493  30.781   2.676  1.00 95.53           C  
ATOM   2023  O   GLY O 265       6.894  30.367   1.577  1.00 93.31           O  
ATOM   2024  N   LYS O 266       5.670  30.093   3.442  1.00 96.56           N  
ATOM   2025  CA  LYS O 266       4.993  28.885   2.932  1.00 97.24           C  
ATOM   2026  C   LYS O 266       3.913  29.248   1.895  1.00 97.90           C  
ATOM   2027  O   LYS O 266       3.492  30.405   1.838  1.00 98.16           O  
ATOM   2028  CB  LYS O 266       4.378  28.099   4.088  1.00 97.09           C  
ATOM   2029  CG  LYS O 266       5.403  27.659   5.133  0.97 95.29           C  
ATOM   2030  CD  LYS O 266       4.634  27.009   6.280  0.95 91.72           C  
ATOM   2031  CE  LYS O 266       5.544  26.691   7.455  0.94 84.03           C  
ATOM   2032  NZ  LYS O 266       4.707  26.427   8.646  0.93 75.34           N  
ATOM   2033  N   PRO O 267       3.442  28.300   1.103  1.00 98.24           N  
ATOM   2034  CA  PRO O 267       2.363  28.558   0.143  1.00 98.51           C  
ATOM   2035  C   PRO O 267       1.096  29.172   0.766  1.00 98.70           C  
ATOM   2036  O   PRO O 267       0.529  30.106   0.201  1.00 98.76           O  
ATOM   2037  CB  PRO O 267       2.078  27.198  -0.506  1.00 98.45           C  
ATOM   2038  CG  PRO O 267       3.437  26.497  -0.441  1.00 97.91           C  
ATOM   2039  CD  PRO O 267       3.981  26.967   0.910  1.00 98.45           C  
ATOM   2040  N   ASP O 268       0.676  28.693   1.924  1.00 98.63           N  
ATOM   2041  CA  ASP O 268      -0.473  29.214   2.676  1.00 98.65           C  
ATOM   2042  C   ASP O 268      -0.229  30.609   3.267  1.00 98.78           C  
ATOM   2043  O   ASP O 268      -1.144  31.435   3.243  1.00 98.74           O  
ATOM   2044  CB  ASP O 268      -0.877  28.201   3.766  1.00 98.39           C  
ATOM   2045  CG  ASP O 268       0.267  27.773   4.696  1.00 97.49           C  
ATOM   2046  OD1 ASP O 268       1.270  27.225   4.171  1.00 95.38           O  
ATOM   2047  OD2 ASP O 268       0.134  27.932   5.924  1.00 95.06           O  
ATOM   2048  N   ASP O 269       0.997  30.911   3.697  1.00 98.39           N  
ATOM   2049  CA  ASP O 269       1.370  32.266   4.130  1.00 98.45           C  
ATOM   2050  C   ASP O 269       1.223  33.262   2.966  1.00 98.65           C  
ATOM   2051  O   ASP O 269       0.662  34.342   3.127  1.00 98.72           O  
ATOM   2052  CB  ASP O 269       2.828  32.321   4.625  1.00 98.33           C  
ATOM   2053  CG  ASP O 269       3.198  31.400   5.790  1.00 97.90           C  
ATOM   2054  OD1 ASP O 269       2.363  31.180   6.689  1.00 96.83           O  
ATOM   2055  OD2 ASP O 269       4.362  30.919   5.790  1.00 96.57           O  
ATOM   2056  N   ILE O 270       1.698  32.874   1.785  1.00 98.70           N  
ATOM   2057  CA  ILE O 270       1.620  33.703   0.574  1.00 98.80           C  
ATOM   2058  C   ILE O 270       0.164  33.991   0.199  1.00 98.86           C  
ATOM   2059  O   ILE O 270      -0.187  35.151  -0.013  1.00 98.88           O  
ATOM   2060  CB  ILE O 270       2.399  33.046  -0.589  1.00 98.81           C  
ATOM   2061  CG1 ILE O 270       3.917  33.125  -0.295  1.00 98.66           C  
ATOM   2062  CG2 ILE O 270       2.076  33.718  -1.941  1.00 98.72           C  
ATOM   2063  CD1 ILE O 270       4.795  32.359  -1.295  1.00 98.19           C  
ATOM   2064  N   VAL O 271      -0.680  32.968   0.137  1.00 98.93           N  
ATOM   2065  CA  VAL O 271      -2.098  33.145  -0.219  1.00 98.95           C  
ATOM   2066  C   VAL O 271      -2.785  34.123   0.741  1.00 98.96           C  
ATOM   2067  O   VAL O 271      -3.394  35.096   0.293  1.00 98.95           O  
ATOM   2068  CB  VAL O 271      -2.827  31.785  -0.281  1.00 98.95           C  
ATOM   2069  CG1 VAL O 271      -4.342  31.934  -0.440  1.00 98.88           C  
ATOM   2070  CG2 VAL O 271      -2.327  30.967  -1.481  1.00 98.92           C  
ATOM   2071  N   GLY O 272      -2.626  33.928   2.044  1.00 98.84           N  
ATOM   2072  CA  GLY O 272      -3.237  34.810   3.043  1.00 98.86           C  
ATOM   2073  C   GLY O 272      -2.648  36.226   3.080  1.00 98.89           C  
ATOM   2074  O   GLY O 272      -3.348  37.173   3.429  1.00 98.88           O  
ATOM   2075  N   ALA O 273      -1.383  36.398   2.697  1.00 98.80           N  
ATOM   2076  CA  ALA O 273      -0.778  37.724   2.586  1.00 98.84           C  
ATOM   2077  C   ALA O 273      -1.257  38.479   1.331  1.00 98.87           C  
ATOM   2078  O   ALA O 273      -1.495  39.683   1.401  1.00 98.88           O  
ATOM   2079  CB  ALA O 273       0.741  37.569   2.642  1.00 98.81           C  
ATOM   2080  N   VAL O 274      -1.469  37.782   0.219  1.00 98.95           N  
ATOM   2081  CA  VAL O 274      -2.089  38.385  -0.972  1.00 98.97           C  
ATOM   2082  C   VAL O 274      -3.521  38.834  -0.675  1.00 98.97           C  
ATOM   2083  O   VAL O 274      -3.884  39.951  -1.038  1.00 98.96           O  
ATOM   2084  CB  VAL O 274      -2.038  37.437  -2.186  1.00 98.97           C  
ATOM   2085  CG1 VAL O 274      -2.790  38.010  -3.394  1.00 98.91           C  
ATOM   2086  CG2 VAL O 274      -0.595  37.196  -2.634  1.00 98.95           C  
ATOM   2087  N   GLU O 275      -4.307  38.043   0.055  1.00 98.97           N  
ATOM   2088  CA  GLU O 275      -5.647  38.452   0.542  1.00 98.97           C  
ATOM   2089  C   GLU O 275      -5.615  39.736   1.389  1.00 98.97           C  
ATOM   2090  O   GLU O 275      -6.633  40.416   1.533  1.00 98.94           O  
ATOM   2091  CB  GLU O 275      -6.274  37.328   1.386  1.00 98.96           C  
ATOM   2092  CG  GLU O 275      -6.732  36.112   0.561  1.00 98.82           C  
ATOM   2093  CD  GLU O 275      -7.147  34.933   1.451  1.00 98.73           C  
ATOM   2094  OE1 GLU O 275      -8.118  34.209   1.152  1.00 97.80           O  
ATOM   2095  OE2 GLU O 275      -6.460  34.666   2.472  1.00 97.79           O  
ATOM   2096  N   ARG O 276      -4.455  40.088   1.917  1.00 98.94           N  
ATOM   2097  CA  ARG O 276      -4.192  41.277   2.750  1.00 98.94           C  
ATOM   2098  C   ARG O 276      -3.445  42.399   2.023  1.00 98.94           C  
ATOM   2099  O   ARG O 276      -3.089  43.389   2.661  1.00 98.89           O  
ATOM   2100  CB  ARG O 276      -3.477  40.825   4.028  1.00 98.93           C  
ATOM   2101  CG  ARG O 276      -4.419  40.007   4.913  1.00 98.84           C  
ATOM   2102  CD  ARG O 276      -3.641  39.328   6.040  1.00 98.78           C  
ATOM   2103  NE  ARG O 276      -4.558  38.675   6.975  1.00 98.55           N  
ATOM   2104  CZ  ARG O 276      -5.227  37.550   6.775  1.00 98.64           C  
ATOM   2105  NH1 ARG O 276      -5.025  36.777   5.743  1.00 97.16           N  
ATOM   2106  NH2 ARG O 276      -6.140  37.207   7.632  1.00 97.33           N  
ATOM   2107  N   GLY O 277      -3.223  42.280   0.715  1.00 98.96           N  
ATOM   2108  CA  GLY O 277      -2.685  43.355  -0.124  1.00 98.97           C  
ATOM   2109  C   GLY O 277      -1.176  43.315  -0.367  1.00 98.97           C  
ATOM   2110  O   GLY O 277      -0.615  44.339  -0.749  1.00 98.95           O  
ATOM   2111  N   ILE O 278      -0.514  42.173  -0.168  1.00 98.93           N  
ATOM   2112  CA  ILE O 278       0.914  42.016  -0.493  1.00 98.94           C  
ATOM   2113  C   ILE O 278       1.096  41.639  -1.969  1.00 98.95           C  
ATOM   2114  O   ILE O 278       0.392  40.776  -2.493  1.00 98.95           O  
ATOM   2115  CB  ILE O 278       1.592  41.010   0.457  1.00 98.93           C  
ATOM   2116  CG1 ILE O 278       1.496  41.447   1.936  1.00 98.83           C  
ATOM   2117  CG2 ILE O 278       3.062  40.781   0.071  1.00 98.88           C  
ATOM   2118  CD1 ILE O 278       2.208  42.762   2.296  1.00 98.69           C  
ATOM   2119  N   ASP O 279       2.093  42.247  -2.615  1.00 98.96           N  
ATOM   2120  CA  ASP O 279       2.399  42.094  -4.045  1.00 98.97           C  
ATOM   2121  C   ASP O 279       3.691  41.309  -4.320  1.00 98.95           C  
ATOM   2122  O   ASP O 279       3.895  40.809  -5.431  1.00 98.91           O  
ATOM   2123  CB  ASP O 279       2.558  43.471  -4.683  1.00 98.97           C  
ATOM   2124  CG  ASP O 279       1.388  44.408  -4.440  1.00 98.97           C  
ATOM   2125  OD1 ASP O 279       0.240  44.098  -4.840  1.00 98.87           O  
ATOM   2126  OD2 ASP O 279       1.641  45.496  -3.888  1.00 98.90           O  
ATOM   2127  N   MET O 280       4.589  41.241  -3.347  1.00 98.83           N  
ATOM   2128  CA  MET O 280       5.917  40.658  -3.544  1.00 98.84           C  
ATOM   2129  C   MET O 280       6.332  39.798  -2.350  1.00 98.76           C  
ATOM   2130  O   MET O 280       6.067  40.138  -1.197  1.00 98.71           O  
ATOM   2131  CB  MET O 280       6.968  41.754  -3.793  1.00 98.87           C  
ATOM   2132  CG  MET O 280       6.668  42.644  -5.007  1.00 98.78           C  
ATOM   2133  SD  MET O 280       7.829  44.022  -5.213  1.00 98.74           S  
ATOM   2134  CE  MET O 280       9.343  43.150  -5.664  1.00 97.81           C  
ATOM   2135  N   PHE O 281       7.041  38.703  -2.643  1.00 98.21           N  
ATOM   2136  CA  PHE O 281       7.498  37.735  -1.655  1.00 98.01           C  
ATOM   2137  C   PHE O 281       8.903  37.240  -1.987  1.00 97.57           C  
ATOM   2138  O   PHE O 281       9.245  37.043  -3.155  1.00 97.52           O  
ATOM   2139  CB  PHE O 281       6.545  36.534  -1.615  1.00 98.25           C  
ATOM   2140  CG  PHE O 281       5.113  36.883  -1.279  1.00 98.58           C  
ATOM   2141  CD1 PHE O 281       4.699  36.915   0.061  1.00 98.58           C  
ATOM   2142  CD2 PHE O 281       4.196  37.197  -2.303  1.00 98.60           C  
ATOM   2143  CE1 PHE O 281       3.377  37.256   0.382  1.00 98.63           C  
ATOM   2144  CE2 PHE O 281       2.876  37.541  -1.985  1.00 98.63           C  
ATOM   2145  CZ  PHE O 281       2.467  37.567  -0.636  1.00 98.74           C  
ATOM   2146  N   ASP O 282       9.672  36.931  -0.960  1.00 96.77           N  
ATOM   2147  CA  ASP O 282      10.872  36.106  -1.070  1.00 95.91           C  
ATOM   2148  C   ASP O 282      10.842  34.996  -0.021  1.00 95.18           C  
ATOM   2149  O   ASP O 282      10.286  35.141   1.069  1.00 94.35           O  
ATOM   2150  CB  ASP O 282      12.147  36.959  -0.946  1.00 95.33           C  
ATOM   2151  CG  ASP O 282      12.471  37.286   0.510  1.00 94.46           C  
ATOM   2152  OD1 ASP O 282      11.775  38.138   1.095  1.00 92.56           O  
ATOM   2153  OD2 ASP O 282      13.384  36.633   1.070  1.00 92.20           O  
ATOM   2154  N   SER O 283      11.469  33.873  -0.328  1.00 93.07           N  
ATOM   2155  CA  SER O 283      11.699  32.848   0.688  1.00 92.68           C  
ATOM   2156  C   SER O 283      12.833  31.916   0.288  1.00 92.52           C  
ATOM   2157  O   SER O 283      12.984  31.530  -0.877  1.00 92.15           O  
ATOM   2158  CB  SER O 283      10.422  32.043   0.943  1.00 92.53           C  
ATOM   2159  OG  SER O 283      10.621  31.094   1.973  1.00 90.78           O  
ATOM   2160  N   VAL O 284      13.594  31.473   1.279  1.00 92.24           N  
ATOM   2161  CA  VAL O 284      14.577  30.395   1.114  1.00 90.98           C  
ATOM   2162  C   VAL O 284      13.948  29.002   1.195  1.00 91.24           C  
ATOM   2163  O   VAL O 284      14.641  28.014   0.951  1.00 90.95           O  
ATOM   2164  CB  VAL O 284      15.730  30.527   2.118  1.00 89.27           C  
ATOM   2165  CG1 VAL O 284      16.507  31.826   1.904  0.99 85.43           C  
ATOM   2166  CG2 VAL O 284      15.252  30.448   3.572  0.99 85.61           C  
ATOM   2167  N   LEU O 285      12.663  28.890   1.543  0.99 91.91           N  
ATOM   2168  CA  LEU O 285      11.991  27.604   1.756  0.99 91.80           C  
ATOM   2169  C   LEU O 285      12.067  26.684   0.538  0.99 91.57           C  
ATOM   2170  O   LEU O 285      12.585  25.578   0.708  0.99 90.75           O  
ATOM   2171  CB  LEU O 285      10.529  27.791   2.205  0.99 91.26           C  
ATOM   2172  CG  LEU O 285      10.357  28.312   3.636  0.99 87.08           C  
ATOM   2173  CD1 LEU O 285       8.873  28.542   3.905  0.99 83.21           C  
ATOM   2174  CD2 LEU O 285      10.887  27.323   4.679  0.98 83.42           C  
ATOM   2175  N   PRO O 286      11.650  27.081  -0.663  1.00 91.63           N  
ATOM   2176  CA  PRO O 286      11.651  26.166  -1.807  1.00 91.70           C  
ATOM   2177  C   PRO O 286      13.050  25.636  -2.138  1.00 91.39           C  
ATOM   2178  O   PRO O 286      13.206  24.450  -2.448  1.00 90.05           O  
ATOM   2179  CB  PRO O 286      11.039  26.958  -2.966  1.00 90.88           C  
ATOM   2180  CG  PRO O 286      11.206  28.419  -2.560  1.00 90.04           C  
ATOM   2181  CD  PRO O 286      11.089  28.367  -1.049  1.00 92.07           C  
ATOM   2182  N   THR O 287      14.088  26.450  -1.995  0.99 89.44           N  
ATOM   2183  CA  THR O 287      15.475  26.029  -2.254  0.99 87.08           C  
ATOM   2184  C   THR O 287      16.057  25.207  -1.101  0.99 86.55           C  
ATOM   2185  O   THR O 287      16.678  24.167  -1.327  0.99 85.08           O  
ATOM   2186  CB  THR O 287      16.374  27.235  -2.554  0.99 85.34           C  
ATOM   2187  OG1 THR O 287      16.301  28.184  -1.516  0.99 82.33           O  
ATOM   2188  CG2 THR O 287      15.980  27.953  -3.842  0.98 80.38           C  
ATOM   2189  N   ARG O 288      15.868  25.644   0.139  0.98 90.02           N  
ATOM   2190  CA  ARG O 288      16.435  24.992   1.325  0.98 87.92           C  
ATOM   2191  C   ARG O 288      15.743  23.667   1.635  0.98 87.50           C  
ATOM   2192  O   ARG O 288      16.426  22.667   1.854  0.98 85.87           O  
ATOM   2193  CB  ARG O 288      16.376  25.964   2.516  0.97 85.60           C  
ATOM   2194  CG  ARG O 288      17.043  25.400   3.787  0.91 80.09           C  
ATOM   2195  CD  ARG O 288      16.871  26.341   4.988  0.89 76.77           C  
ATOM   2196  NE  ARG O 288      17.600  27.611   4.819  0.88 69.78           N  
ATOM   2197  CZ  ARG O 288      17.535  28.662   5.634  0.87 62.98           C  
ATOM   2198  NH1 ARG O 288      16.757  28.668   6.684  0.87 57.05           N  
ATOM   2199  NH2 ARG O 288      18.257  29.729   5.415  0.86 54.65           N  
ATOM   2200  N   SER O 289      14.425  23.669   1.656  0.97 83.08           N  
ATOM   2201  CA  SER O 289      13.635  22.481   1.975  0.97 81.13           C  
ATOM   2202  C   SER O 289      13.738  21.418   0.881  0.97 82.14           C  
ATOM   2203  O   SER O 289      13.858  20.239   1.208  0.97 78.57           O  
ATOM   2204  CB  SER O 289      12.182  22.862   2.241  0.97 76.29           C  
ATOM   2205  OG  SER O 289      11.575  23.317   1.058  0.95 70.07           O  
ATOM   2206  N   GLY O 290      13.828  21.825  -0.381  0.97 80.18           N  
ATOM   2207  CA  GLY O 290      14.044  20.915  -1.511  0.97 75.72           C  
ATOM   2208  C   GLY O 290      15.304  20.063  -1.353  0.97 78.38           C  
ATOM   2209  O   GLY O 290      15.236  18.835  -1.407  0.97 79.54           O  
ATOM   2210  N   ARG O 291      16.436  20.682  -1.043  0.94 85.18           N  
ATOM   2211  CA  ARG O 291      17.691  19.952  -0.763  0.95 81.73           C  
ATOM   2212  C   ARG O 291      17.585  19.001   0.433  0.94 82.60           C  
ATOM   2213  O   ARG O 291      18.321  18.018   0.510  0.94 83.33           O  
ATOM   2214  CB  ARG O 291      18.838  20.934  -0.509  0.94 78.29           C  
ATOM   2215  CG  ARG O 291      19.197  21.769  -1.747  0.87 74.10           C  
ATOM   2216  CD  ARG O 291      20.504  22.558  -1.536  0.86 70.77           C  
ATOM   2217  NE  ARG O 291      20.486  23.411  -0.334  0.85 70.50           N  
ATOM   2218  CZ  ARG O 291      19.916  24.615  -0.215  0.85 65.43           C  
ATOM   2219  NH1 ARG O 291      19.248  25.158  -1.202  0.85 60.49           N  
ATOM   2220  NH2 ARG O 291      20.002  25.296   0.895  0.84 61.97           N  
ATOM   2221  N   ASN O 292      16.674  19.290   1.361  0.97 88.03           N  
ATOM   2222  CA  ASN O 292      16.413  18.455   2.535  0.97 87.46           C  
ATOM   2223  C   ASN O 292      15.346  17.377   2.292  0.97 89.69           C  
ATOM   2224  O   ASN O 292      15.012  16.636   3.214  0.97 88.78           O  
ATOM   2225  CB  ASN O 292      16.096  19.372   3.727  0.97 83.31           C  
ATOM   2226  CG  ASN O 292      17.300  20.187   4.182  0.94 76.65           C  
ATOM   2227  OD1 ASN O 292      18.448  19.871   3.920  0.93 68.24           O  
ATOM   2228  ND2 ASN O 292      17.062  21.248   4.914  0.94 66.83           N  
ATOM   2229  N   GLY O 293      14.831  17.258   1.079  0.99 92.62           N  
ATOM   2230  CA  GLY O 293      13.864  16.231   0.687  0.99 94.68           C  
ATOM   2231  C   GLY O 293      12.396  16.652   0.769  0.99 96.30           C  
ATOM   2232  O   GLY O 293      11.533  15.817   0.513  0.99 96.51           O  
ATOM   2233  N   GLN O 294      12.081  17.901   1.098  1.00 96.31           N  
ATOM   2234  CA  GLN O 294      10.704  18.402   1.070  1.00 96.33           C  
ATOM   2235  C   GLN O 294      10.343  18.889  -0.337  1.00 96.68           C  
ATOM   2236  O   GLN O 294      11.003  19.779  -0.874  1.00 96.97           O  
ATOM   2237  CB  GLN O 294      10.512  19.493   2.125  1.00 95.90           C  
ATOM   2238  CG  GLN O 294       9.040  19.918   2.254  0.99 92.29           C  
ATOM   2239  CD  GLN O 294       8.838  20.966   3.353  0.98 88.29           C  
ATOM   2240  OE1 GLN O 294       9.486  21.995   3.390  0.98 81.27           O  
ATOM   2241  NE2 GLN O 294       7.947  20.730   4.279  0.98 77.82           N  
ATOM   2242  N   ALA O 295       9.283  18.326  -0.904  1.00 97.48           N  
ATOM   2243  CA  ALA O 295       8.665  18.778  -2.143  1.00 97.72           C  
ATOM   2244  C   ALA O 295       7.284  19.363  -1.844  1.00 97.77           C  
ATOM   2245  O   ALA O 295       6.502  18.752  -1.113  1.00 97.86           O  
ATOM   2246  CB  ALA O 295       8.587  17.609  -3.131  1.00 97.85           C  
ATOM   2247  N   PHE O 296       6.977  20.514  -2.426  1.00 97.87           N  
ATOM   2248  CA  PHE O 296       5.643  21.101  -2.368  1.00 97.97           C  
ATOM   2249  C   PHE O 296       4.749  20.451  -3.420  1.00 98.15           C  
ATOM   2250  O   PHE O 296       5.191  20.181  -4.538  1.00 98.19           O  
ATOM   2251  CB  PHE O 296       5.724  22.623  -2.538  1.00 97.82           C  
ATOM   2252  CG  PHE O 296       6.451  23.296  -1.390  1.00 97.65           C  
ATOM   2253  CD1 PHE O 296       5.762  23.598  -0.203  1.00 97.10           C  
ATOM   2254  CD2 PHE O 296       7.825  23.584  -1.485  1.00 97.10           C  
ATOM   2255  CE1 PHE O 296       6.437  24.182   0.883  1.00 96.64           C  
ATOM   2256  CE2 PHE O 296       8.509  24.163  -0.403  1.00 96.56           C  
ATOM   2257  CZ  PHE O 296       7.811  24.465   0.782  1.00 96.53           C  
ATOM   2258  N   THR O 297       3.512  20.170  -3.037  1.00 98.54           N  
ATOM   2259  CA  THR O 297       2.462  19.648  -3.921  1.00 98.62           C  
ATOM   2260  C   THR O 297       1.155  20.356  -3.596  1.00 98.61           C  
ATOM   2261  O   THR O 297       1.011  20.900  -2.499  1.00 98.61           O  
ATOM   2262  CB  THR O 297       2.278  18.116  -3.802  1.00 98.67           C  
ATOM   2263  OG1 THR O 297       1.547  17.757  -2.655  1.00 98.52           O  
ATOM   2264  CG2 THR O 297       3.592  17.327  -3.754  1.00 98.55           C  
ATOM   2265  N   TRP O 298       0.176  20.293  -4.498  1.00 98.83           N  
ATOM   2266  CA  TRP O 298      -1.155  20.862  -4.250  1.00 98.87           C  
ATOM   2267  C   TRP O 298      -1.911  20.182  -3.097  1.00 98.85           C  
ATOM   2268  O   TRP O 298      -2.783  20.798  -2.494  1.00 98.78           O  
ATOM   2269  CB  TRP O 298      -1.963  20.830  -5.549  1.00 98.87           C  
ATOM   2270  CG  TRP O 298      -1.375  21.691  -6.623  1.00 98.86           C  
ATOM   2271  CD1 TRP O 298      -0.807  21.251  -7.772  1.00 98.70           C  
ATOM   2272  CD2 TRP O 298      -1.233  23.143  -6.623  1.00 98.82           C  
ATOM   2273  NE1 TRP O 298      -0.311  22.337  -8.491  1.00 98.53           N  
ATOM   2274  CE2 TRP O 298      -0.545  23.518  -7.809  1.00 98.70           C  
ATOM   2275  CE3 TRP O 298      -1.605  24.174  -5.727  1.00 98.60           C  
ATOM   2276  CZ2 TRP O 298      -0.222  24.865  -8.107  1.00 98.52           C  
ATOM   2277  CZ3 TRP O 298      -1.284  25.514  -6.019  1.00 98.47           C  
ATOM   2278  CH2 TRP O 298      -0.601  25.853  -7.190  1.00 98.42           C  
ATOM   2279  N   ASP O 299      -1.511  18.966  -2.741  1.00 98.80           N  
ATOM   2280  CA  ASP O 299      -2.035  18.222  -1.583  1.00 98.75           C  
ATOM   2281  C   ASP O 299      -1.165  18.391  -0.316  1.00 98.70           C  
ATOM   2282  O   ASP O 299      -1.128  17.509   0.553  1.00 98.42           O  
ATOM   2283  CB  ASP O 299      -2.175  16.739  -1.938  1.00 98.65           C  
ATOM   2284  CG  ASP O 299      -2.910  16.478  -3.246  1.00 98.27           C  
ATOM   2285  OD1 ASP O 299      -4.138  16.689  -3.297  1.00 97.04           O  
ATOM   2286  OD2 ASP O 299      -2.226  16.007  -4.187  1.00 96.63           O  
ATOM   2287  N   GLY O 300      -0.409  19.475  -0.241  1.00 98.49           N  
ATOM   2288  CA  GLY O 300       0.532  19.754   0.837  1.00 98.47           C  
ATOM   2289  C   GLY O 300       1.949  19.216   0.590  1.00 98.47           C  
ATOM   2290  O   GLY O 300       2.216  18.524  -0.399  1.00 98.41           O  
ATOM   2291  N   PRO O 301       2.898  19.531   1.483  1.00 98.01           N  
ATOM   2292  CA  PRO O 301       4.280  19.108   1.333  1.00 97.94           C  
ATOM   2293  C   PRO O 301       4.454  17.607   1.581  1.00 98.01           C  
ATOM   2294  O   PRO O 301       3.810  17.006   2.444  1.00 97.96           O  
ATOM   2295  CB  PRO O 301       5.077  19.955   2.328  1.00 97.53           C  
ATOM   2296  CG  PRO O 301       4.055  20.216   3.440  1.00 96.33           C  
ATOM   2297  CD  PRO O 301       2.731  20.329   2.682  1.00 97.66           C  
ATOM   2298  N   ILE O 302       5.405  17.004   0.869  1.00 97.91           N  
ATOM   2299  CA  ILE O 302       5.851  15.627   1.088  1.00 98.02           C  
ATOM   2300  C   ILE O 302       7.349  15.598   1.387  1.00 98.03           C  
ATOM   2301  O   ILE O 302       8.112  16.429   0.900  1.00 98.03           O  
ATOM   2302  CB  ILE O 302       5.477  14.703  -0.094  1.00 98.19           C  
ATOM   2303  CG1 ILE O 302       6.179  15.106  -1.410  1.00 98.17           C  
ATOM   2304  CG2 ILE O 302       3.948  14.646  -0.249  1.00 97.84           C  
ATOM   2305  CD1 ILE O 302       5.951  14.135  -2.577  1.00 98.06           C  
ATOM   2306  N   ASN O 303       7.797  14.605   2.160  1.00 97.57           N  
ATOM   2307  CA  ASN O 303       9.220  14.325   2.299  1.00 97.63           C  
ATOM   2308  C   ASN O 303       9.586  13.117   1.440  1.00 97.94           C  
ATOM   2309  O   ASN O 303       9.255  11.984   1.784  1.00 97.92           O  
ATOM   2310  CB  ASN O 303       9.584  14.143   3.779  1.00 97.15           C  
ATOM   2311  CG  ASN O 303      11.085  13.995   3.990  0.99 93.81           C  
ATOM   2312  OD1 ASN O 303      11.853  13.674   3.099  0.99 87.61           O  
ATOM   2313  ND2 ASN O 303      11.548  14.228   5.193  0.99 84.95           N  
ATOM   2314  N   ILE O 304      10.294  13.376   0.347  1.00 97.56           N  
ATOM   2315  CA  ILE O 304      10.627  12.358  -0.653  1.00 97.95           C  
ATOM   2316  C   ILE O 304      11.577  11.274  -0.110  1.00 98.01           C  
ATOM   2317  O   ILE O 304      11.641  10.183  -0.661  1.00 98.12           O  
ATOM   2318  CB  ILE O 304      11.164  13.038  -1.932  1.00 98.18           C  
ATOM   2319  CG1 ILE O 304      11.044  12.158  -3.192  0.99 97.80           C  
ATOM   2320  CG2 ILE O 304      12.625  13.493  -1.758  0.99 97.85           C  
ATOM   2321  CD1 ILE O 304       9.588  11.819  -3.568  0.99 97.32           C  
ATOM   2322  N   ARG O 305      12.259  11.530   0.995  1.00 97.87           N  
ATOM   2323  CA  ARG O 305      13.106  10.532   1.676  1.00 97.56           C  
ATOM   2324  C   ARG O 305      12.310   9.389   2.319  1.00 97.77           C  
ATOM   2325  O   ARG O 305      12.905   8.370   2.644  1.00 97.36           O  
ATOM   2326  CB  ARG O 305      13.966  11.210   2.750  1.00 96.46           C  
ATOM   2327  CG  ARG O 305      14.975  12.202   2.176  0.96 89.20           C  
ATOM   2328  CD  ARG O 305      15.812  12.802   3.303  0.96 87.99           C  
ATOM   2329  NE  ARG O 305      16.881  13.661   2.778  0.95 83.90           N  
ATOM   2330  CZ  ARG O 305      17.764  14.337   3.493  0.95 80.38           C  
ATOM   2331  NH1 ARG O 305      17.730  14.330   4.794  0.95 69.85           N  
ATOM   2332  NH2 ARG O 305      18.702  15.029   2.910  0.95 73.07           N  
ATOM   2333  N   ASN O 306      11.012   9.563   2.529  0.99 97.74           N  
ATOM   2334  CA  ASN O 306      10.185   8.548   3.169  1.00 97.81           C  
ATOM   2335  C   ASN O 306      10.146   7.271   2.325  1.00 98.07           C  
ATOM   2336  O   ASN O 306       9.947   7.328   1.114  1.00 98.12           O  
ATOM   2337  CB  ASN O 306       8.766   9.090   3.419  1.00 97.63           C  
ATOM   2338  CG  ASN O 306       8.700  10.149   4.515  0.99 95.74           C  
ATOM   2339  OD1 ASN O 306       9.646  10.415   5.231  0.99 89.98           O  
ATOM   2340  ND2 ASN O 306       7.551  10.760   4.697  0.99 90.26           N  
ATOM   2341  N   ALA O 307      10.240   6.119   2.981  1.00 98.16           N  
ATOM   2342  CA  ALA O 307      10.263   4.808   2.325  1.00 98.27           C  
ATOM   2343  C   ALA O 307       9.052   4.553   1.412  1.00 98.44           C  
ATOM   2344  O   ALA O 307       9.196   3.914   0.377  1.00 98.35           O  
ATOM   2345  CB  ALA O 307      10.370   3.730   3.412  1.00 98.06           C  
ATOM   2346  N   ARG O 308       7.894   5.123   1.730  1.00 98.56           N  
ATOM   2347  CA  ARG O 308       6.667   5.003   0.913  1.00 98.49           C  
ATOM   2348  C   ARG O 308       6.814   5.485  -0.539  1.00 98.65           C  
ATOM   2349  O   ARG O 308       5.928   5.227  -1.336  1.00 98.43           O  
ATOM   2350  CB  ARG O 308       5.495   5.728   1.602  1.00 98.01           C  
ATOM   2351  CG  ARG O 308       5.553   7.259   1.522  0.97 95.29           C  
ATOM   2352  CD  ARG O 308       4.305   7.905   2.140  0.97 93.36           C  
ATOM   2353  NE  ARG O 308       4.344   9.375   2.032  0.96 89.60           N  
ATOM   2354  CZ  ARG O 308       3.318  10.211   2.158  0.96 87.14           C  
ATOM   2355  NH1 ARG O 308       2.115   9.792   2.394  0.96 79.85           N  
ATOM   2356  NH2 ARG O 308       3.487  11.500   2.036  0.96 81.17           N  
ATOM   2357  N   PHE O 309       7.877   6.223  -0.858  0.99 98.52           N  
ATOM   2358  CA  PHE O 309       8.138   6.734  -2.208  1.00 98.61           C  
ATOM   2359  C   PHE O 309       9.184   5.918  -2.975  1.00 98.68           C  
ATOM   2360  O   PHE O 309       9.480   6.264  -4.110  1.00 98.59           O  
ATOM   2361  CB  PHE O 309       8.549   8.214  -2.122  1.00 98.59           C  
ATOM   2362  CG  PHE O 309       7.505   9.130  -1.509  1.00 98.65           C  
ATOM   2363  CD1 PHE O 309       6.231   9.250  -2.103  1.00 98.52           C  
ATOM   2364  CD2 PHE O 309       7.807   9.891  -0.361  1.00 98.50           C  
ATOM   2365  CE1 PHE O 309       5.271  10.127  -1.566  1.00 98.37           C  
ATOM   2366  CE2 PHE O 309       6.851  10.771   0.178  1.00 98.37           C  
ATOM   2367  CZ  PHE O 309       5.580  10.891  -0.427  1.00 98.49           C  
ATOM   2368  N   SER O 310       9.745   4.862  -2.394  1.00 98.66           N  
ATOM   2369  CA  SER O 310      10.830   4.083  -3.016  1.00 98.72           C  
ATOM   2370  C   SER O 310      10.441   3.429  -4.341  1.00 98.78           C  
ATOM   2371  O   SER O 310      11.300   3.264  -5.202  1.00 98.65           O  
ATOM   2372  CB  SER O 310      11.328   2.999  -2.055  1.00 98.58           C  
ATOM   2373  OG  SER O 310      10.283   2.142  -1.650  0.99 97.13           O  
ATOM   2374  N   GLU O 311       9.158   3.115  -4.518  1.00 98.73           N  
ATOM   2375  CA  GLU O 311       8.601   2.477  -5.724  1.00 98.74           C  
ATOM   2376  C   GLU O 311       7.458   3.297  -6.348  1.00 98.74           C  
ATOM   2377  O   GLU O 311       6.727   2.817  -7.206  1.00 98.57           O  
ATOM   2378  CB  GLU O 311       8.155   1.042  -5.375  1.00 98.64           C  
ATOM   2379  CG  GLU O 311       9.320   0.162  -4.913  0.99 97.85           C  
ATOM   2380  CD  GLU O 311       8.895  -1.243  -4.472  0.99 96.95           C  
ATOM   2381  OE1 GLU O 311       9.803  -1.999  -4.042  0.98 93.23           O  
ATOM   2382  OE2 GLU O 311       7.688  -1.556  -4.519  0.98 93.55           O  
ATOM   2383  N   ASP O 312       7.286   4.545  -5.926  1.00 98.80           N  
ATOM   2384  CA  ASP O 312       6.227   5.415  -6.457  1.00 98.82           C  
ATOM   2385  C   ASP O 312       6.654   6.031  -7.800  1.00 98.84           C  
ATOM   2386  O   ASP O 312       7.464   6.963  -7.854  1.00 98.78           O  
ATOM   2387  CB  ASP O 312       5.827   6.477  -5.413  1.00 98.79           C  
ATOM   2388  CG  ASP O 312       4.563   7.275  -5.780  1.00 98.68           C  
ATOM   2389  OD1 ASP O 312       4.087   7.193  -6.936  1.00 98.16           O  
ATOM   2390  OD2 ASP O 312       4.024   7.986  -4.899  1.00 97.92           O  
ATOM   2391  N   LEU O 313       6.070   5.520  -8.882  1.00 98.77           N  
ATOM   2392  CA  LEU O 313       6.368   5.949 -10.254  1.00 98.78           C  
ATOM   2393  C   LEU O 313       5.695   7.269 -10.655  1.00 98.79           C  
ATOM   2394  O   LEU O 313       5.972   7.789 -11.739  1.00 98.59           O  
ATOM   2395  CB  LEU O 313       5.999   4.820 -11.233  1.00 98.70           C  
ATOM   2396  CG  LEU O 313       6.793   3.509 -11.041  0.99 98.12           C  
ATOM   2397  CD1 LEU O 313       6.338   2.494 -12.091  0.99 97.25           C  
ATOM   2398  CD2 LEU O 313       8.305   3.721 -11.198  0.99 96.60           C  
ATOM   2399  N   LYS O 314       4.829   7.836  -9.821  1.00 98.80           N  
ATOM   2400  CA  LYS O 314       4.191   9.136 -10.099  1.00 98.81           C  
ATOM   2401  C   LYS O 314       5.207  10.290 -10.011  1.00 98.86           C  
ATOM   2402  O   LYS O 314       6.208  10.168  -9.298  1.00 98.78           O  
ATOM   2403  CB  LYS O 314       3.026   9.365  -9.132  1.00 98.68           C  
ATOM   2404  CG  LYS O 314       1.882   8.354  -9.355  0.97 97.67           C  
ATOM   2405  CD  LYS O 314       0.769   8.525  -8.321  0.96 95.07           C  
ATOM   2406  CE  LYS O 314       1.282   8.112  -6.941  0.95 88.96           C  
ATOM   2407  NZ  LYS O 314       0.256   8.207  -5.898  0.94 80.29           N  
ATOM   2408  N   PRO O 315       4.946  11.426 -10.680  1.00 98.86           N  
ATOM   2409  CA  PRO O 315       5.743  12.642 -10.500  1.00 98.88           C  
ATOM   2410  C   PRO O 315       5.612  13.194  -9.066  1.00 98.88           C  
ATOM   2411  O   PRO O 315       4.769  12.743  -8.281  1.00 98.81           O  
ATOM   2412  CB  PRO O 315       5.224  13.619 -11.559  1.00 98.80           C  
ATOM   2413  CG  PRO O 315       3.761  13.208 -11.721  1.00 98.18           C  
ATOM   2414  CD  PRO O 315       3.821  11.690 -11.568  1.00 98.77           C  
ATOM   2415  N   LEU O 316       6.424  14.186  -8.725  1.00 98.75           N  
ATOM   2416  CA  LEU O 316       6.355  14.828  -7.397  1.00 98.71           C  
ATOM   2417  C   LEU O 316       4.950  15.362  -7.103  1.00 98.69           C  
ATOM   2418  O   LEU O 316       4.407  15.083  -6.032  1.00 98.49           O  
ATOM   2419  CB  LEU O 316       7.399  15.955  -7.292  1.00 98.61           C  
ATOM   2420  CG  LEU O 316       8.862  15.478  -7.164  1.00 98.44           C  
ATOM   2421  CD1 LEU O 316       9.790  16.686  -7.167  1.00 98.33           C  
ATOM   2422  CD2 LEU O 316       9.103  14.701  -5.862  1.00 98.22           C  
ATOM   2423  N   ASP O 317       4.370  16.063  -8.060  1.00 98.76           N  
ATOM   2424  CA  ASP O 317       2.984  16.524  -8.052  1.00 98.75           C  
ATOM   2425  C   ASP O 317       2.287  16.128  -9.365  1.00 98.65           C  
ATOM   2426  O   ASP O 317       2.911  16.114 -10.430  1.00 98.42           O  
ATOM   2427  CB  ASP O 317       2.951  18.039  -7.838  1.00 98.74           C  
ATOM   2428  CG  ASP O 317       1.504  18.515  -7.841  1.00 98.61           C  
ATOM   2429  OD1 ASP O 317       1.029  18.906  -8.929  1.00 97.63           O  
ATOM   2430  OD2 ASP O 317       0.844  18.356  -6.787  1.00 97.51           O  
ATOM   2431  N   SER O 318       0.995  15.792  -9.288  1.00 98.51           N  
ATOM   2432  CA  SER O 318       0.222  15.256 -10.421  1.00 98.23           C  
ATOM   2433  C   SER O 318      -0.162  16.298 -11.472  1.00 98.30           C  
ATOM   2434  O   SER O 318      -0.498  15.915 -12.591  1.00 97.57           O  
ATOM   2435  CB  SER O 318      -1.043  14.564  -9.903  1.00 97.38           C  
ATOM   2436  OG  SER O 318      -1.779  15.406  -9.032  0.99 88.77           O  
ATOM   2437  N   GLU O 319      -0.141  17.583 -11.133  1.00 98.45           N  
ATOM   2438  CA  GLU O 319      -0.593  18.689 -11.990  1.00 98.22           C  
ATOM   2439  C   GLU O 319       0.541  19.656 -12.349  1.00 98.31           C  
ATOM   2440  O   GLU O 319       0.376  20.524 -13.204  1.00 97.63           O  
ATOM   2441  CB  GLU O 319      -1.723  19.454 -11.281  1.00 97.37           C  
ATOM   2442  CG  GLU O 319      -2.996  18.618 -11.125  0.98 91.96           C  
ATOM   2443  CD  GLU O 319      -4.006  19.253 -10.166  0.97 87.95           C  
ATOM   2444  OE1 GLU O 319      -4.665  18.475  -9.435  0.97 83.20           O  
ATOM   2445  OE2 GLU O 319      -4.110  20.490 -10.080  0.97 82.90           O  
ATOM   2446  N   CYS O 320       1.703  19.511 -11.717  1.00 98.11           N  
ATOM   2447  CA  CYS O 320       2.842  20.393 -11.954  1.00 98.35           C  
ATOM   2448  C   CYS O 320       3.374  20.263 -13.387  1.00 98.30           C  
ATOM   2449  O   CYS O 320       3.700  19.171 -13.859  1.00 98.12           O  
ATOM   2450  CB  CYS O 320       3.932  20.091 -10.925  1.00 98.52           C  
ATOM   2451  SG  CYS O 320       5.363  21.188 -11.133  1.00 98.45           S  
ATOM   2452  N   HIS O 321       3.562  21.403 -14.037  1.00 97.73           N  
ATOM   2453  CA  HIS O 321       4.049  21.480 -15.419  1.00 97.32           C  
ATOM   2454  C   HIS O 321       5.578  21.588 -15.540  1.00 97.59           C  
ATOM   2455  O   HIS O 321       6.091  21.765 -16.645  1.00 96.92           O  
ATOM   2456  CB  HIS O 321       3.332  22.640 -16.128  1.00 95.81           C  
ATOM   2457  CG  HIS O 321       1.831  22.483 -16.136  0.97 84.58           C  
ATOM   2458  ND1 HIS O 321       1.133  21.397 -16.621  0.97 70.08           N  
ATOM   2459  CD2 HIS O 321       0.901  23.361 -15.642  0.97 73.12           C  
ATOM   2460  CE1 HIS O 321      -0.178  21.610 -16.425  0.97 71.10           C  
ATOM   2461  NE2 HIS O 321      -0.351  22.794 -15.839  0.97 73.48           N  
ATOM   2462  N   CYS O 322       6.325  21.502 -14.449  1.00 96.84           N  
ATOM   2463  CA  CYS O 322       7.779  21.630 -14.507  1.00 97.03           C  
ATOM   2464  C   CYS O 322       8.446  20.446 -15.227  1.00 97.36           C  
ATOM   2465  O   CYS O 322       7.950  19.317 -15.212  1.00 97.51           O  
ATOM   2466  CB  CYS O 322       8.362  21.854 -13.101  1.00 97.05           C  
ATOM   2467  SG  CYS O 322       8.725  20.336 -12.170  1.00 97.36           S  
ATOM   2468  N   ALA O 323       9.630  20.692 -15.781  1.00 97.04           N  
ATOM   2469  CA  ALA O 323      10.395  19.665 -16.494  1.00 96.98           C  
ATOM   2470  C   ALA O 323      10.723  18.434 -15.627  1.00 97.27           C  
ATOM   2471  O   ALA O 323      10.788  17.313 -16.131  1.00 97.10           O  
ATOM   2472  CB  ALA O 323      11.673  20.324 -17.025  1.00 96.53           C  
ATOM   2473  N   VAL O 324      10.865  18.615 -14.319  1.00 97.37           N  
ATOM   2474  CA  VAL O 324      11.113  17.512 -13.378  1.00 97.48           C  
ATOM   2475  C   VAL O 324       9.924  16.564 -13.336  1.00 97.70           C  
ATOM   2476  O   VAL O 324      10.088  15.359 -13.521  1.00 97.81           O  
ATOM   2477  CB  VAL O 324      11.439  18.044 -11.969  1.00 97.45           C  
ATOM   2478  CG1 VAL O 324      11.743  16.904 -10.998  1.00 96.73           C  
ATOM   2479  CG2 VAL O 324      12.644  18.991 -12.003  1.00 97.15           C  
ATOM   2480  N   CYS O 325       8.708  17.101 -13.160  1.00 98.55           N  
ATOM   2481  CA  CYS O 325       7.484  16.300 -13.107  1.00 98.58           C  
ATOM   2482  C   CYS O 325       7.114  15.669 -14.461  1.00 98.42           C  
ATOM   2483  O   CYS O 325       6.391  14.675 -14.480  1.00 98.09           O  
ATOM   2484  CB  CYS O 325       6.343  17.155 -12.544  1.00 98.67           C  
ATOM   2485  SG  CYS O 325       6.575  17.461 -10.766  1.00 98.66           S  
ATOM   2486  N   GLN O 326       7.633  16.195 -15.563  1.00 98.38           N  
ATOM   2487  CA  GLN O 326       7.445  15.597 -16.892  1.00 98.10           C  
ATOM   2488  C   GLN O 326       8.360  14.392 -17.148  1.00 97.94           C  
ATOM   2489  O   GLN O 326       8.081  13.596 -18.039  1.00 97.05           O  
ATOM   2490  CB  GLN O 326       7.655  16.663 -17.983  0.99 97.63           C  
ATOM   2491  CG  GLN O 326       6.692  17.856 -17.899  0.96 91.76           C  
ATOM   2492  CD  GLN O 326       5.222  17.443 -17.792  0.95 85.48           C  
ATOM   2493  OE1 GLN O 326       4.747  16.584 -18.505  0.94 78.18           O  
ATOM   2494  NE2 GLN O 326       4.479  18.033 -16.881  0.95 75.01           N  
ATOM   2495  N   LYS O 327       9.455  14.248 -16.395  0.99 98.16           N  
ATOM   2496  CA  LYS O 327      10.522  13.302 -16.755  0.99 98.07           C  
ATOM   2497  C   LYS O 327      10.893  12.287 -15.670  0.99 98.04           C  
ATOM   2498  O   LYS O 327      11.212  11.145 -16.008  0.99 97.32           O  
ATOM   2499  CB  LYS O 327      11.730  14.118 -17.231  0.99 97.68           C  
ATOM   2500  CG  LYS O 327      12.830  13.224 -17.819  0.95 94.64           C  
ATOM   2501  CD  LYS O 327      13.885  14.060 -18.547  0.94 91.36           C  
ATOM   2502  CE  LYS O 327      14.963  13.140 -19.102  0.93 86.14           C  
ATOM   2503  NZ  LYS O 327      15.969  13.894 -19.882  0.92 75.90           N  
ATOM   2504  N   TRP O 328      10.899  12.664 -14.402  1.00 98.43           N  
ATOM   2505  CA  TRP O 328      11.405  11.817 -13.318  1.00 98.31           C  
ATOM   2506  C   TRP O 328      10.314  11.446 -12.314  1.00 98.26           C  
ATOM   2507  O   TRP O 328       9.478  12.262 -11.944  1.00 97.84           O  
ATOM   2508  CB  TRP O 328      12.588  12.495 -12.616  1.00 98.04           C  
ATOM   2509  CG  TRP O 328      13.807  12.695 -13.467  1.00 97.71           C  
ATOM   2510  CD1 TRP O 328      14.801  11.800 -13.641  0.99 96.51           C  
ATOM   2511  CD2 TRP O 328      14.169  13.873 -14.249  0.99 97.36           C  
ATOM   2512  NE1 TRP O 328      15.779  12.342 -14.470  0.99 95.76           N  
ATOM   2513  CE2 TRP O 328      15.424  13.622 -14.865  0.99 96.76           C  
ATOM   2514  CE3 TRP O 328      13.565  15.132 -14.483  0.99 95.96           C  
ATOM   2515  CZ2 TRP O 328      16.076  14.580 -15.679  0.99 95.34           C  
ATOM   2516  CZ3 TRP O 328      14.212  16.087 -15.296  0.99 94.36           C  
ATOM   2517  CH2 TRP O 328      15.450  15.810 -15.885  0.99 94.40           C  
ATOM   2518  N   SER O 329      10.359  10.214 -11.841  1.00 98.68           N  
ATOM   2519  CA  SER O 329       9.437   9.699 -10.825  1.00 98.70           C  
ATOM   2520  C   SER O 329       9.853  10.082  -9.400  1.00 98.70           C  
ATOM   2521  O   SER O 329      11.023  10.361  -9.116  1.00 98.65           O  
ATOM   2522  CB  SER O 329       9.308   8.174 -10.956  1.00 98.69           C  
ATOM   2523  OG  SER O 329      10.518   7.531 -10.620  1.00 98.32           O  
ATOM   2524  N   ARG O 330       8.900   9.996  -8.487  1.00 98.77           N  
ATOM   2525  CA  ARG O 330       9.157  10.079  -7.042  1.00 98.78           C  
ATOM   2526  C   ARG O 330      10.189   9.041  -6.593  1.00 98.73           C  
ATOM   2527  O   ARG O 330      11.084   9.395  -5.829  1.00 98.62           O  
ATOM   2528  CB  ARG O 330       7.841   9.883  -6.271  1.00 98.76           C  
ATOM   2529  CG  ARG O 330       6.887  11.073  -6.408  1.00 98.53           C  
ATOM   2530  CD  ARG O 330       5.559  10.772  -5.706  1.00 98.25           C  
ATOM   2531  NE  ARG O 330       4.692  11.952  -5.654  1.00 97.40           N  
ATOM   2532  CZ  ARG O 330       3.504  12.035  -5.075  1.00 97.61           C  
ATOM   2533  NH1 ARG O 330       2.941  11.001  -4.521  1.00 95.19           N  
ATOM   2534  NH2 ARG O 330       2.873  13.177  -5.033  1.00 95.65           N  
ATOM   2535  N   ALA O 331      10.118   7.824  -7.102  1.00 98.78           N  
ATOM   2536  CA  ALA O 331      11.068   6.751  -6.793  1.00 98.82           C  
ATOM   2537  C   ALA O 331      12.507   7.113  -7.194  1.00 98.81           C  
ATOM   2538  O   ALA O 331      13.435   6.950  -6.400  1.00 98.67           O  
ATOM   2539  CB  ALA O 331      10.601   5.475  -7.497  1.00 98.78           C  
ATOM   2540  N   CYS O 332      12.694   7.672  -8.394  1.00 98.61           N  
ATOM   2541  CA  CYS O 332      14.005   8.128  -8.854  1.00 98.52           C  
ATOM   2542  C   CYS O 332      14.563   9.233  -7.943  1.00 98.42           C  
ATOM   2543  O   CYS O 332      15.684   9.131  -7.444  1.00 98.13           O  
ATOM   2544  CB  CYS O 332      13.878   8.590 -10.307  1.00 98.41           C  
ATOM   2545  SG  CYS O 332      15.493   9.193 -10.905  1.00 95.62           S  
ATOM   2546  N   ILE O 333      13.766  10.261  -7.668  1.00 97.96           N  
ATOM   2547  CA  ILE O 333      14.198  11.393  -6.833  1.00 97.82           C  
ATOM   2548  C   ILE O 333      14.437  10.944  -5.381  1.00 97.59           C  
ATOM   2549  O   ILE O 333      15.388  11.397  -4.745  1.00 97.62           O  
ATOM   2550  CB  ILE O 333      13.186  12.555  -6.940  1.00 98.01           C  
ATOM   2551  CG1 ILE O 333      13.070  13.032  -8.412  1.00 97.82           C  
ATOM   2552  CG2 ILE O 333      13.621  13.731  -6.048  1.00 97.96           C  
ATOM   2553  CD1 ILE O 333      11.905  13.992  -8.664  0.99 97.55           C  
ATOM   2554  N   HIS O 334      13.622  10.017  -4.873  1.00 98.00           N  
ATOM   2555  CA  HIS O 334      13.850   9.371  -3.574  1.00 97.95           C  
ATOM   2556  C   HIS O 334      15.240   8.730  -3.501  1.00 97.69           C  
ATOM   2557  O   HIS O 334      15.982   8.988  -2.545  1.00 97.58           O  
ATOM   2558  CB  HIS O 334      12.750   8.328  -3.323  1.00 98.16           C  
ATOM   2559  CG  HIS O 334      12.992   7.457  -2.118  1.00 98.31           C  
ATOM   2560  ND1 HIS O 334      12.546   7.709  -0.836  1.00 95.00           N  
ATOM   2561  CD2 HIS O 334      13.683   6.270  -2.075  1.00 95.42           C  
ATOM   2562  CE1 HIS O 334      12.945   6.699  -0.048  1.00 95.74           C  
ATOM   2563  NE2 HIS O 334      13.637   5.811  -0.775  1.00 96.57           N  
ATOM   2564  N   ALA O 335      15.604   7.943  -4.495  0.99 98.00           N  
ATOM   2565  CA  ALA O 335      16.907   7.280  -4.561  1.00 97.88           C  
ATOM   2566  C   ALA O 335      18.059   8.296  -4.617  0.99 97.55           C  
ATOM   2567  O   ALA O 335      18.981   8.209  -3.808  0.99 97.30           O  
ATOM   2568  CB  ALA O 335      16.911   6.324  -5.761  1.00 98.08           C  
ATOM   2569  N   LEU O 336      17.953   9.310  -5.479  0.99 97.31           N  
ATOM   2570  CA  LEU O 336      18.964  10.369  -5.612  0.99 96.95           C  
ATOM   2571  C   LEU O 336      19.185  11.136  -4.300  0.99 96.58           C  
ATOM   2572  O   LEU O 336      20.325  11.318  -3.865  0.99 96.50           O  
ATOM   2573  CB  LEU O 336      18.530  11.346  -6.722  0.99 97.13           C  
ATOM   2574  CG  LEU O 336      18.562  10.778  -8.152  0.99 97.00           C  
ATOM   2575  CD1 LEU O 336      17.911  11.786  -9.100  0.99 96.83           C  
ATOM   2576  CD2 LEU O 336      19.986  10.512  -8.634  0.99 96.68           C  
ATOM   2577  N   ILE O 337      18.105  11.549  -3.639  0.99 96.46           N  
ATOM   2578  CA  ILE O 337      18.200  12.282  -2.363  0.99 95.73           C  
ATOM   2579  C   ILE O 337      18.769  11.397  -1.248  0.99 95.13           C  
ATOM   2580  O   ILE O 337      19.554  11.883  -0.433  0.99 95.14           O  
ATOM   2581  CB  ILE O 337      16.824  12.887  -1.990  0.99 95.76           C  
ATOM   2582  CG1 ILE O 337      16.426  14.040  -2.940  0.99 94.99           C  
ATOM   2583  CG2 ILE O 337      16.768  13.375  -0.532  0.99 95.35           C  
ATOM   2584  CD1 ILE O 337      17.249  15.330  -2.824  0.98 94.07           C  
ATOM   2585  N   ARG O 338      18.395  10.120  -1.195  0.99 96.66           N  
ATOM   2586  CA  ARG O 338      18.960   9.182  -0.206  0.99 96.49           C  
ATOM   2587  C   ARG O 338      20.441   8.884  -0.444  0.99 95.96           C  
ATOM   2588  O   ARG O 338      21.175   8.761   0.533  0.99 94.88           O  
ATOM   2589  CB  ARG O 338      18.160   7.871  -0.181  0.99 96.48           C  
ATOM   2590  CG  ARG O 338      16.933   7.968   0.727  0.97 94.19           C  
ATOM   2591  CD  ARG O 338      16.394   6.566   1.007  0.96 92.81           C  
ATOM   2592  NE  ARG O 338      15.481   6.537   2.151  0.96 88.26           N  
ATOM   2593  CZ  ARG O 338      15.069   5.462   2.803  0.96 85.71           C  
ATOM   2594  NH1 ARG O 338      15.425   4.263   2.439  0.96 77.77           N  
ATOM   2595  NH2 ARG O 338      14.296   5.575   3.843  0.96 79.17           N  
ATOM   2596  N   ALA O 339      20.859   8.826  -1.692  0.98 95.94           N  
ATOM   2597  CA  ALA O 339      22.258   8.637  -2.073  0.98 95.52           C  
ATOM   2598  C   ALA O 339      23.114   9.913  -1.900  0.98 94.91           C  
ATOM   2599  O   ALA O 339      24.337   9.847  -1.988  0.98 94.34           O  
ATOM   2600  CB  ALA O 339      22.283   8.118  -3.517  0.98 96.02           C  
ATOM   2601  N   GLY O 340      22.492  11.066  -1.649  0.98 94.65           N  
ATOM   2602  CA  GLY O 340      23.198  12.345  -1.539  0.98 93.77           C  
ATOM   2603  C   GLY O 340      23.653  12.915  -2.885  0.98 93.86           C  
ATOM   2604  O   GLY O 340      24.525  13.784  -2.909  0.98 93.12           O  
ATOM   2605  N   GLU O 341      23.065  12.468  -3.975  0.98 93.04           N  
ATOM   2606  CA  GLU O 341      23.423  12.892  -5.327  0.98 93.24           C  
ATOM   2607  C   GLU O 341      23.040  14.355  -5.602  0.98 93.17           C  
ATOM   2608  O   GLU O 341      21.940  14.809  -5.277  0.98 93.44           O  
ATOM   2609  CB  GLU O 341      22.769  11.974  -6.369  0.98 93.97           C  
ATOM   2610  CG  GLU O 341      23.401  10.578  -6.435  0.96 92.75           C  
ATOM   2611  CD  GLU O 341      24.860  10.619  -6.894  0.96 92.41           C  
ATOM   2612  OE1 GLU O 341      25.609   9.696  -6.513  0.95 87.97           O  
ATOM   2613  OE2 GLU O 341      25.226  11.592  -7.589  0.95 89.76           O  
ATOM   2614  N   ILE O 342      23.939  15.079  -6.276  0.97 91.58           N  
ATOM   2615  CA  ILE O 342      23.732  16.489  -6.652  0.97 91.55           C  
ATOM   2616  C   ILE O 342      22.482  16.646  -7.530  0.97 92.34           C  
ATOM   2617  O   ILE O 342      21.705  17.585  -7.325  0.97 92.40           O  
ATOM   2618  CB  ILE O 342      24.993  17.049  -7.355  0.97 90.12           C  
ATOM   2619  CG1 ILE O 342      26.182  17.077  -6.362  0.94 82.08           C  
ATOM   2620  CG2 ILE O 342      24.735  18.456  -7.920  0.94 84.11           C  
ATOM   2621  CD1 ILE O 342      27.530  17.449  -7.002  0.92 77.60           C  
ATOM   2622  N   LEU O 343      22.238  15.715  -8.434  0.99 92.47           N  
ATOM   2623  CA  LEU O 343      21.048  15.734  -9.283  0.99 93.29           C  
ATOM   2624  C   LEU O 343      19.751  15.727  -8.452  0.99 94.20           C  
ATOM   2625  O   LEU O 343      18.804  16.418  -8.804  0.99 94.87           O  
ATOM   2626  CB  LEU O 343      21.103  14.553 -10.269  0.99 94.10           C  
ATOM   2627  CG  LEU O 343      19.930  14.522 -11.276  0.99 94.12           C  
ATOM   2628  CD1 LEU O 343      19.893  15.773 -12.161  0.99 93.82           C  
ATOM   2629  CD2 LEU O 343      20.051  13.298 -12.176  0.99 93.69           C  
ATOM   2630  N   GLY O 344      19.711  15.031  -7.333  0.99 94.02           N  
ATOM   2631  CA  GLY O 344      18.560  15.054  -6.428  1.00 94.05           C  
ATOM   2632  C   GLY O 344      18.267  16.463  -5.903  0.99 94.50           C  
ATOM   2633  O   GLY O 344      17.122  16.917  -5.936  0.99 95.29           O  
ATOM   2634  N   ALA O 345      19.297  17.201  -5.492  1.00 92.60           N  
ATOM   2635  CA  ALA O 345      19.153  18.589  -5.057  1.00 91.72           C  
ATOM   2636  C   ALA O 345      18.715  19.514  -6.206  1.00 92.24           C  
ATOM   2637  O   ALA O 345      17.872  20.383  -5.989  1.00 92.94           O  
ATOM   2638  CB  ALA O 345      20.469  19.052  -4.424  1.00 91.00           C  
ATOM   2639  N   MET O 346      19.251  19.311  -7.405  1.00 91.11           N  
ATOM   2640  CA  MET O 346      18.861  20.069  -8.599  1.00 91.30           C  
ATOM   2641  C   MET O 346      17.373  19.874  -8.919  1.00 92.29           C  
ATOM   2642  O   MET O 346      16.625  20.848  -8.960  1.00 93.33           O  
ATOM   2643  CB  MET O 346      19.722  19.663  -9.807  1.00 91.17           C  
ATOM   2644  CG  MET O 346      21.189  20.075  -9.663  1.00 89.45           C  
ATOM   2645  SD  MET O 346      22.266  19.429 -10.967  0.99 87.53           S  
ATOM   2646  CE  MET O 346      21.625  20.311 -12.414  0.99 80.98           C  
ATOM   2647  N   LEU O 347      16.932  18.634  -9.055  1.00 94.37           N  
ATOM   2648  CA  LEU O 347      15.551  18.306  -9.425  1.00 94.93           C  
ATOM   2649  C   LEU O 347      14.534  18.774  -8.375  1.00 95.41           C  
ATOM   2650  O   LEU O 347      13.518  19.373  -8.715  1.00 96.19           O  
ATOM   2651  CB  LEU O 347      15.432  16.784  -9.651  1.00 95.92           C  
ATOM   2652  CG  LEU O 347      16.271  16.209 -10.812  1.00 96.22           C  
ATOM   2653  CD1 LEU O 347      16.025  14.705 -10.922  1.00 95.73           C  
ATOM   2654  CD2 LEU O 347      15.963  16.845 -12.160  1.00 95.68           C  
ATOM   2655  N   MET O 348      14.825  18.575  -7.099  1.00 95.11           N  
ATOM   2656  CA  MET O 348      13.946  19.048  -6.018  1.00 95.10           C  
ATOM   2657  C   MET O 348      13.835  20.576  -5.985  1.00 95.13           C  
ATOM   2658  O   MET O 348      12.753  21.111  -5.740  1.00 95.83           O  
ATOM   2659  CB  MET O 348      14.492  18.560  -4.672  1.00 95.51           C  
ATOM   2660  CG  MET O 348      14.266  17.062  -4.453  1.00 94.86           C  
ATOM   2661  SD  MET O 348      12.542  16.580  -4.184  1.00 94.78           S  
ATOM   2662  CE  MET O 348      12.220  17.396  -2.616  1.00 91.96           C  
ATOM   2663  N   THR O 349      14.936  21.280  -6.213  1.00 93.67           N  
ATOM   2664  CA  THR O 349      14.953  22.751  -6.220  1.00 92.84           C  
ATOM   2665  C   THR O 349      14.178  23.303  -7.411  1.00 93.27           C  
ATOM   2666  O   THR O 349      13.368  24.204  -7.221  1.00 93.82           O  
ATOM   2667  CB  THR O 349      16.384  23.299  -6.210  1.00 91.83           C  
ATOM   2668  OG1 THR O 349      17.094  22.808  -5.092  0.99 89.05           O  
ATOM   2669  CG2 THR O 349      16.417  24.819  -6.100  0.99 88.45           C  
ATOM   2670  N   GLU O 350      14.387  22.750  -8.599  1.00 92.37           N  
ATOM   2671  CA  GLU O 350      13.666  23.158  -9.810  1.00 93.17           C  
ATOM   2672  C   GLU O 350      12.156  22.962  -9.648  1.00 93.82           C  
ATOM   2673  O   GLU O 350      11.391  23.896  -9.878  1.00 94.72           O  
ATOM   2674  CB  GLU O 350      14.207  22.371 -11.009  1.00 94.41           C  
ATOM   2675  CG  GLU O 350      13.574  22.810 -12.331  0.99 94.35           C  
ATOM   2676  CD  GLU O 350      14.172  22.102 -13.553  0.99 93.56           C  
ATOM   2677  OE1 GLU O 350      13.555  22.219 -14.634  0.99 90.50           O  
ATOM   2678  OE2 GLU O 350      15.235  21.451 -13.431  0.99 91.90           O  
ATOM   2679  N   HIS O 351      11.723  21.791  -9.192  1.00 96.55           N  
ATOM   2680  CA  HIS O 351      10.309  21.523  -8.916  1.00 96.85           C  
ATOM   2681  C   HIS O 351       9.718  22.522  -7.913  1.00 96.83           C  
ATOM   2682  O   HIS O 351       8.674  23.111  -8.178  1.00 97.05           O  
ATOM   2683  CB  HIS O 351      10.138  20.086  -8.410  1.00 97.37           C  
ATOM   2684  CG  HIS O 351       8.750  19.842  -7.871  1.00 97.80           C  
ATOM   2685  ND1 HIS O 351       7.595  19.774  -8.606  1.00 96.87           N  
ATOM   2686  CD2 HIS O 351       8.372  19.790  -6.548  1.00 97.16           C  
ATOM   2687  CE1 HIS O 351       6.556  19.684  -7.760  1.00 97.47           C  
ATOM   2688  NE2 HIS O 351       7.003  19.687  -6.507  1.00 97.63           N  
ATOM   2689  N   ASN O 352      10.361  22.739  -6.785  1.00 96.41           N  
ATOM   2690  CA  ASN O 352       9.821  23.618  -5.747  1.00 96.12           C  
ATOM   2691  C   ASN O 352       9.712  25.074  -6.214  1.00 96.13           C  
ATOM   2692  O   ASN O 352       8.698  25.717  -5.959  1.00 96.68           O  
ATOM   2693  CB  ASN O 352      10.698  23.520  -4.494  1.00 96.47           C  
ATOM   2694  CG  ASN O 352      10.419  22.300  -3.634  1.00 96.58           C  
ATOM   2695  OD1 ASN O 352       9.478  21.541  -3.813  1.00 95.40           O  
ATOM   2696  ND2 ASN O 352      11.216  22.120  -2.610  1.00 95.48           N  
ATOM   2697  N   ILE O 353      10.727  25.588  -6.912  1.00 95.18           N  
ATOM   2698  CA  ILE O 353      10.656  26.939  -7.485  1.00 94.71           C  
ATOM   2699  C   ILE O 353       9.550  27.013  -8.545  1.00 95.38           C  
ATOM   2700  O   ILE O 353       8.759  27.949  -8.529  1.00 96.05           O  
ATOM   2701  CB  ILE O 353      12.032  27.375  -8.029  1.00 93.75           C  
ATOM   2702  CG1 ILE O 353      13.076  27.555  -6.893  1.00 89.57           C  
ATOM   2703  CG2 ILE O 353      11.922  28.675  -8.842  1.00 89.45           C  
ATOM   2704  CD1 ILE O 353      12.796  28.700  -5.913  0.99 83.15           C  
ATOM   2705  N   ALA O 354       9.437  26.009  -9.406  1.00 95.38           N  
ATOM   2706  CA  ALA O 354       8.371  25.950 -10.403  1.00 96.18           C  
ATOM   2707  C   ALA O 354       6.977  25.870  -9.766  1.00 96.90           C  
ATOM   2708  O   ALA O 354       6.057  26.535 -10.232  1.00 97.46           O  
ATOM   2709  CB  ALA O 354       8.630  24.757 -11.325  1.00 96.59           C  
ATOM   2710  N   PHE O 355       6.811  25.113  -8.684  1.00 97.46           N  
ATOM   2711  CA  PHE O 355       5.562  25.053  -7.923  1.00 97.72           C  
ATOM   2712  C   PHE O 355       5.174  26.430  -7.374  1.00 97.95           C  
ATOM   2713  O   PHE O 355       4.039  26.865  -7.557  1.00 98.13           O  
ATOM   2714  CB  PHE O 355       5.696  24.026  -6.791  1.00 97.99           C  
ATOM   2715  CG  PHE O 355       4.444  23.921  -5.942  1.00 98.28           C  
ATOM   2716  CD1 PHE O 355       4.260  24.777  -4.837  1.00 98.16           C  
ATOM   2717  CD2 PHE O 355       3.430  23.013  -6.290  1.00 98.19           C  
ATOM   2718  CE1 PHE O 355       3.068  24.736  -4.095  1.00 98.21           C  
ATOM   2719  CE2 PHE O 355       2.238  22.960  -5.552  1.00 98.23           C  
ATOM   2720  CZ  PHE O 355       2.057  23.823  -4.454  1.00 98.41           C  
ATOM   2721  N   TYR O 356       6.121  27.142  -6.774  1.00 97.43           N  
ATOM   2722  CA  TYR O 356       5.876  28.500  -6.281  1.00 97.53           C  
ATOM   2723  C   TYR O 356       5.478  29.449  -7.419  1.00 97.89           C  
ATOM   2724  O   TYR O 356       4.525  30.206  -7.272  1.00 98.08           O  
ATOM   2725  CB  TYR O 356       7.111  29.027  -5.537  1.00 97.33           C  
ATOM   2726  CG  TYR O 356       7.106  28.755  -4.046  1.00 97.27           C  
ATOM   2727  CD1 TYR O 356       7.059  29.831  -3.140  1.00 96.83           C  
ATOM   2728  CD2 TYR O 356       7.140  27.434  -3.548  1.00 96.78           C  
ATOM   2729  CE1 TYR O 356       7.073  29.605  -1.756  1.00 96.53           C  
ATOM   2730  CE2 TYR O 356       7.151  27.193  -2.167  1.00 96.48           C  
ATOM   2731  CZ  TYR O 356       7.123  28.283  -1.272  1.00 96.67           C  
ATOM   2732  OH  TYR O 356       7.160  28.057   0.084  1.00 95.89           O  
ATOM   2733  N   GLN O 357       6.139  29.386  -8.576  1.00 97.48           N  
ATOM   2734  CA  GLN O 357       5.766  30.230  -9.719  1.00 97.56           C  
ATOM   2735  C   GLN O 357       4.380  29.878 -10.281  1.00 97.94           C  
ATOM   2736  O   GLN O 357       3.619  30.774 -10.638  1.00 98.17           O  
ATOM   2737  CB  GLN O 357       6.846  30.155 -10.804  1.00 97.43           C  
ATOM   2738  CG  GLN O 357       8.195  30.749 -10.358  1.00 96.59           C  
ATOM   2739  CD  GLN O 357       8.140  32.228  -9.962  1.00 95.90           C  
ATOM   2740  OE1 GLN O 357       7.245  32.973 -10.322  1.00 91.90           O  
ATOM   2741  NE2 GLN O 357       9.102  32.686  -9.200  1.00 90.36           N  
ATOM   2742  N   GLN O 358       4.006  28.602 -10.293  1.00 98.28           N  
ATOM   2743  CA  GLN O 358       2.652  28.171 -10.671  1.00 98.46           C  
ATOM   2744  C   GLN O 358       1.599  28.631  -9.656  1.00 98.59           C  
ATOM   2745  O   GLN O 358       0.518  29.044 -10.066  1.00 98.63           O  
ATOM   2746  CB  GLN O 358       2.616  26.647 -10.838  1.00 98.48           C  
ATOM   2747  CG  GLN O 358       3.326  26.193 -12.124  1.00 98.02           C  
ATOM   2748  CD  GLN O 358       3.536  24.678 -12.121  1.00 97.78           C  
ATOM   2749  OE1 GLN O 358       2.718  23.898 -12.566  1.00 93.84           O  
ATOM   2750  NE2 GLN O 358       4.651  24.221 -11.592  1.00 92.56           N  
ATOM   2751  N   LEU O 359       1.919  28.630  -8.363  1.00 98.72           N  
ATOM   2752  CA  LEU O 359       1.062  29.237  -7.336  1.00 98.79           C  
ATOM   2753  C   LEU O 359       0.847  30.729  -7.617  1.00 98.82           C  
ATOM   2754  O   LEU O 359      -0.295  31.175  -7.687  1.00 98.85           O  
ATOM   2755  CB  LEU O 359       1.677  28.996  -5.943  1.00 98.81           C  
ATOM   2756  CG  LEU O 359       0.948  29.719  -4.795  1.00 98.75           C  
ATOM   2757  CD1 LEU O 359      -0.485  29.214  -4.622  1.00 98.68           C  
ATOM   2758  CD2 LEU O 359       1.700  29.509  -3.485  1.00 98.64           C  
ATOM   2759  N   MET O 360       1.920  31.478  -7.856  1.00 98.69           N  
ATOM   2760  CA  MET O 360       1.813  32.911  -8.169  1.00 98.77           C  
ATOM   2761  C   MET O 360       1.003  33.160  -9.447  1.00 98.77           C  
ATOM   2762  O   MET O 360       0.202  34.093  -9.496  1.00 98.81           O  
ATOM   2763  CB  MET O 360       3.198  33.553  -8.318  1.00 98.82           C  
ATOM   2764  CG  MET O 360       4.107  33.449  -7.086  1.00 98.72           C  
ATOM   2765  SD  MET O 360       3.319  33.672  -5.473  1.00 98.69           S  
ATOM   2766  CE  MET O 360       2.838  35.399  -5.572  1.00 98.02           C  
ATOM   2767  N   GLN O 361       1.164  32.315 -10.466  1.00 98.76           N  
ATOM   2768  CA  GLN O 361       0.370  32.429 -11.687  1.00 98.75           C  
ATOM   2769  C   GLN O 361      -1.122  32.214 -11.408  1.00 98.80           C  
ATOM   2770  O   GLN O 361      -1.928  33.045 -11.812  1.00 98.80           O  
ATOM   2771  CB  GLN O 361       0.897  31.456 -12.754  1.00 98.71           C  
ATOM   2772  CG  GLN O 361       0.232  31.685 -14.124  1.00 97.66           C  
ATOM   2773  CD  GLN O 361       0.494  33.094 -14.672  1.00 96.30           C  
ATOM   2774  OE1 GLN O 361       1.633  33.537 -14.766  1.00 93.17           O  
ATOM   2775  NE2 GLN O 361      -0.533  33.832 -15.017  1.00 92.67           N  
ATOM   2776  N   LYS O 362      -1.487  31.171 -10.660  1.00 98.88           N  
ATOM   2777  CA  LYS O 362      -2.880  30.903 -10.275  1.00 98.90           C  
ATOM   2778  C   LYS O 362      -3.479  32.037  -9.439  1.00 98.92           C  
ATOM   2779  O   LYS O 362      -4.643  32.380  -9.640  1.00 98.90           O  
ATOM   2780  CB  LYS O 362      -2.959  29.581  -9.513  1.00 98.88           C  
ATOM   2781  CG  LYS O 362      -2.757  28.360 -10.429  1.00 98.66           C  
ATOM   2782  CD  LYS O 362      -2.698  27.076  -9.597  0.99 98.26           C  
ATOM   2783  CE  LYS O 362      -2.517  25.827 -10.457  0.99 96.53           C  
ATOM   2784  NZ  LYS O 362      -3.707  25.575 -11.318  0.98 92.58           N  
ATOM   2785  N   ILE O 363      -2.695  32.631  -8.554  1.00 98.96           N  
ATOM   2786  CA  ILE O 363      -3.101  33.822  -7.794  1.00 98.97           C  
ATOM   2787  C   ILE O 363      -3.379  34.987  -8.752  1.00 98.98           C  
ATOM   2788  O   ILE O 363      -4.484  35.529  -8.732  1.00 98.97           O  
ATOM   2789  CB  ILE O 363      -2.039  34.173  -6.727  1.00 98.97           C  
ATOM   2790  CG1 ILE O 363      -2.053  33.113  -5.601  1.00 98.94           C  
ATOM   2791  CG2 ILE O 363      -2.288  35.572  -6.144  1.00 98.95           C  
ATOM   2792  CD1 ILE O 363      -0.872  33.229  -4.626  1.00 98.83           C  
ATOM   2793  N   ARG O 364      -2.431  35.328  -9.622  1.00 98.96           N  
ATOM   2794  CA  ARG O 364      -2.606  36.433 -10.586  1.00 98.96           C  
ATOM   2795  C   ARG O 364      -3.835  36.244 -11.479  1.00 98.97           C  
ATOM   2796  O   ARG O 364      -4.624  37.172 -11.632  1.00 98.95           O  
ATOM   2797  CB  ARG O 364      -1.352  36.578 -11.460  1.00 98.93           C  
ATOM   2798  CG  ARG O 364      -0.164  37.181 -10.695  1.00 98.80           C  
ATOM   2799  CD  ARG O 364       1.008  37.479 -11.628  1.00 98.78           C  
ATOM   2800  NE  ARG O 364       1.552  36.277 -12.274  1.00 98.56           N  
ATOM   2801  CZ  ARG O 364       2.615  35.579 -11.880  1.00 98.64           C  
ATOM   2802  NH1 ARG O 364       3.271  35.869 -10.788  1.00 97.54           N  
ATOM   2803  NH2 ARG O 364       3.038  34.570 -12.582  1.00 97.82           N  
ATOM   2804  N   ASP O 365      -4.000  35.053 -12.032  1.00 98.97           N  
ATOM   2805  CA  ASP O 365      -5.116  34.740 -12.927  1.00 98.96           C  
ATOM   2806  C   ASP O 365      -6.451  34.823 -12.173  1.00 98.97           C  
ATOM   2807  O   ASP O 365      -7.394  35.453 -12.643  1.00 98.95           O  
ATOM   2808  CB  ASP O 365      -4.911  33.349 -13.556  1.00 98.93           C  
ATOM   2809  CG  ASP O 365      -3.678  33.237 -14.466  1.00 98.73           C  
ATOM   2810  OD1 ASP O 365      -3.148  34.271 -14.930  1.00 98.14           O  
ATOM   2811  OD2 ASP O 365      -3.212  32.096 -14.690  1.00 97.89           O  
ATOM   2812  N   SER O 366      -6.521  34.260 -10.973  1.00 98.98           N  
ATOM   2813  CA  SER O 366      -7.754  34.283 -10.181  1.00 98.98           C  
ATOM   2814  C   SER O 366      -8.158  35.686  -9.714  1.00 98.98           C  
ATOM   2815  O   SER O 366      -9.355  35.972  -9.696  1.00 98.96           O  
ATOM   2816  CB  SER O 366      -7.674  33.312  -9.004  1.00 98.96           C  
ATOM   2817  OG  SER O 366      -6.653  33.645  -8.103  1.00 98.62           O  
ATOM   2818  N   ILE O 367      -7.211  36.567  -9.404  1.00 98.99           N  
ATOM   2819  CA  ILE O 367      -7.508  37.984  -9.121  1.00 98.99           C  
ATOM   2820  C   ILE O 367      -8.002  38.676 -10.398  1.00 98.99           C  
ATOM   2821  O   ILE O 367      -9.004  39.384 -10.363  1.00 98.97           O  
ATOM   2822  CB  ILE O 367      -6.287  38.728  -8.529  1.00 98.99           C  
ATOM   2823  CG1 ILE O 367      -5.854  38.133  -7.173  1.00 98.96           C  
ATOM   2824  CG2 ILE O 367      -6.621  40.219  -8.323  1.00 98.97           C  
ATOM   2825  CD1 ILE O 367      -4.446  38.566  -6.742  1.00 98.95           C  
ATOM   2826  N   SER O 368      -7.328  38.444 -11.520  1.00 98.98           N  
ATOM   2827  CA  SER O 368      -7.716  39.037 -12.814  1.00 98.97           C  
ATOM   2828  C   SER O 368      -9.129  38.642 -13.243  1.00 98.97           C  
ATOM   2829  O   SER O 368      -9.798  39.405 -13.934  1.00 98.89           O  
ATOM   2830  CB  SER O 368      -6.742  38.616 -13.917  1.00 98.86           C  
ATOM   2831  OG  SER O 368      -5.423  39.023 -13.614  1.00 87.84           O  
ATOM   2832  N   GLU O 369      -9.581  37.464 -12.819  1.00 98.96           N  
ATOM   2833  CA  GLU O 369     -10.904  36.915 -13.139  1.00 98.95           C  
ATOM   2834  C   GLU O 369     -11.949  37.129 -12.025  1.00 98.95           C  
ATOM   2835  O   GLU O 369     -13.072  36.641 -12.164  1.00 98.87           O  
ATOM   2836  CB  GLU O 369     -10.741  35.424 -13.479  1.00 98.92           C  
ATOM   2837  CG  GLU O 369      -9.931  35.155 -14.765  1.00 98.39           C  
ATOM   2838  CD  GLU O 369      -9.605  33.664 -14.926  1.00 97.96           C  
ATOM   2839  OE1 GLU O 369      -8.502  33.313 -15.417  1.00 95.64           O  
ATOM   2840  OE2 GLU O 369     -10.415  32.807 -14.502  0.99 95.79           O  
ATOM   2841  N   GLY O 370     -11.600  37.804 -10.928  1.00 98.93           N  
ATOM   2842  CA  GLY O 370     -12.518  38.069  -9.808  1.00 98.92           C  
ATOM   2843  C   GLY O 370     -12.952  36.815  -9.040  1.00 98.93           C  
ATOM   2844  O   GLY O 370     -14.081  36.734  -8.556  1.00 98.80           O  
ATOM   2845  N   ARG O 371     -12.082  35.810  -8.953  1.00 98.95           N  
ATOM   2846  CA  ARG O 371     -12.345  34.519  -8.291  1.00 98.94           C  
ATOM   2847  C   ARG O 371     -11.231  34.095  -7.331  1.00 98.96           C  
ATOM   2848  O   ARG O 371     -11.063  32.902  -7.046  1.00 98.90           O  
ATOM   2849  CB  ARG O 371     -12.673  33.441  -9.341  1.00 98.78           C  
ATOM   2850  CG  ARG O 371     -11.501  33.167 -10.282  1.00 97.38           C  
ATOM   2851  CD  ARG O 371     -11.791  32.022 -11.252  0.99 96.47           C  
ATOM   2852  NE  ARG O 371     -10.647  31.818 -12.149  0.99 96.24           N  
ATOM   2853  CZ  ARG O 371      -9.485  31.234 -11.855  0.99 96.58           C  
ATOM   2854  NH1 ARG O 371      -9.258  30.650 -10.712  0.99 92.19           N  
ATOM   2855  NH2 ARG O 371      -8.528  31.253 -12.729  0.99 93.27           N  
ATOM   2856  N   PHE O 372     -10.443  35.047  -6.840  1.00 98.96           N  
ATOM   2857  CA  PHE O 372      -9.320  34.762  -5.946  1.00 98.98           C  
ATOM   2858  C   PHE O 372      -9.775  34.271  -4.568  1.00 98.98           C  
ATOM   2859  O   PHE O 372      -9.185  33.335  -4.030  1.00 98.95           O  
ATOM   2860  CB  PHE O 372      -8.420  35.997  -5.833  1.00 98.97           C  
ATOM   2861  CG  PHE O 372      -7.287  35.836  -4.838  1.00 98.97           C  
ATOM   2862  CD1 PHE O 372      -7.168  36.732  -3.764  1.00 98.93           C  
ATOM   2863  CD2 PHE O 372      -6.371  34.770  -4.955  1.00 98.92           C  
ATOM   2864  CE1 PHE O 372      -6.153  36.570  -2.813  1.00 98.89           C  
ATOM   2865  CE2 PHE O 372      -5.357  34.594  -4.003  1.00 98.88           C  
ATOM   2866  CZ  PHE O 372      -5.250  35.501  -2.930  1.00 98.93           C  
ATOM   2867  N   SER O 373     -10.859  34.817  -4.035  1.00 98.90           N  
ATOM   2868  CA  SER O 373     -11.433  34.325  -2.772  1.00 98.81           C  
ATOM   2869  C   SER O 373     -11.782  32.836  -2.854  1.00 98.88           C  
ATOM   2870  O   SER O 373     -11.397  32.053  -1.985  1.00 98.73           O  
ATOM   2871  CB  SER O 373     -12.677  35.146  -2.418  1.00 98.30           C  
ATOM   2872  OG  SER O 373     -13.169  34.760  -1.149  1.00 89.46           O  
ATOM   2873  N   GLN O 374     -12.434  32.412  -3.940  1.00 98.90           N  
ATOM   2874  CA  GLN O 374     -12.742  31.001  -4.169  1.00 98.90           C  
ATOM   2875  C   GLN O 374     -11.472  30.169  -4.361  1.00 98.92           C  
ATOM   2876  O   GLN O 374     -11.334  29.107  -3.760  1.00 98.87           O  
ATOM   2877  CB  GLN O 374     -13.683  30.862  -5.377  1.00 98.82           C  
ATOM   2878  CG  GLN O 374     -14.205  29.425  -5.546  0.99 97.38           C  
ATOM   2879  CD  GLN O 374     -15.001  28.959  -4.316  0.98 95.87           C  
ATOM   2880  OE1 GLN O 374     -15.932  29.613  -3.886  0.98 92.39           O  
ATOM   2881  NE2 GLN O 374     -14.640  27.851  -3.717  0.98 91.51           N  
ATOM   2882  N   PHE O 375     -10.502  30.665  -5.136  1.00 98.95           N  
ATOM   2883  CA  PHE O 375      -9.212  29.989  -5.285  1.00 98.96           C  
ATOM   2884  C   PHE O 375      -8.525  29.764  -3.930  1.00 98.97           C  
ATOM   2885  O   PHE O 375      -8.012  28.673  -3.677  1.00 98.94           O  
ATOM   2886  CB  PHE O 375      -8.296  30.791  -6.225  1.00 98.96           C  
ATOM   2887  CG  PHE O 375      -6.857  30.309  -6.195  1.00 98.95           C  
ATOM   2888  CD1 PHE O 375      -5.919  30.934  -5.353  1.00 98.82           C  
ATOM   2889  CD2 PHE O 375      -6.476  29.167  -6.927  1.00 98.80           C  
ATOM   2890  CE1 PHE O 375      -4.618  30.417  -5.227  1.00 98.70           C  
ATOM   2891  CE2 PHE O 375      -5.177  28.645  -6.809  1.00 98.70           C  
ATOM   2892  CZ  PHE O 375      -4.249  29.270  -5.954  1.00 98.79           C  
ATOM   2893  N   ALA O 376      -8.509  30.764  -3.055  1.00 98.97           N  
ATOM   2894  CA  ALA O 376      -7.896  30.653  -1.730  1.00 98.97           C  
ATOM   2895  C   ALA O 376      -8.595  29.595  -0.858  1.00 98.96           C  
ATOM   2896  O   ALA O 376      -7.924  28.814  -0.177  1.00 98.92           O  
ATOM   2897  CB  ALA O 376      -7.913  32.038  -1.074  1.00 98.96           C  
ATOM   2898  N   GLN O 377      -9.925  29.517  -0.923  1.00 98.94           N  
ATOM   2899  CA  GLN O 377     -10.704  28.481  -0.231  1.00 98.92           C  
ATOM   2900  C   GLN O 377     -10.387  27.081  -0.773  1.00 98.91           C  
ATOM   2901  O   GLN O 377     -10.024  26.195   0.003  1.00 98.83           O  
ATOM   2902  CB  GLN O 377     -12.207  28.779  -0.356  1.00 98.80           C  
ATOM   2903  CG  GLN O 377     -12.632  30.020   0.436  0.95 89.52           C  
ATOM   2904  CD  GLN O 377     -14.103  30.396   0.214  0.92 85.81           C  
ATOM   2905  OE1 GLN O 377     -14.937  29.589  -0.140  0.90 78.11           O  
ATOM   2906  NE2 GLN O 377     -14.458  31.637   0.438  0.90 75.04           N  
ATOM   2907  N   ASP O 378     -10.436  26.896  -2.084  1.00 98.91           N  
ATOM   2908  CA  ASP O 378     -10.169  25.609  -2.742  1.00 98.89           C  
ATOM   2909  C   ASP O 378      -8.722  25.150  -2.505  1.00 98.89           C  
ATOM   2910  O   ASP O 378      -8.462  23.982  -2.202  1.00 98.83           O  
ATOM   2911  CB  ASP O 378     -10.426  25.740  -4.253  1.00 98.87           C  
ATOM   2912  CG  ASP O 378     -11.885  25.996  -4.639  1.00 98.44           C  
ATOM   2913  OD1 ASP O 378     -12.787  25.787  -3.798  1.00 97.94           O  
ATOM   2914  OD2 ASP O 378     -12.104  26.396  -5.804  1.00 97.74           O  
ATOM   2915  N   PHE O 379      -7.774  26.083  -2.599  1.00 98.90           N  
ATOM   2916  CA  PHE O 379      -6.370  25.836  -2.302  1.00 98.92           C  
ATOM   2917  C   PHE O 379      -6.202  25.291  -0.881  1.00 98.90           C  
ATOM   2918  O   PHE O 379      -5.615  24.223  -0.714  1.00 98.86           O  
ATOM   2919  CB  PHE O 379      -5.543  27.117  -2.509  1.00 98.92           C  
ATOM   2920  CG  PHE O 379      -4.147  27.025  -1.916  1.00 98.92           C  
ATOM   2921  CD1 PHE O 379      -3.886  27.561  -0.641  1.00 98.78           C  
ATOM   2922  CD2 PHE O 379      -3.132  26.325  -2.593  1.00 98.79           C  
ATOM   2923  CE1 PHE O 379      -2.628  27.396  -0.042  1.00 98.68           C  
ATOM   2924  CE2 PHE O 379      -1.872  26.154  -2.000  1.00 98.68           C  
ATOM   2925  CZ  PHE O 379      -1.621  26.691  -0.719  1.00 98.75           C  
ATOM   2926  N   ARG O 380      -6.726  25.975   0.127  1.00 98.92           N  
ATOM   2927  CA  ARG O 380      -6.594  25.553   1.535  1.00 98.89           C  
ATOM   2928  C   ARG O 380      -7.258  24.203   1.791  1.00 98.86           C  
ATOM   2929  O   ARG O 380      -6.643  23.344   2.416  1.00 98.73           O  
ATOM   2930  CB  ARG O 380      -7.193  26.614   2.467  1.00 98.86           C  
ATOM   2931  CG  ARG O 380      -6.333  27.876   2.553  1.00 98.61           C  
ATOM   2932  CD  ARG O 380      -7.047  28.934   3.387  1.00 98.28           C  
ATOM   2933  NE  ARG O 380      -6.305  30.188   3.395  1.00 97.66           N  
ATOM   2934  CZ  ARG O 380      -6.713  31.383   2.970  1.00 98.00           C  
ATOM   2935  NH1 ARG O 380      -7.910  31.615   2.504  1.00 95.61           N  
ATOM   2936  NH2 ARG O 380      -5.896  32.379   3.002  1.00 96.22           N  
ATOM   2937  N   ALA O 381      -8.463  24.004   1.278  1.00 98.84           N  
ATOM   2938  CA  ALA O 381      -9.200  22.752   1.451  1.00 98.80           C  
ATOM   2939  C   ALA O 381      -8.386  21.549   0.959  1.00 98.77           C  
ATOM   2940  O   ALA O 381      -8.265  20.551   1.668  1.00 98.64           O  
ATOM   2941  CB  ALA O 381     -10.535  22.869   0.702  1.00 98.72           C  
ATOM   2942  N   ARG O 382      -7.754  21.661  -0.204  1.00 98.77           N  
ATOM   2943  CA  ARG O 382      -6.915  20.592  -0.755  1.00 98.73           C  
ATOM   2944  C   ARG O 382      -5.550  20.498  -0.071  1.00 98.76           C  
ATOM   2945  O   ARG O 382      -5.113  19.400   0.275  1.00 98.61           O  
ATOM   2946  CB  ARG O 382      -6.799  20.805  -2.271  1.00 98.52           C  
ATOM   2947  CG  ARG O 382      -6.050  19.648  -2.931  0.99 96.60           C  
ATOM   2948  CD  ARG O 382      -6.051  19.826  -4.442  0.99 95.65           C  
ATOM   2949  NE  ARG O 382      -5.231  18.798  -5.086  0.99 94.75           N  
ATOM   2950  CZ  ARG O 382      -4.895  18.777  -6.362  0.99 94.64           C  
ATOM   2951  NH1 ARG O 382      -5.325  19.671  -7.201  0.99 90.47           N  
ATOM   2952  NH2 ARG O 382      -4.105  17.858  -6.814  0.99 91.49           N  
ATOM   2953  N   TYR O 383      -4.878  21.614   0.132  1.00 98.76           N  
ATOM   2954  CA  TYR O 383      -3.506  21.660   0.659  1.00 98.77           C  
ATOM   2955  C   TYR O 383      -3.408  21.111   2.089  1.00 98.73           C  
ATOM   2956  O   TYR O 383      -2.422  20.451   2.435  1.00 98.54           O  
ATOM   2957  CB  TYR O 383      -2.996  23.105   0.582  1.00 98.76           C  
ATOM   2958  CG  TYR O 383      -1.500  23.239   0.782  1.00 98.78           C  
ATOM   2959  CD1 TYR O 383      -0.970  23.595   2.038  1.00 98.66           C  
ATOM   2960  CD2 TYR O 383      -0.627  23.005  -0.300  1.00 98.64           C  
ATOM   2961  CE1 TYR O 383       0.415  23.726   2.211  1.00 98.51           C  
ATOM   2962  CE2 TYR O 383       0.758  23.131  -0.139  1.00 98.50           C  
ATOM   2963  CZ  TYR O 383       1.276  23.495   1.120  1.00 98.56           C  
ATOM   2964  OH  TYR O 383       2.635  23.630   1.283  1.00 98.24           O  
ATOM   2965  N   PHE O 384      -4.451  21.308   2.894  0.99 98.70           N  
ATOM   2966  CA  PHE O 384      -4.514  20.842   4.283  0.99 98.51           C  
ATOM   2967  C   PHE O 384      -5.323  19.558   4.486  0.99 97.97           C  
ATOM   2968  O   PHE O 384      -5.334  19.035   5.597  0.99 95.89           O  
ATOM   2969  CB  PHE O 384      -4.996  21.988   5.186  0.99 98.36           C  
ATOM   2970  CG  PHE O 384      -4.049  23.169   5.215  0.99 98.31           C  
ATOM   2971  CD1 PHE O 384      -2.755  23.025   5.751  0.99 97.63           C  
ATOM   2972  CD2 PHE O 384      -4.451  24.417   4.708  0.99 97.49           C  
ATOM   2973  CE1 PHE O 384      -1.868  24.113   5.774  0.99 96.85           C  
ATOM   2974  CE2 PHE O 384      -3.571  25.509   4.729  0.99 97.05           C  
ATOM   2975  CZ  PHE O 384      -2.279  25.356   5.263  0.99 97.08           C  
ATOM   2976  N   ALA O 385      -5.921  18.993   3.448  0.88 97.06           N  
ATOM   2977  CA  ALA O 385      -6.756  17.782   3.566  0.88 96.56           C  
ATOM   2978  C   ALA O 385      -6.041  16.587   4.221  0.88 94.30           C  
ATOM   2979  O   ALA O 385      -6.665  15.770   4.893  0.88 86.23           O  
ATOM   2980  CB  ALA O 385      -7.253  17.393   2.169  0.89 95.11           C  
ATOM   2981  N   ARG O 386      -4.716  16.471   4.057  0.36 87.25           N  
ATOM   2982  CA  ARG O 386      -3.921  15.379   4.660  0.35 83.86           C  
ATOM   2983  C   ARG O 386      -3.617  15.569   6.148  0.35 80.35           C  
ATOM   2984  O   ARG O 386      -3.155  14.621   6.772  0.35 69.89           O  
ATOM   2985  CB  ARG O 386      -2.605  15.205   3.898  0.37 76.13           C  
ATOM   2986  CG  ARG O 386      -2.811  14.678   2.477  0.29 66.02           C  
ATOM   2987  CD  ARG O 386      -1.451  14.422   1.829  0.28 63.07           C  
ATOM   2988  NE  ARG O 386      -1.590  13.977   0.434  0.27 55.31           N  
ATOM   2989  CZ  ARG O 386      -0.617  13.882  -0.456  0.29 48.88           C  
ATOM   2990  NH1 ARG O 386       0.627  14.086  -0.137  0.28 45.50           N  
ATOM   2991  NH2 ARG O 386      -0.891  13.597  -1.697  0.28 43.34           N  
ATOM   2992  N   ASN O 387      -3.799  16.775   6.664  0.11 74.98           N  
ATOM   2993  CA  ASN O 387      -3.561  17.092   8.074  0.11 71.87           C  
ATOM   2994  C   ASN O 387      -4.837  17.013   8.921  0.11 69.06           C  
ATOM   2995  O   ASN O 387      -4.761  17.230  10.129  0.11 61.16           O  
ATOM   2996  CB  ASN O 387      -2.922  18.487   8.173  0.11 64.78           C  
ATOM   2997  CG  ASN O 387      -1.505  18.568   7.624  0.10 58.34           C  
ATOM   2998  OD1 ASN O 387      -0.782  17.598   7.469  0.10 52.22           O  
ATOM   2999  ND2 ASN O 387      -1.054  19.769   7.330  0.10 52.54           N  
ATOM   3000  N   SER O 388      -5.975  16.745   8.283  0.05 56.34           N  
ATOM   3001  CA  SER O 388      -7.294  16.577   8.911  0.05 53.72           C  
ATOM   3002  C   SER O 388      -7.535  15.136   9.315  0.05 48.48           C  
ATOM   3003  O   SER O 388      -7.111  14.229   8.549  0.05 43.65           O  
ATOM   3004  CB  SER O 388      -8.409  17.044   7.970  0.06 46.57           C  
ATOM   3005  OG  SER O 388      -8.114  18.333   7.463  0.05 44.91           O  
ATOM   3006  OXT SER O 388      -8.181  14.928  10.365  0.03 45.40           O  
TER    3007      SER O 388                                                      
HETATM 3008  C2  R4W V   1       9.386  32.304   6.881  0.97 15.52           C  
HETATM 3009  C   R4W V   1      12.637  30.739   6.452  0.97 16.82           C  
HETATM 3010  O   R4W V   1      11.980  33.148   5.965  0.97 18.48           O  
HETATM 3011  C1  R4W V   1      10.034  31.455   5.861  0.97 16.79           C  
HETATM 3012  O1  R4W V   1      11.958  31.572   4.154  0.98 17.92           O  
HETATM 3013  S   R4W V   1      11.702  31.790   5.551  0.98 18.72           S  
ENDMDL                                                                          
END                                                                             
