# Supplementary material for: Accurate structure prediction of biomolecular interactions with AlphaFold 3
Source: Nature. 2024 May 8;630(8016):493–500. doi: 10.1038/s41586-024-07487-w (PMC11168924; doi:10.1038/s41586-024-07487-w)
Supplement: Supplementary file 3 — AF3 predictions for the Posebusters benchmark and outputs of the Posebusters checks for those predictions. [file 41586_2024_7487_MOESM3_ESM.zip › 7A9E_R4W_pred_lig_pose.sdf]

7A9E_R4W_A_405
     RDKit          3D

  6  5  0  0  0  0  0  0  0  0999 V2000
   12.0233   38.4056    7.9885 C   0  0  0  0  0  0  0  0  0  0  0  0
   14.1619   41.7131    7.4743 C   0  0  0  0  0  0  0  0  0  0  0  0
   11.6845   41.1809    7.3209 O   0  0  0  0  0  0  0  0  0  0  0  0
   13.1624   39.2992    8.3093 C   0  0  0  0  0  0  0  0  0  0  0  0
   12.6199   41.5198    9.4818 O   0  0  0  0  0  0  0  0  0  0  0  0
   12.8192   40.9891    8.1605 S   0  0  0  0  0  6  0  0  0  0  0  0
  1  4  1  0
  3  6  2  0
  4  6  1  0
  2  6  1  0
  5  6  2  0
M  END
